# Supplementary material for: Transcriptome Analysis of Protein Kinase MoCK2, which Affects Acetyl-CoA Metabolism and Import of CK2-Interacting Mitochondrial Proteins into Mitochondria in the Rice Blast Fungus Magnaporthe oryzae
Source: Microbiol Spectr. 2022 Oct 18;10(6):e03042-22. doi: 10.1128/spectrum.03042-22 (PMC9769659; doi:10.1128/spectrum.03042-22)
Supplement: Supplemental file 2 — Table S1. Download spectrum.03042-22-s0002.xlsx, XLSX file, 3.9 MB [file spectrum.03042-22-s0002.xlsx]

## Sheet: catalogue
		Table S1 information about transcriptome data
		sheet 1	Statistical table of cleandata
		sheet 2	Statistical table of comparison results
		sheet 3	Distribution table of reads on gene functional elements
		sheet 4	Location information table of new prediction genes
		sheet 5	Location information table of annotated genes
		sheet 6	Quantitative analysis results of expression of all genes in different samples (FPKM value)
		sheet 7	All different expression genes (DEGs) between b1 mutant and back ground strains Ku80
		sheet 8	the up-expression genes of DEGs in sheet 1
		sheet 9	the down-expression genes of DEGs in sheet 1
		sheet 10	All different expression genes (DEGs) between b2 mutant and back ground strains Ku80
		sheet 11	the up-expression genes of DEGs in sheet 4
		sheet 12	the down-expression genes of DEGs in sheet 4

## Sheet: sheet1
Statistical table of cleandata
Sample	RawReads	RawBases	CleanReads	CleanBases	CleanRatio	Q20	Q30	GC
Ku80_1	47550240	7132536000	47511344	6993428089	0.9992	0.9834	0.9506	0.5623
Ku80_2	49539430	7430914500	49503664	7337473048	0.9993	0.9839	0.9519	0.5599
Ku80_3	57013740	8552061000	56978602	8480557691	0.9994	0.9834	0.9504	0.5568
b1_1	63497608	9524641200	63452942	9419772497	0.9993	0.9837	0.9512	0.559
b1_2	56175292	8426293800	56139866	8326966741	0.9994	0.983	0.9498	0.5659
b1_3	51660376	7749056400	51625254	7656190692	0.9993	0.9841	0.9523	0.5647
b2_1	49282238	7392335700	49255354	7323011779	0.9995	0.9844	0.9523	0.5612
b2_2	55541716	8331257400	55502732	8240914661	0.9993	0.9841	0.9521	0.5616
b2_3	54712326	8206848900	54672606	8075531781	0.9993	0.9829	0.9497	0.5664
	Description
Sample	names of sample
RawReads	Number of original sequencing reads
RawBases	Total base number of original sequencing data
CleanReads	The number of reads obtained by filtering raw reads
CleanBases	Total base of filtered data
CleanRatio	Percentage of clean reads
Q20	The proportion of base number with sequencing error rate less than 1% to total base number
Q30	The proportion of base number with sequencing error rate less than 0.1% to total base number
GC	The percentage of the number of bases G and C in the total number of bases

## Sheet: sheet2
Statistical table of comparison results
sample	totalReads	mappedReads	mapRate	uniq	paired	single	selfANDmate	mapDiffCHR
Ku80_1	47511344	42874965	0.9024	42115289	41048298	1086513	41788452	400372
Ku80_2	49503664	44897127	0.9069	44130046	43026936	1117257	43779870	470080
Ku80_3	56978602	47448547	0.8327	46641991	45483410	1178355	46270192	473334
b1_1	63452942	56174416	0.8853	55256682	54206984	1070110	55104306	392782
b1_2	56139866	51420124	0.9159	50300711	48981350	1343434	50076690	623876
b1_3	51625254	46944748	0.9093	46105491	45047820	1075440	45869308	428140
b2_1	49255354	41089230	0.8342	40280217	39238744	1058298	40030932	459968
b2_2	55502732	48873948	0.8806	48040683	47056354	1005290	47868658	405886
b2_3	54672606	51193214	0.9364	50289941	49061524	1248942	49944272	450770
	Description
sample	names of sample
totalReads	Total clean reads
mappedReads	The total number of reads compared to 70-15 genomes
mapRate	The proportion of the total number of reads on the comparison
uniq	The number of uniquely matched reads
paired	The number of perfectly matched reads, that is, the same reference sequence is aligned, and the distance between the two reads conforms to the set threshold
single	The number of reads that are matched to the reference sequence individually
selfANDmate	The number of reads on the reference sequence matched by both of them, and the sum of them and single is the total number of reads on the matching sequence
mapDiffCHR	The number of reads from two different reference sequences

## Sheet: sheet3
Distribution table of reads on gene functional elements
Sample	CDS	5UTR	3UTR	Intron	Intergenic
b1_1	77.12	9.4	6.23	1.25	6
b1_2	78.85	8.12	6.42	1.15	5.46
b1_3	78.65	8.52	6.23	1.18	5.42
b2_1	79.5	8.63	5.66	1.15	5.06
b2_2	78.53	9.18	5.69	1.24	5.36
b2_3	78.49	9.07	5.83	1.23	5.38
Ku80_1	78.77	8.78	6.23	1.1	5.12
Ku80_2	78.58	8.83	6.27	1.14	5.18
Ku80_3	78.31	8.63	6.5	1.17	5.39
	Description
Sample	names of sample
CDS	The proportion of reads in CDS area
5UTR	The proportion of reads in 5UTR area
3UTR	The proportion of reads in 3UTR area
Intron	The proportion of reads in Intron area
Intergenic	The proportion of reads in Intergenic area

## Sheet: sheet4
Location information table of new prediction genes
Chr	Str	End	New_Gene	Value	Strand
NC_017844.1	0	2677	XLOC_000001	.	+			Description
NC_017844.1	2963	5280	XLOC_000002	.	+		Chr	The chromosome of the newly predicted gene
NC_017844.1	5521	7035	XLOC_000003	.	+		Str	The starting position of the new prediction gene
NC_017844.1	21687	22252	XLOC_000004	.	+		End	The termination position of new prediction gene
NC_017844.1	23229	25172	XLOC_000005	.	+		New_Gene	The ID of the new prediction gene
NC_017844.1	32650	33039	XLOC_000006	.	+		Value	Score of new predictive gene
NC_017844.1	111048	111768	XLOC_000018	.	+		Strand	The positive and negative chain of the new prediction gene
NC_017844.1	115114	115434	XLOC_000019	.	+
NC_017844.1	139808	141468	XLOC_000028	.	+
NC_017844.1	143219	143703	XLOC_000029	.	+
NC_017844.1	156049	156579	XLOC_000031	.	+
NC_017844.1	179163	179846	XLOC_000037	.	+
NC_017844.1	221796	222176	XLOC_000045	.	+
NC_017844.1	321130	326578	XLOC_000046	.	+
NC_017844.1	324275	334495	XLOC_000047	.	+
NC_017844.1	326674	327166	XLOC_000048	.	+
NC_017844.1	367698	368120	XLOC_000054	.	+
NC_017844.1	373288	373705	XLOC_000056	.	+
NC_017844.1	387951	388312	XLOC_000059	.	+
NC_017844.1	411541	411959	XLOC_000063	.	+
NC_017844.1	468431	469294	XLOC_000072	.	+
NC_017844.1	469875	471542	XLOC_000073	.	+
NC_017844.1	478077	478391	XLOC_000077	.	+
NC_017844.1	528111	529159	XLOC_000088	.	+
NC_017844.1	534663	535163	XLOC_000090	.	+
NC_017844.1	548555	548850	XLOC_000091	.	+
NC_017844.1	597554	597911	XLOC_000102	.	+
NC_017844.1	611370	611798	XLOC_000107	.	+
NC_017844.1	616174	616590	XLOC_000109	.	+
NC_017844.1	666415	667814	XLOC_000116	.	+
NC_017844.1	694572	695220	XLOC_000120	.	+
NC_017844.1	713653	713998	XLOC_000123	.	+
NC_017844.1	714113	715723	XLOC_000124	.	+
NC_017844.1	716084	717725	XLOC_000125	.	+
NC_017844.1	740228	743550	XLOC_000126	.	+
NC_017844.1	768017	768567	XLOC_000128	.	+
NC_017844.1	794260	795121	XLOC_000134	.	+
NC_017844.1	796091	797605	XLOC_000135	.	+
NC_017844.1	798649	799059	XLOC_000136	.	+
NC_017844.1	800341	801975	XLOC_000137	.	+
NC_017844.1	805282	805852	XLOC_000138	.	+
NC_017844.1	808263	808895	XLOC_000139	.	+
NC_017844.1	841014	841650	XLOC_000142	.	+
NC_017844.1	858886	861433	XLOC_000143	.	+
NC_017844.1	866233	866978	XLOC_000144	.	+
NC_017844.1	900229	902551	XLOC_000148	.	+
NC_017844.1	918025	919683	XLOC_000150	.	+
NC_017844.1	945670	946434	XLOC_000157	.	+
NC_017844.1	981632	984341	XLOC_000164	.	+
NC_017844.1	1012074	1012284	XLOC_000166	.	+
NC_017844.1	1013605	1021343	XLOC_000167	.	+
NC_017844.1	1040937	1041813	XLOC_000169	.	+
NC_017844.1	1044038	1045430	XLOC_000170	.	+
NC_017844.1	1081156	1081639	XLOC_000174	.	+
NC_017844.1	1104385	1105218	XLOC_000179	.	+
NC_017844.1	1130379	1130658	XLOC_000182	.	+
NC_017844.1	1131192	1131588	XLOC_000183	.	+
NC_017844.1	1131902	1132489	XLOC_000184	.	+
NC_017844.1	1133296	1133668	XLOC_000185	.	+
NC_017844.1	1135523	1136023	XLOC_000186	.	+
NC_017844.1	1136741	1137371	XLOC_000187	.	+
NC_017844.1	1146754	1147151	XLOC_000189	.	+
NC_017844.1	1148836	1149687	XLOC_000190	.	+
NC_017844.1	1178547	1179218	XLOC_000195	.	+
NC_017844.1	1190852	1191149	XLOC_000198	.	+
NC_017844.1	1197349	1198422	XLOC_000199	.	+
NC_017844.1	1235067	1236416	XLOC_000205	.	+
NC_017844.1	1247753	1253524	XLOC_000207	.	+
NC_017844.1	1266263	1266684	XLOC_000210	.	+
NC_017844.1	1279796	1280159	XLOC_000214	.	+
NC_017844.1	1364512	1365136	XLOC_000227	.	+
NC_017844.1	1366462	1366857	XLOC_000228	.	+
NC_017844.1	1383096	1389040	XLOC_000230	.	+
NC_017844.1	1391402	1391754	XLOC_000231	.	+
NC_017844.1	1415088	1417529	XLOC_000233	.	+
NC_017844.1	1417781	1418738	XLOC_000234	.	+
NC_017844.1	1431095	1431388	XLOC_000237	.	+
NC_017844.1	1447881	1448307	XLOC_000241	.	+
NC_017844.1	1520703	1521556	XLOC_000253	.	+
NC_017844.1	1521758	1522110	XLOC_000254	.	+
NC_017844.1	1524316	1524793	XLOC_000255	.	+
NC_017844.1	1538200	1539215	XLOC_000257	.	+
NC_017844.1	1540883	1542001	XLOC_000258	.	+
NC_017844.1	1644731	1645232	XLOC_000280	.	+
NC_017844.1	1645646	1646771	XLOC_000281	.	+
NC_017844.1	1650538	1651668	XLOC_000283	.	+
NC_017844.1	1652388	1655281	XLOC_000284	.	+
NC_017844.1	1655520	1656035	XLOC_000285	.	+
NC_017844.1	1661209	1662409	XLOC_000287	.	+
NC_017844.1	1697001	1697303	XLOC_000293	.	+
NC_017844.1	1710689	1711556	XLOC_000295	.	+
NC_017844.1	1779285	1779566	XLOC_000314	.	+
NC_017844.1	1795399	1796591	XLOC_000317	.	+
NC_017844.1	1808629	1809290	XLOC_000320	.	+
NC_017844.1	1818063	1819190	XLOC_000321	.	+
NC_017844.1	1819417	1820030	XLOC_000322	.	+
NC_017844.1	1820892	1827262	XLOC_000323	.	+
NC_017844.1	1827678	1828353	XLOC_000324	.	+
NC_017844.1	1828540	1829076	XLOC_000325	.	+
NC_017844.1	1856947	1857411	XLOC_000334	.	+
NC_017844.1	1877475	1879325	XLOC_000338	.	+
NC_017844.1	1882664	1889470	XLOC_000339	.	+
NC_017844.1	1890082	1891154	XLOC_000340	.	+
NC_017844.1	1891421	1891844	XLOC_000341	.	+
NC_017844.1	1892826	1893870	XLOC_000342	.	+
NC_017844.1	1947213	1948223	XLOC_000352	.	+
NC_017844.1	2044762	2045446	XLOC_000371	.	+
NC_017844.1	2094669	2094985	XLOC_000381	.	+
NC_017844.1	2095231	2096462	XLOC_000382	.	+
NC_017844.1	2106241	2106771	XLOC_000384	.	+
NC_017844.1	2118230	2118762	XLOC_000387	.	+
NC_017844.1	2141055	2141428	XLOC_000393	.	+
NC_017844.1	2218207	2219541	XLOC_000408	.	+
NC_017844.1	2224041	2224892	XLOC_000409	.	+
NC_017844.1	2225120	2225869	XLOC_000410	.	+
NC_017844.1	2225955	2229373	XLOC_000411	.	+
NC_017844.1	2229748	2230447	XLOC_000412	.	+
NC_017844.1	2251128	2251639	XLOC_000416	.	+
NC_017844.1	2254284	2254703	XLOC_000417	.	+
NC_017844.1	2267968	2269564	XLOC_000419	.	+
NC_017844.1	2294259	2295464	XLOC_000423	.	+
NC_017844.1	2295690	2296266	XLOC_000424	.	+
NC_017844.1	2298933	2299237	XLOC_000426	.	+
NC_017844.1	2344152	2345351	XLOC_000436	.	+
NC_017844.1	2399010	2399700	XLOC_000446	.	+
NC_017844.1	2400602	2401490	XLOC_000447	.	+
NC_017844.1	2415301	2415988	XLOC_000452	.	+
NC_017844.1	2416022	2416523	XLOC_000453	.	+
NC_017844.1	2466391	2467261	XLOC_000461	.	+
NC_017844.1	2485903	2486308	XLOC_000466	.	+
NC_017844.1	2486746	2487104	XLOC_000467	.	+
NC_017844.1	2636211	2636489	XLOC_000497	.	+
NC_017844.1	2644800	2645146	XLOC_000500	.	+
NC_017844.1	2650904	2653406	XLOC_000502	.	+
NC_017844.1	2653525	2653820	XLOC_000503	.	+
NC_017844.1	2664742	2665715	XLOC_000505	.	+
NC_017844.1	2669411	2669663	XLOC_000508	.	+
NC_017844.1	2673389	2675790	XLOC_000510	.	+
NC_017844.1	2763362	2768886	XLOC_000526	.	+
NC_017844.1	2823084	2824372	XLOC_000534	.	+
NC_017844.1	2837485	2838116	XLOC_000538	.	+
NC_017844.1	2846717	2847307	XLOC_000539	.	+
NC_017844.1	2866352	2867834	XLOC_000540	.	+
NC_017844.1	2921923	2922646	XLOC_000549	.	+
NC_017844.1	2951342	2953187	XLOC_000554	.	+
NC_017844.1	2964850	2965229	XLOC_000557	.	+
NC_017844.1	3042818	3043858	XLOC_000573	.	+
NC_017844.1	3070108	3071440	XLOC_000578	.	+
NC_017844.1	3071512	3072894	XLOC_000579	.	+
NC_017844.1	3080896	3081557	XLOC_000580	.	+
NC_017844.1	3136202	3136883	XLOC_000591	.	+
NC_017844.1	3169079	3169797	XLOC_000597	.	+
NC_017844.1	3173297	3173706	XLOC_000599	.	+
NC_017844.1	3183357	3183876	XLOC_000602	.	+
NC_017844.1	3306229	3306883	XLOC_000622	.	+
NC_017844.1	3311178	3311552	XLOC_000624	.	+
NC_017844.1	3363872	3365384	XLOC_000635	.	+
NC_017844.1	3376074	3376935	XLOC_000638	.	+
NC_017844.1	3381558	3381908	XLOC_000640	.	+
NC_017844.1	3387198	3387879	XLOC_000642	.	+
NC_017844.1	3410751	3411267	XLOC_000645	.	+
NC_017844.1	3430086	3430820	XLOC_000649	.	+
NC_017844.1	3431942	3432844	XLOC_000650	.	+
NC_017844.1	3544270	3544545	XLOC_000672	.	+
NC_017844.1	3590011	3590764	XLOC_000681	.	+
NC_017844.1	3658232	3658521	XLOC_000692	.	+
NC_017844.1	3659911	3661607	XLOC_000693	.	+
NC_017844.1	3721827	3725079	XLOC_000705	.	+
NC_017844.1	3726478	3727089	XLOC_000706	.	+
NC_017844.1	3727408	3727816	XLOC_000707	.	+
NC_017844.1	3754629	3755371	XLOC_000713	.	+
NC_017844.1	3777267	3778502	XLOC_000719	.	+
NC_017844.1	3778839	3779401	XLOC_000720	.	+
NC_017844.1	3795331	3797180	XLOC_000724	.	+
NC_017844.1	3811239	3811453	XLOC_000727	.	+
NC_017844.1	3865168	3865635	XLOC_000734	.	+
NC_017844.1	3903546	3904196	XLOC_000744	.	+
NC_017844.1	3908841	3909584	XLOC_000745	.	+
NC_017844.1	3955077	3957475	XLOC_000756	.	+
NC_017844.1	3999961	4003069	XLOC_000762	.	+
NC_017844.1	4000397	4004211	XLOC_000763	.	+
NC_017844.1	4001509	4005076	XLOC_000764	.	+
NC_017844.1	4009168	4018836	XLOC_000765	.	+
NC_017844.1	4012104	4012882	XLOC_000766	.	+
NC_017844.1	4013063	4013629	XLOC_000767	.	+
NC_017844.1	4031171	4031494	XLOC_000768	.	+
NC_017844.1	4054609	4055040	XLOC_000772	.	+
NC_017844.1	4056904	4057912	XLOC_000773	.	+
NC_017844.1	4080551	4081201	XLOC_000779	.	+
NC_017844.1	4214584	4214921	XLOC_000799	.	+
NC_017844.1	4273392	4274290	XLOC_000811	.	+
NC_017844.1	4278877	4280888	XLOC_000813	.	+
NC_017844.1	4305646	4306750	XLOC_000820	.	+
NC_017844.1	4307940	4308719	XLOC_000821	.	+
NC_017844.1	4363507	4363962	XLOC_000834	.	+
NC_017844.1	4371197	4371511	XLOC_000836	.	+
NC_017844.1	4388881	4389448	XLOC_000840	.	+
NC_017844.1	4450135	4450613	XLOC_000850	.	+
NC_017844.1	4479510	4481278	XLOC_000857	.	+
NC_017844.1	4499170	4500751	XLOC_000860	.	+
NC_017844.1	4505519	4506039	XLOC_000861	.	+
NC_017844.1	4535020	4535960	XLOC_000866	.	+
NC_017844.1	4610162	4610898	XLOC_000882	.	+
NC_017844.1	4628189	4628523	XLOC_000884	.	+
NC_017844.1	4628559	4629813	XLOC_000885	.	+
NC_017844.1	4698123	4698370	XLOC_000898	.	+
NC_017844.1	4700630	4701074	XLOC_000899	.	+
NC_017844.1	4715809	4716386	XLOC_000903	.	+
NC_017844.1	4748966	4749400	XLOC_000910	.	+
NC_017844.1	4761661	4762150	XLOC_000914	.	+
NC_017844.1	4764901	4765472	XLOC_000916	.	+
NC_017844.1	4773249	4774896	XLOC_000918	.	+
NC_017844.1	4778430	4778981	XLOC_000919	.	+
NC_017844.1	4779694	4782921	XLOC_000920	.	+
NC_017844.1	4834213	4843903	XLOC_000927	.	+
NC_017844.1	4837220	4846104	XLOC_000928	.	+
NC_017844.1	4933009	4934173	XLOC_000941	.	+
NC_017844.1	4943821	4944157	XLOC_000944	.	+
NC_017844.1	5012331	5014003	XLOC_000955	.	+
NC_017844.1	5077380	5078863	XLOC_000966	.	+
NC_017844.1	5189416	5190199	XLOC_000985	.	+
NC_017844.1	5194838	5195381	XLOC_000987	.	+
NC_017844.1	5196881	5197309	XLOC_000988	.	+
NC_017844.1	5241330	5241592	XLOC_000996	.	+
NC_017844.1	5245991	5247321	XLOC_000997	.	+
NC_017844.1	5250022	5250898	XLOC_000999	.	+
NC_017844.1	5268264	5268768	XLOC_001005	.	+
NC_017844.1	5268900	5269661	XLOC_001006	.	+
NC_017844.1	5303794	5304479	XLOC_001012	.	+
NC_017844.1	5319950	5321053	XLOC_001016	.	+
NC_017844.1	5384108	5384443	XLOC_001028	.	+
NC_017844.1	5390652	5396830	XLOC_001030	.	+
NC_017844.1	5433108	5436134	XLOC_001035	.	+
NC_017844.1	5487289	5489267	XLOC_001046	.	+
NC_017844.1	5577021	5577729	XLOC_001062	.	+
NC_017844.1	5581729	5589049	XLOC_001063	.	+
NC_017844.1	5582577	5591061	XLOC_001064	.	+
NC_017844.1	5586353	5588326	XLOC_001065	.	+
NC_017844.1	5608366	5608653	XLOC_001068	.	+
NC_017844.1	5628530	5630458	XLOC_001073	.	+
NC_017844.1	5652397	5652880	XLOC_001075	.	+
NC_017844.1	5659150	5665006	XLOC_001076	.	+
NC_017844.1	5731998	5735716	XLOC_001089	.	+
NC_017844.1	5733317	5737179	XLOC_001090	.	+
NC_017844.1	5772725	5773253	XLOC_001095	.	+
NC_017844.1	5940987	5943040	XLOC_001123	.	+
NC_017844.1	5956528	5957246	XLOC_001125	.	+
NC_017844.1	5957763	5958784	XLOC_001126	.	+
NC_017844.1	5959309	5959844	XLOC_001127	.	+
NC_017844.1	6012282	6012882	XLOC_001141	.	+
NC_017844.1	6016385	6017137	XLOC_001142	.	+
NC_017844.1	6038210	6038620	XLOC_001147	.	+
NC_017844.1	6039118	6039942	XLOC_001148	.	+
NC_017844.1	6103184	6103862	XLOC_001155	.	+
NC_017844.1	6187996	6189706	XLOC_001170	.	+
NC_017844.1	6203270	6203759	XLOC_001172	.	+
NC_017844.1	6210155	6210635	XLOC_001174	.	+
NC_017844.1	6244822	6245391	XLOC_001181	.	+
NC_017844.1	6254854	6255384	XLOC_001182	.	+
NC_017844.1	6255428	6256316	XLOC_001183	.	+
NC_017844.1	6256411	6257462	XLOC_001184	.	+
NC_017844.1	6305805	6306391	XLOC_001192	.	+
NC_017844.1	6307991	6310438	XLOC_001193	.	+
NC_017844.1	6312306	6313212	XLOC_001194	.	+
NC_017844.1	6353580	6356235	XLOC_001200	.	+
NC_017844.1	6367114	6367609	XLOC_001202	.	+
NC_017844.1	6394585	6395098	XLOC_001209	.	+
NC_017844.1	6422696	6423554	XLOC_001214	.	+
NC_017844.1	6463080	6465065	XLOC_001222	.	+
NC_017844.1	6467319	6472696	XLOC_001223	.	+
NC_017844.1	6474395	6474596	XLOC_001224	.	+
NC_017844.1	6509264	6510053	XLOC_001229	.	+
NC_017844.1	6527550	6529258	XLOC_001231	.	+
NC_017844.1	6609754	6610445	XLOC_001246	.	+
NC_017844.1	6617673	6618283	XLOC_001249	.	+
NC_017844.1	6643900	6646074	XLOC_001253	.	+
NC_017844.1	6654776	6655021	XLOC_001254	.	+
NC_017844.1	6674005	6676215	XLOC_001259	.	+
NC_017844.1	6679467	6686545	XLOC_001260	.	+
NC_017844.1	6711338	6712905	XLOC_001268	.	+
NC_017844.1	6756319	6756621	XLOC_001274	.	+
NC_017844.1	6790176	6791873	XLOC_001278	.	+
NC_017844.1	6794259	6795900	XLOC_001279	.	+
NC_017844.1	6803360	6804282	XLOC_001281	.	+
NC_017844.1	6819153	6819412	XLOC_001285	.	+
NC_017844.1	6839068	6840109	XLOC_001286	.	+
NC_017844.1	6961821	6966340	XLOC_001311	.	+
NC_017844.1	6979572	6980050	XLOC_001314	.	+
NC_017844.1	6996222	6997097	XLOC_001316	.	+
NC_017844.1	7002336	7003206	XLOC_001318	.	+
NC_017844.1	7071602	7072592	XLOC_001334	.	+
NC_017844.1	7093999	7094588	XLOC_001337	.	+
NC_017844.1	7115247	7115632	XLOC_001340	.	+
NC_017844.1	7115932	7117176	XLOC_001341	.	+
NC_017844.1	7123279	7123625	XLOC_001343	.	+
NC_017844.1	7344135	7344919	XLOC_001388	.	+
NC_017844.1	7420797	7422481	XLOC_001400	.	+
NC_017844.1	7516388	7516595	XLOC_001418	.	+
NC_017844.1	7518712	7520272	XLOC_001419	.	+
NC_017844.1	7533998	7534483	XLOC_001421	.	+
NC_017844.1	7538105	7538611	XLOC_001422	.	+
NC_017844.1	7542986	7543410	XLOC_001423	.	+
NC_017844.1	7551878	7558181	XLOC_001426	.	+
NC_017844.1	7733394	7734259	XLOC_001462	.	+
NC_017844.1	7734770	7736153	XLOC_001463	.	+
NC_017844.1	7739604	7741198	XLOC_001464	.	+
NC_017844.1	7743903	7744289	XLOC_001465	.	+
NC_017844.1	7751158	7753580	XLOC_001466	.	+
NC_017844.1	7763138	7763573	XLOC_001467	.	+
NC_017844.1	7764373	7765666	XLOC_001468	.	+
NC_017844.1	7773558	7773958	XLOC_001470	.	+
NC_017844.1	7799504	7801313	XLOC_001477	.	+
NC_017844.1	7814659	7815431	XLOC_001479	.	+
NC_017844.1	7845065	7845624	XLOC_001485	.	+
NC_017844.1	7916842	7919330	XLOC_001494	.	+
NC_017844.1	7951006	7951832	XLOC_001501	.	+
NC_017844.1	1	2540	XLOC_001504	.	-
NC_017844.1	3185	5257	XLOC_001505	.	-
NC_017844.1	5517	5758	XLOC_001506	.	-
NC_017844.1	5931	7059	XLOC_001507	.	-
NC_017844.1	72100	72987	XLOC_001516	.	-
NC_017844.1	221796	222204	XLOC_001542	.	-
NC_017844.1	262990	263463	XLOC_001543	.	-
NC_017844.1	321392	327162	XLOC_001544	.	-
NC_017844.1	323221	323742	XLOC_001545	.	-
NC_017844.1	372505	373136	XLOC_001550	.	-
NC_017844.1	374143	374486	XLOC_001551	.	-
NC_017844.1	396043	396572	XLOC_001555	.	-
NC_017844.1	398870	400388	XLOC_001557	.	-
NC_017844.1	406240	406687	XLOC_001560	.	-
NC_017844.1	467796	471553	XLOC_001572	.	-
NC_017844.1	501498	501970	XLOC_001580	.	-
NC_017844.1	534672	535162	XLOC_001585	.	-
NC_017844.1	581301	581542	XLOC_001592	.	-
NC_017844.1	596567	597150	XLOC_001597	.	-
NC_017844.1	605505	605971	XLOC_001599	.	-
NC_017844.1	618565	618899	XLOC_001602	.	-
NC_017844.1	619411	620220	XLOC_001603	.	-
NC_017844.1	713134	714914	XLOC_001615	.	-
NC_017844.1	716504	717671	XLOC_001616	.	-
NC_017844.1	740239	743795	XLOC_001618	.	-
NC_017844.1	765163	767294	XLOC_001623	.	-
NC_017844.1	794325	795119	XLOC_001627	.	-
NC_017844.1	797098	797528	XLOC_001628	.	-
NC_017844.1	798753	799140	XLOC_001629	.	-
NC_017844.1	808296	808844	XLOC_001632	.	-
NC_017844.1	811187	811525	XLOC_001633	.	-
NC_017844.1	825121	825428	XLOC_001635	.	-
NC_017844.1	839332	840611	XLOC_001636	.	-
NC_017844.1	859009	861433	XLOC_001638	.	-
NC_017844.1	863112	864405	XLOC_001639	.	-
NC_017844.1	882130	883263	XLOC_001642	.	-
NC_017844.1	918729	919436	XLOC_001648	.	-
NC_017844.1	969095	969770	XLOC_001658	.	-
NC_017844.1	1006496	1007054	XLOC_001664	.	-
NC_017844.1	1015515	1016158	XLOC_001665	.	-
NC_017844.1	1039042	1040670	XLOC_001670	.	-
NC_017844.1	1040730	1041905	XLOC_001671	.	-
NC_017844.1	1105127	1106617	XLOC_001678	.	-
NC_017844.1	1131192	1131581	XLOC_001685	.	-
NC_017844.1	1131894	1132388	XLOC_001686	.	-
NC_017844.1	1133491	1133861	XLOC_001687	.	-
NC_017844.1	1135552	1135916	XLOC_001688	.	-
NC_017844.1	1187787	1188290	XLOC_001698	.	-
NC_017844.1	1188630	1189855	XLOC_001699	.	-
NC_017844.1	1190867	1191143	XLOC_001700	.	-
NC_017844.1	1197414	1198405	XLOC_001701	.	-
NC_017844.1	1227607	1228000	XLOC_001707	.	-
NC_017844.1	1235159	1236118	XLOC_001709	.	-
NC_017844.1	1255751	1256639	XLOC_001711	.	-
NC_017844.1	1264781	1266022	XLOC_001713	.	-
NC_017844.1	1266281	1266679	XLOC_001714	.	-
NC_017844.1	1313352	1313916	XLOC_001721	.	-
NC_017844.1	1338636	1339312	XLOC_001725	.	-
NC_017844.1	1364515	1364977	XLOC_001728	.	-
NC_017844.1	1383170	1389702	XLOC_001732	.	-
NC_017844.1	1413315	1413738	XLOC_001733	.	-
NC_017844.1	1415704	1416275	XLOC_001734	.	-
NC_017844.1	1448847	1449231	XLOC_001741	.	-
NC_017844.1	1484398	1484789	XLOC_001743	.	-
NC_017844.1	1595062	1595660	XLOC_001762	.	-
NC_017844.1	1601222	1602846	XLOC_001764	.	-
NC_017844.1	1603032	1604630	XLOC_001765	.	-
NC_017844.1	1650612	1651102	XLOC_001774	.	-
NC_017844.1	1652407	1654694	XLOC_001775	.	-
NC_017844.1	1696289	1697645	XLOC_001782	.	-
NC_017844.1	1708461	1711772	XLOC_001784	.	-
NC_017844.1	1752046	1752639	XLOC_001793	.	-
NC_017844.1	1776353	1776766	XLOC_001797	.	-
NC_017844.1	1779260	1779945	XLOC_001798	.	-
NC_017844.1	1808304	1808873	XLOC_001805	.	-
NC_017844.1	1817220	1817552	XLOC_001807	.	-
NC_017844.1	1817853	1819243	XLOC_001808	.	-
NC_017844.1	1819461	1820049	XLOC_001809	.	-
NC_017844.1	1821034	1827255	XLOC_001810	.	-
NC_017844.1	1851866	1852170	XLOC_001815	.	-
NC_017844.1	1864649	1865318	XLOC_001818	.	-
NC_017844.1	1882432	1889511	XLOC_001820	.	-
NC_017844.1	1889649	1891114	XLOC_001821	.	-
NC_017844.1	1892885	1893869	XLOC_001822	.	-
NC_017844.1	1923029	1923587	XLOC_001825	.	-
NC_017844.1	1947462	1948519	XLOC_001830	.	-
NC_017844.1	1973661	1973998	XLOC_001838	.	-
NC_017844.1	2022054	2023143	XLOC_001844	.	-
NC_017844.1	2041084	2043748	XLOC_001849	.	-
NC_017844.1	2043831	2044578	XLOC_001850	.	-
NC_017844.1	2114918	2117098	XLOC_001864	.	-
NC_017844.1	2154689	2155104	XLOC_001873	.	-
NC_017844.1	2186839	2188293	XLOC_001879	.	-
NC_017844.1	2219629	2220466	XLOC_001885	.	-
NC_017844.1	2225124	2228639	XLOC_001887	.	-
NC_017844.1	2228908	2229291	XLOC_001888	.	-
NC_017844.1	2254305	2254703	XLOC_001893	.	-
NC_017844.1	2295778	2296159	XLOC_001901	.	-
NC_017844.1	2330603	2331568	XLOC_001910	.	-
NC_017844.1	2337051	2338063	XLOC_001912	.	-
NC_017844.1	2341268	2342923	XLOC_001913	.	-
NC_017844.1	2343188	2343989	XLOC_001914	.	-
NC_017844.1	2344047	2345500	XLOC_001915	.	-
NC_017844.1	2346497	2347244	XLOC_001916	.	-
NC_017844.1	2347390	2347680	XLOC_001917	.	-
NC_017844.1	2361624	2362012	XLOC_001921	.	-
NC_017844.1	2370081	2371010	XLOC_001922	.	-
NC_017844.1	2509677	2510243	XLOC_001949	.	-
NC_017844.1	2663999	2665502	XLOC_001973	.	-
NC_017844.1	2667491	2669215	XLOC_001975	.	-
NC_017844.1	2670515	2670766	XLOC_001976	.	-
NC_017844.1	2673475	2675644	XLOC_001977	.	-
NC_017844.1	2692389	2692660	XLOC_001983	.	-
NC_017844.1	2695880	2696500	XLOC_001984	.	-
NC_017844.1	2705098	2706543	XLOC_001985	.	-
NC_017844.1	2739040	2739744	XLOC_001992	.	-
NC_017844.1	2763248	2768726	XLOC_001997	.	-
NC_017844.1	2774295	2775974	XLOC_001998	.	-
NC_017844.1	2786447	2787254	XLOC_002000	.	-
NC_017844.1	2834773	2834994	XLOC_002005	.	-
NC_017844.1	2835294	2836020	XLOC_002006	.	-
NC_017844.1	2840117	2840395	XLOC_002007	.	-
NC_017844.1	2840463	2841538	XLOC_002008	.	-
NC_017844.1	2864154	2864614	XLOC_002011	.	-
NC_017844.1	2864891	2865593	XLOC_002012	.	-
NC_017844.1	2952132	2953204	XLOC_002023	.	-
NC_017844.1	2993284	2993956	XLOC_002031	.	-
NC_017844.1	3039967	3040399	XLOC_002041	.	-
NC_017844.1	3048210	3048836	XLOC_002042	.	-
NC_017844.1	3049307	3049841	XLOC_002043	.	-
NC_017844.1	3057155	3057764	XLOC_002044	.	-
NC_017844.1	3079816	3080686	XLOC_002049	.	-
NC_017844.1	3081099	3081450	XLOC_002050	.	-
NC_017844.1	3154036	3155283	XLOC_002062	.	-
NC_017844.1	3165586	3166913	XLOC_002063	.	-
NC_017844.1	3167956	3168701	XLOC_002064	.	-
NC_017844.1	3210979	3211845	XLOC_002071	.	-
NC_017844.1	3241277	3241712	XLOC_002079	.	-
NC_017844.1	3251188	3252187	XLOC_002082	.	-
NC_017844.1	3308730	3309291	XLOC_002092	.	-
NC_017844.1	3391045	3391424	XLOC_002113	.	-
NC_017844.1	3430665	3431189	XLOC_002124	.	-
NC_017844.1	3431934	3432939	XLOC_002125	.	-
NC_017844.1	3469754	3470144	XLOC_002130	.	-
NC_017844.1	3553168	3553615	XLOC_002147	.	-
NC_017844.1	3593453	3594154	XLOC_002158	.	-
NC_017844.1	3649246	3649885	XLOC_002166	.	-
NC_017844.1	3658006	3658326	XLOC_002168	.	-
NC_017844.1	3659987	3664528	XLOC_002169	.	-
NC_017844.1	3683912	3684485	XLOC_002171	.	-
NC_017844.1	3690606	3691490	XLOC_002173	.	-
NC_017844.1	3721063	3722894	XLOC_002178	.	-
NC_017844.1	3724625	3724967	XLOC_002179	.	-
NC_017844.1	3726388	3727135	XLOC_002180	.	-
NC_017844.1	3746815	3748666	XLOC_002184	.	-
NC_017844.1	3749263	3749751	XLOC_002185	.	-
NC_017844.1	3754215	3755349	XLOC_002188	.	-
NC_017844.1	3795668	3796615	XLOC_002193	.	-
NC_017844.1	3860318	3861154	XLOC_002200	.	-
NC_017844.1	3885037	3886192	XLOC_002205	.	-
NC_017844.1	3907669	3908499	XLOC_002211	.	-
NC_017844.1	3909216	3909521	XLOC_002212	.	-
NC_017844.1	3954808	3955187	XLOC_002218	.	-
NC_017844.1	3955493	3957932	XLOC_002219	.	-
NC_017844.1	3967790	3968849	XLOC_002221	.	-
NC_017844.1	3972132	3973072	XLOC_002222	.	-
NC_017844.1	3973082	3973497	XLOC_002223	.	-
NC_017844.1	4000400	4004160	XLOC_002231	.	-
NC_017844.1	4012125	4013813	XLOC_002232	.	-
NC_017844.1	4020165	4026217	XLOC_002233	.	-
NC_017844.1	4054012	4054361	XLOC_002236	.	-
NC_017844.1	4155611	4156299	XLOC_002258	.	-
NC_017844.1	4168583	4168995	XLOC_002261	.	-
NC_017844.1	4201151	4205665	XLOC_002271	.	-
NC_017844.1	4258610	4259069	XLOC_002279	.	-
NC_017844.1	4305110	4305562	XLOC_002289	.	-
NC_017844.1	4306855	4307339	XLOC_002290	.	-
NC_017844.1	4310158	4311194	XLOC_002291	.	-
NC_017844.1	4367805	4368969	XLOC_002301	.	-
NC_017844.1	4395939	4396249	XLOC_002306	.	-
NC_017844.1	4415805	4416254	XLOC_002311	.	-
NC_017844.1	4427708	4428272	XLOC_002313	.	-
NC_017844.1	4435005	4435437	XLOC_002316	.	-
NC_017844.1	4501681	4502084	XLOC_002331	.	-
NC_017844.1	4523235	4524206	XLOC_002337	.	-
NC_017844.1	4533771	4534426	XLOC_002339	.	-
NC_017844.1	4534864	4536281	XLOC_002340	.	-
NC_017844.1	4610082	4610866	XLOC_002355	.	-
NC_017844.1	4628538	4629870	XLOC_002357	.	-
NC_017844.1	4630184	4630525	XLOC_002358	.	-
NC_017844.1	4666467	4666668	XLOC_002361	.	-
NC_017844.1	4677671	4678026	XLOC_002362	.	-
NC_017844.1	4698111	4698390	XLOC_002366	.	-
NC_017844.1	4715861	4716756	XLOC_002371	.	-
NC_017844.1	4725815	4727333	XLOC_002372	.	-
NC_017844.1	4727411	4728271	XLOC_002373	.	-
NC_017844.1	4729178	4729919	XLOC_002374	.	-
NC_017844.1	4730039	4731858	XLOC_002375	.	-
NC_017844.1	4760661	4761833	XLOC_002381	.	-
NC_017844.1	4834344	4846119	XLOC_002390	.	-
NC_017844.1	4836776	4843871	XLOC_002391	.	-
NC_017844.1	4879231	4880874	XLOC_002396	.	-
NC_017844.1	4880917	4881530	XLOC_002397	.	-
NC_017844.1	4889146	4889638	XLOC_002399	.	-
NC_017844.1	4933039	4933429	XLOC_002408	.	-
NC_017844.1	5010048	5014756	XLOC_002424	.	-
NC_017844.1	5113789	5114712	XLOC_002438	.	-
NC_017844.1	5130710	5131239	XLOC_002441	.	-
NC_017844.1	5132495	5132872	XLOC_002442	.	-
NC_017844.1	5170125	5170432	XLOC_002446	.	-
NC_017844.1	5189938	5190292	XLOC_002451	.	-
NC_017844.1	5194195	5201019	XLOC_002452	.	-
NC_017844.1	5199422	5202073	XLOC_002453	.	-
NC_017844.1	5228944	5229285	XLOC_002459	.	-
NC_017844.1	5240213	5240990	XLOC_002462	.	-
NC_017844.1	5257463	5257946	XLOC_002467	.	-
NC_017844.1	5268264	5269875	XLOC_002469	.	-
NC_017844.1	5272649	5273912	XLOC_002470	.	-
NC_017844.1	5278966	5280117	XLOC_002472	.	-
NC_017844.1	5294859	5296604	XLOC_002474	.	-
NC_017844.1	5303803	5304475	XLOC_002476	.	-
NC_017844.1	5388496	5389167	XLOC_002492	.	-
NC_017844.1	5391135	5393461	XLOC_002493	.	-
NC_017844.1	5395009	5396936	XLOC_002494	.	-
NC_017844.1	5433327	5434637	XLOC_002496	.	-
NC_017844.1	5481345	5481952	XLOC_002504	.	-
NC_017844.1	5485597	5486643	XLOC_002506	.	-
NC_017844.1	5584380	5591884	XLOC_002529	.	-
NC_017844.1	5628644	5630351	XLOC_002536	.	-
NC_017844.1	5709795	5710114	XLOC_002547	.	-
NC_017844.1	5758725	5759132	XLOC_002553	.	-
NC_017844.1	5772301	5773288	XLOC_002555	.	-
NC_017844.1	5801375	5801729	XLOC_002558	.	-
NC_017844.1	5839839	5842334	XLOC_002567	.	-
NC_017844.1	5877712	5878016	XLOC_002576	.	-
NC_017844.1	5942294	5943039	XLOC_002590	.	-
NC_017844.1	5947953	5948601	XLOC_002592	.	-
NC_017844.1	5956568	5958646	XLOC_002593	.	-
NC_017844.1	5962473	5963182	XLOC_002594	.	-
NC_017844.1	5981064	5981612	XLOC_002597	.	-
NC_017844.1	6016299	6017322	XLOC_002605	.	-
NC_017844.1	6037588	6038884	XLOC_002612	.	-
NC_017844.1	6103005	6105370	XLOC_002626	.	-
NC_017844.1	6131594	6132084	XLOC_002630	.	-
NC_017844.1	6217325	6218244	XLOC_002645	.	-
NC_017844.1	6249452	6252358	XLOC_002652	.	-
NC_017844.1	6256727	6258560	XLOC_002653	.	-
NC_017844.1	6460196	6460837	XLOC_002690	.	-
NC_017844.1	6467448	6467828	XLOC_002691	.	-
NC_017844.1	6468107	6469287	XLOC_002692	.	-
NC_017844.1	6469716	6471607	XLOC_002693	.	-
NC_017844.1	6471812	6472623	XLOC_002694	.	-
NC_017844.1	6487445	6489217	XLOC_002696	.	-
NC_017844.1	6570749	6571288	XLOC_002712	.	-
NC_017844.1	6609754	6610349	XLOC_002716	.	-
NC_017844.1	6633483	6634795	XLOC_002722	.	-
NC_017844.1	6654034	6654493	XLOC_002725	.	-
NC_017844.1	6677339	6678278	XLOC_002728	.	-
NC_017844.1	6680207	6680683	XLOC_002730	.	-
NC_017844.1	6681041	6686841	XLOC_002731	.	-
NC_017844.1	6690901	6691207	XLOC_002732	.	-
NC_017844.1	6695107	6696382	XLOC_002734	.	-
NC_017844.1	6756344	6756663	XLOC_002742	.	-
NC_017844.1	6790176	6791968	XLOC_002749	.	-
NC_017844.1	6794239	6795864	XLOC_002750	.	-
NC_017844.1	6902506	6903041	XLOC_002767	.	-
NC_017844.1	6903143	6903451	XLOC_002768	.	-
NC_017844.1	6961996	6962993	XLOC_002778	.	-
NC_017844.1	7002356	7003178	XLOC_002787	.	-
NC_017844.1	7071356	7072496	XLOC_002799	.	-
NC_017844.1	7152799	7154202	XLOC_002814	.	-
NC_017844.1	7155447	7156202	XLOC_002815	.	-
NC_017844.1	7168330	7168717	XLOC_002819	.	-
NC_017844.1	7204065	7204827	XLOC_002829	.	-
NC_017844.1	7216243	7217471	XLOC_002832	.	-
NC_017844.1	7296221	7296722	XLOC_002846	.	-
NC_017844.1	7490603	7491032	XLOC_002889	.	-
NC_017844.1	7495490	7496267	XLOC_002891	.	-
NC_017844.1	7519727	7520274	XLOC_002893	.	-
NC_017844.1	7533869	7538656	XLOC_002894	.	-
NC_017844.1	7536229	7541337	XLOC_002895	.	-
NC_017844.1	7536624	7542117	XLOC_002896	.	-
NC_017844.1	7542893	7543424	XLOC_002897	.	-
NC_017844.1	7649775	7650405	XLOC_002914	.	-
NC_017844.1	7678606	7679705	XLOC_002919	.	-
NC_017844.1	7735484	7736143	XLOC_002931	.	-
NC_017844.1	7752275	7753583	XLOC_002935	.	-
NC_017844.1	7754655	7755033	XLOC_002936	.	-
NC_017844.1	7763139	7763621	XLOC_002938	.	-
NC_017844.1	7791147	7791828	XLOC_002947	.	-
NC_017844.1	7798834	7801314	XLOC_002949	.	-
NC_017844.1	7810464	7817509	XLOC_002950	.	-
NC_017844.1	7815868	7816389	XLOC_002951	.	-
NC_017844.1	7820073	7820361	XLOC_002952	.	-
NC_017844.1	7829094	7829439	XLOC_002954	.	-
NC_017844.1	7831757	7832091	XLOC_002956	.	-
NC_017844.1	7875250	7876049	XLOC_002963	.	-
NC_017844.1	7891614	7892662	XLOC_002966	.	-
NC_017844.1	7918106	7919425	XLOC_002970	.	-
NC_017844.1	7940344	7942348	XLOC_002973	.	-
NC_017844.1	7951047	7951837	XLOC_002975	.	-
NC_017849.1	19728	20228	XLOC_002977	.	+
NC_017849.1	22463	24168	XLOC_002978	.	+
NC_017849.1	24517	25750	XLOC_002979	.	+
NC_017849.1	31087	33166	XLOC_002981	.	+
NC_017849.1	56266	57039	XLOC_002985	.	+
NC_017849.1	80778	81213	XLOC_002991	.	+
NC_017849.1	151129	151908	XLOC_002998	.	+
NC_017849.1	171381	171901	XLOC_003002	.	+
NC_017849.1	183631	184705	XLOC_003004	.	+
NC_017849.1	186625	187254	XLOC_003005	.	+
NC_017849.1	188082	188573	XLOC_003006	.	+
NC_017849.1	188786	191955	XLOC_003007	.	+
NC_017849.1	192056	192474	XLOC_003008	.	+
NC_017849.1	192917	193416	XLOC_003009	.	+
NC_017849.1	194839	195195	XLOC_003010	.	+
NC_017849.1	230655	231793	XLOC_003017	.	+
NC_017849.1	251991	252565	XLOC_003022	.	+
NC_017849.1	260508	268628	XLOC_003023	.	+
NC_017849.1	262545	267564	XLOC_003024	.	+
NC_017849.1	270150	275878	XLOC_003025	.	+
NC_017849.1	271933	272277	XLOC_003027	.	+
NC_017849.1	281594	282915	XLOC_003028	.	+
NC_017849.1	301300	301634	XLOC_003030	.	+
NC_017849.1	324078	324393	XLOC_003033	.	+
NC_017849.1	324590	330415	XLOC_003034	.	+
NC_017849.1	327391	333198	XLOC_003035	.	+
NC_017849.1	329463	329778	XLOC_003036	.	+
NC_017849.1	337279	337594	XLOC_003037	.	+
NC_017849.1	337876	343309	XLOC_003038	.	+
NC_017849.1	340311	345819	XLOC_003039	.	+
NC_017849.1	343779	346454	XLOC_003040	.	+
NC_017849.1	349081	352139	XLOC_003041	.	+
NC_017849.1	380144	384610	XLOC_003043	.	+
NC_017849.1	396686	397285	XLOC_003047	.	+
NC_017849.1	401013	401460	XLOC_003050	.	+
NC_017849.1	438331	438920	XLOC_003060	.	+
NC_017849.1	447517	448006	XLOC_003061	.	+
NC_017849.1	451601	451931	XLOC_003062	.	+
NC_017849.1	458376	458808	XLOC_003063	.	+
NC_017849.1	470727	471140	XLOC_003066	.	+
NC_017849.1	478636	478952	XLOC_003067	.	+
NC_017849.1	483257	483885	XLOC_003069	.	+
NC_017849.1	547569	548261	XLOC_003076	.	+
NC_017849.1	549148	550227	XLOC_003077	.	+
NC_017849.1	593163	593868	XLOC_003083	.	+
NC_017849.1	594312	594910	XLOC_003084	.	+
NC_017849.1	629154	630429	XLOC_003095	.	+
NC_017849.1	644902	645238	XLOC_003098	.	+
NC_017849.1	679973	680536	XLOC_003106	.	+
NC_017849.1	705116	705743	XLOC_003112	.	+
NC_017849.1	706284	707116	XLOC_003113	.	+
NC_017849.1	716334	717054	XLOC_003115	.	+
NC_017849.1	757867	758193	XLOC_003126	.	+
NC_017849.1	863387	864317	XLOC_003148	.	+
NC_017849.1	912947	913370	XLOC_003157	.	+
NC_017849.1	1038062	1042055	XLOC_003182	.	+
NC_017849.1	1144843	1145130	XLOC_003196	.	+
NC_017849.1	1149068	1149574	XLOC_003198	.	+
NC_017849.1	1182209	1183042	XLOC_003205	.	+
NC_017849.1	1185105	1186880	XLOC_003206	.	+
NC_017849.1	1188362	1190268	XLOC_003207	.	+
NC_017849.1	1267971	1268647	XLOC_003218	.	+
NC_017849.1	1270127	1270978	XLOC_003219	.	+
NC_017849.1	1312463	1313347	XLOC_003230	.	+
NC_017849.1	1331108	1331426	XLOC_003234	.	+
NC_017849.1	1335592	1336176	XLOC_003236	.	+
NC_017849.1	1344457	1344957	XLOC_003237	.	+
NC_017849.1	1356194	1356750	XLOC_003240	.	+
NC_017849.1	1376413	1380663	XLOC_003242	.	+
NC_017849.1	1380725	1381397	XLOC_003243	.	+
NC_017849.1	1423346	1424066	XLOC_003248	.	+
NC_017849.1	1458670	1458873	XLOC_003255	.	+
NC_017849.1	1473089	1473887	XLOC_003257	.	+
NC_017849.1	1524060	1525268	XLOC_003264	.	+
NC_017849.1	1528093	1528724	XLOC_003265	.	+
NC_017849.1	1545235	1545451	XLOC_003267	.	+
NC_017849.1	1568465	1568762	XLOC_003271	.	+
NC_017849.1	1570302	1571249	XLOC_003273	.	+
NC_017849.1	1579814	1581461	XLOC_003274	.	+
NC_017849.1	1589707	1589960	XLOC_003275	.	+
NC_017849.1	1616158	1616410	XLOC_003280	.	+
NC_017849.1	1624989	1625473	XLOC_003283	.	+
NC_017849.1	1645529	1647543	XLOC_003288	.	+
NC_017849.1	1647977	1651567	XLOC_003289	.	+
NC_017849.1	1661102	1661473	XLOC_003291	.	+
NC_017849.1	1734626	1735279	XLOC_003299	.	+
NC_017849.1	1751679	1752028	XLOC_003301	.	+
NC_017849.1	1770140	1770870	XLOC_003305	.	+
NC_017849.1	1783935	1784288	XLOC_003308	.	+
NC_017849.1	1800000	1800940	XLOC_003312	.	+
NC_017849.1	1833105	1834894	XLOC_003319	.	+
NC_017849.1	1855099	1855324	XLOC_003323	.	+
NC_017849.1	1863094	1863432	XLOC_003325	.	+
NC_017849.1	1920184	1921113	XLOC_003340	.	+
NC_017849.1	1931539	1932167	XLOC_003345	.	+
NC_017849.1	1932823	1933459	XLOC_003346	.	+
NC_017849.1	1933836	1934573	XLOC_003347	.	+
NC_017849.1	1944328	1947846	XLOC_003350	.	+
NC_017849.1	1954337	1954951	XLOC_003351	.	+
NC_017849.1	1956620	1959570	XLOC_003352	.	+
NC_017849.1	1963436	1963814	XLOC_003353	.	+
NC_017849.1	1976304	1977396	XLOC_003356	.	+
NC_017849.1	1984801	1985160	XLOC_003359	.	+
NC_017849.1	2056851	2057493	XLOC_003373	.	+
NC_017849.1	2065756	2066117	XLOC_003376	.	+
NC_017849.1	2078010	2079011	XLOC_003379	.	+
NC_017849.1	2190706	2191016	XLOC_003398	.	+
NC_017849.1	2223744	2224709	XLOC_003404	.	+
NC_017849.1	2244454	2244824	XLOC_003410	.	+
NC_017849.1	2276590	2277700	XLOC_003420	.	+
NC_017849.1	2282243	2282748	XLOC_003422	.	+
NC_017849.1	2294911	2295401	XLOC_003424	.	+
NC_017849.1	2324407	2325228	XLOC_003431	.	+
NC_017849.1	2342417	2342968	XLOC_003435	.	+
NC_017849.1	2360099	2360563	XLOC_003439	.	+
NC_017849.1	2391849	2392232	XLOC_003447	.	+
NC_017849.1	2477928	2478405	XLOC_003460	.	+
NC_017849.1	2495136	2496475	XLOC_003464	.	+
NC_017849.1	2619850	2620232	XLOC_003484	.	+
NC_017849.1	2697085	2697968	XLOC_003495	.	+
NC_017849.1	2706252	2707155	XLOC_003497	.	+
NC_017849.1	2803734	2804436	XLOC_003512	.	+
NC_017849.1	2804936	2805430	XLOC_003513	.	+
NC_017849.1	2835300	2835773	XLOC_003516	.	+
NC_017849.1	2871676	2873517	XLOC_003525	.	+
NC_017849.1	2882045	2882678	XLOC_003527	.	+
NC_017849.1	2891143	2891561	XLOC_003529	.	+
NC_017849.1	2903369	2903901	XLOC_003531	.	+
NC_017849.1	2909020	2909305	XLOC_003532	.	+
NC_017849.1	2935143	2935494	XLOC_003536	.	+
NC_017849.1	2971083	2971473	XLOC_003543	.	+
NC_017849.1	2974192	2975029	XLOC_003544	.	+
NC_017849.1	2975805	2976857	XLOC_003545	.	+
NC_017849.1	3032912	3033514	XLOC_003555	.	+
NC_017849.1	3111106	3118819	XLOC_003566	.	+
NC_017849.1	3118587	3122229	XLOC_003567	.	+
NC_017849.1	3119590	3119960	XLOC_003568	.	+
NC_017849.1	3125043	3125643	XLOC_003569	.	+
NC_017849.1	3201638	3202029	XLOC_003573	.	+
NC_017849.1	3226777	3227580	XLOC_003578	.	+
NC_017849.1	3231677	3233628	XLOC_003580	.	+
NC_017849.1	3269374	3270498	XLOC_003586	.	+
NC_017849.1	3309396	3310151	XLOC_003591	.	+
NC_017849.1	3348806	3349078	XLOC_003599	.	+
NC_017849.1	3368340	3369329	XLOC_003603	.	+
NC_017849.1	3369443	3370880	XLOC_003604	.	+
NC_017849.1	3408526	3408838	XLOC_003611	.	+
NC_017849.1	3455364	3455985	XLOC_003620	.	+
NC_017849.1	3479790	3481704	XLOC_003624	.	+
NC_017849.1	3490190	3490614	XLOC_003627	.	+
NC_017849.1	3526817	3527711	XLOC_003637	.	+
NC_017849.1	3535693	3536370	XLOC_003639	.	+
NC_017849.1	3602486	3603029	XLOC_003651	.	+
NC_017849.1	3615058	3615359	XLOC_003653	.	+
NC_017849.1	3651375	3651673	XLOC_003657	.	+
NC_017849.1	3725050	3725739	XLOC_003666	.	+
NC_017849.1	3726001	3727358	XLOC_003667	.	+
NC_017849.1	3728416	3729059	XLOC_003668	.	+
NC_017849.1	3792097	3792460	XLOC_003679	.	+
NC_017849.1	3809900	3810140	XLOC_003682	.	+
NC_017849.1	3855000	3855506	XLOC_003692	.	+
NC_017849.1	3895494	3895786	XLOC_003702	.	+
NC_017849.1	3933007	3933297	XLOC_003711	.	+
NC_017849.1	3934914	3935598	XLOC_003712	.	+
NC_017849.1	3938181	3938718	XLOC_003714	.	+
NC_017849.1	3964104	3964431	XLOC_003720	.	+
NC_017849.1	4005254	4005780	XLOC_003731	.	+
NC_017849.1	4036484	4038552	XLOC_003739	.	+
NC_017849.1	4095981	4096558	XLOC_003751	.	+
NC_017849.1	4102044	4102770	XLOC_003752	.	+
NC_017849.1	4128507	4129268	XLOC_003759	.	+
NC_017849.1	4130775	4131860	XLOC_003760	.	+
NC_017849.1	4180798	4182486	XLOC_003770	.	+
NC_017849.1	4192674	4193187	XLOC_003772	.	+
NC_017849.1	4203898	4204523	XLOC_003774	.	+
NC_017849.1	4204963	4205551	XLOC_003775	.	+
NC_017849.1	4205876	4206290	XLOC_003776	.	+
NC_017849.1	4225968	4227819	XLOC_003779	.	+
NC_017849.1	4228438	4229090	XLOC_003780	.	+
NC_017849.1	4231236	4232586	XLOC_003781	.	+
NC_017849.1	4234133	4234617	XLOC_003782	.	+
NC_017849.1	4318066	4318443	XLOC_003798	.	+
NC_017849.1	4319299	4319816	XLOC_003799	.	+
NC_017849.1	4352331	4352853	XLOC_003804	.	+
NC_017849.1	4374928	4375389	XLOC_003809	.	+
NC_017849.1	4427742	4430034	XLOC_003816	.	+
NC_017849.1	4477799	4478169	XLOC_003826	.	+
NC_017849.1	4500441	4502440	XLOC_003831	.	+
NC_017849.1	4504736	4507868	XLOC_003833	.	+
NC_017849.1	4508819	4509539	XLOC_003834	.	+
NC_017849.1	4509697	4514003	XLOC_003835	.	+
NC_017849.1	4523564	4524255	XLOC_003838	.	+
NC_017849.1	4537265	4538819	XLOC_003840	.	+
NC_017849.1	4589213	4590197	XLOC_003851	.	+
NC_017849.1	4652296	4652634	XLOC_003863	.	+
NC_017849.1	4689717	4690526	XLOC_003869	.	+
NC_017849.1	4690612	4691273	XLOC_003870	.	+
NC_017849.1	4710012	4710712	XLOC_003872	.	+
NC_017849.1	4710960	4712124	XLOC_003873	.	+
NC_017849.1	4714506	4715329	XLOC_003874	.	+
NC_017849.1	4770414	4771482	XLOC_003889	.	+
NC_017849.1	4772164	4772762	XLOC_003890	.	+
NC_017849.1	4786135	4786681	XLOC_003892	.	+
NC_017849.1	4799548	4800025	XLOC_003894	.	+
NC_017849.1	4826651	4827728	XLOC_003898	.	+
NC_017849.1	4887933	4888685	XLOC_003912	.	+
NC_017849.1	4893953	4894592	XLOC_003915	.	+
NC_017849.1	4939376	4940021	XLOC_003925	.	+
NC_017849.1	4990266	4990728	XLOC_003935	.	+
NC_017849.1	5007869	5010514	XLOC_003938	.	+
NC_017849.1	5013302	5014471	XLOC_003939	.	+
NC_017849.1	5015708	5016076	XLOC_003940	.	+
NC_017849.1	5029883	5030874	XLOC_003942	.	+
NC_017849.1	5051054	5051536	XLOC_003946	.	+
NC_017849.1	5051549	5054208	XLOC_003947	.	+
NC_017849.1	5090411	5091310	XLOC_003957	.	+
NC_017849.1	5115648	5116419	XLOC_003962	.	+
NC_017849.1	5160505	5160917	XLOC_003970	.	+
NC_017849.1	5191248	5191897	XLOC_003976	.	+
NC_017849.1	5227533	5228114	XLOC_003980	.	+
NC_017849.1	5257862	5258458	XLOC_003988	.	+
NC_017849.1	5258629	5259892	XLOC_003989	.	+
NC_017849.1	5260124	5262321	XLOC_003990	.	+
NC_017849.1	5289325	5291811	XLOC_003994	.	+
NC_017849.1	5292237	5293920	XLOC_003995	.	+
NC_017849.1	5348491	5349752	XLOC_004008	.	+
NC_017849.1	5360172	5360661	XLOC_004010	.	+
NC_017849.1	5360703	5361104	XLOC_004011	.	+
NC_017849.1	5361589	5362130	XLOC_004012	.	+
NC_017849.1	5432242	5434196	XLOC_004027	.	+
NC_017849.1	5509852	5510340	XLOC_004039	.	+
NC_017849.1	5546449	5547435	XLOC_004048	.	+
NC_017849.1	5568533	5569281	XLOC_004054	.	+
NC_017849.1	5570174	5570793	XLOC_004055	.	+
NC_017849.1	5631420	5633237	XLOC_004065	.	+
NC_017849.1	5653429	5654775	XLOC_004067	.	+
NC_017849.1	5656043	5656391	XLOC_004069	.	+
NC_017849.1	5665280	5665603	XLOC_004072	.	+
NC_017849.1	5678756	5679084	XLOC_004075	.	+
NC_017849.1	5695728	5708305	XLOC_004076	.	+
NC_017849.1	5714003	5714351	XLOC_004077	.	+
NC_017849.1	5715273	5715750	XLOC_004078	.	+
NC_017849.1	5793590	5793931	XLOC_004097	.	+
NC_017849.1	5795486	5795987	XLOC_004098	.	+
NC_017849.1	5823348	5823790	XLOC_004101	.	+
NC_017849.1	5877260	5878370	XLOC_004109	.	+
NC_017849.1	5915622	5915988	XLOC_004112	.	+
NC_017849.1	5950390	5950884	XLOC_004115	.	+
NC_017849.1	5951317	5951643	XLOC_004116	.	+
NC_017849.1	5975249	5975619	XLOC_004119	.	+
NC_017849.1	6068294	6068657	XLOC_004130	.	+
NC_017849.1	6083868	6085214	XLOC_004131	.	+
NC_017849.1	6095235	6095848	XLOC_004133	.	+
NC_017849.1	6171823	6172492	XLOC_004150	.	+
NC_017849.1	6223510	6224402	XLOC_004157	.	+
NC_017849.1	6224504	6224818	XLOC_004158	.	+
NC_017849.1	6267208	6268330	XLOC_004168	.	+
NC_017849.1	6312971	6314198	XLOC_004175	.	+
NC_017849.1	6314946	6315383	XLOC_004176	.	+
NC_017849.1	6320604	6321075	XLOC_004177	.	+
NC_017849.1	6326457	6326746	XLOC_004178	.	+
NC_017849.1	6329732	6335676	XLOC_004179	.	+
NC_017849.1	6337490	6337840	XLOC_004180	.	+
NC_017849.1	6338284	6354397	XLOC_004181	.	+
NC_017849.1	6338799	6339355	XLOC_004182	.	+
NC_017849.1	6339500	6340458	XLOC_004183	.	+
NC_017849.1	6379398	6379905	XLOC_004192	.	+
NC_017849.1	6401799	6403240	XLOC_004198	.	+
NC_017849.1	6461362	6467157	XLOC_004206	.	+
NC_017849.1	6469246	6470027	XLOC_004207	.	+
NC_017849.1	6475346	6481791	XLOC_004208	.	+
NC_017849.1	6482976	6483179	XLOC_004209	.	+
NC_017849.1	6525344	6526754	XLOC_004215	.	+
NC_017849.1	6527290	6529028	XLOC_004216	.	+
NC_017849.1	6531648	6533062	XLOC_004217	.	+
NC_017849.1	6556941	6557163	XLOC_004219	.	+
NC_017849.1	6558156	6558450	XLOC_004220	.	+
NC_017849.1	6570632	6570858	XLOC_004221	.	+
NC_017849.1	6582125	6582522	XLOC_004224	.	+
NC_017849.1	5714	6697	XLOC_004229	.	-
NC_017849.1	19737	20227	XLOC_004230	.	-
NC_017849.1	31382	33209	XLOC_004231	.	-
NC_017849.1	58823	59182	XLOC_004236	.	-
NC_017849.1	79088	80284	XLOC_004241	.	-
NC_017849.1	142341	142940	XLOC_004251	.	-
NC_017849.1	167705	168517	XLOC_004255	.	-
NC_017849.1	171290	172270	XLOC_004256	.	-
NC_017849.1	186675	186977	XLOC_004259	.	-
NC_017849.1	198785	199990	XLOC_004264	.	-
NC_017849.1	200218	200581	XLOC_004265	.	-
NC_017849.1	207762	211133	XLOC_004267	.	-
NC_017849.1	211410	211769	XLOC_004268	.	-
NC_017849.1	212183	213580	XLOC_004269	.	-
NC_017849.1	221605	221925	XLOC_004271	.	-
NC_017849.1	231164	231658	XLOC_004273	.	-
NC_017849.1	233710	234263	XLOC_004275	.	-
NC_017849.1	251980	252348	XLOC_004278	.	-
NC_017849.1	257934	265249	XLOC_004279	.	-
NC_017849.1	260500	268628	XLOC_004280	.	-
NC_017849.1	281614	283027	XLOC_004281	.	-
NC_017849.1	302306	302704	XLOC_004285	.	-
NC_017849.1	310338	310568	XLOC_004287	.	-
NC_017849.1	339415	344810	XLOC_004291	.	-
NC_017849.1	339997	345846	XLOC_004292	.	-
NC_017849.1	387504	388661	XLOC_004299	.	-
NC_017849.1	428990	429316	XLOC_004307	.	-
NC_017849.1	449357	451347	XLOC_004313	.	-
NC_017849.1	466215	466444	XLOC_004315	.	-
NC_017849.1	483222	483971	XLOC_004319	.	-
NC_017849.1	547586	548292	XLOC_004329	.	-
NC_017849.1	549427	550454	XLOC_004330	.	-
NC_017849.1	555806	556360	XLOC_004331	.	-
NC_017849.1	592483	592757	XLOC_004337	.	-
NC_017849.1	628022	628868	XLOC_004342	.	-
NC_017849.1	640368	642304	XLOC_004346	.	-
NC_017849.1	642404	642733	XLOC_004347	.	-
NC_017849.1	646450	649162	XLOC_004348	.	-
NC_017849.1	659862	660379	XLOC_004351	.	-
NC_017849.1	664520	665753	XLOC_004353	.	-
NC_017849.1	682591	684294	XLOC_004356	.	-
NC_017849.1	715335	715938	XLOC_004363	.	-
NC_017849.1	975762	976502	XLOC_004415	.	-
NC_017849.1	1023172	1024366	XLOC_004425	.	-
NC_017849.1	1030469	1037929	XLOC_004427	.	-
NC_017849.1	1039647	1042069	XLOC_004428	.	-
NC_017849.1	1144431	1145280	XLOC_004440	.	-
NC_017849.1	1185094	1187214	XLOC_004449	.	-
NC_017849.1	1188939	1189861	XLOC_004450	.	-
NC_017849.1	1225359	1225782	XLOC_004455	.	-
NC_017849.1	1267464	1267915	XLOC_004463	.	-
NC_017849.1	1332849	1333500	XLOC_004474	.	-
NC_017849.1	1333794	1334733	XLOC_004475	.	-
NC_017849.1	1357142	1357964	XLOC_004479	.	-
NC_017849.1	1376426	1379294	XLOC_004484	.	-
NC_017849.1	1458640	1458949	XLOC_004500	.	-
NC_017849.1	1467393	1467685	XLOC_004501	.	-
NC_017849.1	1473634	1473886	XLOC_004502	.	-
NC_017849.1	1488025	1488419	XLOC_004505	.	-
NC_017849.1	1489261	1489892	XLOC_004506	.	-
NC_017849.1	1542088	1542642	XLOC_004514	.	-
NC_017849.1	1569644	1570112	XLOC_004517	.	-
NC_017849.1	1570339	1571330	XLOC_004518	.	-
NC_017849.1	1593230	1593476	XLOC_004519	.	-
NC_017849.1	1616661	1617776	XLOC_004523	.	-
NC_017849.1	1645510	1647255	XLOC_004532	.	-
NC_017849.1	1727445	1727827	XLOC_004541	.	-
NC_017849.1	1857647	1860104	XLOC_004563	.	-
NC_017849.1	1886216	1886828	XLOC_004567	.	-
NC_017849.1	1891758	1892238	XLOC_004569	.	-
NC_017849.1	1892498	1893027	XLOC_004570	.	-
NC_017849.1	1908934	1909298	XLOC_004574	.	-
NC_017849.1	1929681	1930069	XLOC_004580	.	-
NC_017849.1	1940696	1940979	XLOC_004584	.	-
NC_017849.1	1942871	1948695	XLOC_004585	.	-
NC_017849.1	1943835	1947005	XLOC_004586	.	-
NC_017849.1	1944306	1947698	XLOC_004587	.	-
NC_017849.1	1957364	1960291	XLOC_004588	.	-
NC_017849.1	1957783	1960717	XLOC_004589	.	-
NC_017849.1	1963459	1964843	XLOC_004590	.	-
NC_017849.1	2014234	2014975	XLOC_004601	.	-
NC_017849.1	2020670	2021013	XLOC_004603	.	-
NC_017849.1	2063579	2065427	XLOC_004612	.	-
NC_017849.1	2065701	2066200	XLOC_004613	.	-
NC_017849.1	2078124	2078995	XLOC_004615	.	-
NC_017849.1	2084907	2085584	XLOC_004617	.	-
NC_017849.1	2118826	2120499	XLOC_004621	.	-
NC_017849.1	2226445	2226884	XLOC_004643	.	-
NC_017849.1	2276935	2277835	XLOC_004654	.	-
NC_017849.1	2324548	2325178	XLOC_004662	.	-
NC_017849.1	2397651	2398183	XLOC_004678	.	-
NC_017849.1	2435862	2436395	XLOC_004687	.	-
NC_017849.1	2495141	2496070	XLOC_004701	.	-
NC_017849.1	2525776	2526458	XLOC_004710	.	-
NC_017849.1	2583309	2583728	XLOC_004722	.	-
NC_017849.1	2628181	2628993	XLOC_004732	.	-
NC_017849.1	2658190	2658536	XLOC_004737	.	-
NC_017849.1	2697099	2697959	XLOC_004746	.	-
NC_017849.1	2803234	2803703	XLOC_004765	.	-
NC_017849.1	2895900	2896477	XLOC_004785	.	-
NC_017849.1	2907446	2909511	XLOC_004788	.	-
NC_017849.1	2909743	2910146	XLOC_004789	.	-
NC_017849.1	2938720	2939280	XLOC_004797	.	-
NC_017849.1	2970348	2970709	XLOC_004804	.	-
NC_017849.1	2974173	2975021	XLOC_004807	.	-
NC_017849.1	2989575	2991146	XLOC_004812	.	-
NC_017849.1	3111098	3118273	XLOC_004828	.	-
NC_017849.1	3111486	3118490	XLOC_004829	.	-
NC_017849.1	3111795	3118985	XLOC_004830	.	-
NC_017849.1	3113913	3121164	XLOC_004831	.	-
NC_017849.1	3120792	3124285	XLOC_004832	.	-
NC_017849.1	3121769	3122224	XLOC_004833	.	-
NC_017849.1	3151532	3152360	XLOC_004835	.	-
NC_017849.1	3178112	3178457	XLOC_004837	.	-
NC_017849.1	3210044	3210357	XLOC_004840	.	-
NC_017849.1	3210566	3211219	XLOC_004841	.	-
NC_017849.1	3255093	3255674	XLOC_004852	.	-
NC_017849.1	3336700	3337402	XLOC_004867	.	-
NC_017849.1	3354921	3355337	XLOC_004870	.	-
NC_017849.1	3439968	3441119	XLOC_004883	.	-
NC_017849.1	3442822	3443192	XLOC_004884	.	-
NC_017849.1	3473543	3474305	XLOC_004891	.	-
NC_017849.1	3479180	3479595	XLOC_004893	.	-
NC_017849.1	3480407	3483431	XLOC_004894	.	-
NC_017849.1	3481072	3481499	XLOC_004895	.	-
NC_017849.1	3490619	3491222	XLOC_004897	.	-
NC_017849.1	3512484	3513248	XLOC_004901	.	-
NC_017849.1	3526654	3527783	XLOC_004905	.	-
NC_017849.1	3538664	3539759	XLOC_004911	.	-
NC_017849.1	3627302	3627506	XLOC_004925	.	-
NC_017849.1	3683585	3684958	XLOC_004931	.	-
NC_017849.1	3702207	3702798	XLOC_004935	.	-
NC_017849.1	3709837	3710559	XLOC_004936	.	-
NC_017849.1	3796545	3797652	XLOC_004952	.	-
NC_017849.1	3798015	3798402	XLOC_004953	.	-
NC_017849.1	3840861	3842217	XLOC_004963	.	-
NC_017849.1	3853250	3854463	XLOC_004966	.	-
NC_017849.1	3933563	3935490	XLOC_004979	.	-
NC_017849.1	3978597	3979177	XLOC_004989	.	-
NC_017849.1	3991250	3992372	XLOC_004994	.	-
NC_017849.1	4076368	4077139	XLOC_005008	.	-
NC_017849.1	4102883	4103683	XLOC_005013	.	-
NC_017849.1	4104006	4104375	XLOC_005014	.	-
NC_017849.1	4108522	4108896	XLOC_005015	.	-
NC_017849.1	4123843	4124577	XLOC_005020	.	-
NC_017849.1	4128396	4129485	XLOC_005022	.	-
NC_017849.1	4129617	4130006	XLOC_005023	.	-
NC_017849.1	4154766	4155739	XLOC_005027	.	-
NC_017849.1	4181371	4182495	XLOC_005031	.	-
NC_017849.1	4203766	4204735	XLOC_005035	.	-
NC_017849.1	4205033	4205741	XLOC_005036	.	-
NC_017849.1	4205948	4206524	XLOC_005037	.	-
NC_017849.1	4206529	4206935	XLOC_005038	.	-
NC_017849.1	4226534	4228167	XLOC_005041	.	-
NC_017849.1	4230033	4230652	XLOC_005042	.	-
NC_017849.1	4315305	4316598	XLOC_005057	.	-
NC_017849.1	4318065	4319228	XLOC_005058	.	-
NC_017849.1	4486087	4486957	XLOC_005086	.	-
NC_017849.1	4499685	4500061	XLOC_005088	.	-
NC_017849.1	4500260	4502087	XLOC_005089	.	-
NC_017849.1	4508922	4509382	XLOC_005091	.	-
NC_017849.1	4509692	4513968	XLOC_005092	.	-
NC_017849.1	4714115	4715324	XLOC_005134	.	-
NC_017849.1	4738246	4739377	XLOC_005138	.	-
NC_017849.1	4767118	4768302	XLOC_005143	.	-
NC_017849.1	4769005	4770317	XLOC_005144	.	-
NC_017849.1	4798483	4798940	XLOC_005153	.	-
NC_017849.1	4826527	4827729	XLOC_005161	.	-
NC_017849.1	4850547	4851218	XLOC_005165	.	-
NC_017849.1	4861104	4861798	XLOC_005168	.	-
NC_017849.1	4864629	4865807	XLOC_005170	.	-
NC_017849.1	4887753	4888256	XLOC_005173	.	-
NC_017849.1	4920589	4921395	XLOC_005179	.	-
NC_017849.1	4943885	4944395	XLOC_005184	.	-
NC_017849.1	4980767	4981051	XLOC_005190	.	-
NC_017849.1	4989173	4989931	XLOC_005191	.	-
NC_017849.1	5015144	5016303	XLOC_005195	.	-
NC_017849.1	5052205	5054217	XLOC_005200	.	-
NC_017849.1	5060601	5062332	XLOC_005204	.	-
NC_017849.1	5065437	5067243	XLOC_005206	.	-
NC_017849.1	5072817	5073296	XLOC_005208	.	-
NC_017849.1	5074518	5075624	XLOC_005210	.	-
NC_017849.1	5101061	5101487	XLOC_005216	.	-
NC_017849.1	5101683	5102065	XLOC_005217	.	-
NC_017849.1	5114931	5115362	XLOC_005219	.	-
NC_017849.1	5115478	5115932	XLOC_005220	.	-
NC_017849.1	5162928	5163312	XLOC_005234	.	-
NC_017849.1	5192326	5193386	XLOC_005239	.	-
NC_017849.1	5219406	5220043	XLOC_005244	.	-
NC_017849.1	5268066	5269043	XLOC_005255	.	-
NC_017849.1	5281501	5282026	XLOC_005257	.	-
NC_017849.1	5292550	5294215	XLOC_005260	.	-
NC_017849.1	5348491	5349665	XLOC_005270	.	-
NC_017849.1	5459823	5460172	XLOC_005284	.	-
NC_017849.1	5461305	5461566	XLOC_005285	.	-
NC_017849.1	5568747	5569443	XLOC_005302	.	-
NC_017849.1	5569608	5570332	XLOC_005303	.	-
NC_017849.1	5631538	5632982	XLOC_005311	.	-
NC_017849.1	5652134	5652586	XLOC_005316	.	-
NC_017849.1	5652698	5652932	XLOC_005317	.	-
NC_017849.1	5653462	5654723	XLOC_005318	.	-
NC_017849.1	5695714	5708174	XLOC_005326	.	-
NC_017849.1	5699343	5711651	XLOC_005327	.	-
NC_017849.1	5788411	5788717	XLOC_005343	.	-
NC_017849.1	5791613	5792173	XLOC_005344	.	-
NC_017849.1	5793586	5793954	XLOC_005345	.	-
NC_017849.1	5915536	5916056	XLOC_005360	.	-
NC_017849.1	5950518	5951017	XLOC_005365	.	-
NC_017849.1	5951290	5951660	XLOC_005366	.	-
NC_017849.1	5994333	5995478	XLOC_005372	.	-
NC_017849.1	6095225	6095814	XLOC_005384	.	-
NC_017849.1	6171844	6172116	XLOC_005393	.	-
NC_017849.1	6213232	6214269	XLOC_005398	.	-
NC_017849.1	6267238	6268066	XLOC_005409	.	-
NC_017849.1	6314946	6315315	XLOC_005416	.	-
NC_017849.1	6323009	6325108	XLOC_005418	.	-
NC_017849.1	6332750	6338359	XLOC_005419	.	-
NC_017849.1	6338757	6339302	XLOC_005420	.	-
NC_017849.1	6345801	6354364	XLOC_005421	.	-
NC_017849.1	6393686	6394066	XLOC_005429	.	-
NC_017849.1	6401807	6403185	XLOC_005431	.	-
NC_017849.1	6415415	6415986	XLOC_005436	.	-
NC_017849.1	6418201	6418765	XLOC_005437	.	-
NC_017849.1	6456212	6460493	XLOC_005450	.	-
NC_017849.1	6508474	6509000	XLOC_005454	.	-
NC_017849.1	6527303	6528738	XLOC_005458	.	-
NC_017849.1	6531652	6532035	XLOC_005459	.	-
NC_017849.1	6551239	6552237	XLOC_005461	.	-
NC_017849.1	6570508	6570985	XLOC_005462	.	-
NC_017849.1	6582112	6582548	XLOC_005465	.	-
NC_017850.1	10879	11210	XLOC_005470	.	+
NC_017850.1	43858	44221	XLOC_005474	.	+
NC_017850.1	57848	60338	XLOC_005477	.	+
NC_017850.1	70807	72517	XLOC_005482	.	+
NC_017850.1	118996	119424	XLOC_005489	.	+
NC_017850.1	171418	171845	XLOC_005500	.	+
NC_017850.1	307969	308386	XLOC_005527	.	+
NC_017850.1	320775	321060	XLOC_005529	.	+
NC_017850.1	331454	331889	XLOC_005533	.	+
NC_017850.1	461627	461934	XLOC_005553	.	+
NC_017850.1	483476	484165	XLOC_005558	.	+
NC_017850.1	504019	504411	XLOC_005562	.	+
NC_017850.1	552847	553384	XLOC_005572	.	+
NC_017850.1	591283	592176	XLOC_005580	.	+
NC_017850.1	592284	592621	XLOC_005581	.	+
NC_017850.1	596285	596609	XLOC_005583	.	+
NC_017850.1	636014	636590	XLOC_005592	.	+
NC_017850.1	642879	644310	XLOC_005593	.	+
NC_017850.1	691713	693414	XLOC_005603	.	+
NC_017850.1	693417	694063	XLOC_005604	.	+
NC_017850.1	770582	771114	XLOC_005620	.	+
NC_017850.1	781810	782573	XLOC_005623	.	+
NC_017850.1	806797	807416	XLOC_005630	.	+
NC_017850.1	815181	815815	XLOC_005632	.	+
NC_017850.1	844106	844522	XLOC_005639	.	+
NC_017850.1	902836	903465	XLOC_005649	.	+
NC_017850.1	919581	919955	XLOC_005654	.	+
NC_017850.1	984304	984675	XLOC_005668	.	+
NC_017850.1	1015658	1017164	XLOC_005673	.	+
NC_017850.1	1075058	1075489	XLOC_005686	.	+
NC_017850.1	1258357	1258774	XLOC_005722	.	+
NC_017850.1	1281972	1283829	XLOC_005727	.	+
NC_017850.1	1318886	1319613	XLOC_005736	.	+
NC_017850.1	1475484	1476783	XLOC_005762	.	+
NC_017850.1	1488724	1489001	XLOC_005765	.	+
NC_017850.1	1489860	1490462	XLOC_005766	.	+
NC_017850.1	1543857	1544663	XLOC_005775	.	+
NC_017850.1	1545367	1545855	XLOC_005776	.	+
NC_017850.1	1560503	1560886	XLOC_005777	.	+
NC_017850.1	1574808	1575322	XLOC_005778	.	+
NC_017850.1	1578433	1579838	XLOC_005780	.	+
NC_017850.1	1627647	1628622	XLOC_005787	.	+
NC_017850.1	1711733	1712690	XLOC_005804	.	+
NC_017850.1	1721198	1722596	XLOC_005807	.	+
NC_017850.1	1728319	1728832	XLOC_005808	.	+
NC_017850.1	1780915	1781904	XLOC_005817	.	+
NC_017850.1	1782684	1784069	XLOC_005818	.	+
NC_017850.1	1837474	1838638	XLOC_005826	.	+
NC_017850.1	1967526	1968060	XLOC_005849	.	+
NC_017850.1	1995326	1995883	XLOC_005852	.	+
NC_017850.1	1999084	1999770	XLOC_005854	.	+
NC_017850.1	2067427	2068164	XLOC_005867	.	+
NC_017850.1	2109156	2109658	XLOC_005872	.	+
NC_017850.1	2167626	2167942	XLOC_005885	.	+
NC_017850.1	2190461	2190864	XLOC_005889	.	+
NC_017850.1	2207872	2208368	XLOC_005893	.	+
NC_017850.1	2215260	2216176	XLOC_005894	.	+
NC_017850.1	2216830	2217489	XLOC_005895	.	+
NC_017850.1	2225489	2225903	XLOC_005898	.	+
NC_017850.1	2236449	2237005	XLOC_005900	.	+
NC_017850.1	2237392	2238026	XLOC_005901	.	+
NC_017850.1	2277306	2279038	XLOC_005909	.	+
NC_017850.1	2283121	2283384	XLOC_005910	.	+
NC_017850.1	2292520	2292903	XLOC_005913	.	+
NC_017850.1	2303201	2303686	XLOC_005916	.	+
NC_017850.1	2347816	2348346	XLOC_005923	.	+
NC_017850.1	2405033	2405643	XLOC_005936	.	+
NC_017850.1	2406212	2406815	XLOC_005937	.	+
NC_017850.1	2412366	2412640	XLOC_005938	.	+
NC_017850.1	2437663	2439177	XLOC_005943	.	+
NC_017850.1	2444597	2452317	XLOC_005944	.	+
NC_017850.1	2475653	2476065	XLOC_005949	.	+
NC_017850.1	2476717	2477085	XLOC_005950	.	+
NC_017850.1	2477413	2483747	XLOC_005951	.	+
NC_017850.1	2484431	2486882	XLOC_005952	.	+
NC_017850.1	2487170	2488557	XLOC_005953	.	+
NC_017850.1	2504299	2504769	XLOC_005957	.	+
NC_017850.1	2565134	2565694	XLOC_005968	.	+
NC_017850.1	2586245	2587071	XLOC_005971	.	+
NC_017850.1	2611239	2611806	XLOC_005975	.	+
NC_017850.1	2612443	2613112	XLOC_005976	.	+
NC_017850.1	2633198	2633729	XLOC_005983	.	+
NC_017850.1	2673233	2674827	XLOC_005989	.	+
NC_017850.1	2695037	2696311	XLOC_005994	.	+
NC_017850.1	2697148	2698214	XLOC_005995	.	+
NC_017850.1	2734246	2735599	XLOC_006004	.	+
NC_017850.1	2742864	2743654	XLOC_006007	.	+
NC_017850.1	2762288	2763481	XLOC_006011	.	+
NC_017850.1	2776732	2777417	XLOC_006016	.	+
NC_017850.1	2792870	2794101	XLOC_006018	.	+
NC_017850.1	2809700	2811065	XLOC_006021	.	+
NC_017850.1	2811473	2813165	XLOC_006022	.	+
NC_017850.1	2835352	2835925	XLOC_006027	.	+
NC_017850.1	2938248	2938563	XLOC_006048	.	+
NC_017850.1	3009457	3010504	XLOC_006059	.	+
NC_017850.1	3017796	3018857	XLOC_006061	.	+
NC_017850.1	3054779	3055325	XLOC_006068	.	+
NC_017850.1	3120052	3120914	XLOC_006079	.	+
NC_017850.1	3150942	3152327	XLOC_006087	.	+
NC_017850.1	3152683	3156254	XLOC_006088	.	+
NC_017850.1	3167350	3167726	XLOC_006090	.	+
NC_017850.1	3177626	3178129	XLOC_006092	.	+
NC_017850.1	3230844	3233854	XLOC_006101	.	+
NC_017850.1	3251323	3252120	XLOC_006105	.	+
NC_017850.1	3252405	3255135	XLOC_006106	.	+
NC_017850.1	3281780	3282269	XLOC_006113	.	+
NC_017850.1	3299011	3300844	XLOC_006116	.	+
NC_017850.1	3311173	3311846	XLOC_006117	.	+
NC_017850.1	3312215	3313596	XLOC_006118	.	+
NC_017850.1	3332937	3333852	XLOC_006123	.	+
NC_017850.1	3396119	3396465	XLOC_006135	.	+
NC_017850.1	3459798	3460457	XLOC_006148	.	+
NC_017850.1	3470908	3472349	XLOC_006152	.	+
NC_017850.1	3472919	3473428	XLOC_006153	.	+
NC_017850.1	3523296	3523579	XLOC_006163	.	+
NC_017850.1	3535254	3535820	XLOC_006166	.	+
NC_017850.1	3549516	3549932	XLOC_006170	.	+
NC_017850.1	3597972	3598336	XLOC_006179	.	+
NC_017850.1	3667674	3669873	XLOC_006188	.	+
NC_017850.1	3675187	3675545	XLOC_006189	.	+
NC_017850.1	3675904	3678070	XLOC_006190	.	+
NC_017850.1	3678697	3679915	XLOC_006191	.	+
NC_017850.1	3684102	3686378	XLOC_006193	.	+
NC_017850.1	3736192	3738143	XLOC_006200	.	+
NC_017850.1	3784284	3784787	XLOC_006210	.	+
NC_017850.1	3785845	3786492	XLOC_006211	.	+
NC_017850.1	3802777	3804038	XLOC_006216	.	+
NC_017850.1	3812899	3813382	XLOC_006218	.	+
NC_017850.1	3819545	3825738	XLOC_006219	.	+
NC_017850.1	3820964	3822038	XLOC_006220	.	+
NC_017850.1	3966934	3967185	XLOC_006250	.	+
NC_017850.1	3995889	3996239	XLOC_006256	.	+
NC_017850.1	4089824	4090344	XLOC_006275	.	+
NC_017850.1	4109203	4109626	XLOC_006280	.	+
NC_017850.1	4119172	4120107	XLOC_006283	.	+
NC_017850.1	4139280	4139900	XLOC_006286	.	+
NC_017850.1	4175976	4176563	XLOC_006293	.	+
NC_017850.1	4184623	4185090	XLOC_006296	.	+
NC_017850.1	4300769	4302111	XLOC_006316	.	+
NC_017850.1	4322210	4322438	XLOC_006318	.	+
NC_017850.1	4381777	4382136	XLOC_006328	.	+
NC_017850.1	4421902	4422555	XLOC_006333	.	+
NC_017850.1	4422763	4423893	XLOC_006334	.	+
NC_017850.1	4425650	4426347	XLOC_006335	.	+
NC_017850.1	4477518	4478287	XLOC_006344	.	+
NC_017850.1	4522261	4522828	XLOC_006351	.	+
NC_017850.1	4531409	4532363	XLOC_006353	.	+
NC_017850.1	4601539	4602459	XLOC_006365	.	+
NC_017850.1	4619384	4621544	XLOC_006370	.	+
NC_017850.1	4645129	4646169	XLOC_006373	.	+
NC_017850.1	4677381	4677835	XLOC_006377	.	+
NC_017850.1	4700280	4701377	XLOC_006380	.	+
NC_017850.1	4710085	4711335	XLOC_006383	.	+
NC_017850.1	4740294	4740879	XLOC_006388	.	+
NC_017850.1	4741130	4742394	XLOC_006389	.	+
NC_017850.1	4800070	4800911	XLOC_006400	.	+
NC_017850.1	4812567	4813521	XLOC_006402	.	+
NC_017850.1	4855570	4855933	XLOC_006409	.	+
NC_017850.1	4892680	4892954	XLOC_006417	.	+
NC_017850.1	4896321	4896891	XLOC_006419	.	+
NC_017850.1	4902654	4903296	XLOC_006421	.	+
NC_017850.1	4924899	4926098	XLOC_006425	.	+
NC_017850.1	4926205	4927535	XLOC_006426	.	+
NC_017850.1	4947850	4948740	XLOC_006428	.	+
NC_017850.1	4950716	4952199	XLOC_006429	.	+
NC_017850.1	4991326	4992845	XLOC_006435	.	+
NC_017850.1	5029694	5030938	XLOC_006442	.	+
NC_017850.1	5047366	5048496	XLOC_006443	.	+
NC_017850.1	5060369	5060932	XLOC_006445	.	+
NC_017850.1	5083459	5085561	XLOC_006451	.	+
NC_017850.1	5109056	5110716	XLOC_006455	.	+
NC_017850.1	5126838	5127879	XLOC_006456	.	+
NC_017850.1	5182761	5183042	XLOC_006467	.	+
NC_017850.1	5208172	5208777	XLOC_006470	.	+
NC_017850.1	5232902	5234584	XLOC_006475	.	+
NC_017850.1	5294107	5299235	XLOC_006489	.	+
NC_017850.1	5310976	5311590	XLOC_006492	.	+
NC_017850.1	5318645	5319019	XLOC_006494	.	+
NC_017850.1	5323237	5324074	XLOC_006497	.	+
NC_017850.1	5350456	5351694	XLOC_006503	.	+
NC_017850.1	5382465	5383909	XLOC_006506	.	+
NC_017850.1	5387833	5388219	XLOC_006508	.	+
NC_017850.1	5461859	5462511	XLOC_006519	.	+
NC_017850.1	5472470	5473257	XLOC_006521	.	+
NC_017850.1	5481726	5482958	XLOC_006523	.	+
NC_017850.1	5501783	5502017	XLOC_006527	.	+
NC_017850.1	5560465	5560748	XLOC_006541	.	+
NC_017850.1	5604323	5605388	XLOC_006550	.	+
NC_017850.1	5627517	5627979	XLOC_006556	.	+
NC_017850.1	5693050	5693871	XLOC_006565	.	+
NC_017850.1	5694510	5695083	XLOC_006566	.	+
NC_017850.1	5734387	5735528	XLOC_006574	.	+
NC_017850.1	5866779	5868080	XLOC_006602	.	+
NC_017850.1	5891748	5893434	XLOC_006609	.	+
NC_017850.1	5907412	5907814	XLOC_006612	.	+
NC_017850.1	5911428	5912915	XLOC_006614	.	+
NC_017850.1	5937815	5938708	XLOC_006621	.	+
NC_017850.1	5966571	5967171	XLOC_006628	.	+
NC_017850.1	5970236	5970730	XLOC_006631	.	+
NC_017850.1	6051721	6052114	XLOC_006648	.	+
NC_017850.1	6074322	6074707	XLOC_006653	.	+
NC_017850.1	6079868	6080452	XLOC_006654	.	+
NC_017850.1	6096319	6097360	XLOC_006657	.	+
NC_017850.1	6237959	6241009	XLOC_006685	.	+
NC_017850.1	6325614	6325997	XLOC_006701	.	+
NC_017850.1	6350455	6350861	XLOC_006705	.	+
NC_017850.1	6371045	6372399	XLOC_006710	.	+
NC_017850.1	6372450	6373260	XLOC_006711	.	+
NC_017850.1	6382192	6384359	XLOC_006713	.	+
NC_017850.1	6384863	6386030	XLOC_006714	.	+
NC_017850.1	6418960	6419408	XLOC_006720	.	+
NC_017850.1	6420253	6421248	XLOC_006721	.	+
NC_017850.1	6455093	6459881	XLOC_006729	.	+
NC_017850.1	6488558	6488978	XLOC_006735	.	+
NC_017850.1	6493460	6493936	XLOC_006737	.	+
NC_017850.1	6512514	6514052	XLOC_006740	.	+
NC_017850.1	6514367	6515611	XLOC_006741	.	+
NC_017850.1	6521223	6522285	XLOC_006743	.	+
NC_017850.1	6583471	6584658	XLOC_006756	.	+
NC_017850.1	6620199	6620847	XLOC_006765	.	+
NC_017850.1	6657342	6657993	XLOC_006772	.	+
NC_017850.1	6668422	6668981	XLOC_006775	.	+
NC_017850.1	6669375	6670714	XLOC_006776	.	+
NC_017850.1	6735226	6735860	XLOC_006789	.	+
NC_017850.1	6741795	6742134	XLOC_006790	.	+
NC_017850.1	6742540	6742971	XLOC_006791	.	+
NC_017850.1	6794883	6795644	XLOC_006802	.	+
NC_017850.1	6795871	6797212	XLOC_006803	.	+
NC_017850.1	6802814	6803914	XLOC_006804	.	+
NC_017850.1	6804013	6804724	XLOC_006805	.	+
NC_017850.1	6806612	6807771	XLOC_006806	.	+
NC_017850.1	6807819	6809081	XLOC_006807	.	+
NC_017850.1	6816820	6817337	XLOC_006809	.	+
NC_017850.1	6828492	6830064	XLOC_006812	.	+
NC_017850.1	6830458	6831570	XLOC_006813	.	+
NC_017850.1	6846311	6847175	XLOC_006814	.	+
NC_017850.1	6847997	6848479	XLOC_006815	.	+
NC_017850.1	6885314	6885754	XLOC_006822	.	+
NC_017850.1	6890404	6891086	XLOC_006824	.	+
NC_017850.1	6968974	6969727	XLOC_006840	.	+
NC_017850.1	6989448	6991319	XLOC_006843	.	+
NC_017850.1	6991361	6991743	XLOC_006844	.	+
NC_017850.1	7001336	7003394	XLOC_006845	.	+
NC_017850.1	7026435	7026780	XLOC_006849	.	+
NC_017850.1	7069553	7072393	XLOC_006854	.	+
NC_017850.1	7079936	7080268	XLOC_006857	.	+
NC_017850.1	7081745	7083211	XLOC_006858	.	+
NC_017850.1	7121199	7121601	XLOC_006867	.	+
NC_017850.1	7158586	7159322	XLOC_006874	.	+
NC_017850.1	7169486	7170630	XLOC_006877	.	+
NC_017850.1	7170976	7172417	XLOC_006878	.	+
NC_017850.1	7172757	7173322	XLOC_006879	.	+
NC_017850.1	7209974	7210393	XLOC_006889	.	+
NC_017850.1	7230430	7231919	XLOC_006892	.	+
NC_017850.1	7240589	7241480	XLOC_006894	.	+
NC_017850.1	7245324	7246489	XLOC_006897	.	+
NC_017850.1	7336041	7336533	XLOC_006915	.	+
NC_017850.1	7337085	7338122	XLOC_006916	.	+
NC_017850.1	7397496	7397799	XLOC_006923	.	+
NC_017850.1	7430845	7431394	XLOC_006933	.	+
NC_017850.1	7449098	7450764	XLOC_006936	.	+
NC_017850.1	7459365	7460885	XLOC_006938	.	+
NC_017850.1	7461718	7462184	XLOC_006939	.	+
NC_017850.1	7462873	7463211	XLOC_006940	.	+
NC_017850.1	7489333	7491550	XLOC_006945	.	+
NC_017850.1	7491863	7493335	XLOC_006946	.	+
NC_017850.1	7531287	7532083	XLOC_006953	.	+
NC_017850.1	7532948	7535325	XLOC_006954	.	+
NC_017850.1	7580860	7581161	XLOC_006960	.	+
NC_017850.1	7680153	7681448	XLOC_006969	.	+
NC_017850.1	7780053	7780521	XLOC_006990	.	+
NC_017850.1	7790630	7790976	XLOC_006993	.	+
NC_017850.1	7811409	7812848	XLOC_006997	.	+
NC_017850.1	7814923	7816822	XLOC_006998	.	+
NC_017850.1	7840509	7841058	XLOC_007006	.	+
NC_017850.1	7896389	7896933	XLOC_007012	.	+
NC_017850.1	7936821	7937703	XLOC_007019	.	+
NC_017850.1	7946882	7947934	XLOC_007021	.	+
NC_017850.1	7969750	7970198	XLOC_007027	.	+
NC_017850.1	8081075	8081765	XLOC_007044	.	+
NC_017850.1	8109122	8110483	XLOC_007051	.	+
NC_017850.1	8110797	8112153	XLOC_007052	.	+
NC_017850.1	8113890	8114349	XLOC_007053	.	+
NC_017850.1	8138653	8138987	XLOC_007056	.	+
NC_017850.1	8158197	8159623	XLOC_007061	.	+
NC_017850.1	8160532	8164422	XLOC_007062	.	+
NC_017850.1	8183636	8185398	XLOC_007065	.	+
NC_017850.1	8185949	8186361	XLOC_007066	.	+
NC_017850.1	8196951	8197615	XLOC_007068	.	+
NC_017850.1	8201475	8201963	XLOC_007069	.	+
NC_017850.1	8202843	8203295	XLOC_007070	.	+
NC_017850.1	8203397	8203992	XLOC_007071	.	+
NC_017850.1	8209081	8213995	XLOC_007074	.	+
NC_017850.1	8210871	8212081	XLOC_007075	.	+
NC_017850.1	8214936	8215352	XLOC_007076	.	+
NC_017850.1	8222483	8223302	XLOC_007078	.	+
NC_017850.1	8235621	8237128	XLOC_007079	.	+
NC_017850.1	8237765	8238966	XLOC_007080	.	+
NC_017850.1	8252277	8253804	XLOC_007086	.	+
NC_017850.1	8278417	8279780	XLOC_007090	.	+
NC_017850.1	8282402	8284120	XLOC_007091	.	+
NC_017850.1	8285820	8286371	XLOC_007092	.	+
NC_017850.1	8299813	8300553	XLOC_007094	.	+
NC_017850.1	8310823	8311480	XLOC_007096	.	+
NC_017850.1	8316812	8317462	XLOC_007097	.	+
NC_017850.1	10834	11200	XLOC_007100	.	-
NC_017850.1	60568	61169	XLOC_007104	.	-
NC_017850.1	71191	72454	XLOC_007108	.	-
NC_017850.1	75606	76085	XLOC_007109	.	-
NC_017850.1	132817	133910	XLOC_007116	.	-
NC_017850.1	136045	136500	XLOC_007117	.	-
NC_017850.1	151728	152041	XLOC_007118	.	-
NC_017850.1	208719	209093	XLOC_007125	.	-
NC_017850.1	286264	287243	XLOC_007133	.	-
NC_017850.1	331489	331836	XLOC_007139	.	-
NC_017850.1	344265	345335	XLOC_007143	.	-
NC_017850.1	358436	358858	XLOC_007149	.	-
NC_017850.1	440691	441072	XLOC_007169	.	-
NC_017850.1	456627	457322	XLOC_007171	.	-
NC_017850.1	691195	694113	XLOC_007214	.	-
NC_017850.1	696060	697607	XLOC_007215	.	-
NC_017850.1	765289	766333	XLOC_007227	.	-
NC_017850.1	770637	771624	XLOC_007229	.	-
NC_017850.1	788701	789400	XLOC_007233	.	-
NC_017850.1	815167	815617	XLOC_007239	.	-
NC_017850.1	827550	828251	XLOC_007242	.	-
NC_017850.1	919148	920041	XLOC_007264	.	-
NC_017850.1	949277	949504	XLOC_007270	.	-
NC_017850.1	960890	962675	XLOC_007273	.	-
NC_017850.1	963087	963985	XLOC_007274	.	-
NC_017850.1	982778	984172	XLOC_007276	.	-
NC_017850.1	993971	995885	XLOC_007279	.	-
NC_017850.1	1002502	1003723	XLOC_007280	.	-
NC_017850.1	1015450	1016477	XLOC_007283	.	-
NC_017850.1	1022621	1023103	XLOC_007284	.	-
NC_017850.1	1042722	1043180	XLOC_007288	.	-
NC_017850.1	1073587	1075450	XLOC_007293	.	-
NC_017850.1	1084187	1084556	XLOC_007296	.	-
NC_017850.1	1147146	1150382	XLOC_007305	.	-
NC_017850.1	1154009	1154477	XLOC_007307	.	-
NC_017850.1	1155395	1155752	XLOC_007308	.	-
NC_017850.1	1207344	1207706	XLOC_007317	.	-
NC_017850.1	1207953	1208555	XLOC_007318	.	-
NC_017850.1	1279057	1279886	XLOC_007333	.	-
NC_017850.1	1282132	1283830	XLOC_007335	.	-
NC_017850.1	1318898	1319431	XLOC_007341	.	-
NC_017850.1	1336736	1337433	XLOC_007345	.	-
NC_017850.1	1375585	1376727	XLOC_007353	.	-
NC_017850.1	1463497	1464049	XLOC_007367	.	-
NC_017850.1	1473805	1476072	XLOC_007370	.	-
NC_017850.1	1489191	1490316	XLOC_007373	.	-
NC_017850.1	1526947	1527449	XLOC_007383	.	-
NC_017850.1	1527582	1527972	XLOC_007384	.	-
NC_017850.1	1543792	1544399	XLOC_007388	.	-
NC_017850.1	1544837	1545165	XLOC_007389	.	-
NC_017850.1	1545367	1546234	XLOC_007390	.	-
NC_017850.1	1560637	1566726	XLOC_007395	.	-
NC_017850.1	1574185	1574934	XLOC_007397	.	-
NC_017850.1	1578171	1578726	XLOC_007399	.	-
NC_017850.1	1605879	1606528	XLOC_007406	.	-
NC_017850.1	1618058	1619175	XLOC_007408	.	-
NC_017850.1	1651062	1651474	XLOC_007417	.	-
NC_017850.1	1654189	1654768	XLOC_007418	.	-
NC_017850.1	1660943	1661490	XLOC_007419	.	-
NC_017850.1	1711645	1712667	XLOC_007432	.	-
NC_017850.1	1721442	1722618	XLOC_007434	.	-
NC_017850.1	1736477	1742632	XLOC_007439	.	-
NC_017850.1	1837944	1838558	XLOC_007456	.	-
NC_017850.1	1856916	1857899	XLOC_007459	.	-
NC_017850.1	1908594	1909610	XLOC_007467	.	-
NC_017850.1	1967518	1968075	XLOC_007478	.	-
NC_017850.1	1994896	1995858	XLOC_007483	.	-
NC_017850.1	1999055	2000024	XLOC_007485	.	-
NC_017850.1	2003541	2004748	XLOC_007486	.	-
NC_017850.1	2067441	2068136	XLOC_007498	.	-
NC_017850.1	2068137	2068571	XLOC_007499	.	-
NC_017850.1	2128090	2128449	XLOC_007508	.	-
NC_017850.1	2146966	2147994	XLOC_007511	.	-
NC_017850.1	2149781	2150574	XLOC_007513	.	-
NC_017850.1	2189888	2190288	XLOC_007522	.	-
NC_017850.1	2194917	2196252	XLOC_007526	.	-
NC_017850.1	2196714	2198824	XLOC_007527	.	-
NC_017850.1	2210674	2211079	XLOC_007530	.	-
NC_017850.1	2215218	2216196	XLOC_007532	.	-
NC_017850.1	2230463	2231919	XLOC_007536	.	-
NC_017850.1	2240199	2240897	XLOC_007537	.	-
NC_017850.1	2248619	2248982	XLOC_007540	.	-
NC_017850.1	2277447	2278589	XLOC_007543	.	-
NC_017850.1	2278776	2279055	XLOC_007544	.	-
NC_017850.1	2283109	2283466	XLOC_007545	.	-
NC_017850.1	2307815	2308364	XLOC_007552	.	-
NC_017850.1	2313818	2314432	XLOC_007553	.	-
NC_017850.1	2405916	2406588	XLOC_007567	.	-
NC_017850.1	2425916	2426272	XLOC_007570	.	-
NC_017850.1	2436413	2441236	XLOC_007571	.	-
NC_017850.1	2438138	2439045	XLOC_007572	.	-
NC_017850.1	2444603	2451753	XLOC_007573	.	-
NC_017850.1	2447663	2454946	XLOC_007574	.	-
NC_017850.1	2450547	2456140	XLOC_007575	.	-
NC_017850.1	2472020	2475207	XLOC_007578	.	-
NC_017850.1	2475712	2477015	XLOC_007579	.	-
NC_017850.1	2478327	2484130	XLOC_007580	.	-
NC_017850.1	2485320	2486839	XLOC_007581	.	-
NC_017850.1	2487898	2488368	XLOC_007582	.	-
NC_017850.1	2537806	2538173	XLOC_007593	.	-
NC_017850.1	2542501	2542888	XLOC_007594	.	-
NC_017850.1	2555238	2556122	XLOC_007597	.	-
NC_017850.1	2570975	2572154	XLOC_007602	.	-
NC_017850.1	2575069	2575871	XLOC_007603	.	-
NC_017850.1	2576148	2578498	XLOC_007604	.	-
NC_017850.1	2578622	2581019	XLOC_007605	.	-
NC_017850.1	2586728	2587148	XLOC_007607	.	-
NC_017850.1	2587542	2588815	XLOC_007608	.	-
NC_017850.1	2588979	2590382	XLOC_007609	.	-
NC_017850.1	2633225	2633751	XLOC_007619	.	-
NC_017850.1	2638657	2639930	XLOC_007620	.	-
NC_017850.1	2650916	2651296	XLOC_007623	.	-
NC_017850.1	2672905	2674863	XLOC_007627	.	-
NC_017850.1	2693159	2693550	XLOC_007632	.	-
NC_017850.1	2697181	2698107	XLOC_007634	.	-
NC_017850.1	2714279	2715464	XLOC_007638	.	-
NC_017850.1	2746991	2747805	XLOC_007646	.	-
NC_017850.1	2747940	2749487	XLOC_007647	.	-
NC_017850.1	2762214	2762777	XLOC_007649	.	-
NC_017850.1	2775109	2776832	XLOC_007652	.	-
NC_017850.1	2783625	2784150	XLOC_007655	.	-
NC_017850.1	2792884	2794183	XLOC_007658	.	-
NC_017850.1	2808662	2809147	XLOC_007661	.	-
NC_017850.1	2809741	2810356	XLOC_007662	.	-
NC_017850.1	2834983	2835959	XLOC_007670	.	-
NC_017850.1	2859835	2861488	XLOC_007674	.	-
NC_017850.1	2861765	2862462	XLOC_007675	.	-
NC_017850.1	2906117	2906334	XLOC_007684	.	-
NC_017850.1	2921296	2921592	XLOC_007688	.	-
NC_017850.1	2948655	2949213	XLOC_007695	.	-
NC_017850.1	2964923	2965809	XLOC_007698	.	-
NC_017850.1	3017035	3017599	XLOC_007713	.	-
NC_017850.1	3017856	3018571	XLOC_007714	.	-
NC_017850.1	3033680	3034488	XLOC_007716	.	-
NC_017850.1	3044562	3045239	XLOC_007719	.	-
NC_017850.1	3067263	3067767	XLOC_007724	.	-
NC_017850.1	3104665	3104948	XLOC_007729	.	-
NC_017850.1	3142363	3143004	XLOC_007736	.	-
NC_017850.1	3151458	3152336	XLOC_007738	.	-
NC_017850.1	3152915	3154839	XLOC_007739	.	-
NC_017850.1	3161788	3162258	XLOC_007742	.	-
NC_017850.1	3165473	3166480	XLOC_007743	.	-
NC_017850.1	3168674	3174709	XLOC_007744	.	-
NC_017850.1	3252486	3253538	XLOC_007762	.	-
NC_017850.1	3253816	3255133	XLOC_007763	.	-
NC_017850.1	3268829	3269182	XLOC_007766	.	-
NC_017850.1	3458359	3459143	XLOC_007799	.	-
NC_017850.1	3470917	3473232	XLOC_007801	.	-
NC_017850.1	3473552	3474166	XLOC_007802	.	-
NC_017850.1	3498096	3498954	XLOC_007809	.	-
NC_017850.1	3503697	3504523	XLOC_007811	.	-
NC_017850.1	3533805	3535280	XLOC_007817	.	-
NC_017850.1	3544287	3545543	XLOC_007819	.	-
NC_017850.1	3549183	3549500	XLOC_007821	.	-
NC_017850.1	3554620	3555190	XLOC_007823	.	-
NC_017850.1	3556189	3556681	XLOC_007824	.	-
NC_017850.1	3598004	3598324	XLOC_007832	.	-
NC_017850.1	3668239	3669629	XLOC_007842	.	-
NC_017850.1	3673230	3675528	XLOC_007844	.	-
NC_017850.1	3676301	3677596	XLOC_007845	.	-
NC_017850.1	3678418	3679893	XLOC_007846	.	-
NC_017850.1	3682703	3683848	XLOC_007847	.	-
NC_017850.1	3707690	3708155	XLOC_007852	.	-
NC_017850.1	3736336	3739522	XLOC_007857	.	-
NC_017850.1	3776163	3776734	XLOC_007865	.	-
NC_017850.1	3783268	3783621	XLOC_007867	.	-
NC_017850.1	3790787	3791098	XLOC_007871	.	-
NC_017850.1	3802744	3804120	XLOC_007873	.	-
NC_017850.1	3820138	3820920	XLOC_007876	.	-
NC_017850.1	3965815	3966757	XLOC_007902	.	-
NC_017850.1	4061226	4062298	XLOC_007917	.	-
NC_017850.1	4089903	4090437	XLOC_007922	.	-
NC_017850.1	4109397	4110565	XLOC_007926	.	-
NC_017850.1	4119048	4119837	XLOC_007929	.	-
NC_017850.1	4176013	4176754	XLOC_007936	.	-
NC_017850.1	4184052	4184561	XLOC_007939	.	-
NC_017850.1	4220859	4221522	XLOC_007947	.	-
NC_017850.1	4233620	4234202	XLOC_007950	.	-
NC_017850.1	4322083	4322560	XLOC_007963	.	-
NC_017850.1	4324022	4324519	XLOC_007964	.	-
NC_017850.1	4422897	4423835	XLOC_007979	.	-
NC_017850.1	4442609	4443414	XLOC_007984	.	-
NC_017850.1	4475980	4477200	XLOC_007993	.	-
NC_017850.1	4477427	4477980	XLOC_007994	.	-
NC_017850.1	4569604	4570166	XLOC_008013	.	-
NC_017850.1	4619382	4621536	XLOC_008019	.	-
NC_017850.1	4632479	4632848	XLOC_008022	.	-
NC_017850.1	4706065	4706554	XLOC_008031	.	-
NC_017850.1	4710271	4711326	XLOC_008033	.	-
NC_017850.1	4830240	4830726	XLOC_008059	.	-
NC_017850.1	4847550	4848145	XLOC_008062	.	-
NC_017850.1	4866512	4866874	XLOC_008069	.	-
NC_017850.1	4895398	4897253	XLOC_008078	.	-
NC_017850.1	4901489	4902378	XLOC_008079	.	-
NC_017850.1	4924915	4925492	XLOC_008084	.	-
NC_017850.1	4948446	4948875	XLOC_008089	.	-
NC_017850.1	4949249	4949502	XLOC_008090	.	-
NC_017850.1	5018918	5020388	XLOC_008102	.	-
NC_017850.1	5083496	5085045	XLOC_008113	.	-
NC_017850.1	5284680	5285580	XLOC_008145	.	-
NC_017850.1	5292742	5293838	XLOC_008146	.	-
NC_017850.1	5294362	5299256	XLOC_008147	.	-
NC_017850.1	5310815	5311588	XLOC_008149	.	-
NC_017850.1	5315948	5316307	XLOC_008150	.	-
NC_017850.1	5318636	5319026	XLOC_008151	.	-
NC_017850.1	5323228	5323999	XLOC_008153	.	-
NC_017850.1	5387788	5388096	XLOC_008161	.	-
NC_017850.1	5433934	5434271	XLOC_008169	.	-
NC_017850.1	5467095	5468096	XLOC_008175	.	-
NC_017850.1	5476126	5476915	XLOC_008176	.	-
NC_017850.1	5478653	5480576	XLOC_008177	.	-
NC_017850.1	5486105	5486484	XLOC_008180	.	-
NC_017850.1	5501507	5502244	XLOC_008183	.	-
NC_017850.1	5547982	5550340	XLOC_008195	.	-
NC_017850.1	5560460	5560696	XLOC_008198	.	-
NC_017850.1	5608433	5608776	XLOC_008208	.	-
NC_017850.1	5627534	5627933	XLOC_008214	.	-
NC_017850.1	5693895	5694232	XLOC_008225	.	-
NC_017850.1	5731001	5731357	XLOC_008234	.	-
NC_017850.1	5753341	5753913	XLOC_008237	.	-
NC_017850.1	5757044	5757415	XLOC_008239	.	-
NC_017850.1	5870976	5871504	XLOC_008262	.	-
NC_017850.1	5872178	5872407	XLOC_008263	.	-
NC_017850.1	5890628	5891351	XLOC_008266	.	-
NC_017850.1	5891660	5892448	XLOC_008267	.	-
NC_017850.1	5912783	5914179	XLOC_008272	.	-
NC_017850.1	5917032	5917784	XLOC_008274	.	-
NC_017850.1	5937819	5938493	XLOC_008278	.	-
NC_017850.1	5986299	5986558	XLOC_008286	.	-
NC_017850.1	5987607	5988285	XLOC_008287	.	-
NC_017850.1	6016399	6016784	XLOC_008293	.	-
NC_017850.1	6039513	6040013	XLOC_008298	.	-
NC_017850.1	6078480	6079171	XLOC_008308	.	-
NC_017850.1	6109628	6110219	XLOC_008316	.	-
NC_017850.1	6119002	6119901	XLOC_008318	.	-
NC_017850.1	6122661	6123195	XLOC_008320	.	-
NC_017850.1	6123599	6124200	XLOC_008321	.	-
NC_017850.1	6175261	6176032	XLOC_008330	.	-
NC_017850.1	6232642	6232911	XLOC_008341	.	-
NC_017850.1	6238082	6240922	XLOC_008343	.	-
NC_017850.1	6279467	6280278	XLOC_008353	.	-
NC_017850.1	6324269	6325970	XLOC_008363	.	-
NC_017850.1	6371097	6372439	XLOC_008370	.	-
NC_017850.1	6372701	6373015	XLOC_008371	.	-
NC_017850.1	6379843	6381725	XLOC_008372	.	-
NC_017850.1	6382693	6384483	XLOC_008373	.	-
NC_017850.1	6450162	6450752	XLOC_008385	.	-
NC_017850.1	6450970	6454182	XLOC_008386	.	-
NC_017850.1	6454782	6455890	XLOC_008387	.	-
NC_017850.1	6512387	6514027	XLOC_008400	.	-
NC_017850.1	6514118	6515933	XLOC_008401	.	-
NC_017850.1	6521006	6522037	XLOC_008404	.	-
NC_017850.1	6531572	6532556	XLOC_008407	.	-
NC_017850.1	6533089	6533668	XLOC_008408	.	-
NC_017850.1	6537839	6538943	XLOC_008409	.	-
NC_017850.1	6569645	6571404	XLOC_008416	.	-
NC_017850.1	6576607	6577000	XLOC_008417	.	-
NC_017850.1	6591779	6592115	XLOC_008421	.	-
NC_017850.1	6691678	6692201	XLOC_008438	.	-
NC_017850.1	6764521	6765353	XLOC_008452	.	-
NC_017850.1	6794875	6795760	XLOC_008459	.	-
NC_017850.1	6801911	6802699	XLOC_008460	.	-
NC_017850.1	6803261	6804733	XLOC_008461	.	-
NC_017850.1	6809076	6809735	XLOC_008462	.	-
NC_017850.1	6814255	6816496	XLOC_008463	.	-
NC_017850.1	6816876	6817335	XLOC_008464	.	-
NC_017850.1	6817780	6818250	XLOC_008465	.	-
NC_017850.1	6828190	6829132	XLOC_008466	.	-
NC_017850.1	6830510	6830789	XLOC_008467	.	-
NC_017850.1	6890519	6890914	XLOC_008479	.	-
NC_017850.1	6905421	6906408	XLOC_008482	.	-
NC_017850.1	6931334	6931877	XLOC_008487	.	-
NC_017850.1	6980455	6981373	XLOC_008499	.	-
NC_017850.1	6990224	6990789	XLOC_008501	.	-
NC_017850.1	7001564	7001926	XLOC_008503	.	-
NC_017850.1	7017222	7017883	XLOC_008507	.	-
NC_017850.1	7029938	7030228	XLOC_008511	.	-
NC_017850.1	7067851	7068692	XLOC_008517	.	-
NC_017850.1	7069546	7072263	XLOC_008518	.	-
NC_017850.1	7073214	7074001	XLOC_008519	.	-
NC_017850.1	7076916	7077299	XLOC_008520	.	-
NC_017850.1	7080996	7081473	XLOC_008522	.	-
NC_017850.1	7167104	7169742	XLOC_008538	.	-
NC_017850.1	7171636	7172407	XLOC_008539	.	-
NC_017850.1	7176321	7178892	XLOC_008540	.	-
NC_017850.1	7188750	7189543	XLOC_008543	.	-
NC_017850.1	7197025	7197525	XLOC_008545	.	-
NC_017850.1	7203416	7203763	XLOC_008546	.	-
NC_017850.1	7203944	7206686	XLOC_008547	.	-
NC_017850.1	7206977	7207453	XLOC_008548	.	-
NC_017850.1	7207807	7208262	XLOC_008549	.	-
NC_017850.1	7228799	7230016	XLOC_008552	.	-
NC_017850.1	7230318	7230926	XLOC_008553	.	-
NC_017850.1	7233404	7234108	XLOC_008554	.	-
NC_017850.1	7318668	7319266	XLOC_008568	.	-
NC_017850.1	7337421	7338152	XLOC_008571	.	-
NC_017850.1	7401188	7401735	XLOC_008579	.	-
NC_017850.1	7401930	7402286	XLOC_008580	.	-
NC_017850.1	7422259	7423787	XLOC_008588	.	-
NC_017850.1	7449093	7450764	XLOC_008592	.	-
NC_017850.1	7459453	7461017	XLOC_008593	.	-
NC_017850.1	7462864	7463122	XLOC_008594	.	-
NC_017850.1	7525014	7525333	XLOC_008604	.	-
NC_017850.1	7532951	7535258	XLOC_008607	.	-
NC_017850.1	7619914	7620350	XLOC_008613	.	-
NC_017850.1	7712247	7712632	XLOC_008625	.	-
NC_017850.1	7716063	7716329	XLOC_008627	.	-
NC_017850.1	7745661	7746334	XLOC_008631	.	-
NC_017850.1	7813062	7813960	XLOC_008644	.	-
NC_017850.1	7881383	7882210	XLOC_008654	.	-
NC_017850.1	7883817	7884366	XLOC_008655	.	-
NC_017850.1	7889787	7890530	XLOC_008656	.	-
NC_017850.1	7912963	7914399	XLOC_008664	.	-
NC_017850.1	7916245	7917176	XLOC_008665	.	-
NC_017850.1	7935588	7936053	XLOC_008671	.	-
NC_017850.1	7970271	7970756	XLOC_008679	.	-
NC_017850.1	7982715	7984099	XLOC_008681	.	-
NC_017850.1	8081176	8081767	XLOC_008700	.	-
NC_017850.1	8085768	8086183	XLOC_008702	.	-
NC_017850.1	8095137	8096134	XLOC_008703	.	-
NC_017850.1	8113784	8114414	XLOC_008708	.	-
NC_017850.1	8130141	8130811	XLOC_008709	.	-
NC_017850.1	8131387	8132256	XLOC_008710	.	-
NC_017850.1	8138035	8139120	XLOC_008711	.	-
NC_017850.1	8158887	8159462	XLOC_008713	.	-
NC_017850.1	8160665	8161128	XLOC_008714	.	-
NC_017850.1	8183510	8185334	XLOC_008715	.	-
NC_017850.1	8186053	8186360	XLOC_008716	.	-
NC_017850.1	8196951	8197538	XLOC_008717	.	-
NC_017850.1	8202821	8204214	XLOC_008718	.	-
NC_017850.1	8207432	8208054	XLOC_008720	.	-
NC_017850.1	8208926	8214241	XLOC_008721	.	-
NC_017850.1	8209913	8214481	XLOC_008722	.	-
NC_017850.1	8221533	8222419	XLOC_008724	.	-
NC_017850.1	8223489	8225683	XLOC_008725	.	-
NC_017850.1	8235514	8236215	XLOC_008726	.	-
NC_017850.1	8236281	8237129	XLOC_008727	.	-
NC_017850.1	8252292	8253689	XLOC_008729	.	-
NC_017850.1	8282400	8284031	XLOC_008732	.	-
NC_017850.1	8291173	8291439	XLOC_008733	.	-
NC_017850.1	8298254	8299383	XLOC_008734	.	-
NC_017851.1	10636	11665	XLOC_008740	.	+
NC_017851.1	19375	25973	XLOC_008743	.	+
NC_017851.1	20251	23326	XLOC_008744	.	+
NC_017851.1	64842	65387	XLOC_008750	.	+
NC_017851.1	101398	102326	XLOC_008758	.	+
NC_017851.1	104131	105246	XLOC_008759	.	+
NC_017851.1	119969	120333	XLOC_008762	.	+
NC_017851.1	123368	125015	XLOC_008763	.	+
NC_017851.1	204067	210076	XLOC_008776	.	+
NC_017851.1	211933	213010	XLOC_008777	.	+
NC_017851.1	224359	230118	XLOC_008782	.	+
NC_017851.1	280763	282288	XLOC_008793	.	+
NC_017851.1	286869	287273	XLOC_008794	.	+
NC_017851.1	299297	299908	XLOC_008796	.	+
NC_017851.1	329254	329632	XLOC_008804	.	+
NC_017851.1	339289	347310	XLOC_008805	.	+
NC_017851.1	371777	372154	XLOC_008810	.	+
NC_017851.1	388810	389077	XLOC_008814	.	+
NC_017851.1	397393	398525	XLOC_008815	.	+
NC_017851.1	406949	407331	XLOC_008818	.	+
NC_017851.1	452443	452919	XLOC_008825	.	+
NC_017851.1	454594	457969	XLOC_008826	.	+
NC_017851.1	459023	460770	XLOC_008827	.	+
NC_017851.1	461535	467554	XLOC_008828	.	+
NC_017851.1	467898	468344	XLOC_008829	.	+
NC_017851.1	493117	493581	XLOC_008832	.	+
NC_017851.1	511541	512175	XLOC_008836	.	+
NC_017851.1	519413	520120	XLOC_008838	.	+
NC_017851.1	551962	554308	XLOC_008843	.	+
NC_017851.1	569397	570419	XLOC_008848	.	+
NC_017851.1	649225	649997	XLOC_008861	.	+
NC_017851.1	700143	700444	XLOC_008868	.	+
NC_017851.1	700835	701197	XLOC_008869	.	+
NC_017851.1	768280	769348	XLOC_008877	.	+
NC_017851.1	775074	775480	XLOC_008878	.	+
NC_017851.1	781825	782378	XLOC_008880	.	+
NC_017851.1	836594	837238	XLOC_008889	.	+
NC_017851.1	860766	861895	XLOC_008893	.	+
NC_017851.1	1035309	1035617	XLOC_008931	.	+
NC_017851.1	1086358	1086699	XLOC_008941	.	+
NC_017851.1	1182130	1182723	XLOC_008955	.	+
NC_017851.1	1206177	1207839	XLOC_008959	.	+
NC_017851.1	1292258	1293085	XLOC_008972	.	+
NC_017851.1	1293913	1294354	XLOC_008973	.	+
NC_017851.1	1330927	1333362	XLOC_008981	.	+
NC_017851.1	1354254	1355544	XLOC_008986	.	+
NC_017851.1	1368198	1368529	XLOC_008991	.	+
NC_017851.1	1401600	1402418	XLOC_008998	.	+
NC_017851.1	1514522	1515093	XLOC_009023	.	+
NC_017851.1	1530817	1531017	XLOC_009025	.	+
NC_017851.1	1545537	1546143	XLOC_009029	.	+
NC_017851.1	1587946	1588257	XLOC_009035	.	+
NC_017851.1	1620205	1620878	XLOC_009039	.	+
NC_017851.1	1671966	1672335	XLOC_009052	.	+
NC_017851.1	1732127	1732962	XLOC_009064	.	+
NC_017851.1	1785766	1786413	XLOC_009074	.	+
NC_017851.1	1837749	1838695	XLOC_009085	.	+
NC_017851.1	1846992	1847495	XLOC_009088	.	+
NC_017851.1	1847784	1848124	XLOC_009089	.	+
NC_017851.1	1966067	1966550	XLOC_009105	.	+
NC_017851.1	1979383	1979803	XLOC_009106	.	+
NC_017851.1	2016809	2017490	XLOC_009112	.	+
NC_017851.1	2137446	2137916	XLOC_009137	.	+
NC_017851.1	2176561	2178419	XLOC_009145	.	+
NC_017851.1	2230674	2230967	XLOC_009152	.	+
NC_017851.1	2275764	2276080	XLOC_009159	.	+
NC_017851.1	2317702	2318504	XLOC_009165	.	+
NC_017851.1	2329140	2329798	XLOC_009167	.	+
NC_017851.1	2345455	2346287	XLOC_009172	.	+
NC_017851.1	2380959	2384171	XLOC_009177	.	+
NC_017851.1	2387089	2388155	XLOC_009179	.	+
NC_017851.1	2391169	2392001	XLOC_009180	.	+
NC_017851.1	2532174	2532816	XLOC_009200	.	+
NC_017851.1	2562421	2562863	XLOC_009204	.	+
NC_017851.1	2724247	2724829	XLOC_009236	.	+
NC_017851.1	2728944	2730194	XLOC_009237	.	+
NC_017851.1	2734664	2735073	XLOC_009240	.	+
NC_017851.1	2737429	2738442	XLOC_009242	.	+
NC_017851.1	2738553	2739872	XLOC_009243	.	+
NC_017851.1	2904956	2906249	XLOC_009278	.	+
NC_017851.1	2940335	2940891	XLOC_009285	.	+
NC_017851.1	2953981	2954800	XLOC_009289	.	+
NC_017851.1	2958655	2959083	XLOC_009291	.	+
NC_017851.1	2959460	2961541	XLOC_009292	.	+
NC_017851.1	3049632	3050591	XLOC_009311	.	+
NC_017851.1	3064915	3065471	XLOC_009316	.	+
NC_017851.1	3114135	3114554	XLOC_009325	.	+
NC_017851.1	3115586	3115890	XLOC_009326	.	+
NC_017851.1	3138625	3138872	XLOC_009330	.	+
NC_017851.1	3172506	3173066	XLOC_009334	.	+
NC_017851.1	3173369	3173746	XLOC_009335	.	+
NC_017851.1	3224949	3225825	XLOC_009344	.	+
NC_017851.1	3275195	3277430	XLOC_009356	.	+
NC_017851.1	3281945	3282610	XLOC_009358	.	+
NC_017851.1	3285562	3286868	XLOC_009359	.	+
NC_017851.1	3292633	3293604	XLOC_009361	.	+
NC_017851.1	3346321	3346857	XLOC_009371	.	+
NC_017851.1	3378225	3378572	XLOC_009380	.	+
NC_017851.1	3380735	3381128	XLOC_009381	.	+
NC_017851.1	3415970	3416782	XLOC_009389	.	+
NC_017851.1	3442685	3443522	XLOC_009395	.	+
NC_017851.1	3452405	3454006	XLOC_009399	.	+
NC_017851.1	3487619	3488442	XLOC_009407	.	+
NC_017851.1	3490908	3491679	XLOC_009409	.	+
NC_017851.1	3505152	3505939	XLOC_009411	.	+
NC_017851.1	3527959	3530054	XLOC_009415	.	+
NC_017851.1	3548836	3551287	XLOC_009418	.	+
NC_017851.1	3566253	3568239	XLOC_009421	.	+
NC_017851.1	3572203	3573991	XLOC_009422	.	+
NC_017851.1	3574537	3575648	XLOC_009423	.	+
NC_017851.1	3600191	3600898	XLOC_009426	.	+
NC_017851.1	3621768	3622365	XLOC_009431	.	+
NC_017851.1	3638258	3638812	XLOC_009434	.	+
NC_017851.1	3693475	3693937	XLOC_009446	.	+
NC_017851.1	3729059	3729436	XLOC_009451	.	+
NC_017851.1	3813261	3813893	XLOC_009463	.	+
NC_017851.1	3832886	3833619	XLOC_009466	.	+
NC_017851.1	3850622	3851530	XLOC_009471	.	+
NC_017851.1	3861513	3862310	XLOC_009474	.	+
NC_017851.1	3889542	3890159	XLOC_009478	.	+
NC_017851.1	3905131	3905691	XLOC_009480	.	+
NC_017851.1	3906175	3906631	XLOC_009481	.	+
NC_017851.1	4009612	4010400	XLOC_009498	.	+
NC_017851.1	4107190	4108184	XLOC_009516	.	+
NC_017851.1	4124321	4125078	XLOC_009519	.	+
NC_017851.1	4190498	4190807	XLOC_009530	.	+
NC_017851.1	4370558	4371233	XLOC_009569	.	+
NC_017851.1	4373769	4374600	XLOC_009570	.	+
NC_017851.1	4384730	4385885	XLOC_009573	.	+
NC_017851.1	4386581	4387654	XLOC_009574	.	+
NC_017851.1	4404986	4406383	XLOC_009577	.	+
NC_017851.1	4415634	4415963	XLOC_009579	.	+
NC_017851.1	4518115	4518676	XLOC_009598	.	+
NC_017851.1	4520121	4520511	XLOC_009599	.	+
NC_017851.1	4522341	4523110	XLOC_009600	.	+
NC_017851.1	4554802	4556475	XLOC_009601	.	+
NC_017851.1	4596228	4596553	XLOC_009607	.	+
NC_017851.1	4634593	4635100	XLOC_009613	.	+
NC_017851.1	4645916	4646847	XLOC_009617	.	+
NC_017851.1	4665510	4669160	XLOC_009621	.	+
NC_017851.1	4669505	4671052	XLOC_009622	.	+
NC_017851.1	4671414	4671716	XLOC_009623	.	+
NC_017851.1	4698056	4698552	XLOC_009627	.	+
NC_017851.1	4698905	4702132	XLOC_009628	.	+
NC_017851.1	4757949	4758949	XLOC_009638	.	+
NC_017851.1	4794593	4795641	XLOC_009648	.	+
NC_017851.1	4795865	4796431	XLOC_009649	.	+
NC_017851.1	4824702	4824910	XLOC_009653	.	+
NC_017851.1	4842104	4842420	XLOC_009655	.	+
NC_017851.1	4845023	4847834	XLOC_009656	.	+
NC_017851.1	4869253	4873047	XLOC_009661	.	+
NC_017851.1	4874513	4875396	XLOC_009662	.	+
NC_017851.1	4878302	4878758	XLOC_009664	.	+
NC_017851.1	4973149	4973569	XLOC_009671	.	+
NC_017851.1	5032011	5032388	XLOC_009680	.	+
NC_017851.1	5045506	5046309	XLOC_009682	.	+
NC_017851.1	5048747	5049057	XLOC_009684	.	+
NC_017851.1	5077417	5078456	XLOC_009690	.	+
NC_017851.1	5079157	5081022	XLOC_009691	.	+
NC_017851.1	5082677	5083121	XLOC_009692	.	+
NC_017851.1	5132174	5133230	XLOC_009701	.	+
NC_017851.1	5148619	5149038	XLOC_009704	.	+
NC_017851.1	5150956	5151504	XLOC_009706	.	+
NC_017851.1	5153813	5154464	XLOC_009707	.	+
NC_017851.1	5154508	5154746	XLOC_009708	.	+
NC_017851.1	5155834	5157702	XLOC_009709	.	+
NC_017851.1	5158534	5159032	XLOC_009710	.	+
NC_017851.1	5159082	5159319	XLOC_009711	.	+
NC_017851.1	5208202	5209722	XLOC_009716	.	+
NC_017851.1	5259463	5260494	XLOC_009724	.	+
NC_017851.1	5277896	5278832	XLOC_009729	.	+
NC_017851.1	5304984	5305575	XLOC_009734	.	+
NC_017851.1	5325280	5325769	XLOC_009742	.	+
NC_017851.1	5326604	5327025	XLOC_009744	.	+
NC_017851.1	5330916	5331132	XLOC_009745	.	+
NC_017851.1	5353275	5353591	XLOC_009749	.	+
NC_017851.1	5359189	5359565	XLOC_009750	.	+
NC_017851.1	5407776	5408071	XLOC_009759	.	+
NC_017851.1	5471185	5473144	XLOC_009775	.	+
NC_017851.1	5474406	5475258	XLOC_009776	.	+
NC_017851.1	5493410	5493624	XLOC_009778	.	+
NC_017851.1	5493923	5495232	XLOC_009779	.	+
NC_017851.1	5508769	5509075	XLOC_009780	.	+
NC_017851.1	5514511	5515147	XLOC_009781	.	+
NC_017851.1	10422	12091	XLOC_009787	.	-
NC_017851.1	20359	22515	XLOC_009789	.	-
NC_017851.1	50944	52292	XLOC_009795	.	-
NC_017851.1	119959	120197	XLOC_009807	.	-
NC_017851.1	155694	156035	XLOC_009814	.	-
NC_017851.1	156226	157018	XLOC_009815	.	-
NC_017851.1	198166	201215	XLOC_009820	.	-
NC_017851.1	212115	212596	XLOC_009821	.	-
NC_017851.1	228178	228384	XLOC_009824	.	-
NC_017851.1	243971	245149	XLOC_009827	.	-
NC_017851.1	280793	281526	XLOC_009837	.	-
NC_017851.1	299548	299918	XLOC_009843	.	-
NC_017851.1	316507	317125	XLOC_009846	.	-
NC_017851.1	338866	345020	XLOC_009849	.	-
NC_017851.1	356175	356855	XLOC_009852	.	-
NC_017851.1	388281	389680	XLOC_009856	.	-
NC_017851.1	388823	389129	XLOC_009857	.	-
NC_017851.1	397592	398535	XLOC_009859	.	-
NC_017851.1	415444	415892	XLOC_009861	.	-
NC_017851.1	419395	419929	XLOC_009863	.	-
NC_017851.1	454714	457391	XLOC_009873	.	-
NC_017851.1	491935	492656	XLOC_009877	.	-
NC_017851.1	493138	494165	XLOC_009878	.	-
NC_017851.1	519334	520148	XLOC_009885	.	-
NC_017851.1	551226	553388	XLOC_009894	.	-
NC_017851.1	584988	586284	XLOC_009902	.	-
NC_017851.1	617131	617501	XLOC_009904	.	-
NC_017851.1	647601	648537	XLOC_009911	.	-
NC_017851.1	649056	649995	XLOC_009912	.	-
NC_017851.1	652582	653179	XLOC_009913	.	-
NC_017851.1	653367	653777	XLOC_009914	.	-
NC_017851.1	698175	698440	XLOC_009923	.	-
NC_017851.1	703840	704716	XLOC_009924	.	-
NC_017851.1	705300	705777	XLOC_009925	.	-
NC_017851.1	707968	708952	XLOC_009926	.	-
NC_017851.1	709434	710018	XLOC_009927	.	-
NC_017851.1	752887	755012	XLOC_009938	.	-
NC_017851.1	826127	826957	XLOC_009955	.	-
NC_017851.1	874107	874756	XLOC_009961	.	-
NC_017851.1	964902	965302	XLOC_009977	.	-
NC_017851.1	1025116	1025855	XLOC_009985	.	-
NC_017851.1	1071213	1073332	XLOC_009997	.	-
[truncated: 1,025 more rows]

## Sheet: sheet5
Location information table of annotated genes
Geneid	Chr	Start	End	Strand	Length
MGG_20048	NC_017844.1	10066	10137	-	72				Descriptiom
MGG_01947	NC_017844.1;NC_017844.1;NC_017844.1;NC_017844.1;NC_017844.1	11835;12665;12926;13399;13733	12558;12836;13330;13468;13843	-;-;-;-;-	1482			Geneid	gene ID
MGG_01946	NC_017844.1;NC_017844.1	14799;15151	14936;16581	+;+	1569			Chr	The chromosome of the gene
MGG_11099	NC_017844.1	16991	18580	-	1590			Start	The starting position of the gene
MGG_11098	NC_017844.1;NC_017844.1;NC_017844.1	18986;20625;20840	20535;20772;20860	-;-;-	1719			End	The termination position of the gene
MGG_15983	NC_017844.1;NC_017844.1	33716;34235	34038;34568	-;-	657			Strand	The positive and negative chain of the new prediction gene
MGG_20049	NC_017844.1	41224	41295	+	72			Length	the base pares length of the gene
MGG_15984	NC_017844.1;NC_017844.1	42074;42212	42076;42397	+;+	189
MGG_01949	NC_017844.1;NC_017844.1;NC_017844.1;NC_017844.1	42735;44475;44878;45090	44381;44758;44998;45926	-;-;-;-	2889
MGG_01950	NC_017844.1;NC_017844.1;NC_017844.1;NC_017844.1;NC_017844.1;NC_017844.1	46680;47019;47138;47329;48042;48490	46913;47055;47226;47921;48411;48726	+;+;+;+;+;+	1560
MGG_01951	NC_017844.1;NC_017844.1	49167;50258	49902;51270	-;-	1749
MGG_01960	NC_017844.1;NC_017844.1	52160;53501	53390;54075	+;+	1806
MGG_01961	NC_017844.1	54402	55933	-	1532
MGG_15985	NC_017844.1	56506	56850	-	345
MGG_01963	NC_017844.1	59812	60835	+	1024
MGG_01964	NC_017844.1	60952	61425	-	474
MGG_13662	NC_017844.1;NC_017844.1	64388;65033	64891;66316	-;-	1788
MGG_14623	NC_017844.1;NC_017844.1	67581;68314	68242;69499	-;-	1848
MGG_14622	NC_017844.1;NC_017844.1	70306;70713	70446;70817	-;-	246
MGG_15986	NC_017844.1;NC_017844.1;NC_017844.1;NC_017844.1;NC_017844.1;NC_017844.1;NC_017844.1	73369;73461;73530;74183;74183;74290;74290	73460;74125;74125;74236;74236;74528;74528	+;+;+;+;+;+;+	1050
MGG_15987	NC_017844.1;NC_017844.1	78452;79105	78870;80047	-;-	1362
MGG_01969	NC_017844.1;NC_017844.1;NC_017844.1;NC_017844.1	80656;82594;83598;85586	82524;83530;85512;85619	-;-;-;-	4755
MGG_14472	NC_017844.1;NC_017844.1;NC_017844.1	85947;86337;86465	86250;86405;87686	+;+;+	1595
MGG_01970	NC_017844.1;NC_017844.1	86044;87821	87759;89134	-;-	3030
MGG_14620	NC_017844.1;NC_017844.1;NC_017844.1;NC_017844.1	89224;89979;90114;90314	89900;90007;90231;93266	+;+;+;+	3777
MGG_01971	NC_017844.1;NC_017844.1	93636;93735	93688;94806	-;-	1125
MGG_01972	NC_017844.1;NC_017844.1;NC_017844.1	95222;95951;96176	95869;96089;96802	+;+;+	1414
MGG_01973	NC_017844.1;NC_017844.1;NC_017844.1;NC_017844.1;NC_017844.1;NC_017844.1;NC_017844.1;NC_017844.1;NC_017844.1	96554;97639;97836;98754;99130;99549;99716;99890;100237	97556;97757;98667;99069;99491;99638;99796;100171;100637	-;-;-;-;-;-;-;-;-	3486
MGG_01974	NC_017844.1;NC_017844.1;NC_017844.1	100817;101902;102064	101832;101996;102346	+;+;+	1394
MGG_01975	NC_017844.1;NC_017844.1	103079;104780	104626;105652	+;+	2421
MGG_01976	NC_017844.1;NC_017844.1	107203;108197	108138;110844	-;-	3584
MGG_01977	NC_017844.1;NC_017844.1	112793;114694	114630;115063	-;-	2208
MGG_01978	NC_017844.1;NC_017844.1;NC_017844.1	115526;116375;117988	116301;117908;118721	-;-;-	3044
MGG_01979	NC_017844.1;NC_017844.1;NC_017844.1;NC_017844.1	118854;119131;119389;120844	119036;119285;120763;121097	+;+;+;+	1967
MGG_01980	NC_017844.1	122580	123650	+	1071
MGG_01981	NC_017844.1;NC_017844.1;NC_017844.1;NC_017844.1	124111;124390;124614;124740	124289;124497;124641;125208	+;+;+;+	784
MGG_01982	NC_017844.1;NC_017844.1;NC_017844.1	125891;126456;126935	126263;126855;129839	+;+;+	3678
MGG_01983	NC_017844.1;NC_017844.1	130448;131045	130976;132572	+;+	2057
MGG_01984	NC_017844.1;NC_017844.1	133191;134094	134015;134723	+;+	1455
MGG_01985	NC_017844.1;NC_017844.1	137258;138662	138563;139761	+;+	2406
MGG_14619	NC_017844.1;NC_017844.1	144276;144725	144643;144978	-;-	622
MGG_13669	NC_017844.1	145031	147733	+	2703
MGG_01986	NC_017844.1;NC_017844.1	147759;149064	148746;149074	-;-	999
MGG_01987	NC_017844.1	149800	152969	-	3170
MGG_01988	NC_017844.1;NC_017844.1;NC_017844.1;NC_017844.1	153237;154343;154939;155177	154248;154858;155078;155718	-;-;-;-	2210
MGG_13670	NC_017844.1;NC_017844.1;NC_017844.1	156598;156891;157143	156714;157076;157205	-;-;-	366
MGG_01989	NC_017844.1	158544	160208	+	1665
MGG_01990	NC_017844.1;NC_017844.1	160194;161754	161665;161785	-;-	1504
MGG_01991	NC_017844.1;NC_017844.1;NC_017844.1	162587;162764;162893	162695;162805;164737	+;+;+	1996
MGG_01992	NC_017844.1;NC_017844.1	165829;166233	166056;166457	+;+	453
MGG_01993	NC_017844.1;NC_017844.1;NC_017844.1	167122;167252;167538	167167;167430;167618	-;-;-	306
MGG_01994	NC_017844.1	168259	170019	-	1761
MGG_01995	NC_017844.1;NC_017844.1	170267;170474	170384;172070	+;+	1715
MGG_01996	NC_017844.1;NC_017844.1;NC_017844.1;NC_017844.1;NC_017844.1;NC_017844.1	172286;172286;172780;172780;172928;172928	172650;172703;172847;172847;177150;177150	+;+;+;+;+;+	4709
MGG_01997	NC_017844.1	177112	178412	-	1301
MGG_13671	NC_017844.1;NC_017844.1;NC_017844.1	180227;180558;180946	180346;180662;180960	-;-;-	240
MGG_15988	NC_017844.1;NC_017844.1	182602;185754	185694;187123	+;+	4463
MGG_15989	NC_017844.1;NC_017844.1	187063;187626	187501;189925	+;+	2739
MGG_02000	NC_017844.1	188889	190885	-	1997
MGG_02001	NC_017844.1;NC_017844.1	191710;192240	192136;193646	+;+	1834
MGG_15990	NC_017844.1;NC_017844.1	194251;195712	195618;196096	+;+	1753
MGG_15991	NC_017844.1;NC_017844.1;NC_017844.1;NC_017844.1;NC_017844.1	196066;196707;197157;197581;197935	196635;197085;197506;197882;199697	+;+;+;+;+	3364
MGG_02004	NC_017844.1	201074	201655	+	582
MGG_15992	NC_017844.1	201953	202678	+	726
MGG_02006	NC_017844.1;NC_017844.1	203224;203606	203400;205777	+;+	2349
MGG_15993	NC_017844.1;NC_017844.1	207581;207807	207700;207869	+;+	183
MGG_15994	NC_017844.1;NC_017844.1;NC_017844.1;NC_017844.1;NC_017844.1;NC_017844.1;NC_017844.1;NC_017844.1	209621;210423;210951;211100;211491;212607;213401;213772	209743;210560;211049;211259;212470;213079;213532;213918	-;-;-;-;-;-;-;-	2252
MGG_15995	NC_017844.1	214551	216107	+	1557
MGG_15996	NC_017844.1;NC_017844.1;NC_017844.1	216035;216256;216420	216187;216366;216802	+;+;+	647
MGG_02009	NC_017844.1;NC_017844.1;NC_017844.1;NC_017844.1	216482;217598;217986;219319	217536;217939;219268;219811	-;-;-;-	3173
MGG_14615	NC_017844.1;NC_017844.1	226348;226746	226372;227599	-;-	879
MGG_15997	NC_017844.1;NC_017844.1	228998;229814	229762;230477	-;-	1429
MGG_02012	NC_017844.1	232602	233321	-	720
MGG_02013	NC_017844.1;NC_017844.1	235479;235868	235787;235912	+;+	354
MGG_02014	NC_017844.1	236721	238273	+	1553
MGG_13677	NC_017844.1;NC_017844.1;NC_017844.1;NC_017844.1	238687;238890;239364;240091	238751;239251;240030;240400	+;+;+;+	1404
MGG_14613	NC_017844.1	241543	243538	-	1996
MGG_02016	NC_017844.1;NC_017844.1	243955;244331	244246;245793	+;+	1755
MGG_02017	NC_017844.1;NC_017844.1	248547;249033	248974;249729	-;-	1125
MGG_15998	NC_017844.1;NC_017844.1	251541;251988	251647;252138	+;+	258
MGG_13679	NC_017844.1;NC_017844.1	253687;254048	253777;254178	-;-	222
MGG_15999	NC_017844.1;NC_017844.1	254279;254421	254353;254934	-;-	589
MGG_16000	NC_017844.1;NC_017844.1	255018;255462	255377;255723	+;+	622
MGG_16001	NC_017844.1;NC_017844.1;NC_017844.1;NC_017844.1;NC_017844.1;NC_017844.1	255727;256089;256535;256781;257116;257810	255966;256201;256707;256828;257227;257813	-;-;-;-;-;-	690
MGG_02019	NC_017844.1;NC_017844.1	259032;259134	259039;260853	+;+	1728
MGG_02021	NC_017844.1;NC_017844.1	264208;264345	264240;265214	+;+	903
MGG_16002	NC_017844.1	266117	266467	-	351
MGG_16003	NC_017844.1;NC_017844.1;NC_017844.1	267523;267728;267918	267595;267793;268213	+;+;+	435
MGG_14612	NC_017844.1;NC_017844.1;NC_017844.1;NC_017844.1	268215;269095;269764;270783	268838;269689;270737;271171	-;-;-;-	2582
MGG_16004	NC_017844.1;NC_017844.1;NC_017844.1	271901;272160;272447	272038;272365;272522	-;-;-	420
MGG_16005	NC_017844.1;NC_017844.1;NC_017844.1	275467;275707;276163	275501;275845;276201	+;+;+	213
MGG_02026	NC_017844.1;NC_017844.1	276842;277694	277634;279089	+;+	2189
MGG_02027	NC_017844.1	279458	282712	+	3255
MGG_02029	NC_017844.1;NC_017844.1	283527;285048	284989;285411	-;-	1827
MGG_02030	NC_017844.1	290716	292482	+	1767
MGG_02031	NC_017844.1;NC_017844.1;NC_017844.1	294898;295538;295827	295059;295763;295846	+;+;+	408
MGG_02032	NC_017844.1	297183	300634	-	3452
MGG_13686	NC_017844.1	305606	306138	+	533
MGG_16006	NC_017844.1;NC_017844.1;NC_017844.1;NC_017844.1	306371;307084;307201;307756	306906;307117;307357;307859	+;+;+;+	831
MGG_14611	NC_017844.1;NC_017844.1	308708;309389	309275;309690	-;-	870
MGG_16007	NC_017844.1;NC_017844.1;NC_017844.1;NC_017844.1	312754;313164;313831;313965	312786;313502;313841;314181	+;+;+;+	600
MGG_02036	NC_017844.1;NC_017844.1;NC_017844.1;NC_017844.1	315505;317482;317766;318361	317423;317598;318220;318750	-;-;-;-	2881
MGG_16008	NC_017844.1	318179	318721	+	543
MGG_16009	NC_017844.1;NC_017844.1	319422;319681	319480;319901	-;-	280
MGG_16010	NC_017844.1;NC_017844.1	337554;337716	337561;337883	-;-	176
MGG_13691	NC_017844.1;NC_017844.1;NC_017844.1	340063;340841;341798	340767;341427;342518	-;-;-	2013
MGG_14610	NC_017844.1;NC_017844.1;NC_017844.1	342883;343431;343824	343371;343625;344399	+;+;+	1260
MGG_02041	NC_017844.1;NC_017844.1	344797;345089	344997;345981	+;+	1094
MGG_02042	NC_017844.1;NC_017844.1;NC_017844.1;NC_017844.1;NC_017844.1;NC_017844.1;NC_017844.1	347808;348459;348767;349171;350174;350691;351024	347901;348691;349112;349993;350639;350796;351037	-;-;-;-;-;-;-	2082
MGG_02043	NC_017844.1;NC_017844.1;NC_017844.1	351965;352431;352606	352368;352506;353190	+;+;+	1065
MGG_16011	NC_017844.1;NC_017844.1	354640;354921	354772;354964	-;-	177
MGG_16012	NC_017844.1;NC_017844.1;NC_017844.1	355367;355754;356029	355702;355980;356151	-;-;-	686
MGG_16013	NC_017844.1	357084	357554	+	471
MGG_02045	NC_017844.1;NC_017844.1;NC_017844.1	358469;359125;359936	359074;359885;362320	+;+;+	3752
MGG_16014	NC_017844.1	363621	364385	-	765
MGG_13692	NC_017844.1;NC_017844.1	368872;369197	369127;369201	+;+	261
MGG_02047	NC_017844.1;NC_017844.1;NC_017844.1	376032;377290;377933	377228;377868;378592	+;+;+	2436
MGG_14609	NC_017844.1	381703	383049	-	1347
MGG_16015	NC_017844.1	383220	384221	+	1002
MGG_02049	NC_017844.1;NC_017844.1;NC_017844.1	384779;385063;385639	385006;385590;387021	-;-;-	2139
MGG_16016	NC_017844.1	390210	390530	-	321
MGG_02050	NC_017844.1	391152	392821	-	1670
MGG_02051	NC_017844.1	392967	395203	+	2237
MGG_16017	NC_017844.1;NC_017844.1	398262;398315	398264;398566	+;+	255
MGG_16018	NC_017844.1;NC_017844.1	402666;403361	403051;403459	+;+	485
MGG_16019	NC_017844.1	403751	404557	-	807
MGG_16020	NC_017844.1;NC_017844.1	404669;405245	405194;405636	-;-	918
MGG_16021	NC_017844.1;NC_017844.1;NC_017844.1	407927;409749;410586	409601;410510;410609	-;-;-	2461
MGG_16022	NC_017844.1	410855	411153	-	299
MGG_02055	NC_017844.1;NC_017844.1;NC_017844.1	412177;412686;414158	412607;414104;414468	-;-;-	2161
MGG_02056	NC_017844.1;NC_017844.1;NC_017844.1	414777;415606;416027	415542;415965;417691	+;+;+	2791
MGG_16023	NC_017844.1;NC_017844.1	418622;418807	418739;418859	+;+	171
MGG_13697	NC_017844.1	419224	420823	-	1600
MGG_02058	NC_017844.1;NC_017844.1;NC_017844.1	423459;424073;424322	423986;424244;425367	+;+;+	1746
MGG_02059	NC_017844.1;NC_017844.1;NC_017844.1;NC_017844.1;NC_017844.1	425504;427209;430638;435200;436299	427133;430524;435100;436222;436681	-;-;-;-;-	10815
MGG_02060	NC_017844.1;NC_017844.1	436989;437360	437118;438567	+;+	1338
MGG_02061	NC_017844.1;NC_017844.1	438779;439756	439665;441375	-;-	2507
MGG_02062	NC_017844.1	441828	443033	+	1206
MGG_02063	NC_017844.1	444783	445572	+	790
MGG_16024	NC_017844.1;NC_017844.1;NC_017844.1	446158;446373;446751	446180;446475;446873	-;-;-	249
MGG_02064	NC_017844.1;NC_017844.1	447084;447681	447619;449238	+;+	2094
MGG_16025	NC_017844.1;NC_017844.1	449320;449691	449628;449924	-;-	543
MGG_02065	NC_017844.1;NC_017844.1;NC_017844.1;NC_017844.1;NC_017844.1;NC_017844.1;NC_017844.1	451821;452019;452571;453018;453335;454033;454033	453952;452318;452909;453247;453952;455035;455035	-;-;-;-;-;-;-	3135
MGG_16026	NC_017844.1	458385	459315	-	931
MGG_02067	NC_017844.1;NC_017844.1;NC_017844.1;NC_017844.1;NC_017844.1	461169;461764;461977;462462;462638	461586;461848;462121;462491;462816	+;+;+;+;+	857
MGG_16027	NC_017844.1;NC_017844.1	464651;464911	464778;466024	+;+	1242
MGG_16028	NC_017844.1;NC_017844.1	471934;472159	472086;472230	+;+	225
MGG_02069	NC_017844.1;NC_017844.1;NC_017844.1	472722;472982;473339	472913;473248;473859	+;+;+	980
MGG_02070	NC_017844.1;NC_017844.1	473626;476888	476752;477722	-;-	3962
MGG_02071	NC_017844.1;NC_017844.1;NC_017844.1;NC_017844.1;NC_017844.1	475016;475296;475381;477114;477114	475284;476926;476926;477515;477515	+;+;+;+;+	2302
MGG_16029	NC_017844.1	480116	480367	-	252
MGG_02072	NC_017844.1;NC_017844.1;NC_017844.1;NC_017844.1;NC_017844.1	480338;481920;482246;482525;483408	481846;482152;482438;483336;484056	+;+;+;+;+	3396
MGG_02073	NC_017844.1	485861	486343	+	483
MGG_02074	NC_017844.1;NC_017844.1;NC_017844.1;NC_017844.1;NC_017844.1;NC_017844.1	487089;488105;488429;489721;490449;490813	488015;488340;489649;490337;490714;491860	-;-;-;-;-;-	4315
MGG_02075	NC_017844.1;NC_017844.1	492450;493601	493439;496103	-;-	3493
MGG_16030	NC_017844.1;NC_017844.1	495873;496440	496334;496458	+;+	481
MGG_02076	NC_017844.1;NC_017844.1;NC_017844.1;NC_017844.1	496668;497009;497172;497889	496914;497810;498247;498221	-;-;-;-	1486
MGG_02077	NC_017844.1;NC_017844.1	499117;499202	499143;499579	-;-	405
MGG_14606	NC_017844.1;NC_017844.1	500327;500448	500378;501454	+;+	1059
MGG_14605	NC_017844.1;NC_017844.1	502001;502413	502317;502455	+;+	360
MGG_16031	NC_017844.1;NC_017844.1	502813;503067	502866;503213	-;-	201
MGG_02079	NC_017844.1;NC_017844.1	503268;504215	503996;504241	-;-	756
MGG_02080	NC_017844.1;NC_017844.1;NC_017844.1	504866;505137;505458	504962;505253;506314	+;+;+	1071
MGG_02081	NC_017844.1	506857	508760	+	1904
MGG_02082	NC_017844.1;NC_017844.1	508618;510072	509972;510148	-;-	1432
MGG_02083	NC_017844.1	511330	511995	-	666
MGG_02084	NC_017844.1	513639	515018	+	1380
MGG_02085	NC_017844.1;NC_017844.1	515208;516000	515875;516679	+;+	1348
MGG_02086	NC_017844.1;NC_017844.1;NC_017844.1;NC_017844.1;NC_017844.1;NC_017844.1	516794;517040;517156;517246;517383;517768	516973;517085;517170;517280;517623;518415	+;+;+;+;+;+	1165
MGG_16032	NC_017844.1;NC_017844.1;NC_017844.1;NC_017844.1	519051;519295;519478;519835	519071;519321;519510;519975	+;+;+;+	222
MGG_02088	NC_017844.1;NC_017844.1	520338;524377	524298;526865	+;+	6450
MGG_02089	NC_017844.1;NC_017844.1;NC_017844.1	525098;526051;526838	525924;526746;527617	-;-;-	2303
MGG_02090	NC_017844.1;NC_017844.1;NC_017844.1	529938;530103;530248	530021;530162;530565	+;+;+	462
MGG_02091	NC_017844.1;NC_017844.1;NC_017844.1	530784;531732;531925	531403;531765;532020	-;-;-	750
MGG_02093	NC_017844.1;NC_017844.1;NC_017844.1;NC_017844.1;NC_017844.1	540341;540442;540574;541007;541373	540381;540521;540916;541280;542140	-;-;-;-;-	1506
MGG_02094	NC_017844.1;NC_017844.1	544745;545701	545641;546432	+;+	1629
MGG_20050	NC_017844.1	548857	548929	-	73
MGG_02095	NC_017844.1;NC_017844.1	549746;550063	549799;551004	+;+	996
MGG_02096	NC_017844.1;NC_017844.1	551131;551227	551154;554596	+;+	3394
MGG_02097	NC_017844.1	557648	560290	+	2643
MGG_02098	NC_017844.1	561097	563246	+	2150
MGG_02099	NC_017844.1;NC_017844.1	564156;566230	566153;567691	+;+	3460
MGG_02100	NC_017844.1;NC_017844.1	567851;568694	568533;568889	-;-	879
MGG_02101	NC_017844.1;NC_017844.1;NC_017844.1;NC_017844.1	569238;569931;570159;570470	569789;570034;570330;570870	+;+;+;+	1229
MGG_02102	NC_017844.1;NC_017844.1	571022;571159	571093;571407	-;-	321
MGG_14604	NC_017844.1	572123	572509	-	387
MGG_02103	NC_017844.1;NC_017844.1;NC_017844.1	573317;573611;573947	573554;573847;574409	+;+;+	938
MGG_02104	NC_017844.1;NC_017844.1;NC_017844.1	574937;575712;576373	575447;576262;576784	-;-;-	1474
MGG_02105	NC_017844.1;NC_017844.1	577571;578031	577909;579066	-;-	1375
MGG_02106	NC_017844.1;NC_017844.1	580255;580676	580598;580862	+;+	531
MGG_16033	NC_017844.1;NC_017844.1	582149;582853	582773;584032	+;+	1805
MGG_16034	NC_017844.1	584016	585372	+	1357
MGG_02109	NC_017844.1;NC_017844.1	585386;585596	585525;585731	-;-	276
MGG_02110	NC_017844.1;NC_017844.1;NC_017844.1	586466;586925;587378	586841;587288;587746	+;+;+	1109
MGG_14603	NC_017844.1	587647	588497	-	851
MGG_02112	NC_017844.1;NC_017844.1;NC_017844.1	588846;589606;589884	589513;589798;590368	-;-;-	1346
MGG_02113	NC_017844.1;NC_017844.1	591953;593004	592506;593049	-;-	600
MGG_02114	NC_017844.1;NC_017844.1;NC_017844.1;NC_017844.1;NC_017844.1;NC_017844.1	593352;594166;595327;595483;595601;596075	594089;595243;595399;595537;595975;596194	-;-;-;-;-;-	2439
MGG_02115	NC_017844.1	599092	600303	+	1212
MGG_02116	NC_017844.1;NC_017844.1	600520;602572	602466;603973	-;-	3349
MGG_16035	NC_017844.1;NC_017844.1;NC_017844.1;NC_017844.1	602802;603359;603806;604228	602826;603532;603894;604933	+;+;+;+	994
MGG_02117	NC_017844.1;NC_017844.1	608129;609124	609031;610354	+;+	2134
MGG_02118	NC_017844.1	613678	614955	+	1278
MGG_13711	NC_017844.1	616930	618141	-	1212
MGG_02119	NC_017844.1;NC_017844.1;NC_017844.1;NC_017844.1	621767;622052;623139;623430	621945;623007;623331;623611	+;+;+;+	1510
MGG_02120	NC_017844.1;NC_017844.1;NC_017844.1	624601;625267;625937	625163;625848;626594	+;+;+	1803
MGG_02121	NC_017844.1;NC_017844.1	626618;627716	627634;627754	-;-	1056
MGG_02122	NC_017844.1	628536	630649	-	2114
MGG_02123	NC_017844.1;NC_017844.1;NC_017844.1	631412;632857;633116	632757;633025;634316	+;+;+	2716
MGG_02124	NC_017844.1;NC_017844.1;NC_017844.1;NC_017844.1	635263;637744;638000;638138	637680;637930;638047;639940	-;-;-;-	4456
MGG_02125	NC_017844.1;NC_017844.1;NC_017844.1	640259;640899;641758	640822;641665;642154	-;-;-	1728
MGG_14602	NC_017844.1	643270	644736	+	1467
MGG_14601	NC_017844.1	645380	646693	+	1314
MGG_13713	NC_017844.1	647003	647851	+	849
MGG_02127	NC_017844.1;NC_017844.1;NC_017844.1;NC_017844.1;NC_017844.1	647895;648844;649749;649939;650302	648710;649679;649833;650197;650548	-;-;-;-;-	2243
MGG_16036	NC_017844.1	650526	650859	+	334
MGG_02128	NC_017844.1;NC_017844.1;NC_017844.1;NC_017844.1	651582;652201;653054;653522	652045;652927;653427;653651	-;-;-;-	1695
MGG_13715	NC_017844.1;NC_017844.1;NC_017844.1	654811;655514;655975	655394;655811;656594	+;+;+	1502
MGG_02129	NC_017844.1	657490	660150	+	2661
MGG_13716	NC_017844.1;NC_017844.1	661765;662023	661930;662093	+;+	237
MGG_02130	NC_017844.1;NC_017844.1;NC_017844.1	663505;663747;664953	663662;664883;665361	-;-;-	1704
MGG_16037	NC_017844.1;NC_017844.1;NC_017844.1	670379;670621;670783	670491;670695;670855	+;+;+	261
MGG_02132	NC_017844.1;NC_017844.1	671871;672296	672231;675074	+;+	3140
MGG_16038	NC_017844.1;NC_017844.1;NC_017844.1;NC_017844.1;NC_017844.1	675636;676260;676894;677317;677801	676191;676698;677205;677699;678506	+;+;+;+;+	2396
MGG_02134	NC_017844.1;NC_017844.1	678506;680028	679891;680457	-;-	1816
MGG_16039	NC_017844.1;NC_017844.1;NC_017844.1;NC_017844.1	683272;683433;684068;684175	683363;684010;684121;684295	+;+;+;+	845
MGG_14600	NC_017844.1	695961	696281	-	321
MGG_16040	NC_017844.1;NC_017844.1	697918;698137	698021;698191	+;+	159
MGG_14599	NC_017844.1;NC_017844.1;NC_017844.1;NC_017844.1;NC_017844.1	698461;698724;698897;699088;699381	698483;698792;698946;699254;699449	-;-;-;-;-	378
MGG_02139	NC_017844.1;NC_017844.1	699739;699938	699831;700225	+;+	381
MGG_13719	NC_017844.1;NC_017844.1;NC_017844.1	702444;702761;703140	702679;702945;703810	+;+;+	1092
MGG_20051	NC_017844.1	702663	702734	+	72
MGG_02142	NC_017844.1;NC_017844.1;NC_017844.1	705397;705680;705961	705567;705895;709659	+;+;+	4086
MGG_02143	NC_017844.1	710647	711795	-	1149
MGG_16041	NC_017844.1;NC_017844.1	721535;721815	721714;721976	+;+	342
MGG_16042	NC_017844.1;NC_017844.1	723677;724477	724385;724634	+;+	867
MGG_16043	NC_017844.1	726972	727619	-	648
MGG_16044	NC_017844.1;NC_017844.1	729253;730468	730349;730609	-;-	1239
MGG_14598	NC_017844.1;NC_017844.1;NC_017844.1;NC_017844.1;NC_017844.1;NC_017844.1	732478;732775;732920;733102;733609;733840	732656;732851;733002;733530;733757;735082	+;+;+;+;+;+	2160
MGG_14597	NC_017844.1;NC_017844.1	735167;735606	735365;737713	+;+	2307
MGG_02154	NC_017844.1	747991	748317	-	327
MGG_02155	NC_017844.1	750097	750927	+	831
MGG_02156	NC_017844.1;NC_017844.1	751153;752501	752432;753908	-;-	2688
MGG_02157	NC_017844.1;NC_017844.1	753941;755052	754961;755657	-;-	1627
MGG_02158	NC_017844.1;NC_017844.1;NC_017844.1;NC_017844.1;NC_017844.1	756486;756653;757365;757558;757715	756507;757295;757476;757644;757969	+;+;+;+;+	1119
MGG_02159	NC_017844.1;NC_017844.1	760030;761229	761124;761510	+;+	1377
MGG_02160	NC_017844.1;NC_017844.1;NC_017844.1;NC_017844.1;NC_017844.1	761840;763031;763269;763814;763914	762941;763161;763740;763853;764165	-;-;-;-;-	1997
MGG_20052	NC_017844.1	761886	761957	+	72
MGG_20053	NC_017844.1	768715	768803	+	89
MGG_02164	NC_017844.1	773653	774231	-	579
MGG_02165	NC_017844.1;NC_017844.1;NC_017844.1	774897;775039;775368	774901;775056;775581	+;+;+	237
MGG_20054	NC_017844.1	775155	775226	+	72
MGG_02166	NC_017844.1	776685	776999	+	315
MGG_02167	NC_017844.1;NC_017844.1	777759;779340	779257;779802	-;-	1962
MGG_02168	NC_017844.1;NC_017844.1;NC_017844.1;NC_017844.1;NC_017844.1	781902;782128;782426;783036;783225	782058;782281;782952;783134;783499	+;+;+;+;+	1212
MGG_02169	NC_017844.1	783420	785072	-	1653
MGG_13732	NC_017844.1;NC_017844.1;NC_017844.1	785103;785503;786176	785186;785883;786889	-;-;-	1179
MGG_16045	NC_017844.1	789136	789760	-	625
MGG_16046	NC_017844.1;NC_017844.1	791659;791859	791717;791985	-;-	186
MGG_16047	NC_017844.1;NC_017844.1;NC_017844.1	806975;807641;807932	807582;807842;807997	-;-;-	876
MGG_16048	NC_017844.1;NC_017844.1;NC_017844.1	812677;812777;812957	812721;812903;812970	-;-;-	186
MGG_16049	NC_017844.1;NC_017844.1;NC_017844.1;NC_017844.1	826854;826940;827115;827560	826871;827032;827177;828198	+;+;+;+	813
MGG_16050	NC_017844.1;NC_017844.1;NC_017844.1	837122;837394;837526	837236;837462;837584	+;+;+	243
MGG_16051	NC_017844.1	844193	844492	+	300
MGG_16052	NC_017844.1	848059	848376	-	318
MGG_02180	NC_017844.1;NC_017844.1;NC_017844.1	864636;865172;865300	865082;865221;865555	-;-;-	753
MGG_02182	NC_017844.1;NC_017844.1	868725;869187	869106;869287	-;-	483
MGG_02183	NC_017844.1	871133	877687	-	6555
MGG_16053	NC_017844.1;NC_017844.1;NC_017844.1;NC_017844.1	877826;878002;878255;878641	877933;878163;878566;878863	+;+;+;+	805
MGG_16054	NC_017844.1;NC_017844.1;NC_017844.1;NC_017844.1;NC_017844.1	878794;880033;880159;880428;881054	879956;880088;880362;881000;881812	+;+;+;+;+	2755
MGG_02186	NC_017844.1;NC_017844.1	883549;884634	884369;885413	+;+	1601
MGG_13736	NC_017844.1;NC_017844.1;NC_017844.1	886608;886734;887434	886652;887134;887803	+;+;+	816
MGG_02187	NC_017844.1;NC_017844.1;NC_017844.1	888980;889558;891116	889483;891049;891839	+;+;+	2720
MGG_02188	NC_017844.1;NC_017844.1	891962;892189	892109;893720	-;-	1680
MGG_16055	NC_017844.1;NC_017844.1	895318;895928	895844;896065	-;-	665
MGG_02191	NC_017844.1	904081	905420	-	1340
MGG_02192	NC_017844.1	908134	910773	+	2640
MGG_16056	NC_017844.1;NC_017844.1;NC_017844.1	916353;916693;917049	916600;916972;917144	-;-;-	624
MGG_16057	NC_017844.1;NC_017844.1	921582;922140	922070;922280	+;+	630
MGG_02199	NC_017844.1	922875	923947	+	1073
MGG_16058	NC_017844.1;NC_017844.1;NC_017844.1;NC_017844.1	923725;923816;924079;924367	923745;923838;924291;924448	-;-;-;-	339
MGG_02201	NC_017844.1	925298	926587	-	1290
MGG_02202	NC_017844.1;NC_017844.1;NC_017844.1;NC_017844.1	927376;927635;927739;927880	927455;927646;927780;928384	-;-;-;-	639
MGG_02203	NC_017844.1;NC_017844.1	928832;930187	930075;930620	-;-	1678
MGG_02204	NC_017844.1;NC_017844.1;NC_017844.1;NC_017844.1	930775;931613;931726;932695	931544;931646;932632;933056	+;+;+;+	2073
MGG_13742	NC_017844.1	935410	936255	+	846
MGG_02205	NC_017844.1;NC_017844.1	936483;937386	937309;937782	-;-	1224
MGG_02206	NC_017844.1;NC_017844.1	940140;941053	940841;941166	+;+	816
MGG_02207	NC_017844.1	943863	944246	+	384
MGG_02208	NC_017844.1;NC_017844.1	944574;944756	944674;945221	-;-	567
MGG_16059	NC_017844.1	947385	947936	+	552
MGG_02210	NC_017844.1	948871	950658	-	1788
MGG_16060	NC_017844.1;NC_017844.1	951495;952142	951618;953151	+;+	1134
MGG_02212	NC_017844.1	956664	957161	-	498
MGG_16061	NC_017844.1;NC_017844.1;NC_017844.1	959101;959246;959401	959170;959294;959665	+;+;+	384
MGG_16062	NC_017844.1;NC_017844.1;NC_017844.1;NC_017844.1	963040;963862;964014;964322	963152;963908;964258;964366	+;+;+;+	450
MGG_16063	NC_017844.1;NC_017844.1	965891;967678	967628;967788	+;+	1849
MGG_20055	NC_017844.1	971062	971133	+	72
MGG_16064	NC_017844.1;NC_017844.1;NC_017844.1	972057;972166;972611	972112;972552;972842	-;-;-	675
MGG_02217	NC_017844.1	974028	975434	-	1407
MGG_02218	NC_017844.1	978596	979600	+	1005
MGG_16065	NC_017844.1;NC_017844.1;NC_017844.1;NC_017844.1;NC_017844.1	986363;986838;987540;987677;988518	986369;986852;987558;987690;988888	+;+;+;+;+	426
MGG_16066	NC_017844.1;NC_017844.1	990353;990746	990448;990880	-;-	231
MGG_02220	NC_017844.1	991593	991925	-	333
MGG_16067	NC_017844.1;NC_017844.1;NC_017844.1	1000641;1000763;1000989	1000699;1000831;1001103	-;-;-	243
MGG_02222	NC_017844.1;NC_017844.1;NC_017844.1	1005390;1005598;1006214	1005500;1006130;1006382	-;-;-	813
MGG_02223	NC_017844.1;NC_017844.1;NC_017844.1	1007306;1007598;1007928	1007487;1007850;1008030	+;+;+	538
MGG_16068	NC_017844.1;NC_017844.1;NC_017844.1	1011487;1011609;1011835	1011545;1011677;1011949	-;-;-	243
MGG_02224	NC_017844.1;NC_017844.1;NC_017844.1	1025620;1026799;1026985	1026729;1026925;1027217	-;-;-	1470
MGG_02225	NC_017844.1;NC_017844.1	1028520;1030031	1029886;1030512	+;+	1849
MGG_02226	NC_017844.1;NC_017844.1;NC_017844.1	1029004;1030497;1031856	1030411;1031796;1033197	-;-;-	4050
MGG_14367	NC_017844.1;NC_017844.1;NC_017844.1;NC_017844.1;NC_017844.1	1033871;1034159;1034304;1034653;1034924	1034066;1034222;1034556;1034830;1035863	+;+;+;+;+	1631
MGG_16069	NC_017844.1;NC_017844.1	1036014;1037523	1037328;1037705	+;+	1498
MGG_16070	NC_017844.1;NC_017844.1	1046395;1047450	1047368;1047510	+;+	1035
MGG_16071	NC_017844.1;NC_017844.1	1064430;1064719	1064649;1064738	+;+	240
MGG_02231	NC_017844.1	1065901	1066836	+	936
MGG_02232	NC_017844.1	1067594	1068013	-	420
MGG_16072	NC_017844.1;NC_017844.1;NC_017844.1	1068768;1069273;1069794	1068856;1069401;1069800	+;+;+	225
MGG_16073	NC_017844.1;NC_017844.1;NC_017844.1	1075332;1075454;1075680	1075390;1075522;1075794	-;-;-	243
MGG_16074	NC_017844.1;NC_017844.1;NC_017844.1	1078095;1078367;1078499	1078209;1078435;1078557	+;+;+	243
MGG_02234	NC_017844.1;NC_017844.1;NC_017844.1	1088680;1088831;1089312	1088757;1089166;1089434	-;-;-	537
MGG_02235	NC_017844.1;NC_017844.1;NC_017844.1	1090323;1091053;1091307	1090985;1091220;1091471	-;-;-	996
MGG_20056	NC_017844.1	1092706	1092777	+	72
MGG_02236	NC_017844.1;NC_017844.1	1093256;1093897	1093643;1093919	-;-	411
MGG_14596	NC_017844.1	1094393	1096696	+	2304
MGG_14595	NC_017844.1;NC_017844.1	1097378;1098378	1098323;1098400	+;+	969
MGG_14594	NC_017844.1;NC_017844.1;NC_017844.1	1098850;1098937;1099131	1098855;1099048;1100135	+;+;+	1123
MGG_02238	NC_017844.1;NC_017844.1	1101680;1101784	1101686;1102334	+;+	558
MGG_02239	NC_017844.1;NC_017844.1	1102527;1102938	1102822;1103157	-;-	516
MGG_02240	NC_017844.1;NC_017844.1	1106969;1109511	1109445;1111097	+;+	4064
MGG_02241	NC_017844.1	1111011	1111959	-	949
MGG_02242	NC_017844.1;NC_017844.1;NC_017844.1	1112637;1113396;1114195	1113245;1113948;1115324	+;+;+	2292
MGG_02243	NC_017844.1;NC_017844.1;NC_017844.1	1115382;1116312;1116443	1116250;1116364;1118215	-;-;-	2695
MGG_02244	NC_017844.1;NC_017844.1;NC_017844.1;NC_017844.1;NC_017844.1;NC_017844.1;NC_017844.1	1117841;1118411;1118643;1118764;1119109;1119109;1120330	1118064;1118421;1118883;1118883;1119962;1120218;1120605	+;+;+;+;+;+;+	1862
MGG_16075	NC_017844.1;NC_017844.1	1120698;1121002	1120766;1121109	+;+	177
MGG_11991	NC_017844.1;NC_017844.1	1122080;1122446	1122327;1122538	-;-	341
MGG_02245	NC_017844.1;NC_017844.1;NC_017844.1;NC_017844.1;NC_017844.1	1123593;1123817;1124552;1124894;1125031	1123706;1124457;1124802;1124957;1125208	-;-;-;-;-	1248
MGG_02246	NC_017844.1;NC_017844.1;NC_017844.1	1126301;1126628;1126764	1126557;1126691;1127102	-;-;-	660
MGG_02247	NC_017844.1;NC_017844.1	1128394;1129537	1129422;1129982	-;-	1475
MGG_16076	NC_017844.1;NC_017844.1;NC_017844.1	1140761;1141307;1141414	1141250;1141360;1141469	+;+;+	600
MGG_16077	NC_017844.1;NC_017844.1;NC_017844.1	1151431;1152206;1152322	1152146;1152262;1152448	-;-;-	900
MGG_02252	NC_017844.1;NC_017844.1;NC_017844.1;NC_017844.1;NC_017844.1;NC_017844.1;NC_017844.1	1153435;1153739;1153884;1153997;1154295;1154470;1154937	1153679;1153800;1153919;1154124;1154373;1154861;1155293	-;-;-;-;-;-;-	1299
MGG_02253	NC_017844.1;NC_017844.1;NC_017844.1;NC_017844.1;NC_017844.1;NC_017844.1	1156146;1156636;1157184;1157387;1157709;1158257	1156552;1157088;1157326;1157582;1158183;1159554	+;+;+;+;+;+	2972
MGG_02254	NC_017844.1;NC_017844.1	1159315;1160489	1160371;1160798	-;-	1367
MGG_02255	NC_017844.1	1163990	1164634	+	645
MGG_02256	NC_017844.1	1165171	1166642	-	1472
MGG_02257	NC_017844.1;NC_017844.1	1167869;1169127	1168793;1169155	+;+	954
MGG_02259	NC_017844.1;NC_017844.1	1173648;1175992	1175877;1177452	-;-	3691
MGG_16078	NC_017844.1	1177512	1178252	-	741
MGG_02261	NC_017844.1;NC_017844.1	1181307;1182081	1182056;1183289	-;-	1959
MGG_16079	NC_017844.1;NC_017844.1;NC_017844.1	1185560;1185655;1185846	1185576;1185740;1185928	+;+;+	186
MGG_16080	NC_017844.1;NC_017844.1;NC_017844.1	1187216;1187399;1187620	1187337;1187558;1187754	+;+;+	417
MGG_16081	NC_017844.1;NC_017844.1;NC_017844.1;NC_017844.1;NC_017844.1	1205730;1206093;1206667;1207340;1207473	1205873;1206316;1206900;1207371;1207693	-;-;-;-;-	855
MGG_02267	NC_017844.1;NC_017844.1	1207814;1208552	1208450;1209457	+;+	1543
MGG_02268	NC_017844.1	1209989	1211926	+	1938
MGG_02269	NC_017844.1	1212487	1214111	-	1625
MGG_02270	NC_017844.1;NC_017844.1	1214875;1215462	1215293;1215537	-;-	495
MGG_14593	NC_017844.1;NC_017844.1;NC_017844.1;NC_017844.1;NC_017844.1;NC_017844.1;NC_017844.1;NC_017844.1	1219319;1219766;1220111;1220492;1220575;1220783;1220916;1221047	1219679;1219887;1220135;1220522;1220717;1220831;1220947;1221222	-;-;-;-;-;-;-;-	939
MGG_02272	NC_017844.1;NC_017844.1	1223228;1224497	1224433;1224871	-;-	1581
MGG_02273	NC_017844.1;NC_017844.1	1225925;1226169	1226023;1226720	-;-	651
MGG_02274	NC_017844.1;NC_017844.1	1229104;1229382	1229305;1230049	+;+	870
MGG_02275	NC_017844.1;NC_017844.1;NC_017844.1;NC_017844.1	1230293;1230828;1231559;1231831	1230746;1231483;1231724;1232144	-;-;-;-	1590
MGG_16082	NC_017844.1;NC_017844.1;NC_017844.1	1236941;1237194;1237339	1237108;1237220;1237566	+;+;+	423
MGG_16083	NC_017844.1;NC_017844.1;NC_017844.1	1238666;1239263;1239496	1238677;1239412;1239594	+;+;+	261
MGG_16084	NC_017844.1	1240289	1240777	+	489
MGG_16085	NC_017844.1;NC_017844.1;NC_017844.1	1254528;1254701;1255080	1254538;1254892;1255104	-;-;-	228
MGG_02283	NC_017844.1	1256932	1257387	+	456
MGG_02284	NC_017844.1;NC_017844.1;NC_017844.1	1258713;1259065;1259704	1258964;1259643;1260105	-;-;-	1233
MGG_14592	NC_017844.1;NC_017844.1	1260130;1260594	1260515;1260648	-;-	441
MGG_02285	NC_017844.1	1263621	1264016	+	396
MGG_02287	NC_017844.1;NC_017844.1	1269500;1270734	1270665;1270905	+;+	1338
MGG_02288	NC_017844.1;NC_017844.1;NC_017844.1	1273078;1273364;1273823	1273245;1273698;1273979	+;+;+	660
MGG_02289	NC_017844.1;NC_017844.1	1273972;1275639	1275541;1275873	-;-	1805
MGG_02290	NC_017844.1;NC_017844.1;NC_017844.1;NC_017844.1	1276287;1276582;1276928;1277713	1276512;1276830;1277375;1277758	+;+;+;+	969
MGG_14591	NC_017844.1;NC_017844.1;NC_017844.1	1280546;1281753;1282454	1281679;1282219;1282469	+;+;+	1617
MGG_14590	NC_017844.1;NC_017844.1	1283518;1284021	1283941;1285068	+;+	1472
MGG_02293	NC_017844.1	1285599	1286054	+	456
MGG_02294	NC_017844.1;NC_017844.1;NC_017844.1;NC_017844.1;NC_017844.1	1286632;1287177;1287866;1288012;1288199	1287083;1287779;1287934;1288114;1288591	-;-;-;-;-	1620
MGG_16086	NC_017844.1;NC_017844.1	1289482;1289568	1289500;1289710	+;+	162
MGG_02295	NC_017844.1;NC_017844.1	1291239;1292003	1291944;1292700	+;+	1404
MGG_02296	NC_017844.1;NC_017844.1	1293148;1293439	1293362;1293718	-;-	495
MGG_02297	NC_017844.1;NC_017844.1	1295285;1297103	1297028;1297464	-;-	2106
MGG_20057	NC_017844.1	1297875	1297946	+	72
MGG_11967	NC_017844.1	1302154	1302501	+	348
MGG_11966	NC_017844.1;NC_017844.1	1303223;1303691	1303634;1303875	-;-	597
MGG_16087	NC_017844.1;NC_017844.1;NC_017844.1;NC_017844.1	1306139;1306411;1306961;1307054	1306148;1306564;1307004;1307076	+;+;+;+	231
MGG_02302	NC_017844.1	1307895	1309244	+	1350
MGG_02303	NC_017844.1;NC_017844.1	1309135;1310021	1309921;1310270	-;-	1037
MGG_02304	NC_017844.1;NC_017844.1	1310645;1311399	1311312;1311795	-;-	1065
MGG_16088	NC_017844.1;NC_017844.1	1312371;1312774	1312515;1312931	-;-	303
MGG_02305	NC_017844.1	1314944	1316362	+	1419
MGG_02306	NC_017844.1	1316740	1317973	+	1234
MGG_16089	NC_017844.1;NC_017844.1	1319031;1319219	1319086;1319414	-;-	252
MGG_16090	NC_017844.1	1321418	1321846	+	429
MGG_02308	NC_017844.1;NC_017844.1	1322719;1323223	1323129;1324224	+;+	1413
MGG_02309	NC_017844.1;NC_017844.1;NC_017844.1;NC_017844.1	1323998;1325580;1325665;1326022	1325507;1325611;1325953;1326286	-;-;-;-	2096
MGG_16091	NC_017844.1;NC_017844.1	1327658;1328279	1327903;1328308	-;-	276
MGG_02310	NC_017844.1	1329974	1331356	+	1383
MGG_16092	NC_017844.1;NC_017844.1	1332704;1332948	1332856;1333160	+;+	366
MGG_11962	NC_017844.1;NC_017844.1;NC_017844.1;NC_017844.1	1336118;1337400;1337671;1337973	1337251;1337606;1337869;1338286	-;-;-;-	1854
MGG_02313	NC_017844.1;NC_017844.1;NC_017844.1	1342365;1342825;1351063	1342773;1351002;1352372	+;+;+	9897
MGG_16093	NC_017844.1;NC_017844.1	1354298;1354587	1354533;1355161	+;+	811
MGG_16094	NC_017844.1;NC_017844.1;NC_017844.1;NC_017844.1;NC_017844.1;NC_017844.1	1355675;1356474;1356727;1357079;1357353;1357952	1356350;1356485;1356903;1357160;1357472;1358159	+;+;+;+;+;+	1275
MGG_20058	NC_017844.1	1356920	1356991	-	72
MGG_16095	NC_017844.1	1358515	1359999	-	1485
MGG_16096	NC_017844.1;NC_017844.1;NC_017844.1	1359925;1360620;1361619	1360551;1361538;1362054	-;-;-	1982
MGG_16097	NC_017844.1	1368028	1369740	-	1713
MGG_16098	NC_017844.1	1370916	1371311	-	396
MGG_02318	NC_017844.1;NC_017844.1;NC_017844.1;NC_017844.1	1372666;1372772;1373118;1373630	1372722;1373092;1373323;1373789	-;-;-;-	744
MGG_02319	NC_017844.1;NC_017844.1	1374595;1375059	1374983;1376181	+;+	1512
MGG_02320	NC_017844.1	1376920	1378555	+	1636
MGG_16099	NC_017844.1	1399238	1400652	+	1415
MGG_11952	NC_017844.1	1419153	1419512	-	360
MGG_02327	NC_017844.1	1419829	1420788	-	960
MGG_02328	NC_017844.1;NC_017844.1	1421693;1423633	1423552;1424139	+;+	2367
MGG_02329	NC_017844.1;NC_017844.1;NC_017844.1	1425484;1425926;1427189	1425809;1427092;1427874	+;+;+	2179
MGG_02330	NC_017844.1;NC_017844.1;NC_017844.1;NC_017844.1	1428137;1429395;1429801;1430409	1429329;1429732;1430086;1430430	-;-;-;-	1839
MGG_02331	NC_017844.1;NC_017844.1	1431571;1431932	1431872;1433075	+;+	1446
MGG_02332	NC_017844.1	1434444	1435253	+	810
MGG_02334	NC_017844.1;NC_017844.1	1439577;1439765	1439648;1440073	+;+	381
MGG_16100	NC_017844.1;NC_017844.1;NC_017844.1;NC_017844.1	1441597;1441784;1441917;1442310	1441702;1441800;1441965;1442386	-;-;-;-	249
MGG_02335	NC_017844.1;NC_017844.1	1444576;1445192	1445080;1445577	-;-	891
MGG_02336	NC_017844.1;NC_017844.1;NC_017844.1;NC_017844.1	1446440;1446785;1447193;1447559	1446706;1447120;1447477;1447651	-;-;-;-	981
MGG_16101	NC_017844.1;NC_017844.1	1448370;1448552	1448440;1448708	+;+	228
MGG_02337	NC_017844.1;NC_017844.1	1449882;1450926	1450811;1451446	+;+	1451
MGG_02338	NC_017844.1	1452969	1453559	+	591
MGG_02339	NC_017844.1;NC_017844.1;NC_017844.1	1453822;1453960;1454166	1453895;1454078;1454437	-;-;-	465
MGG_02340	NC_017844.1;NC_017844.1;NC_017844.1	1456213;1456881;1457503	1456789;1457419;1457604	+;+;+	1218
MGG_02341	NC_017844.1;NC_017844.1	1460523;1460841	1460643;1460977	+;+	258
MGG_02342	NC_017844.1;NC_017844.1	1461740;1462282	1462190;1464389	+;+	2559
MGG_11948	NC_017844.1	1472074	1472892	-	819
MGG_14589	NC_017844.1;NC_017844.1;NC_017844.1	1473954;1474270;1474650	1474199;1474413;1474811	-;-;-	552
MGG_02344	NC_017844.1;NC_017844.1	1475855;1476092	1476034;1476292	+;+	381
MGG_11947	NC_017844.1;NC_017844.1	1477013;1477130	1477048;1477282	-;-	189
MGG_02345	NC_017844.1;NC_017844.1;NC_017844.1	1479067;1479174;1479321	1479096;1479235;1479762	-;-;-	534
MGG_02346	NC_017844.1;NC_017844.1	1481368;1483695	1483324;1483740	+;+	2003
MGG_02347	NC_017844.1;NC_017844.1	1485177;1485782	1485698;1485927	+;+	668
MGG_11945	NC_017844.1;NC_017844.1	1486826;1487785	1487687;1489808	+;+	2886
MGG_02348	NC_017844.1;NC_017844.1;NC_017844.1;NC_017844.1	1491590;1491940;1493354;1495258	1491856;1493300;1495186;1495633	+;+;+;+	3837
MGG_02349	NC_017844.1;NC_017844.1	1495633;1496020	1495939;1496700	-;-	988
MGG_02350	NC_017844.1;NC_017844.1;NC_017844.1;NC_017844.1	1497150;1497555;1497944;1498228	1497463;1497882;1498105;1498350	-;-;-;-	927
MGG_02351	NC_017844.1;NC_017844.1;NC_017844.1;NC_017844.1;NC_017844.1;NC_017844.1	1499425;1500075;1500532;1504617;1504696;1514008	1499984;1500451;1504456;1504654;1513918;1515742	+;+;+;+;+;+	15858
MGG_16102	NC_017844.1;NC_017844.1	1517371;1517736	1517667;1517837	-;-	399
MGG_16103	NC_017844.1	1517915	1518511	-	597
MGG_16104	NC_017844.1;NC_017844.1	1518880;1519055	1518996;1519141	-;-	204
MGG_02355	NC_017844.1	1532319	1533407	+	1089
MGG_20059	NC_017844.1	1533561	1533649	-	89
MGG_02354	NC_017844.1;NC_017844.1;NC_017844.1;NC_017844.1	1534641;1535105;1535550;1536104	1534914;1535194;1535983;1536145	-;-;-;-	840
MGG_16105	NC_017844.1;NC_017844.1;NC_017844.1;NC_017844.1	1542566;1542566;1542687;1542710	1542601;1542601;1543130;1543130	+;+;+;+	480
MGG_14571	NC_017844.1;NC_017844.1	1543128;1544662	1544608;1545047	-;-	1867
MGG_14572	NC_017844.1;NC_017844.1	1545969;1546634	1546420;1547000	-;-	819
MGG_14573	NC_017844.1	1547327	1549847	-	2521
MGG_14574	NC_017844.1;NC_017844.1;NC_017844.1	1550106;1550875;1552604	1550789;1552313;1552965	-;-;-	2485
MGG_14575	NC_017844.1;NC_017844.1;NC_017844.1;NC_017844.1;NC_017844.1;NC_017844.1;NC_017844.1	1553681;1554771;1555133;1555348;1555509;1555755;1556045	1554617;1555025;1555260;1555447;1555647;1555963;1557027	+;+;+;+;+;+;+	2751
MGG_02366	NC_017844.1;NC_017844.1	1557055;1560215	1560140;1561905	-;-	4777
MGG_11936	NC_017844.1	1563146	1566327	+	3182
MGG_16106	NC_017844.1;NC_017844.1	1566901;1567747	1567428;1567789	-;-	571
MGG_02368	NC_017844.1	1569390	1572031	+	2642
MGG_02369	NC_017844.1;NC_017844.1	1572442;1573253	1572878;1573445	+;+	630
MGG_20060	NC_017844.1	1573800	1573934	-	135
MGG_02370	NC_017844.1;NC_017844.1;NC_017844.1	1574518;1575473;1576031	1575374;1575892;1576373	-;-;-	1620
MGG_02371	NC_017844.1;NC_017844.1	1576938;1579024	1578836;1579134	-;-	2010
MGG_02372	NC_017844.1	1580505	1581438	+	934
MGG_02373	NC_017844.1;NC_017844.1;NC_017844.1	1582440;1582788;1583539	1582702;1583425;1583630	+;+;+	993
MGG_02374	NC_017844.1;NC_017844.1	1583769;1585874	1585797;1586067	-;-	2223
MGG_16107	NC_017844.1;NC_017844.1	1586407;1587158	1586954;1587247	-;-	638
MGG_11934	NC_017844.1;NC_017844.1	1588147;1589648	1589571;1589945	-;-	1723
MGG_02376	NC_017844.1;NC_017844.1;NC_017844.1	1590245;1590813;1591959	1590584;1591880;1594532	+;+;+	3982
MGG_16108	NC_017844.1	1598772	1599379	+	608
MGG_16109	NC_017844.1;NC_017844.1;NC_017844.1	1600383;1600674;1601074	1600561;1600701;1601133	-;-;-	267
MGG_16110	NC_017844.1;NC_017844.1	1605537;1605815	1605711;1605828	+;+	189
MGG_16111	NC_017844.1;NC_017844.1	1607177;1607603	1607253;1607687	-;-	162
MGG_16112	NC_017844.1;NC_017844.1;NC_017844.1;NC_017844.1	1608285;1608395;1608589;1608690	1608304;1608482;1608602;1608723	-;-;-;-	156
MGG_02377	NC_017844.1	1609863	1613131	+	3269
MGG_02378	NC_017844.1;NC_017844.1;NC_017844.1;NC_017844.1;NC_017844.1	1612633;1613450;1614803;1614912;1615661	1613369;1614679;1614830;1615589;1615708	-;-;-;-;-	2721
MGG_02379	NC_017844.1	1616611	1617336	-	726
MGG_16113	NC_017844.1	1617855	1618220	-	366
MGG_11928	NC_017844.1;NC_017844.1	1623806;1624327	1623956;1624370	-;-	195
MGG_11927	NC_017844.1;NC_017844.1;NC_017844.1	1624541;1625450;1625833	1625340;1625521;1625854	-;-;-	894
MGG_02382	NC_017844.1;NC_017844.1	1627465;1627645	1627533;1628205	+;+	630
MGG_02383	NC_017844.1;NC_017844.1	1628222;1629078	1628986;1629522	-;-	1210
MGG_02384	NC_017844.1;NC_017844.1	1630184;1631245	1631178;1632301	+;+	2052
MGG_02385	NC_017844.1;NC_017844.1	1632509;1633200	1633114;1636751	+;+	4158
MGG_02386	NC_017844.1;NC_017844.1;NC_017844.1	1637004;1638042;1638714	1637894;1638627;1639203	+;+;+	1967
MGG_02387	NC_017844.1;NC_017844.1	1639740;1642409	1642213;1643150	-;-	3216
MGG_16114	NC_017844.1;NC_017844.1;NC_017844.1	1648282;1648509;1650308	1648314;1649739;1650375	-;-;-	1332
MGG_16115	NC_017844.1	1656140	1656852	+	713
MGG_11925	NC_017844.1;NC_017844.1;NC_017844.1	1656973;1657655;1660099	1657580;1659847;1661070	-;-;-	3773
MGG_02390	NC_017844.1;NC_017844.1;NC_017844.1	1664694;1665907;1667278	1665801;1667211;1667648	-;-;-	2784
MGG_02391	NC_017844.1;NC_017844.1;NC_017844.1	1667773;1668909;1669196	1668852;1669096;1669830	+;+;+	1903
MGG_11919	NC_017844.1;NC_017844.1	1670159;1671834	1671753;1673032	-;-	2794
MGG_02392	NC_017844.1;NC_017844.1;NC_017844.1	1673905;1674134;1674338	1673938;1674267;1674361	+;+;+	192
MGG_02393	NC_017844.1;NC_017844.1;NC_017844.1	1675507;1676232;1676504	1676108;1676389;1677070	+;+;+	1327
MGG_02394	NC_017844.1;NC_017844.1	1680770;1680845	1680784;1682287	+;+	1458
MGG_02395	NC_017844.1	1682670	1689641	-	6972
MGG_16116	NC_017844.1	1689812	1694452	+	4641
MGG_11917	NC_017844.1;NC_017844.1	1698011;1700717	1700622;1703246	+;+	5142
MGG_02398	NC_017844.1;NC_017844.1;NC_017844.1;NC_017844.1	1703269;1704847;1705357;1706704	1704719;1705294;1706613;1707760	-;-;-;-	4213
MGG_16117	NC_017844.1;NC_017844.1	1713975;1714186	1714081;1714294	+;+	216
MGG_16118	NC_017844.1;NC_017844.1	1715305;1715474	1715436;1715536	+;+	195
MGG_16119	NC_017844.1	1716211	1716980	+	770
MGG_11916	NC_017844.1;NC_017844.1;NC_017844.1	1717071;1717674;1717986	1717594;1717892;1719173	+;+;+	1931
MGG_02400	NC_017844.1;NC_017844.1	1719465;1720137	1720063;1721023	+;+	1486
MGG_11915	NC_017844.1	1721715	1721981	-	267
MGG_02401	NC_017844.1	1722830	1724779	-	1950
MGG_02402	NC_017844.1;NC_017844.1	1726887;1727009	1726921;1727219	+;+	246
MGG_02403	NC_017844.1;NC_017844.1;NC_017844.1;NC_017844.1;NC_017844.1;NC_017844.1;NC_017844.1	1727411;1727411;1728697;1728697;1729129;1729129;1729884	1728515;1728515;1728995;1728995;1729781;1729891;1729998	-;-;-;-;-;-;-	2274
MGG_02404	NC_017844.1;NC_017844.1;NC_017844.1	1731509;1732268;1732804	1732179;1732725;1732962	-;-;-	1288
MGG_02405	NC_017844.1;NC_017844.1;NC_017844.1;NC_017844.1	1734754;1737653;1738005;1738106	1737427;1737902;1738040;1738462	-;-;-;-	3317
MGG_16120	NC_017844.1;NC_017844.1	1734771;1735078	1734951;1735488	+;+	592
MGG_02406	NC_017844.1	1738647	1741244	+	2598
MGG_02407	NC_017844.1;NC_017844.1	1741781;1742326	1742214;1742668	+;+	777
MGG_16121	NC_017844.1;NC_017844.1;NC_017844.1;NC_017844.1	1743278;1743717;1743857;1744248	1743303;1743744;1743950;1744448	+;+;+;+	349
MGG_02408	NC_017844.1;NC_017844.1;NC_017844.1	1744598;1748186;1748403	1748086;1748308;1748667	+;+;+	3877
MGG_02409	NC_017844.1	1749343	1751207	+	1865
MGG_02410	NC_017844.1;NC_017844.1	1753495;1754006	1753878;1755243	+;+	1622
MGG_02411	NC_017844.1;NC_017844.1	1755475;1755774	1755639;1757099	+;+	1491
MGG_02412	NC_017844.1;NC_017844.1	1756975;1758051	1757981;1758316	-;-	1273
MGG_02413	NC_017844.1	1758269	1760528	+	2260
MGG_11914	NC_017844.1;NC_017844.1;NC_017844.1	1759519;1761003;1761265	1760774;1761155;1762050	-;-;-	2195
MGG_16122	NC_017844.1;NC_017844.1;NC_017844.1	1762805;1763131;1763288	1762890;1763176;1763365	+;+;+	210
MGG_16123	NC_017844.1;NC_017844.1	1765045;1765261	1765209;1765512	+;+	417
MGG_02416	NC_017844.1	1766902	1769928	-	3027
MGG_02417	NC_017844.1;NC_017844.1;NC_017844.1;NC_017844.1;NC_017844.1	1770206;1770592;1770699;1771472;1771671	1770518;1770628;1771416;1771614;1772800	+;+;+;+;+	2341
MGG_02418	NC_017844.1;NC_017844.1;NC_017844.1	1772904;1773609;1775579	1773520;1775478;1776198	+;+;+	3107
MGG_16124	NC_017844.1;NC_017844.1	1777891;1778291	1778229;1778693	+;+	742
MGG_02419	NC_017844.1;NC_017844.1;NC_017844.1	1780450;1781216;1782069	1781047;1781957;1787962	+;+;+	7234
MGG_02420	NC_017844.1;NC_017844.1;NC_017844.1;NC_017844.1;NC_017844.1;NC_017844.1;NC_017844.1	1788648;1788867;1789137;1789601;1789941;1790342;1790720	1788737;1789019;1789530;1789840;1790238;1790599;1790810	-;-;-;-;-;-;-	1524
MGG_02421	NC_017844.1;NC_017844.1	1792506;1794953	1794157;1795073	-;-	1773
MGG_16125	NC_017844.1	1797087	1798852	-	1766
MGG_16126	NC_017844.1;NC_017844.1;NC_017844.1;NC_017844.1	1798769;1799751;1799905;1800034	1799658;1799817;1799963;1800333	-;-;-;-	1316
MGG_02424	NC_017844.1;NC_017844.1	1801090;1802477	1802191;1802532	+;+	1158
MGG_11913	NC_017844.1;NC_017844.1	1802460;1803368	1803296;1805309	-;-	2779
MGG_14578	NC_017844.1;NC_017844.1;NC_017844.1;NC_017844.1;NC_017844.1;NC_017844.1;NC_017844.1	1804644;1804859;1805517;1806087;1806308;1806397;1806776	1804758;1805026;1805573;1806202;1806346;1806716;1806815	+;+;+;+;+;+;+	855
MGG_02425	NC_017844.1;NC_017844.1;NC_017844.1;NC_017844.1	1809550;1810743;1815174;1815643	1810672;1814956;1815497;1816412	-;-;-;-	6431
MGG_02428	NC_017844.1;NC_017844.1	1829285;1831476	1831391;1831970	+;+	2602
MGG_02429	NC_017844.1;NC_017844.1	1832202;1832544	1832241;1832902	-;-	399
MGG_02430	NC_017844.1	1833834	1834769	+	936
MGG_02431	NC_017844.1;NC_017844.1	1835091;1835416	1835314;1835599	-;-	408
MGG_02432	NC_017844.1;NC_017844.1;NC_017844.1	1837115;1838516;1840663	1838445;1840597;1840916	-;-;-	3667
MGG_02433	NC_017844.1;NC_017844.1;NC_017844.1	1841516;1842004;1842148	1841908;1842068;1842471	+;+;+	782
MGG_02434	NC_017844.1;NC_017844.1	1842036;1843211	1843110;1843393	-;-	1258
MGG_02435	NC_017844.1;NC_017844.1	1843520;1844209	1844140;1844778	+;+	1191
MGG_02436	NC_017844.1	1845168	1846130	+	963
MGG_02437	NC_017844.1;NC_017844.1	1846135;1846667	1846596;1848566	+;+	2362
MGG_02438	NC_017844.1	1848404	1851010	-	2607
MGG_02439	NC_017844.1;NC_017844.1	1852321;1852569	1852328;1853601	-;-	1041
MGG_11908	NC_017844.1;NC_017844.1	1854417;1854631	1854437;1856106	-;-	1497
MGG_11907	NC_017844.1;NC_017844.1;NC_017844.1;NC_017844.1;NC_017844.1	1857432;1858334;1858661;1858880;1859414	1858259;1858577;1858809;1859151;1860135	-;-;-;-;-	2215
MGG_02440	NC_017844.1;NC_017844.1	1860067;1860812	1860741;1863769	+;+	3633
MGG_02441	NC_017844.1;NC_017844.1;NC_017844.1	1865583;1865995;1866793	1865736;1866715;1868227	+;+;+	2310
MGG_02442	NC_017844.1;NC_017844.1;NC_017844.1;NC_017844.1	1867922;1868682;1870990;1872615	1868578;1870899;1871784;1873250	-;-;-;-	4306
MGG_02443	NC_017844.1;NC_017844.1;NC_017844.1;NC_017844.1;NC_017844.1;NC_017844.1;NC_017844.1;NC_017844.1;NC_017844.1	1873535;1873992;1874396;1874658;1874877;1875328;1875989;1876190;1876472	1873908;1874310;1874575;1874815;1875249;1875925;1876108;1876392;1877343	+;+;+;+;+;+;+;+;+	3197
MGG_02444	NC_017844.1	1894214	1900586	+	6373
MGG_02445	NC_017844.1	1901563	1902461	+	899
MGG_11906	NC_017844.1;NC_017844.1	1902823;1903135	1902957;1903872	+;+	873
MGG_02446	NC_017844.1;NC_017844.1	1904008;1904513	1904394;1905763	+;+	1638
MGG_02447	NC_017844.1;NC_017844.1;NC_017844.1;NC_017844.1	1905853;1907624;1908997;1911854	1907353;1908918;1911803;1911920	-;-;-;-	5670
MGG_02448	NC_017844.1;NC_017844.1	1912550;1913654	1913589;1913852	-;-	1239
MGG_02449	NC_017844.1;NC_017844.1;NC_017844.1;NC_017844.1;NC_017844.1;NC_017844.1	1913924;1914262;1914878;1914983;1915173;1915368	1914188;1914794;1914908;1915100;1915296;1915820	+;+;+;+;+;+	1524
MGG_02450	NC_017844.1;NC_017844.1	1917030;1918277	1918190;1919394	+;+	2279
MGG_02451	NC_017844.1;NC_017844.1;NC_017844.1	1920204;1920539;1921146	1920439;1920975;1921492	+;+;+	1020
MGG_02453	NC_017844.1;NC_017844.1;NC_017844.1	1923811;1924282;1925091	1924207;1925005;1925701	+;+;+	1732
MGG_02454	NC_017844.1	1926772	1928682	-	1911
MGG_16127	NC_017844.1;NC_017844.1;NC_017844.1	1929463;1930415;1930727	1929792;1930444;1930771	-;-;-	405
MGG_11904	NC_017844.1	1930994	1935611	-	4618
MGG_11903	NC_017844.1;NC_017844.1	1935797;1936627	1936523;1938196	+;+	2297
MGG_11902	NC_017844.1;NC_017844.1;NC_017844.1	1937940;1938917;1941023	1938843;1940944;1941497	-;-;-	3407
MGG_02456	NC_017844.1;NC_017844.1;NC_017844.1;NC_017844.1;NC_017844.1	1942021;1942474;1944859;1945221;1946781	1944711;1946409;1945115;1946521;1946955	-;-;-;-;-	4676
MGG_16128	NC_017844.1;NC_017844.1	1948988;1949252	1949121;1949390	+;+	273
MGG_02457	NC_017844.1;NC_017844.1;NC_017844.1;NC_017844.1;NC_017844.1	1949459;1950397;1950580;1950680;1951221	1950299;1950475;1950585;1950871;1952068	+;+;+;+;+	1966
MGG_02458	NC_017844.1	1952373	1953457	-	1085
MGG_02459	NC_017844.1;NC_017844.1;NC_017844.1;NC_017844.1	1953626;1954229;1955219;1955642	1954155;1955138;1955534;1955808	-;-;-;-	1923
MGG_02460	NC_017844.1;NC_017844.1	1955973;1956329	1956255;1957862	+;+	1817
MGG_02461	NC_017844.1;NC_017844.1	1958183;1959307	1959249;1960733	-;-	2494
MGG_02462	NC_017844.1;NC_017844.1;NC_017844.1;NC_017844.1;NC_017844.1	1960830;1961068;1961198;1961331;1961462	1960959;1961124;1961264;1961394;1962012	+;+;+;+;+	869
MGG_02463	NC_017844.1;NC_017844.1;NC_017844.1;NC_017844.1	1961754;1962354;1962549;1962976	1962249;1962464;1962607;1963124	-;-;-;-	815
MGG_02464	NC_017844.1;NC_017844.1	1963245;1963983	1963903;1966646	-;-	3323
MGG_02465	NC_017844.1;NC_017844.1;NC_017844.1;NC_017844.1	1968260;1968656;1970325;1970542	1968456;1970233;1970466;1970833	+;+;+;+	2209
MGG_02466	NC_017844.1;NC_017844.1;NC_017844.1;NC_017844.1;NC_017844.1	1970926;1971465;1971821;1972081;1972284	1971402;1971728;1971950;1972093;1972494	-;-;-;-;-	1095
MGG_02467	NC_017844.1;NC_017844.1;NC_017844.1;NC_017844.1	1972643;1972904;1973003;1973271	1972841;1972935;1973191;1973587	+;+;+;+	737
MGG_02468	NC_017844.1;NC_017844.1;NC_017844.1	1974193;1974749;1976618	1974623;1976558;1977610	+;+;+	3234
MGG_02469	NC_017844.1;NC_017844.1	1977588;1978900	1978739;1978908	-;-	1161
MGG_16129	NC_017844.1;NC_017844.1	1979205;1979880	1979463;1979920	+;+	300
MGG_02471	NC_017844.1;NC_017844.1;NC_017844.1;NC_017844.1;NC_017844.1;NC_017844.1	1980315;1980707;1980822;1981001;1981150;1982892	1980519;1980753;1980917;1981085;1982814;1983105	+;+;+;+;+;+	2312
MGG_02472	NC_017844.1	1983390	1984202	-	813
MGG_02473	NC_017844.1;NC_017844.1;NC_017844.1	1985442;1985913;1986515	1985782;1986413;1987751	+;+;+	2079
MGG_02474	NC_017844.1;NC_017844.1;NC_017844.1	1988060;1989590;1991009	1989525;1990911;1992129	-;-;-	3909
MGG_02475	NC_017844.1;NC_017844.1;NC_017844.1;NC_017844.1;NC_017844.1	1993241;1993809;1993920;1994289;1994946	1993710;1993834;1994205;1994880;1996225	+;+;+;+;+	2654
MGG_02476	NC_017844.1;NC_017844.1;NC_017844.1;NC_017844.1	1996706;1997525;2003528;2003972	1997432;2003460;2003852;2004791	-;-;-;-	7808
MGG_11899	NC_017844.1;NC_017844.1;NC_017844.1;NC_017844.1;NC_017844.1;NC_017844.1	2005669;2006049;2006230;2006589;2007446;2009191	2005975;2006153;2006516;2007364;2009103;2009736	+;+;+;+;+;+	3679
MGG_02477	NC_017844.1;NC_017844.1;NC_017844.1	2010175;2010515;2010791	2010433;2010699;2012031	+;+;+	1685
MGG_02478	NC_017844.1;NC_017844.1;NC_017844.1	2012764;2014841;2015290	2014752;2015229;2016420	+;+;+	3509
MGG_02479	NC_017844.1;NC_017844.1;NC_017844.1;NC_017844.1;NC_017844.1;NC_017844.1	2016894;2017232;2017372;2017545;2017694;2017882	2017101;2017249;2017448;2017616;2017792;2018285	+;+;+;+;+;+	878
MGG_11897	NC_017844.1;NC_017844.1;NC_017844.1;NC_017844.1	2019747;2019884;2020107;2020276	2019783;2019899;2020202;2020576	+;+;+;+	450
MGG_16130	NC_017844.1;NC_017844.1;NC_017844.1	2021129;2021454;2021619	2021154;2021564;2021652	+;+;+	171
MGG_02481	NC_017844.1;NC_017844.1;NC_017844.1	2023274;2024113;2025246	2023635;2025178;2027764	+;+;+	3947
MGG_02482	NC_017844.1;NC_017844.1	2027674;2030696	2030610;2031105	-;-	3347
MGG_02483	NC_017844.1	2031283	2033279	+	1997
MGG_02484	NC_017844.1;NC_017844.1	2032332;2033772	2033699;2034150	-;-	1747
MGG_02485	NC_017844.1;NC_017844.1	2034460;2035806	2035740;2036947	+;+	2423
MGG_02486	NC_017844.1;NC_017844.1;NC_017844.1	2037564;2038615;2038973	2038522;2038680;2040518	+;+;+	2571
MGG_02487	NC_017844.1;NC_017844.1;NC_017844.1;NC_017844.1;NC_017844.1	2045782;2046644;2047710;2049935;2050265	2046545;2047646;2049854;2050173;2051724	+;+;+;+;+	5611
MGG_02488	NC_017844.1;NC_017844.1	2053802;2054864	2054745;2056754	+;+	2835
MGG_11895	NC_017844.1;NC_017844.1;NC_017844.1	2057038;2059130;2060070	2059010;2059967;2061116	-;-;-	3858
MGG_02489	NC_017844.1;NC_017844.1	2061267;2062073	2061973;2063333	+;+	1968
MGG_02490	NC_017844.1;NC_017844.1	2063048;2064004	2063833;2064494	-;-	1277
MGG_02491	NC_017844.1;NC_017844.1;NC_017844.1;NC_017844.1;NC_017844.1	2064696;2067963;2068548;2068700;2070370	2067894;2068457;2068643;2070286;2070608	-;-;-;-;-	5616
MGG_02492	NC_017844.1	2070788	2072577	+	1790
MGG_02493	NC_017844.1;NC_017844.1	2072351;2074709	2074631;2076124	-;-	3697
MGG_16131	NC_017844.1;NC_017844.1	2076296;2077136	2076984;2078323	+;+	1877
MGG_02495	NC_017844.1;NC_017844.1;NC_017844.1	2078975;2079517;2079700	2079424;2079526;2079743	-;-;-	504
MGG_02496	NC_017844.1;NC_017844.1	2080497;2081217	2081134;2081739	-;-	1161
MGG_16132	NC_017844.1;NC_017844.1	2083193;2083361	2083338;2083376	+;+	162
MGG_16133	NC_017844.1;NC_017844.1	2083705;2084287	2084187;2085572	+;+	1769
MGG_11894	NC_017844.1;NC_017844.1	2086739;2086853	2086774;2087512	+;+	696
MGG_11893	NC_017844.1	2088311	2089906	+	1596
MGG_16134	NC_017844.1;NC_017844.1;NC_017844.1	2092077;2092382;2092632	2092288;2092420;2093654	-;-;-	1274
MGG_02499	NC_017844.1;NC_017844.1	2097413;2099981	2099900;2100576	-;-	3084
MGG_16135	NC_017844.1;NC_017844.1	2102164;2102316	2102253;2102402	+;+	177
MGG_16136	NC_017844.1;NC_017844.1	2107668;2107842	2107694;2107997	-;-	183
MGG_16137	NC_017844.1;NC_017844.1;NC_017844.1	2108270;2108857;2109165	2108411;2108899;2109345	-;-;-	366
MGG_16138	NC_017844.1;NC_017844.1;NC_017844.1;NC_017844.1	2111444;2111676;2111982;2112135	2111565;2111705;2112077;2112195	-;-;-;-	309
MGG_20061	NC_017844.1	2119699	2119781	+	83
MGG_20062	NC_017844.1	2119803	2119896	+	94
MGG_02501	NC_017844.1	2120061	2123021	-	2961
MGG_16139	NC_017844.1;NC_017844.1	2123209;2123342	2123261;2123513	+;+	225
MGG_02502	NC_017844.1;NC_017844.1;NC_017844.1;NC_017844.1	2125790;2126832;2127275;2127597	2126754;2127191;2127527;2127869	+;+;+;+	1851
MGG_20063	NC_017844.1	2128410	2128499	-	90
MGG_16140	NC_017844.1;NC_017844.1;NC_017844.1	2128609;2128807;2128960	2128747;2128849;2128975	+;+;+	198
MGG_02503	NC_017844.1;NC_017844.1;NC_017844.1;NC_017844.1	2129133;2129558;2131123;2131403	2129489;2131046;2131307;2131785	-;-;-;-	2414
MGG_02504	NC_017844.1;NC_017844.1	2132667;2135101	2134264;2135742	-;-	2240
MGG_11889	NC_017844.1;NC_017844.1;NC_017844.1;NC_017844.1;NC_017844.1	2135976;2136186;2136266;2136400;2137574	2136117;2136203;2136314;2137516;2138678	+;+;+;+;+	2431
MGG_02505	NC_017844.1	2138300	2140550	-	2251
MGG_11888	NC_017844.1;NC_017844.1;NC_017844.1	2141985;2142704;2145161	2142631;2145078;2147188	+;+;+	5050
MGG_02506	NC_017844.1;NC_017844.1;NC_017844.1;NC_017844.1	2147130;2147568;2148692;2148958	2147478;2148580;2148795;2149377	-;-;-;-	1886
MGG_02507	NC_017844.1	2149938	2152747	+	2810
MGG_02508	NC_017844.1;NC_017844.1;NC_017844.1;NC_017844.1	2152850;2153237;2153525;2153855	2153204;2153417;2153632;2154097	-;-;-;-	887
MGG_11887	NC_017844.1;NC_017844.1	2156411;2156942	2156837;2158155	+;+	1641
MGG_02509	NC_017844.1;NC_017844.1;NC_017844.1	2157444;2158275;2158555	2158159;2158475;2158879	-;-;-	1242
MGG_02510	NC_017844.1;NC_017844.1;NC_017844.1;NC_017844.1;NC_017844.1;NC_017844.1	2159517;2159758;2159983;2160177;2160506;2160618	2159663;2159907;2160086;2160303;2160540;2160690	-;-;-;-;-;-	636
MGG_02511	NC_017844.1	2161002	2162516	+	1515
MGG_02512	NC_017844.1;NC_017844.1	2162349;2163185	2163096;2163435	-;-	999
MGG_02513	NC_017844.1;NC_017844.1	2163600;2163926	2163836;2164799	+;+	1111
MGG_02514	NC_017844.1;NC_017844.1;NC_017844.1;NC_017844.1;NC_017844.1;NC_017844.1;NC_017844.1;NC_017844.1;NC_017844.1	2164568;2165271;2167238;2168129;2168234;2168505;2168715;2169248;2169781	2165138;2167123;2168051;2168179;2168356;2168589;2168927;2169354;2170237	-;-;-;-;-;-;-;-;-	4274
MGG_02515	NC_017844.1;NC_017844.1;NC_017844.1	2170387;2171416;2171856	2171330;2171779;2172148	-;-;-	1601
MGG_02516	NC_017844.1;NC_017844.1;NC_017844.1;NC_017844.1	2172400;2172761;2173170;2173824	2172624;2173097;2173748;2174692	+;+;+;+	2010
MGG_02517	NC_017844.1;NC_017844.1;NC_017844.1;NC_017844.1;NC_017844.1;NC_017844.1	2174588;2174954;2175180;2177061;2177388;2177628	2174861;2175123;2176990;2177327;2177507;2178540	-;-;-;-;-;-	3555
MGG_02518	NC_017844.1;NC_017844.1	2178691;2179558	2179419;2181970	+;+	3142
MGG_02519	NC_017844.1;NC_017844.1;NC_017844.1	2183039;2183918;2185781	2183855;2185708;2186765	+;+;+	3593
MGG_02520	NC_017844.1;NC_017844.1;NC_017844.1	2188849;2190150;2190279	2189572;2190208;2191988	+;+;+	2493
MGG_02521	NC_017844.1;NC_017844.1	2192167;2193422	2193336;2194057	-;-	1806
MGG_16141	NC_017844.1	2194147	2195104	-	958
MGG_11885	NC_017844.1;NC_017844.1	2196230;2198034	2197956;2198433	-;-	2127
MGG_02522	NC_017844.1;NC_017844.1	2199869;2200113	2200029;2200389	-;-	438
MGG_02523	NC_017844.1;NC_017844.1;NC_017844.1	2200695;2201071;2201600	2200969;2201524;2203003	+;+;+	2133
MGG_02524	NC_017844.1;NC_017844.1;NC_017844.1	2203093;2203445;2203973	2203349;2203852;2204391	-;-;-	1084
MGG_02525	NC_017844.1;NC_017844.1;NC_017844.1;NC_017844.1	2204617;2205215;2205915;2206360	2205144;2205840;2206273;2206594	+;+;+;+	1748
MGG_02526	NC_017844.1;NC_017844.1;NC_017844.1;NC_017844.1;NC_017844.1;NC_017844.1;NC_017844.1	2206963;2207558;2207679;2207825;2207962;2209541;2210901	2207481;2207587;2207751;2207896;2209452;2210810;2211905	+;+;+;+;+;+;+	4460
MGG_06636	NC_017844.1;NC_017844.1;NC_017844.1	2212732;2213429;2213816	2213315;2213671;2214256	+;+;+	1268
MGG_06637	NC_017844.1	2215372	2217345	-	1974
MGG_06638	NC_017844.1;NC_017844.1	2220535;2220854	2220785;2223345	-;-	2743
MGG_16142	NC_017844.1;NC_017844.1;NC_017844.1	2233596;2233823;2233954	2233631;2233861;2234043	+;+;+	165
MGG_06640	NC_017844.1	2235079	2239077	-	3999
MGG_06639	NC_017844.1;NC_017844.1;NC_017844.1;NC_017844.1	2235567;2236099;2236270;2237810	2236027;2236168;2237707;2238180	+;+;+;+	2340
MGG_16143	NC_017844.1;NC_017844.1;NC_017844.1	2238795;2239475;2239761	2239329;2239703;2239780	+;+;+	784
MGG_06642	NC_017844.1;NC_017844.1	2240182;2240920	2240817;2243152	+;+	2869
MGG_06643	NC_017844.1;NC_017844.1;NC_017844.1;NC_017844.1	2243251;2243658;2244620;2245866	2243578;2244547;2245674;2246705	-;-;-;-	3113
MGG_06644	NC_017844.1;NC_017844.1;NC_017844.1;NC_017844.1;NC_017844.1;NC_017844.1;NC_017844.1;NC_017844.1	2247465;2248585;2248721;2248915;2249295;2249398;2249675;2249971	2248500;2248638;2248835;2249218;2249332;2249605;2249855;2250671	+;+;+;+;+;+;+;+	2637
MGG_16144	NC_017844.1	2251760	2253257	-	1498
MGG_11882	NC_017844.1;NC_017844.1	2255034;2261509	2261414;2262189	+;+	7062
MGG_16145	NC_017844.1;NC_017844.1	2262409;2263389	2263356;2263673	-;-	1233
MGG_16146	NC_017844.1	2263755	2264111	-	357
MGG_16147	NC_017844.1;NC_017844.1;NC_017844.1;NC_017844.1	2266031;2266474;2267376;2267799	2266426;2267109;2267448;2267833	-;-;-;-	1140
MGG_06646	NC_017844.1;NC_017844.1;NC_017844.1;NC_017844.1	2270463;2271404;2271673;2272171	2271231;2271493;2272013;2273102	+;+;+;+	2132
MGG_06647	NC_017844.1;NC_017844.1;NC_017844.1;NC_017844.1	2273403;2274265;2274448;2274650	2274172;2274380;2274562;2274884	-;-;-;-	1236
MGG_06648	NC_017844.1	2276302	2279942	-	3641
MGG_06649	NC_017844.1;NC_017844.1;NC_017844.1;NC_017844.1;NC_017844.1;NC_017844.1	2280251;2280708;2281614;2282124;2284688;2284918	2280621;2281494;2282056;2284589;2284839;2285362	-;-;-;-;-;-	4664
MGG_06650	NC_017844.1;NC_017844.1;NC_017844.1;NC_017844.1;NC_017844.1;NC_017844.1;NC_017844.1	2285683;2286285;2286782;2287427;2287568;2287728;2287886	2286211;2286708;2287312;2287502;2287594;2287768;2288124	-;-;-;-;-;-;-	1867
MGG_06651	NC_017844.1;NC_017844.1;NC_017844.1;NC_017844.1	2288429;2288928;2289601;2289891	2288803;2289529;2289810;2291121	+;+;+;+	2418
MGG_06652	NC_017844.1;NC_017844.1	2291004;2293370	2293279;2294040	-;-	2947
MGG_06653	NC_017844.1;NC_017844.1	2297325;2298065	2297965;2298728	+;+	1305
MGG_06654	NC_017844.1;NC_017844.1	2299804;2300990	2300889;2301514	-;-	1611
MGG_16148	NC_017844.1;NC_017844.1;NC_017844.1	2301678;2301794;2302282	2301724;2302167;2303097	-;-;-	1237
MGG_16149	NC_017844.1;NC_017844.1;NC_017844.1;NC_017844.1;NC_017844.1	2303105;2304100;2304480;2304673;2304999	2304041;2304345;2304556;2304694;2305212	-;-;-;-;-	1496
MGG_16150	NC_017844.1;NC_017844.1;NC_017844.1	2305729;2305940;2306416	2305775;2306099;2306433	-;-;-	225
MGG_06657	NC_017844.1;NC_017844.1	2306476;2307043	2306934;2307465	-;-	882
MGG_06658	NC_017844.1;NC_017844.1;NC_017844.1	2307569;2308077;2308333	2307836;2308260;2308991	+;+;+	1111
MGG_06659	NC_017844.1;NC_017844.1	2308854;2309600	2309530;2310536	-;-	1614
MGG_06660	NC_017844.1;NC_017844.1	2310929;2311705	2311586;2312615	+;+	1569
MGG_06661	NC_017844.1	2312247	2314878	-	2632
MGG_06662	NC_017844.1;NC_017844.1	2315293;2317173	2317095;2320796	+;+	5427
MGG_16151	NC_017844.1;NC_017844.1	2320988;2321200	2321102;2321417	+;+	333
MGG_06666	NC_017844.1	2322030	2323839	-	1810
MGG_06667	NC_017844.1	2324252	2324419	+	168
MGG_06668	NC_017844.1;NC_017844.1;NC_017844.1;NC_017844.1	2325306;2326080;2326968;2327193	2326010;2326109;2327132;2327863	+;+;+;+	1571
MGG_06669	NC_017844.1;NC_017844.1;NC_017844.1;NC_017844.1	2328842;2329387;2329895;2330142	2329289;2329779;2329983;2330351	-;-;-;-	1140
MGG_06670	NC_017844.1;NC_017844.1	2331706;2332064	2331919;2333292	+;+	1443
MGG_16152	NC_017844.1	2335896	2336291	+	396
MGG_16153	NC_017844.1;NC_017844.1	2338412;2338819	2338531;2338884	-;-	186
MGG_06672	NC_017844.1;NC_017844.1	2338995;2340303	2340200;2341009	+;+	1913
MGG_06673	NC_017844.1;NC_017844.1;NC_017844.1;NC_017844.1;NC_017844.1;NC_017844.1;NC_017844.1	2347924;2348350;2349023;2349631;2349824;2350211;2351562	2348216;2348841;2349536;2349757;2350135;2351464;2355421	+;+;+;+;+;+;+	6852
MGG_06674	NC_017844.1	2355951	2359260	+	3310
MGG_16154	NC_017844.1	2356912	2359278	-	2367
MGG_06676	NC_017844.1;NC_017844.1;NC_017844.1	2359578;2359863;2360199	2359750;2360088;2360582	+;+;+	783
MGG_06677	NC_017844.1;NC_017844.1	2359668;2361067	2360934;2361530	-;-	1731
MGG_06678	NC_017844.1;NC_017844.1;NC_017844.1	2362559;2363007;2363164	2362930;2363028;2365510	+;+;+	2741
MGG_06679	NC_017844.1;NC_017844.1	2365690;2369466	2369369;2369562	-;-	3777
MGG_11879	NC_017844.1	2371451	2372967	+	1517
MGG_06680	NC_017844.1;NC_017844.1;NC_017844.1	2372712;2374138;2374870	2374073;2374597;2375424	-;-;-	2377
MGG_06681	NC_017844.1;NC_017844.1;NC_017844.1	2377164;2378222;2378501	2377673;2378278;2380038	+;+;+	2105
MGG_06682	NC_017844.1;NC_017844.1;NC_017844.1;NC_017844.1;NC_017844.1;NC_017844.1	2379865;2380234;2380380;2380672;2381070;2381207	2380153;2380277;2380563;2380974;2381128;2382364	-;-;-;-;-;-	2037
MGG_06683	NC_017844.1;NC_017844.1	2382373;2383341	2383252;2384360	+;+	1900
MGG_06684	NC_017844.1;NC_017844.1	2383284;2384655	2384556;2385324	-;-	1943
MGG_06685	NC_017844.1;NC_017844.1;NC_017844.1;NC_017844.1	2385637;2386336;2386611;2386791	2385822;2386526;2386705;2387022	+;+;+;+	704
MGG_06686	NC_017844.1	2386862	2389666	-	2805
MGG_11878	NC_017844.1;NC_017844.1;NC_017844.1;NC_017844.1;NC_017844.1	2389946;2390657;2390858;2391134;2391541	2390561;2390806;2391046;2391352;2392733	-;-;-;-;-	2367
MGG_11877	NC_017844.1;NC_017844.1	2393321;2394286	2394195;2394685	-;-	1275
MGG_11876	NC_017844.1;NC_017844.1;NC_017844.1;NC_017844.1;NC_017844.1	2395002;2395804;2396583;2397137;2397318	2395725;2396516;2397065;2397214;2398405	-;-;-;-;-	3086
MGG_06689	NC_017844.1;NC_017844.1;NC_017844.1;NC_017844.1;NC_017844.1;NC_017844.1	2401718;2402426;2402543;2402705;2402863;2403029	2402328;2402461;2402639;2402792;2402959;2404317	+;+;+;+;+;+	2218
MGG_06690	NC_017844.1;NC_017844.1	2404651;2405783	2405695;2406913	+;+	2176
MGG_06691	NC_017844.1	2407317	2408576	-	1260
MGG_06692	NC_017844.1	2409527	2410318	+	792
MGG_14582	NC_017844.1;NC_017844.1	2410465;2410564	2410501;2410709	-;-	183
MGG_06693	NC_017844.1;NC_017844.1;NC_017844.1	2410860;2411493;2411936	2411194;2411829;2412398	+;+;+	1135
MGG_06694	NC_017844.1;NC_017844.1;NC_017844.1;NC_017844.1;NC_017844.1	2412274;2413106;2413590;2413896;2414058	2413030;2413513;2413813;2413963;2414866	-;-;-;-;-	2266
MGG_06695	NC_017844.1;NC_017844.1;NC_017844.1;NC_017844.1;NC_017844.1	2417512;2417994;2418126;2418280;2418725	2417916;2418063;2418206;2418630;2419930	+;+;+;+;+	2113
MGG_06696	NC_017844.1;NC_017844.1;NC_017844.1	2421002;2422092;2429270	2422013;2429184;2429982	+;+;+	8818
MGG_16155	NC_017844.1;NC_017844.1;NC_017844.1;NC_017844.1;NC_017844.1	2432866;2433091;2433190;2433346;2433447	2432955;2433112;2433219;2433382;2433495	+;+;+;+;+	228
MGG_16156	NC_017844.1;NC_017844.1	2434092;2434412	2434273;2434722	-;-	493
MGG_16157	NC_017844.1;NC_017844.1;NC_017844.1;NC_017844.1;NC_017844.1;NC_017844.1	2435305;2435593;2436402;2436487;2436782;2437065	2435307;2435779;2436433;2436570;2436847;2437091	-;-;-;-;-;-	399
MGG_06699	NC_017844.1;NC_017844.1;NC_017844.1	2435622;2437735;2438857	2436857;2438770;2439961	+;+;+	3377
MGG_20331	NC_017844.1	2444137	2444252	-	116
MGG_06700	NC_017844.1;NC_017844.1	2444578;2446948	2446861;2448685	-;-	4022
MGG_16158	NC_017844.1;NC_017844.1;NC_017844.1	2451995;2452379;2452468	2452124;2452396;2452490	-;-;-	171
MGG_14583	NC_017844.1;NC_017844.1;NC_017844.1;NC_017844.1	2453362;2455483;2455957;2456417	2455380;2455884;2456333;2456860	-;-;-;-	3242
MGG_11871	NC_017844.1;NC_017844.1	2457057;2458278	2458211;2458606	-;-	1484
MGG_06703	NC_017844.1;NC_017844.1	2459302;2459954	2459801;2460905	+;+	1452
MGG_06704	NC_017844.1;NC_017844.1;NC_017844.1;NC_017844.1;NC_017844.1	2460853;2461443;2464750;2464924;2465303	2461370;2464675;2464868;2465075;2465768	-;-;-;-;-	4488
MGG_06705	NC_017844.1;NC_017844.1;NC_017844.1;NC_017844.1;NC_017844.1	2467556;2467998;2468227;2468380;2468577	2467925;2468120;2468292;2468494;2468822	-;-;-;-;-	920
MGG_06706	NC_017844.1	2468970	2472122	+	3153
MGG_06707	NC_017844.1;NC_017844.1;NC_017844.1;NC_017844.1	2472156;2473187;2473935;2474227	2473107;2473860;2474150;2475416	-;-;-;-	3032
MGG_06709	NC_017844.1;NC_017844.1;NC_017844.1;NC_017844.1	2475697;2477851;2478256;2478972	2477779;2478171;2478894;2479215	-;-;-;-	3287
MGG_06710	NC_017844.1	2479275	2480715	-	1441
MGG_11870	NC_017844.1	2480918	2483879	-	2962
MGG_16159	NC_017844.1	2482524	2483813	+	1290
MGG_06712	NC_017844.1;NC_017844.1;NC_017844.1;NC_017844.1	2487327;2490055;2490287;2490521	2489985;2490212;2490437;2490625	-;-;-;-	3073
MGG_06713	NC_017844.1;NC_017844.1;NC_017844.1	2491713;2492266;2493708	2492182;2493651;2493829	-;-;-	1978
MGG_06714	NC_017844.1;NC_017844.1;NC_017844.1	2494025;2494812;2495352	2494724;2495238;2495579	+;+;+	1355
MGG_14584	NC_017844.1;NC_017844.1	2495570;2496063	2495984;2496539	-;-	892
MGG_06716	NC_017844.1;NC_017844.1	2496995;2497648	2497463;2497836	+;+	658
MGG_06717	NC_017844.1;NC_017844.1;NC_017844.1;NC_017844.1	2498385;2499184;2499420;2499609	2498900;2499353;2499532;2499781	+;+;+;+	972
MGG_06718	NC_017844.1;NC_017844.1	2500080;2501146	2501056;2501304	-;-	1136
MGG_06719	NC_017844.1;NC_017844.1;NC_017844.1	2501471;2503329;2504073	2503256;2503861;2504339	-;-;-	2586
MGG_06720	NC_017844.1;NC_017844.1;NC_017844.1	2505298;2505657;2506578	2505488;2506187;2507870	+;+;+	2015
MGG_06721	NC_017844.1;NC_017844.1;NC_017844.1	2508338;2508704;2508966	2508562;2508820;2509584	+;+;+	961
MGG_06722	NC_017844.1;NC_017844.1;NC_017844.1;NC_017844.1	2511138;2511620;2511888;2512069	2511391;2511823;2511986;2513552	+;+;+;+	2041
MGG_06723	NC_017844.1;NC_017844.1	2513963;2514841	2514686;2514860	-;-	744
MGG_06724	NC_017844.1;NC_017844.1;NC_017844.1;NC_017844.1;NC_017844.1	2515605;2515942;2516887;2517204;2517455	2515863;2516435;2517059;2517329;2517461	-;-;-;-;-	1059
MGG_06725	NC_017844.1	2517772	2520353	-	2582
MGG_20064	NC_017844.1	2520598	2520706	-	109
MGG_06726	NC_017844.1;NC_017844.1;NC_017844.1	2520858;2521954;2522653	2521887;2522516;2523162	-;-;-	2103
MGG_06727	NC_017844.1;NC_017844.1	2523204;2524024	2523961;2524407	+;+	1142
MGG_06728	NC_017844.1;NC_017844.1;NC_017844.1;NC_017844.1;NC_017844.1	2524667;2524944;2525091;2525730;2526920	2524862;2524980;2525654;2526661;2527755	+;+;+;+;+	2565
MGG_06729	NC_017844.1;NC_017844.1;NC_017844.1;NC_017844.1;NC_017844.1	2526274;2527473;2527961;2528568;2528680	2527404;2527882;2528489;2528595;2529237	-;-;-;-;-	2656
MGG_11869	NC_017844.1;NC_017844.1;NC_017844.1;NC_017844.1	2529831;2530313;2530490;2530645	2530239;2530394;2530521;2530895	-;-;-;-	774
MGG_06730	NC_017844.1;NC_017844.1;NC_017844.1	2531019;2531223;2531552	2531117;2531354;2532069	+;+;+	749
MGG_16160	NC_017844.1	2532130	2536390	-	4261
MGG_16161	NC_017844.1;NC_017844.1;NC_017844.1;NC_017844.1;NC_017844.1	2536367;2536914;2537094;2537490;2539394	2536828;2537024;2537422;2539284;2540310	-;-;-;-;-	3614
MGG_06731	NC_017844.1;NC_017844.1	2540438;2541264	2541198;2541733	+;+	1231
MGG_06732	NC_017844.1;NC_017844.1;NC_017844.1;NC_017844.1	2540924;2541890;2542330;2542625	2541813;2542256;2542484;2543401	-;-;-;-	2189
MGG_06733	NC_017844.1;NC_017844.1;NC_017844.1;NC_017844.1;NC_017844.1	2543568;2544275;2545509;2545843;2545991	2544158;2545450;2545779;2545924;2547024	+;+;+;+;+	3154
MGG_06734	NC_017844.1;NC_017844.1;NC_017844.1;NC_017844.1	2545890;2546931;2547106;2547626	2546551;2547023;2547385;2548018	-;-;-;-	1428
MGG_06735	NC_017844.1;NC_017844.1;NC_017844.1	2548294;2550743;2550984	2550651;2550910;2551310	-;-;-	2853
MGG_06736	NC_017844.1;NC_017844.1	2551505;2551903	2551829;2556465	+;+	4888
MGG_06737	NC_017844.1;NC_017844.1	2555937;2556100	2555978;2556768	-;-	711
MGG_06738	NC_017844.1;NC_017844.1	2561414;2561879	2561801;2563217	+;+	1727
MGG_06739	NC_017844.1;NC_017844.1;NC_017844.1	2566635;2567464;2568373	2567404;2568315;2568760	-;-;-	2010
MGG_06740	NC_017844.1;NC_017844.1;NC_017844.1;NC_017844.1;NC_017844.1;NC_017844.1;NC_017844.1;NC_017844.1;NC_017844.1	2572577;2572787;2572955;2573132;2573287;2573690;2573854;2574412;2574600	2572702;2572876;2573054;2573201;2573635;2573796;2574337;2574536;2574912	+;+;+;+;+;+;+;+;+	1764
MGG_06741	NC_017844.1;NC_017844.1	2575678;2576573	2576490;2576842	-;-	1083
MGG_06742	NC_017844.1;NC_017844.1;NC_017844.1;NC_017844.1	2576969;2578245;2578491;2579358	2577466;2578430;2579296;2580818	+;+;+;+	2951
MGG_06743	NC_017844.1;NC_017844.1;NC_017844.1;NC_017844.1	2581085;2581993;2582450;2583127	2581919;2582379;2583052;2583613	+;+;+;+	2312
MGG_06744	NC_017844.1	2583498	2584567	-	1070
MGG_06745	NC_017844.1;NC_017844.1	2584734;2585057	2584949;2586306	+;+	1466
MGG_06746	NC_017844.1;NC_017844.1;NC_017844.1;NC_017844.1	2586475;2586671;2586815;2587002	2586562;2586728;2586917;2587175	-;-;-;-	423
MGG_06747	NC_017844.1;NC_017844.1;NC_017844.1	2588604;2589680;2589940	2589407;2589847;2590366	+;+;+	1399
MGG_06748	NC_017844.1;NC_017844.1;NC_017844.1;NC_017844.1;NC_017844.1	2590700;2591097;2591748;2592042;2592454	2591015;2591525;2591971;2592371;2593793	+;+;+;+;+	2639
MGG_06749	NC_017844.1;NC_017844.1	2594045;2595033	2594984;2595516	+;+	1424
MGG_06750	NC_017844.1;NC_017844.1	2595874;2598937	2598844;2599508	-;-	3543
MGG_20065	NC_017844.1	2599812	2599883	-	72
MGG_06751	NC_017844.1;NC_017844.1	2600560;2601334	2601236;2602184	+;+	1528
MGG_06752	NC_017844.1;NC_017844.1;NC_017844.1;NC_017844.1	2602788;2603047;2603465;2604472	2602912;2603406;2604406;2606080	+;+;+;+	3036
MGG_06753	NC_017844.1;NC_017844.1	2606309;2606644	2606519;2607477	+;+	1045
MGG_16162	NC_017844.1;NC_017844.1;NC_017844.1;NC_017844.1	2607649;2608268;2608646;2609013	2607658;2608388;2608808;2609036	+;+;+;+	318
MGG_06755	NC_017844.1;NC_017844.1;NC_017844.1;NC_017844.1;NC_017844.1;NC_017844.1	2609573;2609665;2609906;2611576;2611810;2612590	2609611;2609801;2611493;2611711;2612488;2613374	+;+;+;+;+;+	3364
MGG_16163	NC_017844.1;NC_017844.1;NC_017844.1;NC_017844.1	2613726;2613947;2614019;2614519	2613738;2613954;2614171;2614521	-;-;-;-	177
MGG_06757	NC_017844.1;NC_017844.1;NC_017844.1	2616447;2617218;2617309	2617129;2617236;2617584	-;-;-	978
MGG_06758	NC_017844.1;NC_017844.1	2617671;2618255	2618177;2619529	+;+	1782
MGG_06759	NC_017844.1;NC_017844.1;NC_017844.1	2620248;2620726;2621096	2620443;2621022;2623256	+;+;+	2654
MGG_06760	NC_017844.1;NC_017844.1	2623204;2624535	2624465;2626811	-;-	3539
MGG_16164	NC_017844.1;NC_017844.1	2627477;2627782	2627709;2627839	+;+	291
MGG_06761	NC_017844.1;NC_017844.1	2628619;2630562	2630247;2631809	-;-	2877
MGG_06762	NC_017844.1;NC_017844.1	2632743;2635230	2635146;2636133	-;-	3308
MGG_06763	NC_017844.1;NC_017844.1;NC_017844.1	2636771;2637760;2638448	2637675;2638376;2638864	+;+;+	1939
MGG_06764	NC_017844.1;NC_017844.1	2638446;2639892	2639775;2640911	-;-	2350
MGG_06765	NC_017844.1;NC_017844.1;NC_017844.1	2641303;2641992;2643649	2641911;2643573;2644035	+;+;+	2578
MGG_20066	NC_017844.1	2644632	2644717	+	86
MGG_06766	NC_017844.1	2646011	2648895	-	2885
MGG_14587	NC_017844.1;NC_017844.1;NC_017844.1	2654218;2655900;2656066	2655793;2655960;2657400	-;-;-	2972
MGG_06768	NC_017844.1;NC_017844.1	2657752;2658831	2658618;2661404	+;+	3441
MGG_16165	NC_017844.1;NC_017844.1	2666296;2666433	2666374;2666590	+;+	237
MGG_06769	NC_017844.1	2671121	2673275	+	2155
MGG_06770	NC_017844.1	2677695	2679077	-	1383
MGG_06771	NC_017844.1;NC_017844.1;NC_017844.1;NC_017844.1;NC_017844.1;NC_017844.1	2679451;2679658;2679993;2680100;2680395;2680573	2679515;2679844;2680006;2680313;2680469;2680692	-;-;-;-;-;-	675
MGG_06772	NC_017844.1;NC_017844.1;NC_017844.1	2681724;2682168;2682671	2682124;2682592;2682676	-;-;-	832
MGG_16166	NC_017844.1;NC_017844.1	2682894;2683066	2682975;2683163	+;+	180
MGG_06773	NC_017844.1;NC_017844.1	2686477;2686929	2686687;2689350	+;+	2633
MGG_06775	NC_017844.1;NC_017844.1;NC_017844.1	2690101;2690985;2691265	2690894;2691199;2692299	+;+;+	2044
MGG_11862	NC_017844.1;NC_017844.1;NC_017844.1	2692971;2693892;2695115	2693763;2695033;2695568	+;+;+	2389
MGG_06776	NC_017844.1;NC_017844.1;NC_017844.1;NC_017844.1	2696643;2698799;2699157;2704000	2698375;2699077;2703879;2704726	+;+;+;+	7462
MGG_11861	NC_017844.1;NC_017844.1	2707512;2708995	2708915;2709952	+;+	2362
MGG_06777	NC_017844.1;NC_017844.1;NC_017844.1;NC_017844.1;NC_017844.1;NC_017844.1	2711364;2711772;2712692;2712962;2713065;2713249	2711656;2712620;2712881;2712980;2713178;2713580	-;-;-;-;-;-	1797
MGG_06778	NC_017844.1;NC_017844.1;NC_017844.1	2714191;2715803;2716897	2715633;2716779;2717250	-;-;-	2774
MGG_06779	NC_017844.1;NC_017844.1	2717479;2717902	2717741;2718709	-;-	1071
MGG_06780	NC_017844.1;NC_017844.1	2719457;2719546	2719478;2721939	+;+	2416
MGG_06781	NC_017844.1	2721933	2723925	-	1993
MGG_06782	NC_017844.1;NC_017844.1;NC_017844.1;NC_017844.1;NC_017844.1;NC_017844.1;NC_017844.1;NC_017844.1;NC_017844.1;NC_017844.1	2725152;2725629;2726082;2726245;2726354;2726549;2726633;2727124;2727488;2727616	2725452;2725999;2726167;2726286;2726486;2726557;2727054;2727419;2727544;2728181	+;+;+;+;+;+;+;+;+;+	2283
MGG_11860	NC_017844.1;NC_017844.1;NC_017844.1	2728341;2730860;2734025	2730726;2733939;2734242	-;-;-	5684
MGG_11859	NC_017844.1;NC_017844.1;NC_017844.1;NC_017844.1;NC_017844.1;NC_017844.1	2734517;2734980;2735138;2735340;2735979;2736150	2734903;2735036;2735261;2735910;2736097;2736366	-;-;-;-;-;-	1475
MGG_06784	NC_017844.1;NC_017844.1;NC_017844.1;NC_017844.1;NC_017844.1;NC_017844.1;NC_017844.1;NC_017844.1;NC_017844.1	2736544;2736970;2737112;2737203;2737354;2737497;2737653;2737898;2738061	2736884;2737046;2737132;2737267;2737444;2737584;2737791;2737939;2738736	+;+;+;+;+;+;+;+;+	1540
MGG_06785	NC_017844.1;NC_017844.1	2740912;2741399	2741317;2742133	+;+	1141
MGG_06786	NC_017844.1;NC_017844.1	2741976;2743479	2743411;2743886	-;-	1844
MGG_06787	NC_017844.1;NC_017844.1;NC_017844.1	2744056;2744420;2744585	2744357;2744520;2747329	+;+;+	3148
MGG_06788	NC_017844.1;NC_017844.1	2747464;2749026	2748954;2749388	+;+	1854
MGG_06789	NC_017844.1;NC_017844.1	2749657;2751891	2751679;2753612	+;+	3745
MGG_06790	NC_017844.1;NC_017844.1;NC_017844.1	2754784;2755197;2755500	2755089;2755432;2756016	-;-;-	1059
MGG_06791	NC_017844.1	2760000	2761814	-	1815
MGG_06794	NC_017844.1;NC_017844.1;NC_017844.1;NC_017844.1	2772169;2772544;2772884;2773061	2772468;2772807;2772974;2774220	+;+;+;+	1815
MGG_06795	NC_017844.1	2776217	2777683	+	1467
MGG_06797	NC_017844.1;NC_017844.1	2780824;2781818	2781722;2782960	+;+	2042
MGG_06798	NC_017844.1;NC_017844.1;NC_017844.1;NC_017844.1	2783563;2784015;2784481;2784650	2783964;2784412;2784569;2785083	+;+;+;+	1323
MGG_20067	NC_017844.1	2785332	2785403	+	72
MGG_06799	NC_017844.1	2788041	2791009	+	2969
MGG_20068	NC_017844.1	2790935	2791006	-	72
MGG_06800	NC_017844.1;NC_017844.1	2791431;2791761	2791692;2792395	+;+	897
MGG_16167	NC_017844.1	2795299	2796906	+	1608
MGG_16168	NC_017844.1;NC_017844.1	2802225;2803327	2803234;2803591	-;-	1275
MGG_16169	NC_017844.1;NC_017844.1	2805841;2806099	2805843;2806263	+;+	168
MGG_16170	NC_017844.1	2806824	2807292	+	469
MGG_16171	NC_017844.1;NC_017844.1	2812207;2812752	2812669;2812852	+;+	564
MGG_16172	NC_017844.1	2818455	2818850	-	396
MGG_06807	NC_017844.1	2821391	2822818	-	1428
MGG_16173	NC_017844.1;NC_017844.1;NC_017844.1	2825167;2825742;2825972	2825645;2825860;2825988	-;-;-	615
MGG_16174	NC_017844.1;NC_017844.1;NC_017844.1	2829260;2829434;2829790	2829266;2829516;2829876	-;-;-	177
MGG_14588	NC_017844.1;NC_017844.1;NC_017844.1;NC_017844.1;NC_017844.1;NC_017844.1;NC_017844.1	2830473;2831015;2832547;2832879;2833045;2834178;2834357	2830560;2832139;2832572;2832975;2833366;2834307;2834398	+;+;+;+;+;+;+	1830
MGG_16175	NC_017844.1	2848135	2848661	-	527
MGG_16176	NC_017844.1;NC_017844.1	2850870;2851071	2850978;2851590	+;+	629
MGG_16177	NC_017844.1;NC_017844.1;NC_017844.1	2852118;2852314;2853670	2852187;2853611;2853717	+;+;+	1416
MGG_14570	NC_017844.1;NC_017844.1;NC_017844.1;NC_017844.1;NC_017844.1	2869348;2869585;2869826;2870082;2870446	2869495;2869613;2870031;2870181;2870907	-;-;-;-;-	945
MGG_20069	NC_017844.1	2872348	2872419	+	72
MGG_16178	NC_017844.1;NC_017844.1;NC_017844.1	2873949;2874358;2874628	2873974;2874485;2874686	+;+;+	213
MGG_14569	NC_017844.1;NC_017844.1;NC_017844.1;NC_017844.1;NC_017844.1;NC_017844.1;NC_017844.1	2875882;2876307;2876830;2877084;2877367;2878054;2878337	2876207;2876381;2876936;2877287;2878003;2878144;2878405	-;-;-;-;-;-;-	1509
MGG_16179	NC_017844.1;NC_017844.1;NC_017844.1;NC_017844.1;NC_017844.1;NC_017844.1	2880968;2880968;2881304;2881304;2881411;2881411	2881246;2881242;2881357;2881357;2881517;2881517	+;+;+;+;+;+	440
MGG_16180	NC_017844.1;NC_017844.1;NC_017844.1;NC_017844.1;NC_017844.1;NC_017844.1;NC_017844.1;NC_017844.1	2885982;2886648;2887008;2887324;2887905;2888230;2888449;2888587	2886374;2886933;2887051;2887460;2888080;2888240;2888473;2888746	-;-;-;-;-;-;-;-	1232
MGG_06821	NC_017844.1	2888935	2890929	+	1995
MGG_16181	NC_017844.1;NC_017844.1;NC_017844.1;NC_017844.1;NC_017844.1;NC_017844.1;NC_017844.1;NC_017844.1;NC_017844.1	2890890;2891551;2892435;2892732;2893540;2894598;2894861;2895373;2895693	2891473;2892355;2892653;2893471;2894067;2894784;2895171;2895602;2895829	-;-;-;-;-;-;-;-;-	3741
MGG_16182	NC_017844.1	2897750	2898300	+	551
MGG_06823	NC_017844.1;NC_017844.1;NC_017844.1;NC_017844.1	2899037;2899361;2900533;2900929	2899278;2900452;2900590;2901045	-;-;-;-	1509
MGG_06824	NC_017844.1	2902160	2902871	+	712
MGG_06825	NC_017844.1	2903787	2904932	+	1146
MGG_06826	NC_017844.1;NC_017844.1	2905247;2905569	2905444;2906145	+;+	775
MGG_06827	NC_017844.1;NC_017844.1;NC_017844.1;NC_017844.1	2906667;2906835;2907306;2908592	2906751;2907219;2908493;2909888	+;+;+;+	2955
MGG_06828	NC_017844.1;NC_017844.1;NC_017844.1;NC_017844.1;NC_017844.1	2912810;2912913;2914171;2914329;2914460	2912834;2914073;2914249;2914386;2914627	+;+;+;+;+	1491
MGG_11820	NC_017844.1;NC_017844.1;NC_017844.1;NC_017844.1	2915731;2917031;2917959;2918245	2916965;2917892;2918171;2918758	-;-;-;-	2824
MGG_06832	NC_017844.1;NC_017844.1;NC_017844.1;NC_017844.1	2919178;2920364;2920842;2921396	2920297;2920598;2921280;2921521	-;-;-;-	1920
MGG_11819	NC_017844.1	2923133	2923480	+	348
MGG_11818	NC_017844.1;NC_017844.1;NC_017844.1;NC_017844.1;NC_017844.1	2923561;2923758;2924026;2924399;2924961	2923682;2923904;2924246;2924863;2925152	-;-;-;-;-	1147
MGG_11817	NC_017844.1;NC_017844.1;NC_017844.1	2925307;2926536;2926829	2926431;2926743;2927475	-;-;-	1980
MGG_06834	NC_017844.1;NC_017844.1;NC_017844.1;NC_017844.1;NC_017844.1	2927947;2928459;2928846;2929030;2929141	2928395;2928762;2928947;2929065;2929611	-;-;-;-;-	1362
MGG_06835	NC_017844.1;NC_017844.1	2932106;2932870	2932766;2932877	+;+	669
MGG_06836	NC_017844.1;NC_017844.1;NC_017844.1;NC_017844.1	2932958;2933425;2933839;2935283	2933360;2933729;2935147;2935316	-;-;-;-	2051
MGG_06837	NC_017844.1;NC_017844.1	2936331;2936647	2936562;2936678	-;-	264
MGG_16183	NC_017844.1	2937122	2939989	+	2868
MGG_16184	NC_017844.1;NC_017844.1	2940668;2940862	2940726;2941777	+;+	975
MGG_06839	NC_017844.1;NC_017844.1;NC_017844.1;NC_017844.1	2942613;2942722;2942830;2943025	2942655;2942761;2942949;2946052	+;+;+;+	3231
MGG_16185	NC_017844.1;NC_017844.1	2946565;2946878	2946671;2947213	+;+	443
MGG_16186	NC_017844.1;NC_017844.1;NC_017844.1;NC_017844.1;NC_017844.1	2947571;2948140;2948515;2948792;2948926	2948022;2948421;2948683;2948844;2949887	-;-;-;-;-	1918
MGG_16187	NC_017844.1;NC_017844.1	2949816;2950266	2950161;2950746	-;-	827
MGG_16188	NC_017844.1;NC_017844.1	2953306;2953652	2953571;2954274	-;-	889
MGG_20070	NC_017844.1	2954310	2954381	-	72
MGG_06842	NC_017844.1;NC_017844.1	2955960;2958055	2957962;2959105	+;+	3054
MGG_06843	NC_017844.1;NC_017844.1;NC_017844.1	2959240;2960104;2960807	2960024;2960734;2961797	-;-;-	2407
MGG_06844	NC_017844.1;NC_017844.1;NC_017844.1	2963350;2963711;2964247	2963601;2964129;2964478	-;-;-	903
MGG_16189	NC_017844.1;NC_017844.1	2966208;2966472	2966332;2966496	+;+	150
MGG_06845	NC_017844.1	2966455	2967004	-	550
MGG_06846	NC_017844.1	2967228	2968518	-	1291
MGG_06847	NC_017844.1;NC_017844.1;NC_017844.1	2969972;2970427;2971493	2970341;2971412;2972091	+;+;+	1955
MGG_06848	NC_017844.1;NC_017844.1;NC_017844.1	2972449;2972903;2974190	2972826;2974120;2976225	+;+;+	3632
MGG_06849	NC_017844.1;NC_017844.1;NC_017844.1	2976723;2977616;2978174	2977541;2978104;2978691	+;+;+	1826
MGG_06850	NC_017844.1;NC_017844.1;NC_017844.1;NC_017844.1	2979575;2980472;2981664;2982231	2980232;2981047;2981903;2984383	+;+;+;+	3627
MGG_06851	NC_017844.1;NC_017844.1	2985924;2987008	2986912;2987698	-;-	1680
MGG_16190	NC_017844.1;NC_017844.1	2989106;2990600	2989774;2990948	+;+	1018
MGG_06852	NC_017844.1;NC_017844.1;NC_017844.1	2991740;2992089;2992677	2991999;2992602;2993241	+;+;+	1339
MGG_06853	NC_017844.1;NC_017844.1;NC_017844.1	2994595;2994921;2995842	2994775;2995772;2996896	+;+;+	2088
MGG_06854	NC_017844.1;NC_017844.1;NC_017844.1;NC_017844.1	2996660;2998240;2998970;2999420	2998155;2998857;2999190;2999678	-;-;-;-	2594
MGG_06856	NC_017844.1;NC_017844.1;NC_017844.1;NC_017844.1;NC_017844.1;NC_017844.1	2999876;3001528;3001726;3001900;3002037;3002244	3001460;3001653;3001827;3001962;3002181;3002504	-;-;-;-;-;-	2282
MGG_06857	NC_017844.1;NC_017844.1;NC_017844.1;NC_017844.1	3002647;3003147;3004166;3004460	3002978;3004030;3004371;3005031	+;+;+;+	1994
MGG_06858	NC_017844.1;NC_017844.1;NC_017844.1;NC_017844.1	3005088;3005546;3006075;3006321	3005217;3005903;3006225;3006833	-;-;-;-	1152
MGG_16191	NC_017844.1;NC_017844.1	3007337;3007540	3007470;3007567	-;-	162
MGG_16192	NC_017844.1;NC_017844.1	3008139;3008896	3008830;3009139	+;+	936
MGG_06859	NC_017844.1;NC_017844.1;NC_017844.1;NC_017844.1;NC_017844.1;NC_017844.1	3008995;3009687;3009873;3010007;3010173;3010277	3009598;3009774;3009936;3010102;3010210;3010413	-;-;-;-;-;-	1027
MGG_06860	NC_017844.1;NC_017844.1;NC_017844.1;NC_017844.1	3010680;3011424;3011914;3013998	3011348;3011844;3013915;3014470	+;+;+;+	3565
MGG_06861	NC_017844.1;NC_017844.1;NC_017844.1	3014527;3014676;3014966	3014595;3014864;3015199	-;-;-	492
MGG_06862	NC_017844.1;NC_017844.1;NC_017844.1;NC_017844.1;NC_017844.1	3016024;3016254;3016884;3016884;3018249	3016826;3016826;3018128;3019070;3019380	-;-;-;-;-	3300
MGG_06863	NC_017844.1;NC_017844.1	3020672;3023289	3023233;3023493	-;-	2767
MGG_16193	NC_017844.1;NC_017844.1;NC_017844.1;NC_017844.1;NC_017844.1;NC_017844.1	3024463;3024858;3025259;3025419;3025539;3025694	3024548;3025021;3025349;3025454;3025562;3025751	+;+;+;+;+;+	459
MGG_06865	NC_017844.1;NC_017844.1	3026501;3026872	3026561;3027260	-;-	450
MGG_06866	NC_017844.1;NC_017844.1	3028417;3029477	3029061;3030059	-;-	1228
MGG_11813	NC_017844.1;NC_017844.1;NC_017844.1	3030907;3030995;3032112	3030918;3032013;3032124	+;+;+	1044
MGG_16194	NC_017844.1;NC_017844.1;NC_017844.1	3033511;3034215;3034707	3034108;3034232;3034977	+;+;+	887
MGG_06868	NC_017844.1;NC_017844.1;NC_017844.1;NC_017844.1;NC_017844.1	3036290;3036792;3036972;3037107;3038889	3036615;3036881;3037039;3038795;3039361	+;+;+;+;+	2646
MGG_16195	NC_017844.1;NC_017844.1	3050400;3051182	3051070;3053630	+;+	3120
MGG_16196	NC_017844.1;NC_017844.1;NC_017844.1	3053612;3054602;3054913	3054480;3054809;3056384	+;+;+	2549
MGG_16197	NC_017844.1;NC_017844.1	3057842;3058240	3058119;3058882	+;+	921
MGG_11809	NC_017844.1;NC_017844.1	3059977;3061062	3060974;3063200	+;+	3137
MGG_06871	NC_017844.1;NC_017844.1;NC_017844.1;NC_017844.1	3063895;3064313;3064608;3064904	3064188;3064437;3064823;3066498	+;+;+;+	2230
MGG_06872	NC_017844.1;NC_017844.1;NC_017844.1;NC_017844.1;NC_017844.1	3066282;3067714;3068418;3068605;3069570	3067622;3068336;3068517;3069505;3069829	-;-;-;-;-	3225
MGG_16198	NC_017844.1;NC_017844.1	3073738;3076754	3075848;3078101	-;-	3459
MGG_16199	NC_017844.1;NC_017844.1	3084534;3084581	3084545;3084829	+;+	261
MGG_06874	NC_017844.1;NC_017844.1;NC_017844.1;NC_017844.1;NC_017844.1	3085442;3085843;3087288;3087451;3087675	3085775;3087193;3087398;3087575;3087895	-;-;-;-;-	2142
MGG_06875	NC_017844.1;NC_017844.1;NC_017844.1;NC_017844.1	3088055;3088350;3088516;3088639	3088204;3088434;3088576;3088984	+;+;+;+	642
MGG_06876	NC_017844.1;NC_017844.1;NC_017844.1	3088851;3089656;3089936	3089576;3089867;3090279	-;-;-	1282
MGG_06877	NC_017844.1;NC_017844.1;NC_017844.1;NC_017844.1	3090405;3091333;3091662;3091930	3091062;3091424;3091862;3093234	+;+;+;+	2256
MGG_06878	NC_017844.1	3093534	3096767	+	3234
MGG_16200	NC_017844.1;NC_017844.1;NC_017844.1;NC_017844.1	3096512;3096679;3096932;3097155	3096555;3096773;3097055;3097161	-;-;-;-	270
MGG_11805	NC_017844.1;NC_017844.1;NC_017844.1;NC_017844.1	3098741;3099063;3099495;3100499	3098931;3099381;3100419;3100596	+;+;+;+	1533
MGG_11804	NC_017844.1;NC_017844.1;NC_017844.1	3101130;3101504;3101961	3101248;3101886;3102498	+;+;+	1040
MGG_06880	NC_017844.1;NC_017844.1	3102674;3104020	3103925;3104448	+;+	1681
MGG_06881	NC_017844.1;NC_017844.1;NC_017844.1;NC_017844.1;NC_017844.1	3103981;3106165;3106429;3107790;3108190	3106078;3106328;3106469;3108101;3108534	-;-;-;-;-	2960
MGG_06882	NC_017844.1	3108800	3111771	+	2972
MGG_06883	NC_017844.1;NC_017844.1	3111611;3112551	3112467;3113536	-;-	1843
MGG_16201	NC_017844.1;NC_017844.1;NC_017844.1;NC_017844.1;NC_017844.1;NC_017844.1	3114383;3114725;3114878;3115051;3115253;3115543	3114603;3114781;3114893;3115176;3115465;3116033	+;+;+;+;+;+	1124
MGG_16202	NC_017844.1;NC_017844.1	3115960;3118643	3118553;3119074	+;+	3026
MGG_11801	NC_017844.1;NC_017844.1;NC_017844.1;NC_017844.1;NC_017844.1	3119184;3119629;3119838;3120115;3122319	3119478;3119752;3120026;3122242;3122771	+;+;+;+;+	3189
MGG_06886	NC_017844.1;NC_017844.1;NC_017844.1;NC_017844.1;NC_017844.1;NC_017844.1	3122917;3123392;3124159;3125058;3125279;3125971	3123275;3124080;3125000;3125101;3125621;3126489	-;-;-;-;-;-	2796
MGG_06887	NC_017844.1;NC_017844.1;NC_017844.1;NC_017844.1	3128170;3129143;3129549;3129864	3128812;3129440;3129781;3130663	+;+;+;+	1974
MGG_06888	NC_017844.1;NC_017844.1;NC_017844.1;NC_017844.1;NC_017844.1	3130730;3131153;3131648;3132937;3133121	3131056;3131550;3132152;3133029;3133497	-;-;-;-;-	1700
MGG_06891	NC_017844.1;NC_017844.1	3136943;3138696	3137901;3138927	-;-	1191
MGG_06892	NC_017844.1;NC_017844.1;NC_017844.1	3141519;3142442;3142631	3142374;3142569;3144244	+;+;+	2598
MGG_06893	NC_017844.1;NC_017844.1	3144542;3146780	3146558;3147508	-;-	2746
MGG_16203	NC_017844.1;NC_017844.1;NC_017844.1;NC_017844.1;NC_017844.1	3147745;3148109;3148273;3151296;3152048	3148041;3148202;3151231;3151973;3152285	+;+;+;+;+	4266
MGG_16204	NC_017844.1;NC_017844.1;NC_017844.1;NC_017844.1;NC_017844.1	3152577;3152756;3152886;3153092;3153479	3152694;3152789;3153006;3153416;3153669	+;+;+;+;+	789
MGG_06896	NC_017844.1;NC_017844.1;NC_017844.1	3156557;3158838;3161389	3158711;3161328;3162910	+;+;+	6168
MGG_16205	NC_017844.1;NC_017844.1	3167312;3167570	3167469;3167873	+;+	462
MGG_16206	NC_017844.1;NC_017844.1;NC_017844.1;NC_017844.1	3171195;3171553;3171894;3171953	3171835;3171816;3172448;3172448	-;-;-;-	1196
MGG_16207	NC_017844.1;NC_017844.1	3175252;3175611	3175421;3175697	-;-	257
MGG_06898	NC_017844.1;NC_017844.1	3175802;3176454	3176377;3178305	+;+	2428
MGG_16208	NC_017844.1;NC_017844.1	3181861;3182372	3182238;3182652	-;-	659
MGG_16209	NC_017844.1;NC_017844.1;NC_017844.1;NC_017844.1	3184937;3185545;3186237;3186348	3184949;3185812;3186302;3186396	+;+;+;+	396
MGG_16210	NC_017844.1;NC_017844.1	3187133;3187250	3187203;3187331	+;+	153
MGG_06900	NC_017844.1;NC_017844.1;NC_017844.1;NC_017844.1;NC_017844.1	3187265;3188344;3188856;3189043;3189877	3188199;3188773;3188975;3189790;3189954	-;-;-;-;-	2311
MGG_06901	NC_017844.1;NC_017844.1;NC_017844.1;NC_017844.1	3190783;3191286;3191789;3192830	3191208;3191551;3192752;3193328	-;-;-;-	2155
MGG_06902	NC_017844.1	3193516	3196887	-	3372
MGG_11797	NC_017844.1	3198399	3198563	-	165
MGG_06903	NC_017844.1;NC_017844.1	3200147;3200505	3200425;3201705	+;+	1480
MGG_06904	NC_017844.1;NC_017844.1	3202292;3203183	3203082;3204407	+;+	2016
MGG_06905	NC_017844.1;NC_017844.1	3204693;3209444	3209353;3210267	-;-	5485
MGG_06906	NC_017844.1	3211948	3214766	+	2819
MGG_06907	NC_017844.1;NC_017844.1;NC_017844.1;NC_017844.1	3214892;3215370;3215658;3215873	3215146;3215559;3215797;3216202	+;+;+;+	915
MGG_06908	NC_017844.1;NC_017844.1;NC_017844.1	3215972;3217157;3218126	3217085;3218051;3218321	-;-;-	2205
MGG_06909	NC_017844.1	3218489	3220523	+	2035
MGG_06910	NC_017844.1;NC_017844.1;NC_017844.1;NC_017844.1;NC_017844.1;NC_017844.1;NC_017844.1	3220833;3221074;3221336;3222495;3223043;3223424;3223652	3221004;3221273;3222427;3222971;3223337;3223554;3224039	-;-;-;-;-;-;-	2755
MGG_06911	NC_017844.1;NC_017844.1;NC_017844.1;NC_017844.1;NC_017844.1	3224143;3225053;3225275;3225394;3225490	3224962;3225197;3225311;3225427;3225936	+;+;+;+;+	1483
MGG_06912	NC_017844.1;NC_017844.1;NC_017844.1;NC_017844.1;NC_017844.1;NC_017844.1	3225635;3226274;3226499;3226838;3227041;3227984	3226209;3226425;3226739;3226942;3227803;3228810	-;-;-;-;-;-	2663
MGG_06913	NC_017844.1;NC_017844.1;NC_017844.1;NC_017844.1;NC_017844.1;NC_017844.1;NC_017844.1;NC_017844.1;NC_017844.1	3229126;3229794;3229957;3230069;3230182;3230319;3230454;3230546;3231366	3229725;3229886;3230013;3230121;3230246;3230400;3230476;3231278;3231633	-;-;-;-;-;-;-;-;-	1974
MGG_06914	NC_017844.1;NC_017844.1;NC_017844.1	3231848;3232892;3233397	3232821;3233160;3233780	-;-;-	1627
MGG_11796	NC_017844.1;NC_017844.1	3234659;3235201	3235138;3238048	-;-	3328
MGG_06915	NC_017844.1;NC_017844.1;NC_017844.1;NC_017844.1;NC_017844.1	3238455;3238739;3239028;3239483;3239729	3238656;3238951;3239386;3239654;3240055	+;+;+;+;+	1273
MGG_06916	NC_017844.1;NC_017844.1;NC_017844.1	3239641;3240269;3240559	3240198;3240407;3240867	-;-;-	1006
MGG_06917	NC_017844.1;NC_017844.1;NC_017844.1;NC_017844.1;NC_017844.1;NC_017844.1;NC_017844.1;NC_017844.1;NC_017844.1;NC_017844.1;NC_017844.1;NC_017844.1;NC_017844.1;NC_017844.1;NC_017844.1;NC_017844.1;NC_017844.1;NC_017844.1	3241833;3242684;3242870;3242954;3243089;3243289;3243401;3243519;3243654;3243753;3243879;3243979;3244125;3244325;3244600;3244701;3244854;3244988	3242604;3242802;3242878;3243023;3243228;3243332;3243438;3243588;3243693;3243808;3243921;3244061;3244254;3244517;3244629;3244786;3244923;3245290	+;+;+;+;+;+;+;+;+;+;+;+;+;+;+;+;+;+	2296
MGG_14565	NC_017844.1;NC_017844.1;NC_017844.1;NC_017844.1;NC_017844.1;NC_017844.1;NC_017844.1	3247168;3247733;3248024;3248276;3248529;3248895;3249058	3247269;3247857;3248072;3248298;3248680;3248918;3249146	-;-;-;-;-;-;-	564
MGG_06918	NC_017844.1;NC_017844.1	3249086;3249871	3249790;3250709	+;+	1544
MGG_06919	NC_017844.1;NC_017844.1;NC_017844.1;NC_017844.1;NC_017844.1	3252911;3253043;3253226;3253340;3253944	3252924;3253127;3253251;3253841;3254087	+;+;+;+;+	771
MGG_06920	NC_017844.1;NC_017844.1;NC_017844.1;NC_017844.1;NC_017844.1;NC_017844.1	3254400;3255764;3257067;3257319;3257459;3257718	3255058;3256846;3257137;3257372;3257620;3258398	+;+;+;+;+;+	2710
MGG_16211	NC_017844.1;NC_017844.1;NC_017844.1;NC_017844.1;NC_017844.1	3258169;3258539;3259159;3259379;3259550	3258465;3259041;3259283;3259418;3259991	-;-;-;-;-	1407
MGG_16212	NC_017844.1;NC_017844.1;NC_017844.1	3259921;3260471;3260928	3260392;3260616;3261410	-;-;-	1101
MGG_16213	NC_017844.1;NC_017844.1;NC_017844.1;NC_017844.1;NC_017844.1;NC_017844.1	3261366;3262484;3262771;3262923;3267057;3267298	3262401;3262698;3262844;3266962;3267189;3268024	-;-;-;-;-;-	6225
MGG_16214	NC_017844.1;NC_017844.1	3269727;3269933	3269866;3269963	-;-	171
MGG_11794	NC_017844.1;NC_017844.1	3269967;3270510	3270431;3272136	-;-	2092
MGG_06924	NC_017844.1;NC_017844.1;NC_017844.1;NC_017844.1;NC_017844.1	3272476;3273177;3273564;3274366;3274554	3273105;3273493;3274280;3274445;3274821	-;-;-;-;-	2012
MGG_16215	NC_017844.1;NC_017844.1;NC_017844.1;NC_017844.1	3275213;3275362;3275764;3275908	3275262;3275381;3275839;3275953	+;+;+;+	192
MGG_06925	NC_017844.1;NC_017844.1;NC_017844.1;NC_017844.1;NC_017844.1;NC_017844.1	3276760;3277192;3280495;3280608;3280843;3281055	3277117;3280437;3280540;3280758;3280991;3281715	+;+;+;+;+;+	4611
MGG_06926	NC_017844.1;NC_017844.1;NC_017844.1;NC_017844.1	3281771;3282125;3282757;3283103	3282030;3282690;3283011;3283598	+;+;+;+	1577
MGG_06927	NC_017844.1;NC_017844.1;NC_017844.1	3283366;3283709;3283829	3283613;3283733;3284211	-;-;-	656
MGG_06928	NC_017844.1;NC_017844.1;NC_017844.1;NC_017844.1;NC_017844.1	3284300;3285044;3285225;3285686;3285935	3284948;3285146;3285621;3285877;3287546	+;+;+;+;+	2953
MGG_06929	NC_017844.1;NC_017844.1;NC_017844.1;NC_017844.1	3287023;3287941;3288053;3288526	3287836;3287955;3288448;3289084	-;-;-;-	1784
MGG_06930	NC_017844.1;NC_017844.1	3289438;3291557	3291500;3291855	+;+	2362
MGG_06931	NC_017844.1	3291689	3293662	-	1974
MGG_06932	NC_017844.1;NC_017844.1;NC_017844.1	3294359;3295748;3296698	3295675;3296518;3297081	-;-;-	2472
MGG_06933	NC_017844.1;NC_017844.1;NC_017844.1;NC_017844.1;NC_017844.1	3297660;3297996;3298137;3298329;3298806	3297843;3298048;3298210;3298663;3299553	+;+;+;+;+	1394
MGG_06934	NC_017844.1;NC_017844.1;NC_017844.1;NC_017844.1;NC_017844.1	3300596;3301636;3301966;3304825;3305365	3301559;3301893;3304019;3305248;3305786	-;-;-;-;-	4122
MGG_16216	NC_017844.1;NC_017844.1;NC_017844.1	3309941;3310190;3310663	3310035;3310228;3310846	-;-;-	318
MGG_06935	NC_017844.1;NC_017844.1	3311896;3312618	3312554;3313582	-;-	1624
MGG_06936	NC_017844.1;NC_017844.1;NC_017844.1;NC_017844.1	3313945;3314046;3314466;3314580	3313974;3314235;3314514;3315549	+;+;+;+	1239
MGG_06937	NC_017844.1;NC_017844.1	3315805;3317914	3317800;3318192	-;-	2275
MGG_06938	NC_017844.1;NC_017844.1	3318323;3318800	3318735;3319974	+;+	1588
MGG_06939	NC_017844.1	3319710	3322253	-	2544
MGG_06940	NC_017844.1	3322601	3324398	-	1798
MGG_06941	NC_017844.1;NC_017844.1;NC_017844.1;NC_017844.1;NC_017844.1;NC_017844.1;NC_017844.1	3324577;3325118;3325289;3325794;3326116;3326565;3326749	3325006;3325198;3325724;3326037;3326477;3326689;3327154	+;+;+;+;+;+;+	2084
MGG_06942	NC_017844.1	3327120	3327581	-	462
MGG_06943	NC_017844.1;NC_017844.1;NC_017844.1	3327983;3328315;3328645	3328181;3328568;3328830	+;+;+	639
MGG_06944	NC_017844.1	3328810	3330147	-	1338
MGG_06945	NC_017844.1;NC_017844.1;NC_017844.1	3330282;3332487;3332673	3332419;3332605;3334097	+;+;+	3682
MGG_16217	NC_017844.1;NC_017844.1	3334729;3334976	3334926;3335072	-;-	295
MGG_16218	NC_017844.1;NC_017844.1;NC_017844.1;NC_017844.1;NC_017844.1;NC_017844.1	3335530;3335840;3336002;3336127;3336420;3336505	3335538;3335906;3336032;3336135;3336454;3336512	+;+;+;+;+;+	159
MGG_16219	NC_017844.1;NC_017844.1;NC_017844.1	3336920;3337462;3337866	3337308;3337788;3339684	+;+;+	2535
MGG_16220	NC_017844.1;NC_017844.1;NC_017844.1	3339625;3340181;3340862	3340049;3340780;3341942	+;+;+	2106
MGG_06948	NC_017844.1;NC_017844.1	3341803;3342985	3342872;3343267	-;-	1353
MGG_16221	NC_017844.1;NC_017844.1	3343460;3345158	3345079;3345650	+;+	2113
MGG_16222	NC_017844.1;NC_017844.1;NC_017844.1	3345679;3345917;3346070	3345825;3345996;3346831	+;+;+	989
MGG_06950	NC_017844.1;NC_017844.1	3346539;3347953	3347865;3348326	-;-	1701
MGG_06951	NC_017844.1;NC_017844.1;NC_017844.1	3349754;3350484;3351527	3350414;3351413;3351722	-;-;-	1787
MGG_16223	NC_017844.1;NC_017844.1;NC_017844.1;NC_017844.1	3351752;3352202;3352399;3352483	3352097;3352332;3352411;3352932	-;-;-;-	940
MGG_06952	NC_017844.1;NC_017844.1;NC_017844.1;NC_017844.1	3353203;3353404;3353571;3353829	3353327;3353437;3353699;3354215	+;+;+;+	675
MGG_06953	NC_017844.1;NC_017844.1	3355873;3356470	3356399;3356860	-;-	918
MGG_16224	NC_017844.1;NC_017844.1	3358079;3358477	3358272;3358556	+;+	274
MGG_06954	NC_017844.1;NC_017844.1;NC_017844.1;NC_017844.1;NC_017844.1;NC_017844.1	3359702;3360834;3361009;3362201;3362292;3362391	3360777;3360944;3362022;3362210;3362304;3362981	-;-;-;-;-;-	2815
MGG_06955	NC_017844.1;NC_017844.1	3365568;3366315	3366204;3368135	+;+	2458
MGG_20071	NC_017844.1	3367660	3367748	+	89
MGG_06956	NC_017844.1;NC_017844.1	3368260;3368951	3368869;3368988	-;-	648
MGG_06957	NC_017844.1;NC_017844.1;NC_017844.1;NC_017844.1;NC_017844.1;NC_017844.1	3370506;3371045;3371237;3371554;3371664;3371785	3370931;3371170;3371388;3371594;3371706;3371848	-;-;-;-;-;-	852
MGG_16225	NC_017844.1;NC_017844.1;NC_017844.1	3372504;3372880;3373040	3372641;3372919;3373101	-;-;-	240
MGG_06958	NC_017844.1;NC_017844.1;NC_017844.1	3373576;3373906;3374642	3373839;3374577;3376070	+;+;+	2365
MGG_06959	NC_017844.1	3377223	3378692	-	1470
MGG_06960	NC_017844.1;NC_017844.1;NC_017844.1;NC_017844.1	3378837;3379302;3379547;3381258	3379200;3379480;3381199;3381530	+;+;+;+	2469
MGG_06961	NC_017844.1;NC_017844.1	3382451;3383593	3383506;3384157	-;-	1621
MGG_06962	NC_017844.1;NC_017844.1;NC_017844.1;NC_017844.1;NC_017844.1	3384950;3385584;3385797;3385925;3386278	3385285;3385707;3385844;3386152;3386929	+;+;+;+;+	1388
MGG_14564	NC_017844.1;NC_017844.1;NC_017844.1;NC_017844.1	3389362;3389765;3390155;3390565	3389639;3390042;3390194;3390604	-;-;-;-	636
MGG_20332	NC_017844.1	3392144	3392259	-	116
MGG_06964	NC_017844.1	3392674	3394373	-	1700
MGG_06965	NC_017844.1;NC_017844.1	3394494;3395031	3394928;3397744	+;+	3149
MGG_06966	NC_017844.1;NC_017844.1	3397545;3399070	3398979;3401150	-;-	3516
MGG_06968	NC_017844.1;NC_017844.1;NC_017844.1;NC_017844.1	3404861;3405439;3407002;3407258	3405359;3406930;3407170;3407353	-;-;-;-	2256
MGG_06969	NC_017844.1;NC_017844.1	3407534;3409677	3409608;3410460	+;+	2859
MGG_16226	NC_017844.1;NC_017844.1;NC_017844.1;NC_017844.1;NC_017844.1	3411576;3411844;3412098;3412435;3412931	3411628;3411968;3412136;3412468;3413075	+;+;+;+;+	396
MGG_16227	NC_017844.1;NC_017844.1	3414196;3414492	3414304;3414791	-;-	409
MGG_16228	NC_017844.1;NC_017844.1;NC_017844.1;NC_017844.1;NC_017844.1;NC_017844.1;NC_017844.1	3415743;3415875;3415933;3416306;3416306;3417370;3417370	3415851;3416182;3416182;3417314;3417314;3417614;3417614	+;+;+;+;+;+;+	1671
MGG_06971	NC_017844.1;NC_017844.1;NC_017844.1;NC_017844.1;NC_017844.1;NC_017844.1	3417619;3419154;3419628;3419783;3419926;3420409	3418946;3419547;3419726;3419850;3420336;3421864	+;+;+;+;+;+	3756
MGG_06972	NC_017844.1;NC_017844.1	3422143;3422357	3422177;3422996	-;-	675
MGG_06973	NC_017844.1;NC_017844.1;NC_017844.1;NC_017844.1;NC_017844.1	3423441;3423680;3424466;3424643;3425239	3423586;3424383;3424534;3425126;3425404	-;-;-;-;-	1569
MGG_16229	NC_017844.1;NC_017844.1;NC_017844.1	3428458;3428605;3428774	3428516;3428670;3428810	-;-;-	162
MGG_11786	NC_017844.1;NC_017844.1;NC_017844.1;NC_017844.1;NC_017844.1;NC_017844.1;NC_017844.1	3433256;3433800;3433999;3434209;3434503;3434961;3435437	3433687;3433933;3434122;3434415;3434862;3435331;3436070	+;+;+;+;+;+;+	2262
MGG_06975	NC_017844.1;NC_017844.1;NC_017844.1;NC_017844.1;NC_017844.1	3436778;3438421;3438675;3438994;3439947	3438351;3438561;3438681;3439872;3440015	-;-;-;-;-	2670
MGG_06976	NC_017844.1;NC_017844.1;NC_017844.1;NC_017844.1;NC_017844.1	3441529;3441971;3442222;3442379;3442707	3441706;3442066;3442235;3442581;3442899	+;+;+;+;+	684
MGG_16230	NC_017844.1;NC_017844.1;NC_017844.1	3443336;3443756;3444978	3443666;3444905;3445406	+;+;+	1910
MGG_16231	NC_017844.1;NC_017844.1;NC_017844.1	3445333;3445992;3446766	3445914;3446679;3447269	+;+;+	1774
MGG_06979	NC_017844.1;NC_017844.1;NC_017844.1;NC_017844.1	3447511;3448011;3448518;3450345	3447891;3448442;3450250;3450808	+;+;+;+	3010
MGG_06980	NC_017844.1;NC_017844.1;NC_017844.1;NC_017844.1;NC_017844.1;NC_017844.1;NC_017844.1;NC_017844.1;NC_017844.1;NC_017844.1;NC_017844.1	3451008;3451340;3451461;3451762;3452048;3452212;3452336;3452967;3453192;3453392;3453535	3451196;3451387;3451678;3451953;3452105;3452250;3452862;3453168;3453310;3453429;3453887	-;-;-;-;-;-;-;-;-;-;-	1983
MGG_06981	NC_017844.1;NC_017844.1;NC_017844.1;NC_017844.1;NC_017844.1;NC_017844.1;NC_017844.1;NC_017844.1;NC_017844.1;NC_017844.1;NC_017844.1;NC_017844.1;NC_017844.1	3456038;3456038;3456038;3456514;3457605;3457605;3457605;3458080;3458080;3458080;3460292;3460292;3460292	3456569;3456410;3456709;3456569;3457972;3457972;3457972;3460167;3460167;3460167;3460684;3460684;3460684	+;+;+;+;+;+;+;+;+;+;+;+;+	3521
MGG_14563	NC_017844.1;NC_017844.1;NC_017844.1;NC_017844.1;NC_017844.1;NC_017844.1	3460563;3464372;3465356;3466026;3466133;3466883	3463988;3464561;3465807;3466046;3466503;3467097	-;-;-;-;-;-	4675
MGG_16232	NC_017844.1;NC_017844.1;NC_017844.1	3468903;3469313;3469498	3469095;3469399;3469645	-;-;-	428
MGG_06984	NC_017844.1;NC_017844.1;NC_017844.1	3470261;3470612;3470696	3470546;3470624;3474328	+;+;+	3932
MGG_06985	NC_017844.1	3474163	3476416	-	2254
MGG_06986	NC_017844.1;NC_017844.1;NC_017844.1;NC_017844.1	3477179;3477369;3478102;3478249	3477196;3477696;3478132;3478942	+;+;+;+	1071
MGG_16233	NC_017844.1;NC_017844.1;NC_017844.1;NC_017844.1	3479794;3480374;3480588;3481316	3480006;3480459;3481250;3481385	+;+;+;+	1032
MGG_06988	NC_017844.1	3483025	3483834	+	810
MGG_11785	NC_017844.1;NC_017844.1;NC_017844.1;NC_017844.1	3484366;3485188;3485537;3485753	3485080;3485344;3485628;3485823	-;-;-;-	1035
MGG_11784	NC_017844.1;NC_017844.1;NC_017844.1;NC_017844.1;NC_017844.1;NC_017844.1	3486464;3487044;3487335;3488218;3490363;3490750	3486962;3487266;3487389;3490031;3490566;3491563	-;-;-;-;-;-	3609
MGG_16234	NC_017844.1;NC_017844.1;NC_017844.1;NC_017844.1;NC_017844.1	3493126;3493685;3493865;3493960;3494072	3493173;3493715;3493903;3493983;3494217	+;+;+;+;+	288
MGG_06991	NC_017844.1	3495866	3497987	+	2122
MGG_06992	NC_017844.1;NC_017844.1;NC_017844.1	3496032;3497604;3498578	3497533;3498499;3499103	-;-;-	2924
MGG_06993	NC_017844.1;NC_017844.1	3499293;3500347	3500279;3500674	+;+	1315
MGG_16235	NC_017844.1;NC_017844.1	3501458;3501729	3501563;3501781	-;-	159
MGG_11783	NC_017844.1;NC_017844.1;NC_017844.1;NC_017844.1	3503421;3505280;3506909;3507644	3504832;3506837;3507578;3509171	+;+;+;+	5168
MGG_11781	NC_017844.1;NC_017844.1;NC_017844.1	3510213;3510576;3511744	3510517;3511667;3511891	+;+;+	1545
MGG_06994	NC_017844.1	3512075	3513783	-	1709
MGG_06995	NC_017844.1;NC_017844.1	3514074;3515440	3515353;3515866	+;+	1707
MGG_06996	NC_017844.1;NC_017844.1	3515629;3516597	3516450;3516807	-;-	1033
MGG_11779	NC_017844.1;NC_017844.1;NC_017844.1;NC_017844.1	3516902;3519965;3522378;3523872	3519890;3522286;3523763;3524086	+;+;+;+	6912
MGG_14561	NC_017844.1;NC_017844.1	3524091;3526269	3525408;3526853	-;-	1903
MGG_16236	NC_017844.1;NC_017844.1;NC_017844.1	3528726;3528997;3529538	3528768;3529334;3530654	+;+;+	1498
MGG_06999	NC_017844.1;NC_017844.1	3530493;3531974	3531859;3532385	-;-	1779
MGG_07000	NC_017844.1;NC_017844.1;NC_017844.1	3532659;3533158;3535738	3533091;3535666;3536259	+;+;+	3464
MGG_16237	NC_017844.1;NC_017844.1;NC_017844.1;NC_017844.1;NC_017844.1;NC_017844.1;NC_017844.1;NC_017844.1;NC_017844.1	3538047;3538388;3538531;3538643;3538858;3539162;3539518;3540027;3540443	3538055;3538445;3538572;3538666;3538891;3539246;3539548;3540285;3540488	+;+;+;+;+;+;+;+;+	588
MGG_07002	NC_017844.1;NC_017844.1;NC_017844.1;NC_017844.1	3543228;3543542;3543802;3544003	3543429;3543728;3543811;3544078	-;-;-;-	475
MGG_07003	NC_017844.1;NC_017844.1	3545121;3546088	3546015;3550216	+;+	5024
MGG_16238	NC_017844.1;NC_017844.1	3550578;3550824	3550678;3550995	-;-	273
MGG_16239	NC_017844.1;NC_017844.1;NC_017844.1	3551644;3551792;3552274	3551739;3551860;3552866	+;+;+	758
MGG_07005	NC_017844.1;NC_017844.1;NC_017844.1;NC_017844.1	3555082;3555480;3555743;3556298	3555386;3555666;3556230;3556955	+;+;+;+	1638
MGG_11776	NC_017844.1;NC_017844.1;NC_017844.1	3557611;3558408;3559033	3558339;3558856;3559351	-;-;-	1497
MGG_07006	NC_017844.1;NC_017844.1	3560032;3560221	3560138;3561421	+;+	1308
MGG_07007	NC_017844.1;NC_017844.1;NC_017844.1	3561115;3562475;3562637	3562391;3562563;3562865	-;-;-	1595
MGG_07008	NC_017844.1;NC_017844.1;NC_017844.1;NC_017844.1	3563058;3563350;3563516;3564967	3563237;3563439;3564888;3565910	+;+;+;+	2587
MGG_07009	NC_017844.1;NC_017844.1;NC_017844.1;NC_017844.1	3565961;3566485;3566776;3566957	3566337;3566683;3566883;3567283	+;+;+;+	1011
MGG_07010	NC_017844.1;NC_017844.1	3567150;3567915	3567827;3568792	-;-	1556
MGG_07011	NC_017844.1	3569415	3571668	+	2254
MGG_07012	NC_017844.1;NC_017844.1;NC_017844.1;NC_017844.1	3572442;3573314;3573781;3574150	3573236;3573674;3574080;3575372	-;-;-;-	2679
MGG_07013	NC_017844.1;NC_017844.1;NC_017844.1	3576482;3577207;3577952	3577124;3577868;3578178	-;-;-	1532
MGG_07014	NC_017844.1;NC_017844.1;NC_017844.1	3579562;3580403;3583126	3580331;3583046;3583717	-;-;-	4006
MGG_07015	NC_017844.1;NC_017844.1;NC_017844.1;NC_017844.1	3583899;3584475;3584611;3584692	3584411;3584546;3584638;3586928	+;+;+;+	2850
MGG_07016	NC_017844.1	3586895	3588288	-	1394
MGG_07017	NC_017844.1;NC_017844.1;NC_017844.1;NC_017844.1;NC_017844.1;NC_017844.1	3588732;3588937;3589019;3589404;3589611;3589804	3588877;3588967;3589122;3589497;3589707;3589838	+;+;+;+;+;+	507
MGG_07018	NC_017844.1;NC_017844.1	3592479;3593146	3593077;3593420	-;-	874
MGG_07019	NC_017844.1;NC_017844.1;NC_017844.1	3594494;3595071;3595727	3594892;3595643;3596946	+;+;+	2192
MGG_11774	NC_017844.1;NC_017844.1;NC_017844.1	3600956;3602672;3603183	3602539;3603086;3603724	+;+;+	2541
MGG_09170	NC_017844.1;NC_017844.1;NC_017844.1;NC_017844.1;NC_017844.1;NC_017844.1	3603913;3605474;3607753;3608203;3608696;3609157	3605386;3607692;3608140;3608443;3608822;3609958	-;-;-;-;-;-	5251
MGG_09171	NC_017844.1;NC_017844.1	3610641;3610741	3610680;3611852	-;-	1152
MGG_14560	NC_017844.1;NC_017844.1;NC_017844.1;NC_017844.1	3612606;3613038;3613192;3613522	3612688;3613055;3613235;3613769	+;+;+;+	393
MGG_11773	NC_017844.1;NC_017844.1	3614051;3614523	3614290;3617294	+;+	3012
MGG_09173	NC_017844.1;NC_017844.1;NC_017844.1	3617838;3618089;3619046	3618008;3618880;3619404	-;-;-	1322
MGG_14559	NC_017844.1;NC_017844.1	3621437;3621654	3621551;3621898	+;+	360
MGG_14558	NC_017844.1;NC_017844.1	3622183;3625730	3625638;3629563	+;+	7290
MGG_09175	NC_017844.1;NC_017844.1;NC_017844.1	3629777;3630148;3631268	3630008;3631193;3631500	+;+;+	1511
MGG_09176	NC_017844.1;NC_017844.1	3631662;3632292	3632180;3632414	-;-	642
MGG_09177	NC_017844.1	3634520	3636498	+	1979
MGG_09178	NC_017844.1;NC_017844.1	3636865;3637824	3637670;3638589	+;+	1572
MGG_09179	NC_017844.1;NC_017844.1	3640037;3642458	3642027;3642508	+;+	2042
MGG_09180	NC_017844.1;NC_017844.1;NC_017844.1	3642667;3643542;3643742	3643431;3643656;3644265	+;+;+	1404
MGG_09181	NC_017844.1;NC_017844.1	3644340;3645267	3645149;3645575	-;-	1119
MGG_09182	NC_017844.1	3646309	3647121	-	813
MGG_09183	NC_017844.1	3648373	3648810	-	438
MGG_09184	NC_017844.1;NC_017844.1;NC_017844.1;NC_017844.1;NC_017844.1;NC_017844.1	3650291;3651020;3651341;3652721;3653237;3653364	3650902;3651236;3652659;3653139;3653292;3653451	+;+;+;+;+;+	2711
MGG_09185	NC_017844.1;NC_017844.1	3653426;3654576	3654480;3657204	-;-	3684
MGG_09186	NC_017844.1;NC_017844.1;NC_017844.1;NC_017844.1;NC_017844.1;NC_017844.1;NC_017844.1;NC_017844.1;NC_017844.1	3664603;3665155;3665584;3665584;3668940;3668940;3669574;3669574;3670098	3665487;3665487;3668864;3668864;3669517;3669517;3669832;3670127;3671478	+;+;+;+;+;+;+;+;+	6649
MGG_14557	NC_017844.1;NC_017844.1;NC_017844.1	3673231;3673422;3673696	3673331;3673572;3673737	-;-;-	294
MGG_09188	NC_017844.1;NC_017844.1;NC_017844.1	3673832;3674647;3675261	3674544;3675178;3675601	+;+;+	1586
MGG_09189	NC_017844.1;NC_017844.1;NC_017844.1	3676677;3677064;3677545	3676934;3677480;3678576	+;+;+	1707
MGG_09190	NC_017844.1;NC_017844.1;NC_017844.1;NC_017844.1;NC_017844.1;NC_017844.1	3678990;3679762;3679921;3680819;3680945;3682006	3679691;3679849;3680738;3680880;3681929;3683856	+;+;+;+;+;+	4506
MGG_09192	NC_017844.1;NC_017844.1;NC_017844.1	3684622;3685050;3686229	3686168;3688244;3689499	+;+;+	4878
MGG_09193	NC_017844.1;NC_017844.1;NC_017844.1	3691516;3692383;3692564	3691953;3692474;3693894	+;+;+	1861
MGG_16240	NC_017844.1;NC_017844.1	3694740;3694852	3694803;3694943	+;+	156
MGG_09194	NC_017844.1;NC_017844.1;NC_017844.1;NC_017844.1	3695227;3695859;3696226;3696731	3695800;3696046;3696439;3697030	-;-;-;-	1276
MGG_09195	NC_017844.1;NC_017844.1;NC_017844.1;NC_017844.1	3697060;3697472;3697704;3698432	3697343;3697578;3698364;3698837	+;+;+;+	1458
MGG_09196	NC_017844.1;NC_017844.1;NC_017844.1;NC_017844.1;NC_017844.1;NC_017844.1	3699392;3699820;3700235;3700487;3700680;3701049	3699743;3699965;3700425;3700585;3700967;3701130	-;-;-;-;-;-	1158
MGG_09197	NC_017844.1	3702884	3705451	+	2568
MGG_16241	NC_017844.1;NC_017844.1;NC_017844.1;NC_017844.1	3707188;3707293;3707651;3707896	3707191;3707333;3707674;3707982	-;-;-;-	156
MGG_09198	NC_017844.1;NC_017844.1;NC_017844.1;NC_017844.1	3709391;3710413;3710635;3711495	3710283;3710538;3711412;3712036	+;+;+;+	2339
MGG_09199	NC_017844.1	3712155	3714298	-	2144
MGG_11771	NC_017844.1;NC_017844.1;NC_017844.1	3714385;3714892;3715018	3714803;3714905;3716598	+;+;+	2014
MGG_09200	NC_017844.1;NC_017844.1	3716499;3718576	3718143;3719570	-;-	2640
MGG_14555	NC_017844.1;NC_017844.1;NC_017844.1	3719407;3719791;3720312	3719438;3719963;3720337	+;+;+	231
MGG_11770	NC_017844.1;NC_017844.1	3731429;3731855	3731650;3732115	+;+	483
MGG_16242	NC_017844.1;NC_017844.1;NC_017844.1;NC_017844.1;NC_017844.1;NC_017844.1	3733848;3734251;3734621;3734849;3734973;3735058	3734005;3734451;3734769;3734853;3734998;3735082	-;-;-;-;-;-	564
MGG_09204	NC_017844.1;NC_017844.1;NC_017844.1	3735680;3736533;3736986	3736284;3736850;3737560	-;-;-	1498
MGG_09205	NC_017844.1;NC_017844.1;NC_017844.1;NC_017844.1	3737760;3738093;3738289;3739051	3737989;3738197;3738979;3740821	+;+;+;+	2797
MGG_16243	NC_017844.1;NC_017844.1;NC_017844.1;NC_017844.1;NC_017844.1;NC_017844.1	3741349;3741349;3741928;3741928;3744189;3744189	3741805;3741872;3744107;3744107;3746034;3746034	+;+;+;+;+;+	4550
MGG_16244	NC_017844.1;NC_017844.1;NC_017844.1;NC_017844.1;NC_017844.1	3749985;3750455;3750842;3751378;3751715	3750000;3750496;3750905;3751438;3751732	+;+;+;+;+	201
MGG_16245	NC_017844.1;NC_017844.1;NC_017844.1	3751995;3752093;3752414	3752007;3752301;3752430	-;-;-	239
MGG_16246	NC_017844.1;NC_017844.1	3756191;3756895	3756427;3757083	+;+	426
MGG_11764	NC_017844.1;NC_017844.1;NC_017844.1;NC_017844.1;NC_017844.1;NC_017844.1;NC_017844.1;NC_017844.1;NC_017844.1;NC_017844.1;NC_017844.1;NC_017844.1;NC_017844.1;NC_017844.1;NC_017844.1	3758565;3758565;3759628;3759628;3759775;3759775;3759881;3759881;3760286;3760286;3760628;3760628;3760782;3760782;3761983	3759483;3759483;3759709;3759709;3759807;3759807;3760222;3760222;3760513;3760513;3760664;3760664;3763158;3761821;3763158	+;+;+;+;+;+;+;+;+;+;+;+;+;+;+	4018
MGG_09208	NC_017844.1;NC_017844.1;NC_017844.1	3763544;3764745;3767459	3764680;3767366;3768323	-;-;-	4624
MGG_09209	NC_017844.1;NC_017844.1;NC_017844.1;NC_017844.1	3769274;3769979;3770887;3771493	3769880;3770827;3771416;3772094	+;+;+;+	2588
MGG_09210	NC_017844.1;NC_017844.1;NC_017844.1	3773875;3774720;3775086	3774624;3775025;3776608	+;+;+	2579
MGG_09211	NC_017844.1	3779813	3782610	+	2798
MGG_09212	NC_017844.1;NC_017844.1	3782985;3784355	3784241;3784978	+;+	1881
MGG_09213	NC_017844.1;NC_017844.1;NC_017844.1	3784465;3786498;3786717	3786427;3786629;3787531	-;-;-	2910
MGG_09214	NC_017844.1;NC_017844.1	3788063;3788800	3788719;3792658	+;+	4516
MGG_09215	NC_017844.1;NC_017844.1	3797887;3798654	3798272;3804542	+;+	6275
MGG_09216	NC_017844.1;NC_017844.1	3804414;3805195	3805017;3805681	-;-	1091
MGG_09217	NC_017844.1;NC_017844.1	3805779;3806359	3806261;3807862	+;+	1987
MGG_09218	NC_017844.1;NC_017844.1	3807611;3808235	3808158;3809006	-;-	1320
MGG_09219	NC_017844.1;NC_017844.1	3809186;3810467	3810335;3810970	-;-	1654
MGG_09220	NC_017844.1	3811848	3812228	-	381
MGG_16247	NC_017844.1;NC_017844.1	3812974;3815254	3814957;3817812	-;-	4543
MGG_16248	NC_017844.1;NC_017844.1;NC_017844.1	3817704;3818198;3818567	3818118;3818455;3819057	-;-;-	1164
MGG_09223	NC_017844.1	3819255	3821591	+	2337
MGG_09224	NC_017844.1	3821678	3823690	+	2013
MGG_09225	NC_017844.1;NC_017844.1	3825649;3826703	3826604;3826998	+;+	1252
MGG_09226	NC_017844.1	3827386	3829413	-	2028
MGG_09227	NC_017844.1	3830825	3832999	-	2175
MGG_11761	NC_017844.1	3833868	3837216	-	3349
MGG_16249	NC_017844.1;NC_017844.1;NC_017844.1	3839213;3839710;3840037	3839472;3839822;3840058	+;+;+	395
MGG_14552	NC_017844.1;NC_017844.1	3842458;3843304	3843237;3843342	-;-	819
MGG_16250	NC_017844.1	3844946	3846348	+	1403
MGG_16251	NC_017844.1;NC_017844.1;NC_017844.1	3846315;3847627;3847794	3847357;3847687;3850176	+;+;+	3487
MGG_16252	NC_017844.1;NC_017844.1	3851624;3852014	3851862;3852155	+;+	381
MGG_11758	NC_017844.1	3852626	3859572	+	6947
MGG_09233	NC_017844.1;NC_017844.1;NC_017844.1;NC_017844.1	3861532;3862380;3862625;3862979	3862308;3862531;3862862;3863386	+;+;+;+	1575
MGG_09234	NC_017844.1;NC_017844.1;NC_017844.1	3863323;3864003;3864575	3863846;3864462;3864808	-;-;-	1218
MGG_20072	NC_017844.1	3864752	3864823	-	72
MGG_09235	NC_017844.1;NC_017844.1	3865663;3866268	3866180;3868382	-;-	2633
MGG_09236	NC_017844.1	3868616	3872579	-	3964
MGG_09237	NC_017844.1	3873309	3874677	+	1369
MGG_11757	NC_017844.1;NC_017844.1;NC_017844.1;NC_017844.1;NC_017844.1	3874536;3877123;3877343;3877500;3877639	3877053;3877274;3877428;3877571;3877810	-;-;-;-;-	3000
MGG_09238	NC_017844.1;NC_017844.1	3877972;3878684	3878594;3879780	-;-	1720
MGG_16253	NC_017844.1;NC_017844.1;NC_017844.1;NC_017844.1;NC_017844.1	3879959;3880415;3880624;3881181;3881504	3880047;3880445;3880647;3881454;3881702	-;-;-;-;-	617
MGG_09239	NC_017844.1;NC_017844.1;NC_017844.1;NC_017844.1	3881574;3882295;3883434;3883659	3882188;3883354;3883598;3884169	+;+;+;+	2351
MGG_09240	NC_017844.1;NC_017844.1;NC_017844.1;NC_017844.1	3886452;3886798;3887155;3888780	3886674;3887077;3888693;3889374	+;+;+;+	2637
MGG_16254	NC_017844.1;NC_017844.1	3889587;3889743	3889699;3889812	-;-	183
MGG_09241	NC_017844.1;NC_017844.1;NC_017844.1	3890399;3891073;3891764	3890927;3891106;3892411	+;+;+	1211
MGG_11754	NC_017844.1	3893154	3895675	+	2522
MGG_09242	NC_017844.1;NC_017844.1;NC_017844.1;NC_017844.1	3894941;3896655;3896779;3897323	3896578;3896672;3897216;3897461	-;-;-;-	2233
MGG_09243	NC_017844.1;NC_017844.1	3897735;3898944	3898849;3899262	+;+	1434
MGG_09244	NC_017844.1;NC_017844.1	3899433;3900269	3900197;3902956	-;-	3453
MGG_16255	NC_017844.1;NC_017844.1;NC_017844.1	3904457;3904829;3905038	3904471;3904983;3905104	+;+;+	237
MGG_16256	NC_017844.1;NC_017844.1;NC_017844.1;NC_017844.1;NC_017844.1	3905566;3906378;3906534;3906843;3907245	3905693;3906389;3906623;3906929;3907314	-;-;-;-;-	387
MGG_09246	NC_017844.1;NC_017844.1	3910046;3911666	3911593;3912858	+;+	2741
MGG_09247	NC_017844.1	3913677	3916753	+	3077
MGG_09248	NC_017844.1;NC_017844.1	3916836;3917417	3917155;3917585	-;-	489
MGG_09249	NC_017844.1;NC_017844.1;NC_017844.1	3918266;3919827;3920706	3919697;3920620;3921070	-;-;-	2591
MGG_09250	NC_017844.1;NC_017844.1;NC_017844.1;NC_017844.1;NC_017844.1;NC_017844.1	3922253;3923947;3924100;3924606;3924691;3925008	3923731;3924006;3924273;3924612;3924853;3925056	-;-;-;-;-;-	1932
MGG_16257	NC_017844.1;NC_017844.1	3925429;3925761	3925455;3925973	-;-	240
MGG_11750	NC_017844.1	3926048	3927707	+	1660
MGG_16258	NC_017844.1;NC_017844.1	3929472;3929734	3929677;3929773	-;-	246
MGG_09251	NC_017844.1;NC_017844.1;NC_017844.1;NC_017844.1;NC_017844.1;NC_017844.1;NC_017844.1	3930405;3930540;3930726;3930863;3931061;3931254;3931450	3930482;3930646;3930785;3930962;3931191;3931385;3931723	-;-;-;-;-;-;-	882
MGG_09252	NC_017844.1	3933504	3934073	+	570
MGG_09253	NC_017844.1;NC_017844.1	3934563;3935000	3934901;3935592	+;+	932
MGG_09254	NC_017844.1	3935308	3936980	-	1673
MGG_09255	NC_017844.1;NC_017844.1	3937563;3938251	3938157;3944032	+;+	6377
MGG_09256	NC_017844.1	3944222	3946412	-	2191
MGG_16259	NC_017844.1;NC_017844.1;NC_017844.1;NC_017844.1	3946693;3947554;3948455;3948933	3947294;3948252;3948813;3949369	+;+;+;+	2097
MGG_16260	NC_017844.1;NC_017844.1	3949304;3950312	3950204;3951113	+;+	1703
MGG_11749	NC_017844.1;NC_017844.1	3952684;3952962	3952784;3953100	+;+	240
MGG_16261	NC_017844.1;NC_017844.1	3953921;3954498	3954056;3954577	+;+	216
MGG_09259	NC_017844.1;NC_017844.1;NC_017844.1	3958506;3960175;3963212	3959105;3963157;3965394	+;+;+	5766
MGG_09260	NC_017844.1;NC_017844.1	3966466;3967064	3966966;3967636	+;+	1074
MGG_16262	NC_017844.1;NC_017844.1	3969988;3970215	3970130;3970272	-;-	201
MGG_09261	NC_017844.1;NC_017844.1	3970575;3971491	3971368;3971665	+;+	969
MGG_09262	NC_017844.1;NC_017844.1	3974006;3975358	3975227;3976051	+;+	1916
MGG_09263	NC_017844.1;NC_017844.1;NC_017844.1;NC_017844.1;NC_017844.1;NC_017844.1	3975690;3977065;3977712;3977877;3979527;3979700	3976981;3977646;3977810;3979457;3979636;3981533	-;-;-;-;-;-	5498
MGG_16263	NC_017844.1;NC_017844.1	3982004;3982379	3982248;3982468	+;+	335
MGG_16264	NC_017844.1;NC_017844.1;NC_017844.1	3984418;3984658;3984887	3984568;3984686;3984910	-;-;-	204
MGG_09264	NC_017844.1	3985107	3987208	-	2102
MGG_09265	NC_017844.1;NC_017844.1	3987410;3988358	3988277;3989707	+;+	2218
MGG_09266	NC_017844.1;NC_017844.1;NC_017844.1	3989910;3990268;3990587	3990161;3990292;3991296	-;-;-	987
MGG_11746	NC_017844.1	3992914	3993592	-	679
MGG_11745	NC_017844.1;NC_017844.1;NC_017844.1;NC_017844.1	3994064;3995156;3996002;3996191	3995075;3995900;3996097;3996505	-;-;-;-	2168
MGG_09268	NC_017844.1	3996765	3998348	-	1584
MGG_20073	NC_017844.1	3999571	3999642	-	72
MGG_14630	NC_017844.1;NC_017844.1;NC_017844.1	4034092;4034625;4034945	4034250;4034733;4034970	-;-;-	294
MGG_09271	NC_017844.1;NC_017844.1;NC_017844.1	4037110;4037431;4038104	4037353;4037992;4038793	-;-;-	1496
MGG_09272	NC_017844.1;NC_017844.1;NC_017844.1;NC_017844.1;NC_017844.1;NC_017844.1;NC_017844.1;NC_017844.1	4041251;4042040;4042311;4042649;4042877;4043044;4043319;4044036	4041717;4042194;4042570;4042777;4042979;4043248;4043952;4045249	+;+;+;+;+;+;+;+	3167
MGG_11741	NC_017844.1;NC_017844.1	4045361;4046492	4046373;4048564	+;+	3086
MGG_09273	NC_017844.1;NC_017844.1;NC_017844.1;NC_017844.1;NC_017844.1	4049282;4050596;4050729;4051774;4052913	4050389;4050636;4051696;4052772;4053747	+;+;+;+;+	3951
MGG_11739	NC_017844.1;NC_017844.1	4055082;4055930	4055863;4056794	-;-	1647
MGG_16265	NC_017844.1;NC_017844.1	4057960;4058206	4058043;4058280	-;-	159
MGG_16266	NC_017844.1;NC_017844.1;NC_017844.1	4060427;4061577;4061649	4061466;4061587;4061724	-;-;-	1127
MGG_16267	NC_017844.1	4061942	4062443	-	502
MGG_16268	NC_017844.1;NC_017844.1;NC_017844.1	4064047;4064470;4064549	4064190;4064498;4064663	+;+;+	288
MGG_09275	NC_017844.1;NC_017844.1;NC_017844.1;NC_017844.1;NC_017844.1;NC_017844.1	4065102;4066240;4066535;4066535;4066869;4066869	4065896;4066395;4066774;4066774;4071741;4071741	+;+;+;+;+;+	6064
MGG_09276	NC_017844.1	4073045	4076042	+	2998
MGG_11737	NC_017844.1;NC_017844.1	4077332;4078449	4078247;4079023	-;-	1491
MGG_16269	NC_017844.1;NC_017844.1;NC_017844.1;NC_017844.1	4079343;4079487;4079878;4080242	4079414;4079625;4079934;4080282	+;+;+;+	309
MGG_16270	NC_017844.1;NC_017844.1;NC_017844.1	4081301;4081676;4082173	4081490;4081747;4082201	-;-;-	291
MGG_16271	NC_017844.1	4083868	4084557	-	690
MGG_16272	NC_017844.1;NC_017844.1	4084662;4085107	4085032;4085436	-;-	701
MGG_16273	NC_017844.1;NC_017844.1;NC_017844.1	4086615;4087098;4087677	4086999;4087589;4087746	-;-;-	947
MGG_16274	NC_017844.1;NC_017844.1;NC_017844.1	4087644;4087845;4088892	4087786;4088838;4088997	-;-;-	1243
MGG_09280	NC_017844.1;NC_017844.1;NC_017844.1;NC_017844.1	4089602;4089729;4089924;4090109	4089625;4089870;4090036;4090615	+;+;+;+	786
MGG_09281	NC_017844.1;NC_017844.1;NC_017844.1	4090613;4091069;4091199	4090982;4091124;4091288	-;-;-	516
MGG_09282	NC_017844.1;NC_017844.1;NC_017844.1	4091521;4093331;4093837	4093271;4093759;4094707	-;-;-	3051
MGG_09283	NC_017844.1;NC_017844.1;NC_017844.1;NC_017844.1;NC_017844.1	4095147;4095460;4095630;4095700;4095887	4095388;4095561;4095635;4095779;4098494	+;+;+;+;+	3038
MGG_09284	NC_017844.1;NC_017844.1	4097014;4098485	4098400;4098594	-;-	1497
MGG_09285	NC_017844.1;NC_017844.1;NC_017844.1	4099175;4100161;4100990	4100077;4100902;4101460	+;+;+	2116
MGG_11733	NC_017844.1	4101879	4103216	-	1338
MGG_16275	NC_017844.1;NC_017844.1	4103965;4104064	4103984;4104193	+;+	150
MGG_11732	NC_017844.1;NC_017844.1	4104778;4106437	4106328;4106771	-;-	1886
MGG_11731	NC_017844.1;NC_017844.1;NC_017844.1;NC_017844.1;NC_017844.1	4106833;4107488;4107906;4108536;4108811	4107416;4107815;4108452;4108589;4109301	-;-;-;-;-	2004
MGG_14629	NC_017844.1	4110017	4110283	-	267
MGG_09287	NC_017844.1;NC_017844.1;NC_017844.1	4111740;4112246;4113181	4112170;4113097;4113760	-;-;-	1863
MGG_09288	NC_017844.1;NC_017844.1	4114530;4114629	4114572;4114762	+;+	177
MGG_09289	NC_017844.1;NC_017844.1;NC_017844.1;NC_017844.1	4115754;4116017;4116480;4117015	4115897;4116427;4116946;4117438	+;+;+;+	1446
MGG_09290	NC_017844.1;NC_017844.1	4117743;4117874	4117777;4119143	-;-	1305
MGG_09291	NC_017844.1;NC_017844.1;NC_017844.1;NC_017844.1	4119732;4120403;4120987;4122679	4120221;4120897;4122615;4123238	+;+;+;+	3174
MGG_09292	NC_017844.1;NC_017844.1;NC_017844.1	4123728;4124083;4124983	4123999;4124859;4125844	+;+;+	1911
MGG_09293	NC_017844.1;NC_017844.1;NC_017844.1	4125455;4126679;4128908	4126594;4128819;4129473	-;-;-	3847
MGG_09294	NC_017844.1;NC_017844.1	4129635;4130068	4129962;4130802	+;+	1063
MGG_16276	NC_017844.1	4130657	4132648	-	1992
MGG_16277	NC_017844.1	4132599	4136282	-	3684
MGG_09297	NC_017844.1;NC_017844.1	4136463;4136599	4136533;4138246	+;+	1719
MGG_09298	NC_017844.1;NC_017844.1	4138394;4138655	4138576;4139448	+;+	977
MGG_09299	NC_017844.1;NC_017844.1	4139276;4143132	4143025;4143468	-;-	4087
MGG_09300	NC_017844.1;NC_017844.1;NC_017844.1;NC_017844.1	4143718;4144178;4144517;4146646	4144080;4144437;4146577;4147157	+;+;+;+	3196
MGG_09301	NC_017844.1;NC_017844.1	4147146;4148283	4148142;4149087	-;-	1802
MGG_09302	NC_017844.1;NC_017844.1	4149264;4149581	4149475;4150511	+;+	1143
MGG_09303	NC_017844.1;NC_017844.1;NC_017844.1	4150396;4151993;4152925	4151904;4152841;4154256	-;-;-	3690
MGG_16278	NC_017844.1;NC_017844.1	4154249;4154627	4154524;4155088	+;+	738
MGG_09304	NC_017844.1;NC_017844.1	4157231;4157859	4157756;4158608	+;+	1276
MGG_09305	NC_017844.1;NC_017844.1;NC_017844.1;NC_017844.1;NC_017844.1	4161356;4161752;4162334;4162678;4162782	4161682;4162273;4162604;4162708;4163202	+;+;+;+;+	1572
MGG_09306	NC_017844.1	4164163	4167903	-	3741
MGG_09307	NC_017844.1;NC_017844.1;NC_017844.1;NC_017844.1;NC_017844.1;NC_017844.1;NC_017844.1	4170671;4171152;4171363;4171551;4171781;4172188;4172868	4171071;4171277;4171466;4171697;4172064;4172751;4173367	+;+;+;+;+;+;+	2126
MGG_11730	NC_017844.1	4173538	4174510	-	973
MGG_16279	NC_017844.1	4175917	4176411	+	495
MGG_11728	NC_017844.1;NC_017844.1	4176581;4177468	4177292;4177726	-;-	971
MGG_09309	NC_017844.1;NC_017844.1;NC_017844.1;NC_017844.1;NC_017844.1	4177799;4178503;4179101;4179315;4180115	4178423;4178995;4179213;4180033;4180370	-;-;-;-;-	2206
MGG_09310	NC_017844.1;NC_017844.1	4181085;4183456	4183345;4183906	-;-	2712
MGG_09311	NC_017844.1;NC_017844.1	4184027;4185955	4185866;4187501	+;+	3387
MGG_09312	NC_017844.1;NC_017844.1;NC_017844.1	4185747;4186595;4187859	4186477;4187786;4188915	-;-;-	2980
MGG_09313	NC_017844.1;NC_017844.1	4189107;4189979	4189903;4191698	+;+	2517
MGG_09314	NC_017844.1;NC_017844.1;NC_017844.1	4191877;4192616;4193285	4192529;4193172;4193512	-;-;-	1438
MGG_20074	NC_017844.1	4194602	4194710	-	109
MGG_14628	NC_017844.1	4194823	4196629	-	1807
MGG_16280	NC_017844.1;NC_017844.1;NC_017844.1	4199684;4199806;4200032	4199742;4199874;4200146	-;-;-	243
MGG_16281	NC_017844.1;NC_017844.1;NC_017844.1	4206401;4206673;4206805	4206515;4206741;4206863	+;+;+	243
MGG_16282	NC_017844.1;NC_017844.1	4208637;4209212	4208992;4209545	-;-	690
MGG_16283	NC_017844.1;NC_017844.1;NC_017844.1	4210294;4210416;4210642	4210352;4210484;4210756	-;-;-	243
MGG_16284	NC_017844.1;NC_017844.1;NC_017844.1	4211483;4211605;4211831	4211541;4211673;4211945	-;-;-	243
MGG_16285	NC_017844.1;NC_017844.1;NC_017844.1	4212804;4212926;4213152	4212862;4212994;4213266	-;-;-	243
MGG_16286	NC_017844.1;NC_017844.1;NC_017844.1;NC_017844.1	4216525;4217782;4218804;4219024	4217686;4218655;4218934;4219552	-;-;-;-	2696
MGG_16287	NC_017844.1;NC_017844.1	4219482;4220946	4220851;4221451	-;-	1876
MGG_09882	NC_017844.1;NC_017844.1;NC_017844.1;NC_017844.1	4221631;4222993;4223475;4223694	4222220;4223348;4223586;4225863	+;+;+;+	3228
MGG_09884	NC_017844.1	4227013	4230206	+	3194
MGG_09885	NC_017844.1;NC_017844.1;NC_017844.1	4229946;4231484;4231699	4231411;4231609;4232150	-;-;-	2044
MGG_09886	NC_017844.1;NC_017844.1;NC_017844.1	4232253;4232787;4233217	4232696;4233142;4233689	+;+;+	1273
MGG_09887	NC_017844.1;NC_017844.1;NC_017844.1;NC_017844.1;NC_017844.1	4233771;4233924;4234374;4234561;4234758	4233840;4234249;4234428;4234643;4235258	+;+;+;+;+	1035
MGG_09888	NC_017844.1	4235134	4236997	-	1864
MGG_09889	NC_017844.1	4237195	4238804	+	1610
MGG_09890	NC_017844.1;NC_017844.1	4238946;4239222	4239140;4239389	-;-	363
MGG_09891	NC_017844.1;NC_017844.1	4239867;4242103	4242019;4242825	-;-	2876
MGG_11727	NC_017844.1;NC_017844.1;NC_017844.1	4243013;4244010;4246840	4243914;4246762;4247466	+;+;+	4282
MGG_11726	NC_017844.1;NC_017844.1	4247738;4249396	4249301;4250891	+;+	3060
MGG_09893	NC_017844.1;NC_017844.1	4250802;4251819	4251628;4251886	-;-	895
MGG_09894	NC_017844.1;NC_017844.1;NC_017844.1;NC_017844.1	4252174;4252637;4252817;4252960	4252506;4252720;4252886;4253090	-;-;-;-	618
MGG_09895	NC_017844.1	4253252	4255042	+	1791
MGG_09896	NC_017844.1;NC_017844.1	4255189;4256358	4256292;4257913	+;+	2660
MGG_16288	NC_017844.1;NC_017844.1;NC_017844.1;NC_017844.1	4259825;4260004;4260399;4260542	4259913;4260233;4260421;4260559	-;-;-;-	360
MGG_09898	NC_017844.1;NC_017844.1;NC_017844.1	4261000;4262880;4268310	4262643;4268234;4269388	+;+;+	8078
MGG_09899	NC_017844.1;NC_017844.1	4269694;4270811	4270617;4271468	+;+	1582
MGG_09900	NC_017844.1;NC_017844.1	4271238;4272055	4271970;4272584	-;-	1263
MGG_09901	NC_017844.1;NC_017844.1;NC_017844.1	4274326;4275814;4276204	4275730;4276114;4277264	-;-;-	2767
MGG_16289	NC_017844.1;NC_017844.1;NC_017844.1	4277982;4278209;4278423	4278005;4278302;4278481	+;+;+	177
MGG_09902	NC_017844.1;NC_017844.1;NC_017844.1	4281230;4281750;4282383	4281630;4282186;4282411	-;-;-	867
MGG_09903	NC_017844.1;NC_017844.1;NC_017844.1;NC_017844.1	4283360;4284068;4284266;4284629	4283968;4284198;4284559;4284920	-;-;-;-	1326
MGG_09904	NC_017844.1;NC_017844.1	4285858;4288080	4287978;4289275	-;-	3317
MGG_11724	NC_017844.1;NC_017844.1	4289847;4291472	4291353;4292189	-;-	2225
MGG_11723	NC_017844.1;NC_017844.1	4292481;4293067	4292903;4293156	-;-	513
MGG_09906	NC_017844.1;NC_017844.1;NC_017844.1;NC_017844.1	4293967;4294239;4294445;4295310	4294089;4294368;4295233;4295762	+;+;+;+	1495
MGG_16290	NC_017844.1;NC_017844.1;NC_017844.1	4296309;4296497;4297170	4296363;4296615;4297265	-;-;-	270
MGG_09907	NC_017844.1;NC_017844.1;NC_017844.1;NC_017844.1	4297290;4298043;4298271;4298354	4297945;4298192;4298284;4300966	+;+;+;+	3433
MGG_09908	NC_017844.1;NC_017844.1;NC_017844.1;NC_017844.1	4300897;4301397;4301647;4301816	4301283;4301504;4301706;4302074	-;-;-;-	814
MGG_09909	NC_017844.1;NC_017844.1;NC_017844.1	4302264;4302791;4303310	4302691;4303240;4305066	+;+;+	2635
MGG_16291	NC_017844.1;NC_017844.1	4309186;4309665	4309297;4309810	-;-	258
MGG_09910	NC_017844.1;NC_017844.1	4311351;4312305	4312200;4313678	+;+	2224
MGG_16292	NC_017844.1;NC_017844.1	4313840;4314009	4313934;4314303	+;+	390
MGG_09912	NC_017844.1;NC_017844.1;NC_017844.1;NC_017844.1;NC_017844.1;NC_017844.1;NC_017844.1	4314889;4315742;4316241;4316481;4316762;4316914;4317169	4315673;4316127;4316397;4316688;4316813;4317101;4317730	-;-;-;-;-;-;-	2338
MGG_09913	NC_017844.1;NC_017844.1;NC_017844.1	4318168;4319179;4319444	4319100;4319329;4320226	+;+;+	1867
MGG_09914	NC_017844.1;NC_017844.1;NC_017844.1;NC_017844.1	4320469;4320638;4321029;4322701	4320546;4320833;4322624;4322831	+;+;+;+	2001
MGG_09915	NC_017844.1;NC_017844.1;NC_017844.1	4323164;4323515;4324456	4323354;4324143;4327669	+;+;+	4034
MGG_09916	NC_017844.1;NC_017844.1;NC_017844.1;NC_017844.1	4328196;4328636;4328857;4329640	4328523;4328769;4329446;4329917	-;-;-;-	1330
MGG_09917	NC_017844.1;NC_017844.1;NC_017844.1;NC_017844.1	4330241;4331388;4333276;4334039	4331115;4333219;4333971;4334666	+;+;+;+	4031
MGG_09918	NC_017844.1;NC_017844.1;NC_017844.1	4334791;4335305;4336312	4335208;4336213;4336938	-;-;-	1954
MGG_16293	NC_017844.1;NC_017844.1;NC_017844.1	4338166;4338595;4338810	4338518;4338725;4338880	-;-;-	555
MGG_09919	NC_017844.1;NC_017844.1	4340969;4342867	4342783;4343417	+;+	2366
MGG_09920	NC_017844.1;NC_017844.1;NC_017844.1;NC_017844.1;NC_017844.1	4343803;4345019;4345609;4346655;4347113	4344935;4345529;4346571;4346962;4347445	-;-;-;-;-	3248
MGG_16294	NC_017844.1;NC_017844.1;NC_017844.1;NC_017844.1;NC_017844.1	4346401;4346617;4347508;4347847;4348059	4346451;4346735;4347668;4347855;4348226	+;+;+;+;+	508
MGG_09922	NC_017844.1;NC_017844.1;NC_017844.1	4348394;4349452;4350790	4349346;4350618;4351195	-;-;-	2526
MGG_16295	NC_017844.1;NC_017844.1;NC_017844.1;NC_017844.1;NC_017844.1	4352435;4352637;4352860;4352988;4353184	4352474;4352686;4352916;4352997;4353203	+;+;+;+;+	177
MGG_09923	NC_017844.1;NC_017844.1	4353454;4354337	4354268;4355910	+;+	2389
MGG_09924	NC_017844.1;NC_017844.1;NC_017844.1	4356126;4357018;4357808	4356928;4357734;4358961	+;+;+	2674
MGG_09925	NC_017844.1;NC_017844.1;NC_017844.1	4358935;4360804;4362529	4360734;4362449;4363417	-;-;-	4335
MGG_09926	NC_017844.1;NC_017844.1;NC_017844.1;NC_017844.1;NC_017844.1;NC_017844.1;NC_017844.1;NC_017844.1	4364015;4364464;4364568;4364707;4365719;4366118;4366195;4366501	4364360;4364502;4364643;4365646;4366063;4366138;4366267;4366782	-;-;-;-;-;-;-;-	2122
MGG_09927	NC_017844.1;NC_017844.1;NC_017844.1;NC_017844.1;NC_017844.1	4369133;4369430;4369578;4369740;4369899	4369311;4369439;4369673;4369840;4371177	+;+;+;+;+	1665
MGG_16296	NC_017844.1;NC_017844.1	4372075;4372250	4372180;4372314	+;+	171
MGG_09928	NC_017844.1;NC_017844.1;NC_017844.1	4372999;4375335;4375589	4375247;4375517;4376763	+;+;+	3607
MGG_09929	NC_017844.1;NC_017844.1;NC_017844.1	4376693;4377401;4377586	4377286;4377492;4377898	-;-;-	999
MGG_09930	NC_017844.1;NC_017844.1	4377968;4378594	4378509;4382153	+;+	4102
MGG_09931	NC_017844.1;NC_017844.1;NC_017844.1;NC_017844.1;NC_017844.1;NC_017844.1;NC_017844.1;NC_017844.1;NC_017844.1;NC_017844.1;NC_017844.1	4382204;4383352;4383972;4384090;4384459;4385073;4385359;4386458;4386882;4387064;4387263	4383273;4383885;4384016;4384378;4384974;4385284;4386381;4386793;4386979;4387133;4387947	-;-;-;-;-;-;-;-;-;-;-	4878
MGG_09932	NC_017844.1;NC_017844.1;NC_017844.1	4389625;4390329;4390766	4390266;4390686;4391964	-;-;-	2199
MGG_16297	NC_017844.1;NC_017844.1;NC_017844.1	4394863;4395320;4395466	4395093;4395372;4395700	+;+;+	519
MGG_11719	NC_017844.1;NC_017844.1;NC_017844.1	4396619;4396938;4397404	4396874;4397342;4397862	-;-;-	1120
MGG_09934	NC_017844.1;NC_017844.1;NC_017844.1;NC_017844.1;NC_017844.1;NC_017844.1;NC_017844.1	4398115;4398704;4398804;4399047;4399229;4399611;4400273	4398632;4398740;4398972;4399158;4399513;4400068;4400595	+;+;+;+;+;+;+	1902
MGG_09935	NC_017844.1	4398721	4402758	-	4038
MGG_16298	NC_017844.1;NC_017844.1;NC_017844.1	4403567;4403887;4404153	4403798;4404044;4405003	+;+;+	1241
MGG_16299	NC_017844.1;NC_017844.1	4404899;4407811	4407532;4410244	+;+	5068
MGG_16300	NC_017844.1;NC_017844.1;NC_017844.1	4410309;4411043;4412141	4410909;4412071;4412673	-;-;-	2163
MGG_16301	NC_017844.1	4412652	4414743	-	2092
MGG_14550	NC_017844.1;NC_017844.1;NC_017844.1;NC_017844.1;NC_017844.1;NC_017844.1;NC_017844.1	4417067;4417797;4417940;4418058;4418688;4418815;4419063	4417723;4417866;4417963;4418596;4418744;4418945;4419248	+;+;+;+;+;+;+	1664
MGG_14549	NC_017844.1;NC_017844.1	4419604;4420210	4419971;4420336	+;+	495
MGG_09941	NC_017844.1;NC_017844.1;NC_017844.1;NC_017844.1;NC_017844.1;NC_017844.1;NC_017844.1;NC_017844.1;NC_017844.1;NC_017844.1;NC_017844.1;NC_017844.1	4421845;4422380;4422511;4423014;4423207;4423959;4424215;4424382;4424531;4425644;4426123;4426265	4422292;4422430;4422933;4423126;4423861;4424143;4424323;4424470;4425511;4426054;4426184;4427597	+;+;+;+;+;+;+;+;+;+;+;+	4860
MGG_09942	NC_017844.1;NC_017844.1	4428286;4429238	4429154;4430553	+;+	2185
MGG_14548	NC_017844.1;NC_017844.1;NC_017844.1;NC_017844.1;NC_017844.1;NC_017844.1	4430623;4431079;4431472;4431711;4432129;4432415	4431008;4431367;4431625;4432057;4432327;4432823	-;-;-;-;-;-	1784
MGG_11716	NC_017844.1;NC_017844.1	4433238;4434512	4434293;4434691	-;-	1236
MGG_09944	NC_017844.1	4435792	4438845	+	3054
MGG_09945	NC_017844.1;NC_017844.1;NC_017844.1;NC_017844.1	4439240;4440206;4440867;4441128	4440117;4440775;4441010;4441827	+;+;+;+	2292
MGG_09946	NC_017844.1;NC_017844.1	4442095;4442335	4442230;4443542	+;+	1344
MGG_09947	NC_017844.1;NC_017844.1;NC_017844.1;NC_017844.1	4443786;4445690;4448385;4448765	4445617;4448325;4448682;4449435	-;-;-;-	5437
MGG_09948	NC_017844.1;NC_017844.1;NC_017844.1	4450923;4451252;4451609	4451178;4451507;4452468	+;+;+	1372
MGG_09949	NC_017844.1;NC_017844.1;NC_017844.1;NC_017844.1;NC_017844.1;NC_017844.1;NC_017844.1;NC_017844.1	4451978;4452892;4453291;4453607;4453956;4454160;4454357;4454577	4452836;4453205;4453540;4453885;4454066;4454265;4454446;4455039	-;-;-;-;-;-;-;-	2472
MGG_16302	NC_017844.1;NC_017844.1;NC_017844.1;NC_017844.1;NC_017844.1	4456174;4456338;4456847;4457000;4457406	4456283;4456416;4456865;4457245;4458096	-;-;-;-;-	1145
MGG_11715	NC_017844.1;NC_017844.1	4458246;4462287	4462207;4462741	+;+	4417
MGG_14547	NC_017844.1;NC_017844.1;NC_017844.1;NC_017844.1	4462998;4464132;4464397;4464652	4463776;4464239;4464477;4465027	+;+;+;+	1344
MGG_11713	NC_017844.1;NC_017844.1;NC_017844.1;NC_017844.1;NC_017844.1;NC_017844.1;NC_017844.1;NC_017844.1	4464947;4465377;4465552;4465958;4466382;4466594;4466986;4467155	4465304;4465481;4465862;4466323;4466490;4466918;4467049;4467495	-;-;-;-;-;-;-;-	1979
MGG_16303	NC_017844.1;NC_017844.1	4469424;4469682	4469527;4469799	-;-	222
MGG_09950	NC_017844.1;NC_017844.1;NC_017844.1;NC_017844.1;NC_017844.1	4470166;4471040;4472490;4472701;4472922	4470901;4472414;4472611;4472858;4474370	+;+;+;+;+	3840
MGG_09951	NC_017844.1;NC_017844.1	4474515;4475691	4475558;4476197	+;+	1551
MGG_11712	NC_017844.1;NC_017844.1;NC_017844.1	4475957;4478184;4478407	4478096;4478295;4479090	-;-;-	2936
MGG_09952	NC_017844.1;NC_017844.1;NC_017844.1;NC_017844.1;NC_017844.1;NC_017844.1	4481490;4481751;4482029;4482248;4482506;4482828	4481621;4481956;4482182;4482340;4482637;4482932	-;-;-;-;-;-	822
MGG_09953	NC_017844.1;NC_017844.1;NC_017844.1;NC_017844.1	4483308;4484073;4484494;4484675	4484010;4484416;4484566;4484964	-;-;-;-	1410
MGG_09954	NC_017844.1;NC_017844.1;NC_017844.1;NC_017844.1;NC_017844.1;NC_017844.1;NC_017844.1;NC_017844.1;NC_017844.1;NC_017844.1	4485115;4485392;4485504;4486456;4487635;4488033;4488304;4488595;4488904;4489207	4485308;4485430;4486377;4487561;4487958;4488233;4488522;4488829;4489128;4490699	+;+;+;+;+;+;+;+;+;+	4910
MGG_09955	NC_017844.1;NC_017844.1;NC_017844.1	4492308;4493031;4493623	4492835;4493154;4494101	+;+;+	1131
MGG_09956	NC_017844.1;NC_017844.1;NC_017844.1;NC_017844.1	4494859;4496277;4496680;4498172	4496215;4496593;4498066;4498568	-;-;-;-	3458
MGG_09957	NC_017844.1;NC_017844.1	4500926;4501450	4501187;4501496	-;-	309
MGG_09958	NC_017844.1;NC_017844.1;NC_017844.1;NC_017844.1	4502566;4502807;4503088;4503375	4502700;4503002;4503304;4503579	-;-;-;-	753
MGG_09959	NC_017844.1;NC_017844.1	4503939;4504987	4504889;4505417	-;-	1382
MGG_09960	NC_017844.1;NC_017844.1;NC_017844.1;NC_017844.1;NC_017844.1	4506084;4506419;4506944;4507490;4509320	4506262;4506859;4507392;4509221;4510456	+;+;+;+;+	3938
MGG_09961	NC_017844.1;NC_017844.1	4510827;4512422	4512347;4514451	-;-	3551
MGG_09962	NC_017844.1;NC_017844.1;NC_017844.1;NC_017844.1;NC_017844.1;NC_017844.1;NC_017844.1;NC_017844.1	4515405;4515405;4516335;4516335;4519678;4519940;4520459;4520459	4516263;4516263;4519570;4519570;4520263;4520263;4521063;4521063	-;-;-;-;-;-;-;-	5286
MGG_16304	NC_017844.1;NC_017844.1	4522025;4522209	4522121;4522273	-;-	162
MGG_10646	NC_017844.1;NC_017844.1	4525194;4528270	4528068;4529616	+;+	4222
MGG_10647	NC_017844.1;NC_017844.1	4529771;4530545	4530428;4531008	+;+	1122
MGG_10648	NC_017844.1;NC_017844.1	4530873;4531397	4531286;4533285	-;-	2303
MGG_10650	NC_017844.1;NC_017844.1	4536930;4537258	4537154;4537323	+;+	291
MGG_11710	NC_017844.1;NC_017844.1	4538236;4539006	4538901;4539371	-;-	1032
MGG_10651	NC_017844.1;NC_017844.1	4539503;4540053	4539911;4540776	+;+	1133
MGG_10652	NC_017844.1;NC_017844.1;NC_017844.1	4540581;4542122;4542982	4542053;4542838;4543342	-;-;-	2551
MGG_10653	NC_017844.1	4543445	4545442	+	1998
MGG_11709	NC_017844.1;NC_017844.1;NC_017844.1;NC_017844.1;NC_017844.1;NC_017844.1;NC_017844.1	4545239;4546450;4546847;4547010;4547424;4548348;4549050	4546381;4546784;4546935;4547342;4548271;4548857;4549541	-;-;-;-;-;-;-	3750
MGG_15478	NC_017844.1;NC_017844.1;NC_017844.1;NC_017844.1	4549953;4550090;4550291;4550613	4549959;4550228;4550557;4550733	+;+;+;+	534
MGG_11708	NC_017844.1	4551190	4551852	-	663
MGG_11707	NC_017844.1;NC_017844.1;NC_017844.1	4553453;4553942;4554991	4553845;4554835;4555005	+;+;+	1302
MGG_10655	NC_017844.1;NC_017844.1	4555503;4556418	4556351;4557644	+;+	2076
MGG_10656	NC_017844.1;NC_017844.1;NC_017844.1	4558077;4558701;4559570	4558325;4559251;4559906	-;-;-	1137
MGG_16305	NC_017844.1;NC_017844.1;NC_017844.1;NC_017844.1;NC_017844.1	4560560;4560840;4561185;4561538;4561911	4560570;4560887;4561270;4561846;4562163	+;+;+;+;+	707
MGG_10657	NC_017844.1;NC_017844.1;NC_017844.1	4563143;4564753;4564941	4564648;4564874;4564947	+;+;+	1635
MGG_10658	NC_017844.1;NC_017844.1	4565083;4565426	4565374;4566917	-;-	1784
MGG_10659	NC_017844.1	4567431	4569920	-	2490
MGG_16306	NC_017844.1;NC_017844.1	4570560;4570764	4570616;4570859	+;+	153
MGG_10660	NC_017844.1;NC_017844.1	4572932;4574559	4573785;4574735	-;-	1031
MGG_10661	NC_017844.1	4575855	4577290	+	1436
MGG_10662	NC_017844.1;NC_017844.1	4577183;4579960	4579901;4580557	-;-	3317
MGG_10663	NC_017844.1;NC_017844.1	4581078;4581829	4581750;4582865	-;-	1710
MGG_10664	NC_017844.1	4583560	4587442	-	3883
MGG_16307	NC_017844.1;NC_017844.1;NC_017844.1	4587669;4587921;4588034	4587780;4587936;4588227	+;+;+	322
MGG_10665	NC_017844.1;NC_017844.1	4588412;4589428	4589201;4589836	-;-	1199
MGG_10666	NC_017844.1;NC_017844.1;NC_017844.1;NC_017844.1;NC_017844.1;NC_017844.1	4590279;4590716;4591077;4591207;4591364;4591693	4590577;4590992;4591148;4591287;4591453;4592274	-;-;-;-;-;-	1401
MGG_11702	NC_017844.1;NC_017844.1;NC_017844.1	4592749;4593273;4595079	4593199;4594985;4595695	+;+;+	2781
MGG_11701	NC_017844.1	4595882	4600390	+	4509
MGG_15479	NC_017844.1	4596248	4598855	-	2608
MGG_15480	NC_017844.1;NC_017844.1	4598981;4601023	4600674;4601211	-;-	1883
MGG_10668	NC_017844.1;NC_017844.1	4601388;4602044	4601944;4603588	+;+	2102
MGG_16308	NC_017844.1;NC_017844.1	4603965;4604679	4604602;4605424	+;+	1384
MGG_16309	NC_017844.1;NC_017844.1;NC_017844.1	4609585;4609707;4609933	4609643;4609775;4610047	-;-;-	243
MGG_16310	NC_017844.1;NC_017844.1;NC_017844.1	4616682;4616804;4617030	4616740;4616872;4617144	-;-;-	243
MGG_15143	NC_017844.1;NC_017844.1	4625488;4625760	4625529;4626041	+;+	324
MGG_10503	NC_017844.1	4631066	4632969	+	1904
MGG_10504	NC_017844.1;NC_017844.1;NC_017844.1;NC_017844.1;NC_017844.1;NC_017844.1	4633600;4634139;4634319;4635275;4635761;4635997	4633874;4634223;4635203;4635690;4635924;4637291	+;+;+;+;+;+	3120
MGG_10505	NC_017844.1;NC_017844.1;NC_017844.1;NC_017844.1	4637655;4637913;4638265;4638564	4637753;4638180;4638467;4638948	+;+;+;+	955
MGG_10506	NC_017844.1;NC_017844.1;NC_017844.1	4638956;4639501;4639900	4639413;4639745;4640978	-;-;-	1782
MGG_10507	NC_017844.1;NC_017844.1	4641662;4643234	4643140;4645021	+;+	3267
MGG_10508	NC_017844.1;NC_017844.1;NC_017844.1;NC_017844.1;NC_017844.1	4646250;4646555;4647496;4647699;4647932	4646457;4647411;4647602;4647842;4648314	+;+;+;+;+	1699
MGG_10509	NC_017844.1;NC_017844.1;NC_017844.1;NC_017844.1	4649188;4649426;4650139;4650375	4649362;4650021;4650229;4650877	+;+;+;+	1365
MGG_10510	NC_017844.1;NC_017844.1;NC_017844.1;NC_017844.1;NC_017844.1;NC_017844.1;NC_017844.1;NC_017844.1	4650914;4651651;4651855;4651997;4652093;4652157;4652432;4652662	4651588;4651791;4651914;4652021;4652096;4652373;4652562;4653004	-;-;-;-;-;-;-;-	1596
MGG_16311	NC_017844.1;NC_017844.1;NC_017844.1;NC_017844.1;NC_017844.1	4655456;4655859;4656065;4656262;4656556	4655769;4656003;4656114;4656502;4656697	+;+;+;+;+	892
MGG_16312	NC_017844.1;NC_017844.1;NC_017844.1	4664018;4664290;4664422	4664132;4664358;4664480	+;+;+	243
MGG_16313	NC_017844.1	4665229	4665561	+	333
MGG_16314	NC_017844.1;NC_017844.1;NC_017844.1	4665880;4666002;4666228	4665938;4666070;4666342	-;-;-	243
MGG_10514	NC_017844.1	4678764	4680726	-	1963
MGG_10515	NC_017844.1;NC_017844.1	4681358;4682194	4682103;4682826	+;+	1379
MGG_10516	NC_017844.1;NC_017844.1;NC_017844.1;NC_017844.1;NC_017844.1;NC_017844.1	4684780;4685255;4685554;4685767;4686210;4686480	4684927;4685475;4685666;4686119;4686366;4686897	+;+;+;+;+;+	1410
MGG_16315	NC_017844.1;NC_017844.1	4687780;4688872	4688667;4690313	+;+	2330
MGG_16316	NC_017844.1	4690292	4691999	+	1708
MGG_10519	NC_017844.1;NC_017844.1;NC_017844.1	4692713;4693085;4693474	4692953;4693406;4694613	+;+;+	1703
MGG_15144	NC_017844.1;NC_017844.1	4694710;4695395	4695182;4695527	-;-	606
MGG_15145	NC_017844.1;NC_017844.1;NC_017844.1	4695879;4696808;4697046	4696715;4696964;4697165	-;-;-	1114
MGG_16317	NC_017844.1;NC_017844.1;NC_017844.1;NC_017844.1	4703213;4703575;4703897;4704260	4703473;4703714;4703960;4704350	+;+;+;+	556
MGG_10522	NC_017844.1;NC_017844.1	4704034;4705903	4705823;4706106	-;-	1994
MGG_10523	NC_017844.1;NC_017844.1	4706322;4707028	4706955;4709185	-;-	2792
MGG_16318	NC_017844.1;NC_017844.1	4709822;4710374	4710268;4710807	-;-	881
MGG_10524	NC_017844.1	4710879	4711818	+	940
MGG_10525	NC_017844.1	4712090	4714681	-	2592
MGG_10526	NC_017844.1;NC_017844.1	4716963;4721055	4720989;4722478	+;+	5451
MGG_10527	NC_017844.1;NC_017844.1;NC_017844.1;NC_017844.1;NC_017844.1	4723607;4724190;4724364;4724534;4725195	4724120;4724280;4724432;4725127;4725631	+;+;+;+;+	1705
MGG_15146	NC_017844.1	4733025	4734824	-	1800
MGG_10537	NC_017844.1;NC_017844.1	4734926;4736713	4736636;4737132	-;-	2131
MGG_10538	NC_017844.1;NC_017844.1	4737276;4739340	4739256;4740056	+;+	2698
MGG_16319	NC_017844.1;NC_017844.1	4740307;4741077	4740980;4743272	+;+	2870
MGG_10528	NC_017844.1;NC_017844.1;NC_017844.1;NC_017844.1	4743458;4745412;4746236;4746898	4745349;4746162;4746767;4747869	-;-;-;-	4147
MGG_16320	NC_017844.1;NC_017844.1	4747669;4747783	4747688;4747984	+;+	222
MGG_10529	NC_017844.1;NC_017844.1;NC_017844.1;NC_017844.1;NC_017844.1;NC_017844.1	4749932;4750306;4750399;4750570;4750887;4751555	4750200;4750325;4750499;4750794;4751492;4753165	+;+;+;+;+;+	2832
MGG_10530	NC_017844.1;NC_017844.1;NC_017844.1;NC_017844.1;NC_017844.1;NC_017844.1;NC_017844.1;NC_017844.1	4753929;4754143;4754293;4754466;4754759;4754925;4755401;4755955	4753999;4754212;4754379;4754608;4754843;4755320;4755861;4756237	+;+;+;+;+;+;+;+	1596
MGG_10531	NC_017844.1;NC_017844.1	4757323;4757619	4757501;4757874	+;+	435
MGG_20075	NC_017844.1	4758390	4758477	-	88
MGG_10532	NC_017844.1	4758477	4759863	-	1387
MGG_14340	NC_017844.1	4763439	4764473	-	1035
MGG_20076	NC_017844.1	4765557	4765655	-	99
MGG_10533	NC_017844.1;NC_017844.1;NC_017844.1;NC_017844.1;NC_017844.1;NC_017844.1;NC_017844.1	4765830;4766234;4766739;4767049;4767194;4767364;4767546	4766135;4766652;4766968;4767132;4767284;4767460;4767912	-;-;-;-;-;-;-	1594
MGG_10534	NC_017844.1	4768606	4770757	+	2152
MGG_15182	NC_017844.1;NC_017844.1;NC_017844.1;NC_017844.1	4784703;4785024;4785914;4786252	4784920;4785848;4786149;4786562	+;+;+;+	1590
MGG_16321	NC_017844.1	4787593	4788189	+	597
MGG_16322	NC_017844.1;NC_017844.1;NC_017844.1	4789610;4789798;4789992	4789731;4789940;4790020	+;+;+	294
MGG_16323	NC_017844.1	4791022	4791630	-	609
MGG_10542	NC_017844.1;NC_017844.1	4798853;4799249	4799138;4799391	+;+	429
MGG_10544	NC_017844.1;NC_017844.1	4805889;4806447	4806224;4807583	+;+	1473
MGG_16324	NC_017844.1;NC_017844.1	4808350;4808564	4808494;4808598	+;+	180
MGG_16325	NC_017844.1	4809660	4810133	-	474
MGG_10546	NC_017844.1;NC_017844.1	4811730;4812101	4811943;4812201	+;+	315
MGG_10547	NC_017844.1;NC_017844.1;NC_017844.1	4812259;4814831;4814930	4814753;4814869;4815171	-;-;-	2776
MGG_10548	NC_017844.1	4815947	4817222	+	1276
MGG_10549	NC_017844.1	4817662	4817994	-	333
MGG_10550	NC_017844.1	4819048	4820493	+	1446
MGG_10551	NC_017844.1;NC_017844.1;NC_017844.1	4823773;4824001;4824254	4823929;4824115;4824488	+;+;+	507
MGG_16326	NC_017844.1;NC_017844.1;NC_017844.1;NC_017844.1;NC_017844.1	4827722;4828437;4828522;4828852;4829010	4828260;4828466;4828726;4828893;4829180	-;-;-;-;-	987
MGG_16327	NC_017844.1	4847587	4848429	+	843
MGG_16328	NC_017844.1	4848886	4849518	+	633
MGG_13016	NC_017844.1;NC_017844.1;NC_017844.1;NC_017844.1;NC_017844.1;NC_017844.1	4850790;4851039;4851329;4851770;4852350;4852596	4850942;4851220;4851663;4852270;4852519;4852742	+;+;+;+;+;+	1488
MGG_16329	NC_017844.1;NC_017844.1	4853830;4854287	4853882;4854533	+;+	300
MGG_05335	NC_017844.1;NC_017844.1	4855986;4856506	4856420;4856949	-;-	879
MGG_05336	NC_017844.1;NC_017844.1;NC_017844.1;NC_017844.1	4856997;4857832;4858764;4858982	4857770;4858674;4858841;4859705	-;-;-;-	2419
MGG_05337	NC_017844.1;NC_017844.1	4860454;4861201	4861126;4862561	-;-	2034
MGG_05338	NC_017844.1;NC_017844.1	4863487;4864420	4864305;4865224	+;+	1624
MGG_05339	NC_017844.1;NC_017844.1	4865847;4867085	4866726;4867095	-;-	891
MGG_13017	NC_017844.1	4867367	4868914	+	1548
MGG_05340	NC_017844.1;NC_017844.1	4868695;4870114	4870006;4871350	-;-	2549
MGG_05341	NC_017844.1;NC_017844.1;NC_017844.1;NC_017844.1	4872450;4872983;4873211;4874214	4872912;4873096;4874157;4876394	+;+;+;+	3705
MGG_05342	NC_017844.1;NC_017844.1	4876629;4877289	4877210;4878268	+;+	1562
MGG_05343	NC_017844.1;NC_017844.1;NC_017844.1;NC_017844.1	4882196;4882756;4883568;4884077	4882651;4883509;4884009;4885878	+;+;+;+	3454
MGG_05344	NC_017844.1;NC_017844.1	4886160;4886624	4886547;4887074	-;-	839
MGG_16330	NC_017844.1;NC_017844.1;NC_017844.1;NC_017844.1	4887408;4887495;4887620;4887901	4887445;4887537;4887679;4887921	+;+;+;+	162
MGG_05345	NC_017844.1;NC_017844.1	4890391;4892461	4892351;4892749	-;-	2250
MGG_05346	NC_017844.1;NC_017844.1	4893348;4893606	4893526;4895038	+;+	1612
MGG_20077	NC_017844.1	4895618	4895731	-	114
MGG_16331	NC_017844.1	4897198	4899041	+	1844
MGG_05348	NC_017844.1;NC_017844.1	4898229;4899930	4899714;4899939	-;-	1496
MGG_05349	NC_017844.1;NC_017844.1	4900022;4901149	4901045;4901580	-;-	1456
MGG_05350	NC_017844.1;NC_017844.1;NC_017844.1;NC_017844.1;NC_017844.1;NC_017844.1;NC_017844.1	4901851;4902277;4902513;4902739;4903553;4903801;4905606	4902191;4902424;4902646;4902961;4903678;4905539;4906221	+;+;+;+;+;+;+	3327
MGG_13019	NC_017844.1;NC_017844.1;NC_017844.1	4908384;4909030;4909243	4908914;4909164;4909377	+;+;+	801
MGG_05351	NC_017844.1;NC_017844.1	4909664;4910172	4910069;4911031	-;-	1266
MGG_16332	NC_017844.1;NC_017844.1	4911298;4911674	4911445;4911705	+;+	180
MGG_05352	NC_017844.1;NC_017844.1;NC_017844.1;NC_017844.1;NC_017844.1	4912924;4913451;4913600;4914168;4914320	4913363;4913515;4914068;4914224;4914503	-;-;-;-;-	1215
MGG_05353	NC_017844.1;NC_017844.1;NC_017844.1	4916822;4917886;4918445	4917740;4918348;4918649	-;-;-	1587
MGG_05354	NC_017844.1;NC_017844.1;NC_017844.1;NC_017844.1;NC_017844.1;NC_017844.1;NC_017844.1	4921568;4922104;4922230;4922402;4922539;4922653;4922789	4921990;4922169;4922302;4922448;4922587;4922705;4923142	+;+;+;+;+;+;+	1065
MGG_16333	NC_017844.1	4923270	4925686	-	2417
MGG_16334	NC_017844.1	4925647	4930109	-	4463
MGG_16335	NC_017844.1;NC_017844.1	4932206;4932369	4932223;4932596	-;-	246
MGG_05357	NC_017844.1;NC_017844.1;NC_017844.1	4934216;4935602;4935876	4935460;4935769;4936622	-;-;-	2160
MGG_05358	NC_017844.1;NC_017844.1;NC_017844.1	4936746;4936959;4937196	4936855;4937105;4937865	+;+;+	927
MGG_05359	NC_017844.1;NC_017844.1	4937780;4940838	4940719;4941388	-;-	3491
MGG_16336	NC_017844.1;NC_017844.1	4941849;4942160	4941965;4942417	-;-	375
MGG_16337	NC_017844.1;NC_017844.1;NC_017844.1;NC_017844.1	4944164;4944564;4944919;4945127	4944372;4944685;4944926;4945201	-;-;-;-	414
MGG_13020	NC_017844.1;NC_017844.1	4945906;4947192	4947104;4948275	-;-	2283
MGG_16338	NC_017844.1;NC_017844.1	4948757;4949136	4948791;4949304	-;-	204
MGG_13021	NC_017844.1	4949894	4952284	-	2391
MGG_05363	NC_017844.1;NC_017844.1;NC_017844.1;NC_017844.1;NC_017844.1;NC_017844.1;NC_017844.1;NC_017844.1;NC_017844.1;NC_017844.1;NC_017844.1	4953606;4955338;4955474;4955834;4956140;4956310;4956566;4956695;4956792;4956888;4957023	4955257;4955377;4955711;4956047;4956259;4956486;4956595;4956725;4956816;4956952;4957650	+;+;+;+;+;+;+;+;+;+;+	3220
MGG_16339	NC_017844.1	4957967	4958373	-	407
MGG_05364	NC_017844.1;NC_017844.1	4959442;4960786	4960418;4960933	-;-	1125
MGG_16340	NC_017844.1;NC_017844.1;NC_017844.1;NC_017844.1;NC_017844.1;NC_017844.1	4960992;4961675;4962227;4962658;4963002;4963743	4961180;4961695;4962413;4962749;4963159;4963878	-;-;-;-;-;-	783
MGG_05366	NC_017844.1	4965481	4968320	+	2840
MGG_13023	NC_017844.1	4968326	4969877	-	1552
MGG_05367	NC_017844.1	4970067	4972643	+	2577
MGG_20078	NC_017844.1	4972858	4972929	-	72
MGG_05368	NC_017844.1;NC_017844.1	4976766;4978781	4978661;4978804	+;+	1920
MGG_05369	NC_017844.1	4979558	4981273	+	1716
MGG_13024	NC_017844.1;NC_017844.1	4981498;4981707	4981515;4982027	+;+	339
MGG_05370	NC_017844.1	4982310	4983425	+	1116
MGG_20079	NC_017844.1	4984063	4984134	+	72
MGG_05371	NC_017844.1;NC_017844.1;NC_017844.1;NC_017844.1	4984242;4985138;4985646;4986327	4985059;4985578;4986209;4987492	+;+;+;+	2989
MGG_15179	NC_017844.1;NC_017844.1;NC_017844.1	4986408;4987269;4987609	4987180;4987487;4987735	-;-;-	1119
MGG_13025	NC_017844.1;NC_017844.1	4987510;4989207	4989040;4990016	+;+	2341
MGG_13026	NC_017844.1	4991583	4992543	+	961
MGG_20080	NC_017844.1	4992882	4992966	+	85
MGG_05375	NC_017844.1	4993617	4994902	+	1286
MGG_13027	NC_017844.1;NC_017844.1	4995776;4996017	4995929;4996201	+;+	339
MGG_05376	NC_017844.1;NC_017844.1;NC_017844.1;NC_017844.1	4996467;4998287;4998850;4999461	4998178;4998763;4999350;5001050	-;-;-;-	4280
MGG_13028	NC_017844.1;NC_017844.1	5001863;5002080	5001994;5003577	+;+	1630
MGG_13029	NC_017844.1;NC_017844.1	5003454;5004233	5004098;5004792	-;-	1205
MGG_16341	NC_017844.1;NC_017844.1	5005181;5008881	5008477;5009376	-;-	3793
MGG_05378	NC_017844.1;NC_017844.1;NC_017844.1	5017114;5018077;5019257	5018013;5019145;5019500	-;-;-	2213
MGG_05379	NC_017844.1;NC_017844.1;NC_017844.1;NC_017844.1	5019740;5021691;5021939;5022665	5021623;5021863;5022588;5024425	+;+;+;+	4468
MGG_16342	NC_017844.1;NC_017844.1	5024680;5024820	5024748;5025077	+;+	327
MGG_05381	NC_017844.1;NC_017844.1	5025475;5025839	5025730;5027025	-;-	1443
MGG_13031	NC_017844.1;NC_017844.1;NC_017844.1	5028014;5028435;5029023	5028374;5028928;5030618	-;-;-	2451
MGG_13032	NC_017844.1;NC_017844.1;NC_017844.1;NC_017844.1	5031229;5031894;5032639;5032845	5031819;5032531;5032670;5033205	-;-;-;-	1622
MGG_13033	NC_017844.1;NC_017844.1	5033560;5034614	5034531;5035361	-;-	1720
MGG_05383	NC_017844.1;NC_017844.1	5035917;5036694	5036608;5037271	-;-	1270
MGG_05384	NC_017844.1;NC_017844.1;NC_017844.1	5038562;5041576;5042560	5041510;5042440;5043652	-;-;-	4907
MGG_13035	NC_017844.1;NC_017844.1	5044299;5045208	5045140;5045358	-;-	993
MGG_13036	NC_017844.1	5045817	5046815	-	999
MGG_16343	NC_017844.1;NC_017844.1;NC_017844.1	5047730;5048159;5048474	5047837;5048355;5048489	-;-;-	321
MGG_13037	NC_017844.1;NC_017844.1	5050073;5050274	5050125;5050502	+;+	282
MGG_05386	NC_017844.1;NC_017844.1;NC_017844.1;NC_017844.1;NC_017844.1	5051346;5051789;5052121;5052338;5052494	5051715;5052025;5052260;5052423;5052695	-;-;-;-;-	1035
MGG_16344	NC_017844.1;NC_017844.1	5053675;5053918	5053802;5054059	-;-	270
MGG_05387	NC_017844.1;NC_017844.1;NC_017844.1;NC_017844.1;NC_017844.1	5054263;5054481;5054661;5054974;5054974	5054460;5054873;5054873;5055478;5054993	+;+;+;+;+	1096
MGG_16345	NC_017844.1;NC_017844.1	5055988;5056625	5056105;5056800	+;+	294
MGG_20081	NC_017844.1	5056574	5056645	+	72
MGG_05389	NC_017844.1;NC_017844.1	5059069;5059428	5059357;5059471	+;+	333
MGG_16346	NC_017844.1;NC_017844.1;NC_017844.1	5061077;5061230;5061442	5061175;5061303;5061559	+;+;+	291
MGG_05390	NC_017844.1;NC_017844.1;NC_017844.1;NC_017844.1;NC_017844.1;NC_017844.1;NC_017844.1	5064228;5064486;5064982;5065128;5065705;5065869;5066159	5064390;5064909;5065043;5065621;5065784;5066091;5066209	-;-;-;-;-;-;-	1497
MGG_16347	NC_017844.1;NC_017844.1;NC_017844.1	5066830;5067010;5067346	5066940;5067274;5067500	+;+;+	531
MGG_16348	NC_017844.1;NC_017844.1;NC_017844.1;NC_017844.1;NC_017844.1	5072050;5072184;5072308;5072713;5072989	5072071;5072213;5072318;5072898;5073072	+;+;+;+;+	333
MGG_16349	NC_017844.1;NC_017844.1	5074753;5074963	5074791;5075127	-;-	204
MGG_05393	NC_017844.1	5075533	5076686	-	1154
MGG_13043	NC_017844.1;NC_017844.1	5079126;5079431	5079259;5079551	+;+	255
MGG_05396	NC_017844.1	5080219	5080686	-	468
MGG_05397	NC_017844.1;NC_017844.1;NC_017844.1;NC_017844.1	5081651;5082732;5083152;5083566	5082629;5083042;5083486;5084093	-;-;-;-	2153
MGG_05398	NC_017844.1;NC_017844.1;NC_017844.1	5084514;5084710;5084820	5084629;5084738;5085420	+;+;+	746
MGG_16350	NC_017844.1;NC_017844.1	5086871;5086972	5086912;5087211	+;+	282
MGG_20082	NC_017844.1	5086921	5086992	+	72
MGG_05400	NC_017844.1;NC_017844.1	5089432;5090066	5089850;5090552	+;+	906
MGG_05401	NC_017844.1;NC_017844.1;NC_017844.1;NC_017844.1;NC_017844.1;NC_017844.1;NC_017844.1	5091102;5091627;5091736;5092507;5093421;5094061;5094336	5091557;5091662;5092425;5093323;5093995;5094257;5095276	+;+;+;+;+;+;+	3712
MGG_16351	NC_017844.1;NC_017844.1	5098704;5098831	5098762;5099143	+;+	372
MGG_16352	NC_017844.1;NC_017844.1	5099293;5099510	5099407;5099779	+;+	385
MGG_16353	NC_017844.1;NC_017844.1	5100497;5100731	5100598;5100853	+;+	225
MGG_05402	NC_017844.1	5101313	5105229	+	3917
MGG_05403	NC_017844.1;NC_017844.1	5105523;5105766	5105684;5105918	-;-	315
MGG_05404	NC_017844.1;NC_017844.1;NC_017844.1;NC_017844.1	5106802;5107055;5107647;5107981	5106984;5107092;5107898;5108806	-;-;-;-	1299
MGG_05405	NC_017844.1;NC_017844.1	5110392;5112006	5111800;5112009	-;-	1413
MGG_16354	NC_017844.1;NC_017844.1	5113384;5113535	5113466;5113685	+;+	234
MGG_05406	NC_017844.1;NC_017844.1	5116068;5116701	5116641;5116789	+;+	663
MGG_05407	NC_017844.1	5117429	5117854	-	426
MGG_13049	NC_017844.1	5122708	5123676	+	969
MGG_05410	NC_017844.1;NC_017844.1	5125111;5125559	5125460;5125625	-;-	417
MGG_05411	NC_017844.1;NC_017844.1	5128328;5128483	5128413;5130679	+;+	2283
MGG_16355	NC_017844.1;NC_017844.1	5133285;5133770	5133686;5134268	+;+	901
MGG_05413	NC_017844.1;NC_017844.1;NC_017844.1;NC_017844.1;NC_017844.1;NC_017844.1;NC_017844.1	5137986;5138894;5139185;5139322;5139427;5139625;5139971	5138815;5139128;5139258;5139370;5139550;5139894;5140639	+;+;+;+;+;+;+	2251
MGG_05414	NC_017844.1	5141537	5142013	+	477
MGG_16356	NC_017844.1	5143820	5144134	-	315
MGG_05416	NC_017844.1;NC_017844.1	5144586;5145066	5144911;5145183	-;-	444
MGG_05417	NC_017844.1	5149383	5150036	+	654
MGG_05418	NC_017844.1;NC_017844.1;NC_017844.1	5151427;5151667;5151955	5151597;5151891;5152410	+;+;+	852
MGG_05419	NC_017844.1;NC_017844.1;NC_017844.1;NC_017844.1;NC_017844.1;NC_017844.1;NC_017844.1	5152660;5153878;5154235;5154434;5155334;5155475;5155611	5153807;5154149;5154366;5155259;5155398;5155534;5156009	-;-;-;-;-;-;-	2902
MGG_05421	NC_017844.1;NC_017844.1	5168593;5169384	5169255;5169866	-;-	1146
MGG_16357	NC_017844.1;NC_017844.1	5170451;5170675	5170595;5170793	+;+	264
MGG_16358	NC_017844.1	5172466	5173190	-	725
MGG_05423	NC_017844.1;NC_017844.1;NC_017844.1;NC_017844.1;NC_017844.1;NC_017844.1	5173015;5173637;5173787;5174663;5174862;5175194	5173519;5173725;5174573;5174773;5175115;5175624	+;+;+;+;+;+	2177
MGG_05424	NC_017844.1	5175633	5176379	-	747
MGG_15147	NC_017844.1;NC_017844.1;NC_017844.1	5180337;5180955;5181089	5180717;5180981;5181283	-;-;-	603
MGG_16359	NC_017844.1;NC_017844.1;NC_017844.1;NC_017844.1;NC_017844.1	5181736;5181950;5182263;5182495;5182929	5181843;5182081;5182294;5182726;5182961	-;-;-;-;-	537
MGG_20083	NC_017844.1	5182706	5182777	-	72
MGG_05427	NC_017844.1;NC_017844.1;NC_017844.1;NC_017844.1	5183734;5184102;5184336;5184580	5183989;5184173;5184448;5185451	+;+;+;+	1313
MGG_05428	NC_017844.1	5185783	5187600	+	1818
MGG_05429	NC_017844.1;NC_017844.1;NC_017844.1;NC_017844.1;NC_017844.1;NC_017844.1	5187985;5187985;5188518;5188730;5188730;5189023	5188349;5188652;5188590;5189007;5188878;5189146	-;-;-;-;-;-	1070
MGG_13058	NC_017844.1	5190600	5193667	+	3068
MGG_05432	NC_017844.1;NC_017844.1	5203707;5203913	5203831;5204525	+;+	738
MGG_05433	NC_017844.1;NC_017844.1;NC_017844.1	5205592;5206219;5207329	5206137;5207238;5207907	-;-;-	2145
MGG_05434	NC_017844.1;NC_017844.1;NC_017844.1	5208781;5210045;5211005	5209964;5210599;5211044	-;-;-	1779
MGG_05435	NC_017844.1;NC_017844.1;NC_017844.1	5211598;5212922;5213090	5212806;5213023;5213847	+;+;+	2069
MGG_05436	NC_017844.1;NC_017844.1	5213776;5214871	5214743;5215069	-;-	1167
MGG_05437	NC_017844.1;NC_017844.1	5215382;5215814	5215728;5216199	-;-	733
MGG_05438	NC_017844.1;NC_017844.1	5216217;5217648	5217560;5217773	-;-	1470
MGG_05439	NC_017844.1;NC_017844.1	5218522;5219355	5219289;5220666	+;+	2080
MGG_05440	NC_017844.1;NC_017844.1	5220592;5221654	5221600;5222580	-;-	1936
MGG_20084	NC_017844.1	5226141	5226245	+	105
MGG_05442	NC_017844.1;NC_017844.1;NC_017844.1;NC_017844.1	5226767;5226987;5227952;5228398	5226892;5227898;5228318;5228462	+;+;+;+	1470
MGG_13063	NC_017844.1	5229758	5231637	+	1880
MGG_16360	NC_017844.1;NC_017844.1	5231961;5232656	5232270;5232726	-;-	381
MGG_05444	NC_017844.1	5233748	5234290	+	543
MGG_20085	NC_017844.1	5234353	5234465	-	113
MGG_16361	NC_017844.1;NC_017844.1;NC_017844.1;NC_017844.1;NC_017844.1;NC_017844.1;NC_017844.1	5235018;5235553;5235935;5237378;5238002;5238408;5238746	5235478;5235870;5237310;5237889;5238324;5238624;5239353	-;-;-;-;-;-;-	3815
MGG_13065	NC_017844.1;NC_017844.1;NC_017844.1;NC_017844.1	5241813;5243602;5243808;5244602	5243531;5243713;5244533;5245669	-;-;-;-	3625
MGG_05446	NC_017844.1	5247553	5249219	+	1667
MGG_05447	NC_017844.1;NC_017844.1	5249047;5249486	5249401;5249977	-;-	847
MGG_05448	NC_017844.1	5251173	5253285	+	2113
MGG_05449	NC_017844.1;NC_017844.1;NC_017844.1;NC_017844.1	5253556;5254075;5254356;5254788	5253762;5254210;5254668;5255339	+;+;+;+	1208
MGG_05450	NC_017844.1;NC_017844.1	5255386;5255816	5255422;5257134	-;-	1356
MGG_05451	NC_017844.1;NC_017844.1;NC_017844.1	5258081;5258514;5259946	5258412;5259869;5260729	+;+;+	2472
MGG_16362	NC_017844.1;NC_017844.1;NC_017844.1;NC_017844.1	5263310;5263668;5263882;5264025	5263337;5263722;5263976;5264041	-;-;-;-	195
MGG_05452	NC_017844.1	5264205	5264702	+	498
MGG_16363	NC_017844.1;NC_017844.1	5265563;5265885	5265583;5266204	-;-	341
MGG_16364	NC_017844.1;NC_017844.1;NC_017844.1	5266926;5267430;5267592	5267380;5267450;5267652	+;+;+	537
MGG_05454	NC_017844.1;NC_017844.1	5270187;5271288	5270831;5272232	+;+	1590
MGG_16365	NC_017844.1;NC_017844.1	5274042;5274476	5274146;5274936	+;+	566
MGG_13068	NC_017844.1;NC_017844.1;NC_017844.1;NC_017844.1	5274793;5275333;5276409;5276705	5275256;5276305;5276610;5277019	-;-;-;-	1954
MGG_16366	NC_017844.1;NC_017844.1	5277546;5277782	5277677;5277922	+;+	273
MGG_05456	NC_017844.1;NC_017844.1	5280887;5281271	5281190;5281926	+;+	960
MGG_05457	NC_017844.1;NC_017844.1;NC_017844.1;NC_017844.1;NC_017844.1;NC_017844.1;NC_017844.1;NC_017844.1	5282377;5283469;5283701;5283861;5284168;5285497;5286298;5286621	5283382;5283638;5283777;5284094;5285399;5286237;5286509;5287625	-;-;-;-;-;-;-;-	4677
MGG_16367	NC_017844.1;NC_017844.1;NC_017844.1	5285252;5285445;5285557	5285328;5285484;5285619	+;+;+	180
MGG_16368	NC_017844.1;NC_017844.1	5286958;5287137	5287047;5287383	+;+	337
MGG_05459	NC_017844.1;NC_017844.1;NC_017844.1;NC_017844.1;NC_017844.1;NC_017844.1;NC_017844.1	5288486;5290231;5291770;5292362;5292487;5292864;5293152	5289745;5291694;5292297;5292431;5292797;5293062;5293603	+;+;+;+;+;+;+	4284
MGG_16369	NC_017844.1;NC_017844.1;NC_017844.1	5297490;5297762;5297894	5297604;5297830;5297952	+;+;+	243
MGG_16370	NC_017844.1;NC_017844.1;NC_017844.1	5304585;5304857;5304989	5304699;5304925;5305047	+;+;+	243
MGG_05462	NC_017844.1	5305698	5307231	+	1534
MGG_05463	NC_017844.1;NC_017844.1	5307382;5308567	5308435;5308938	-;-	1426
MGG_05464	NC_017844.1	5309107	5312198	+	3092
MGG_05465	NC_017844.1	5311302	5311877	-	576
MGG_05466	NC_017844.1;NC_017844.1	5312837;5314000	5313899;5316015	-;-	3079
MGG_05467	NC_017844.1;NC_017844.1;NC_017844.1;NC_017844.1	5317021;5317696;5319021;5319209	5317576;5318950;5319125;5319636	+;+;+;+	2344
MGG_05468	NC_017844.1;NC_017844.1	5321307;5321400	5321325;5323141	-;-	1761
MGG_05469	NC_017844.1;NC_017844.1;NC_017844.1	5323823;5324175;5324384	5324042;5324281;5324500	-;-;-	444
MGG_15181	NC_017844.1;NC_017844.1;NC_017844.1;NC_017844.1	5325291;5326100;5326441;5328688	5325658;5326264;5328532;5329125	-;-;-;-	3063
MGG_13076	NC_017844.1;NC_017844.1	5330178;5330787	5330711;5331164	-;-	912
MGG_05473	NC_017844.1	5340447	5340922	-	476
MGG_16371	NC_017844.1;NC_017844.1;NC_017844.1;NC_017844.1;NC_017844.1	5343656;5343656;5344223;5344330;5344330	5344166;5344166;5344276;5344940;5344940	+;+;+;+;+	1176
MGG_16372	NC_017844.1;NC_017844.1;NC_017844.1;NC_017844.1;NC_017844.1;NC_017844.1	5350359;5350490;5351147;5351811;5352622;5352782	5350425;5350520;5351399;5352517;5352712;5352931	-;-;-;-;-;-	1299
MGG_05477	NC_017844.1;NC_017844.1;NC_017844.1;NC_017844.1	5353561;5354303;5355211;5355335	5354235;5355112;5355270;5355681	-;-;-;-	1892
MGG_05478	NC_017844.1;NC_017844.1;NC_017844.1	5355834;5356726;5357089	5356661;5357006;5357450	+;+;+	1471
MGG_05479	NC_017844.1;NC_017844.1	5358124;5359987	5359928;5360227	-;-	2046
MGG_05480	NC_017844.1;NC_017844.1;NC_017844.1;NC_017844.1;NC_017844.1	5360500;5361667;5361814;5362024;5362158	5361601;5361755;5361940;5362052;5362470	-;-;-;-;-	1660
MGG_05481	NC_017844.1	5362941	5365112	+	2172
MGG_05482	NC_017844.1;NC_017844.1;NC_017844.1	5365326;5365445;5366012	5365358;5365931;5366238	-;-;-	747
MGG_13079	NC_017844.1;NC_017844.1	5367225;5368534	5368408;5369742	+;+	2393
MGG_05483	NC_017844.1;NC_017844.1;NC_017844.1	5369707;5370222;5370732	5370154;5370658;5371420	-;-;-	1574
MGG_05484	NC_017844.1;NC_017844.1	5373141;5373683	5373610;5377327	+;+	4115
MGG_16373	NC_017844.1;NC_017844.1;NC_017844.1;NC_017844.1;NC_017844.1;NC_017844.1;NC_017844.1	5374564;5374912;5375043;5375602;5375995;5376179;5376777	5374838;5374976;5375540;5375917;5376122;5376708;5378100	-;-;-;-;-;-;-	3136
MGG_16374	NC_017844.1;NC_017844.1;NC_017844.1;NC_017844.1;NC_017844.1	5378039;5378817;5379074;5379264;5379531	5378737;5378978;5379198;5379469;5379762	-;-;-;-;-	1424
MGG_16375	NC_017844.1;NC_017844.1	5379917;5380857	5380804;5381255	-;-	1287
MGG_16376	NC_017844.1;NC_017844.1	5382121;5382330	5382258;5382356	-;-	165
MGG_20086	NC_017844.1	5384582	5384653	-	72
MGG_16377	NC_017844.1	5385026	5387809	+	2784
MGG_16378	NC_017844.1;NC_017844.1	5399949;5400258	5400203;5400296	+;+	294
MGG_05491	NC_017844.1;NC_017844.1;NC_017844.1;NC_017844.1	5401860;5402232;5402964;5403111	5402162;5402874;5403039;5405288	+;+;+;+	3200
MGG_13085	NC_017844.1;NC_017844.1	5410853;5411878	5411088;5412004	-;-	363
MGG_05493	NC_017844.1;NC_017844.1	5414850;5415421	5415336;5416025	-;-	1092
MGG_13086	NC_017844.1;NC_017844.1;NC_017844.1;NC_017844.1;NC_017844.1;NC_017844.1	5416956;5417259;5417559;5418332;5418422;5419111	5417031;5417485;5418268;5418348;5418958;5419223	+;+;+;+;+;+	1680
MGG_13087	NC_017844.1	5420152	5420478	+	327
MGG_05489	NC_017844.1	5422256	5424628	-	2373
MGG_20087	NC_017844.1	5425147	5425218	+	72
MGG_16379	NC_017844.1;NC_017844.1	5427157;5427376	5427309;5427537	+;+	315
MGG_20088	NC_017844.1	5436814	5436885	+	72
MGG_16380	NC_017844.1	5437833	5438249	-	417
MGG_05499	NC_017844.1	5438665	5440175	+	1511
MGG_16381	NC_017844.1;NC_017844.1	5442825;5443245	5443050;5443303	-;-	285
MGG_05500	NC_017844.1;NC_017844.1;NC_017844.1	5444873;5445929;5446419	5445845;5446335;5446823	-;-;-	1785
MGG_05501	NC_017844.1;NC_017844.1;NC_017844.1;NC_017844.1	5447689;5448185;5449115;5449696	5448118;5449055;5449621;5450158	+;+;+;+	2271
MGG_05503	NC_017844.1;NC_017844.1	5453386;5454306	5454243;5454827	+;+	1380
MGG_05504	NC_017844.1;NC_017844.1	5455352;5455506	5455415;5455747	+;+	306
MGG_05505	NC_017844.1;NC_017844.1;NC_017844.1	5456215;5456747;5457385	5456685;5457294;5458212	+;+;+	1847
MGG_05506	NC_017844.1;NC_017844.1;NC_017844.1	5458880;5459609;5459760	5459507;5459696;5460496	+;+;+	1453
MGG_05507	NC_017844.1	5460703	5462825	+	2123
MGG_16382	NC_017844.1;NC_017844.1;NC_017844.1	5463136;5463693;5463883	5463592;5463791;5464187	-;-;-	861
MGG_16383	NC_017844.1	5465070	5465839	-	770
MGG_16384	NC_017844.1;NC_017844.1;NC_017844.1	5472858;5473130;5473262	5472972;5473198;5473320	+;+;+	243
MGG_16385	NC_017844.1;NC_017844.1	5476748;5477202	5476879;5477390	-;-	321
MGG_13101	NC_017844.1;NC_017844.1	5477441;5478124	5477998;5478515	-;-	950
MGG_05514	NC_017844.1;NC_017844.1;NC_017844.1	5479386;5479866;5480446	5479766;5480300;5481064	+;+;+	1435
MGG_05515	NC_017844.1;NC_017844.1;NC_017844.1;NC_017844.1;NC_017844.1	5482172;5482738;5482840;5483257;5483693	5482683;5482765;5483180;5483602;5483760	-;-;-;-;-	1295
MGG_16386	NC_017844.1;NC_017844.1;NC_017844.1	5489937;5490040;5490476	5489978;5490411;5490505	-;-;-	444
MGG_05518	NC_017844.1	5491500	5492022	-	523
MGG_05519	NC_017844.1	5492468	5494131	+	1664
MGG_16387	NC_017844.1	5494143	5494544	-	402
MGG_05520	NC_017844.1;NC_017844.1;NC_017844.1;NC_017844.1;NC_017844.1;NC_017844.1;NC_017844.1;NC_017844.1;NC_017844.1;NC_017844.1	5495343;5495958;5496128;5496262;5496523;5496633;5496734;5496956;5497110;5497608	5495876;5496054;5496181;5496458;5496564;5496639;5496887;5497035;5497557;5497702	-;-;-;-;-;-;-;-;-;-	1708
MGG_15174	NC_017844.1	5498326	5498667	-	342
MGG_05521	NC_017844.1	5498980	5500686	-	1707
MGG_16388	NC_017844.1;NC_017844.1	5500954;5501525	5501464;5501889	+;+	876
MGG_05522	NC_017844.1	5501255	5502691	-	1437
MGG_16389	NC_017844.1	5502927	5506793	+	3867
MGG_16390	NC_017844.1	5506737	5508511	+	1775
MGG_05525	NC_017844.1;NC_017844.1;NC_017844.1;NC_017844.1;NC_017844.1	5508238;5508936;5509176;5509325;5509968	5508871;5509093;5509240;5509885;5510743	-;-;-;-;-	2194
MGG_16391	NC_017844.1	5511316	5511995	+	680
MGG_16392	NC_017844.1;NC_017844.1;NC_017844.1	5512587;5513201;5513959	5513139;5513878;5514832	-;-;-	2105
MGG_16393	NC_017844.1	5514810	5516883	-	2074
MGG_05528	NC_017844.1;NC_017844.1;NC_017844.1	5517021;5517463;5517569	5517380;5517513;5518448	+;+;+	1291
MGG_05530	NC_017844.1;NC_017844.1;NC_017844.1	5520791;5521293;5521708	5521181;5521624;5522181	-;-;-	1197
MGG_05531	NC_017844.1;NC_017844.1	5522572;5523043	5522967;5523941	-;-	1295
MGG_13106	NC_017844.1	5524374	5525609	-	1236
MGG_05532	NC_017844.1	5525782	5527209	-	1428
MGG_05533	NC_017844.1;NC_017844.1	5527657;5528779	5528701;5529044	-;-	1311
MGG_05534	NC_017844.1;NC_017844.1;NC_017844.1;NC_017844.1	5529984;5531283;5531455;5531686	5531223;5531398;5531622;5533214	-;-;-;-	3053
MGG_16394	NC_017844.1;NC_017844.1;NC_017844.1;NC_017844.1	5534146;5534993;5535450;5535786	5534689;5535159;5535614;5535842	-;-;-;-	933
MGG_15175	NC_017844.1;NC_017844.1	5535647;5537533	5537471;5537983	+;+	2276
MGG_15176	NC_017844.1	5538177	5539668	+	1492
MGG_13107	NC_017844.1;NC_017844.1	5539502;5540418	5540365;5540950	-;-	1397
MGG_16395	NC_017844.1;NC_017844.1;NC_017844.1	5541249;5542168;5542498	5542105;5542439;5543330	+;+;+	1962
MGG_05538	NC_017844.1	5544704	5545192	+	489
MGG_13108	NC_017844.1;NC_017844.1	5545705;5545939	5545816;5546045	-;-	219
MGG_05539	NC_017844.1	5546390	5548039	-	1650
MGG_15457	NC_017844.1;NC_017844.1;NC_017844.1;NC_017844.1;NC_017844.1;NC_017844.1	5548662;5550249;5550597;5550775;5550896;5551076	5549798;5550507;5550703;5550808;5551006;5551359	-;-;-;-;-;-	1932
MGG_20089	NC_017844.1	5550210	5550281	-	72
MGG_16396	NC_017844.1;NC_017844.1	5554233;5554379	5554307;5554534	-;-	231
MGG_15458	NC_017844.1;NC_017844.1;NC_017844.1	5554562;5554687;5554930	5554621;5554839;5555025	+;+;+	309
MGG_20090	NC_017844.1	5555401	5555510	+	110
MGG_16397	NC_017844.1;NC_017844.1	5557649;5557919	5557716;5558072	-;-	222
MGG_16398	NC_017844.1	5558975	5560863	+	1889
MGG_15459	NC_017844.1	5566063	5566442	+	380
MGG_15460	NC_017844.1;NC_017844.1	5567132;5567600	5567543;5567784	-;-	597
MGG_16399	NC_017844.1;NC_017844.1;NC_017844.1	5569829;5570308;5570664	5570215;5570587;5570759	-;-;-	763
MGG_15461	NC_017844.1	5572477	5573004	+	528
MGG_16400	NC_017844.1;NC_017844.1	5578029;5578690	5578640;5580261	-;-	2184
MGG_16401	NC_017844.1;NC_017844.1;NC_017844.1	5597660;5597783;5598009	5597718;5597851;5598123	-;-;-	243
MGG_05551	NC_017844.1;NC_017844.1	5603730;5603785	5603741;5605260	+;+	1488
MGG_05552	NC_017844.1	5606881	5607952	-	1072
MGG_13110	NC_017844.1	5608934	5611108	+	2175
MGG_05553	NC_017844.1;NC_017844.1;NC_017844.1;NC_017844.1;NC_017844.1;NC_017844.1	5611773;5611901;5612188;5612771;5612927;5613238	5611824;5612129;5612699;5612850;5613147;5613589	+;+;+;+;+;+	1446
MGG_05554	NC_017844.1;NC_017844.1;NC_017844.1;NC_017844.1	5613792;5614510;5614928;5615144	5614435;5614840;5615060;5615436	-;-;-;-	1401
MGG_05555	NC_017844.1;NC_017844.1;NC_017844.1;NC_017844.1;NC_017844.1;NC_017844.1;NC_017844.1;NC_017844.1	5616055;5616296;5616503;5616780;5616868;5617025;5617674;5617916	5616157;5616436;5616707;5616792;5616927;5617581;5617851;5618140	+;+;+;+;+;+;+;+	1482
MGG_16402	NC_017844.1;NC_017844.1;NC_017844.1	5620909;5621317;5621580	5621260;5621444;5621906	+;+;+	807
MGG_15152	NC_017844.1	5625059	5625850	-	792
MGG_16403	NC_017844.1	5626668	5628227	-	1560
MGG_15150	NC_017844.1	5631875	5632201	+	327
MGG_16404	NC_017844.1;NC_017844.1	5632954;5633401	5633319;5633559	-;-	525
MGG_16405	NC_017844.1;NC_017844.1;NC_017844.1	5638749;5639021;5639153	5638863;5639089;5639211	+;+;+	243
MGG_16406	NC_017844.1	5639910	5640233	+	324
MGG_16407	NC_017844.1;NC_017844.1;NC_017844.1	5665173;5665295;5665521	5665231;5665363;5665635	-;-;-	243
MGG_05564	NC_017844.1;NC_017844.1	5669026;5669618	5669514;5669881	+;+	753
MGG_05565	NC_017844.1	5670334	5671468	+	1135
MGG_13116	NC_017844.1;NC_017844.1	5672974;5673138	5673021;5674498	+;+	1409
MGG_16408	NC_017844.1;NC_017844.1	5674230;5674940	5674874;5676091	-;-	1797
MGG_13118	NC_017844.1;NC_017844.1	5675861;5676555	5676436;5676748	+;+	770
MGG_13119	NC_017844.1	5676286	5679499	-	3214
MGG_05567	NC_017844.1	5679549	5680663	+	1115
MGG_05568	NC_017844.1;NC_017844.1;NC_017844.1	5680752;5681581;5681724	5681475;5681650;5682210	+;+;+	1281
MGG_05569	NC_017844.1;NC_017844.1	5681896;5683477	5683398;5683799	-;-	1826
MGG_05570	NC_017844.1;NC_017844.1	5684010;5684154	5684084;5685054	+;+	976
MGG_05571	NC_017844.1;NC_017844.1;NC_017844.1;NC_017844.1;NC_017844.1;NC_017844.1;NC_017844.1;NC_017844.1;NC_017844.1	5685511;5685511;5686546;5686546;5686627;5686627;5686777;5686777;5687129	5686489;5686489;5686565;5686565;5686691;5686691;5686804;5687706;5687706	-;-;-;-;-;-;-;-;-	1994
MGG_05572	NC_017844.1;NC_017844.1	5688050;5690172	5690102;5691019	+;+	2901
MGG_16409	NC_017844.1;NC_017844.1	5690584;5691572	5691469;5691867	-;-	1182
MGG_16410	NC_017844.1;NC_017844.1;NC_017844.1	5691858;5693065;5693738	5692969;5693649;5694792	-;-;-	2752
MGG_05575	NC_017844.1	5695668	5696561	-	894
MGG_16411	NC_017844.1;NC_017844.1	5698239;5699357	5698637;5699593	-;-	636
MGG_05577	NC_017844.1;NC_017844.1;NC_017844.1	5700295;5701706;5701901	5701616;5701834;5702435	-;-;-	1986
MGG_05578	NC_017844.1;NC_017844.1	5702477;5704301	5704223;5704496	-;-	1943
MGG_05579	NC_017844.1	5704982	5706495	+	1514
MGG_05580	NC_017844.1;NC_017844.1;NC_017844.1;NC_017844.1	5706925;5707644;5708236;5708606	5707560;5708159;5708540;5709122	-;-;-;-	1974
MGG_05581	NC_017844.1	5710926	5711618	-	693
MGG_05582	NC_017844.1	5714151	5714951	+	801
MGG_15154	NC_017844.1	5716845	5717336	+	492
MGG_05584	NC_017844.1	5717275	5719976	-	2702
MGG_13121	NC_017844.1;NC_017844.1;NC_017844.1;NC_017844.1;NC_017844.1;NC_017844.1	5721496;5722315;5723349;5723458;5723626;5723761	5722229;5723152;5723387;5723550;5723632;5724233	+;+;+;+;+;+	2184
MGG_16412	NC_017844.1;NC_017844.1	5724729;5725037	5724850;5725073	+;+	159
MGG_05587	NC_017844.1;NC_017844.1	5726863;5729048	5728958;5729704	-;-	2753
MGG_16413	NC_017844.1;NC_017844.1;NC_017844.1	5730278;5730442;5730666	5730386;5730547;5730822	+;+;+	372
MGG_16414	NC_017844.1;NC_017844.1;NC_017844.1	5730884;5731507;5731564	5730974;5731529;5731599	+;+;+	150
MGG_05589	NC_017844.1;NC_017844.1;NC_017844.1;NC_017844.1	5748736;5749645;5750023;5754910	5749563;5749965;5754787;5755754	-;-;-;-	6759
MGG_05590	NC_017844.1	5757154	5758501	-	1348
MGG_05591	NC_017844.1;NC_017844.1;NC_017844.1	5759786;5760000;5760286	5759941;5760105;5760533	+;+;+	510
MGG_05592	NC_017844.1;NC_017844.1	5761734;5763327	5763309;5763376	+;+	1626
MGG_13126	NC_017844.1	5763555	5764268	-	714
MGG_13127	NC_017844.1	5764790	5765741	-	952
MGG_05593	NC_017844.1;NC_017844.1;NC_017844.1;NC_017844.1	5766500;5766604;5766703;5767326	5766541;5766622;5767227;5767507	+;+;+;+	768
MGG_16415	NC_017844.1;NC_017844.1;NC_017844.1	5768694;5768946;5769125	5768839;5769044;5769176	+;+;+	297
MGG_16416	NC_017844.1;NC_017844.1	5775384;5776046	5775909;5776069	-;-	550
MGG_13129	NC_017844.1;NC_017844.1	5776554;5777117	5777030;5778868	+;+	2229
MGG_05595	NC_017844.1;NC_017844.1;NC_017844.1;NC_017844.1;NC_017844.1;NC_017844.1;NC_017844.1;NC_017844.1;NC_017844.1;NC_017844.1;NC_017844.1;NC_017844.1;NC_017844.1;NC_017844.1;NC_017844.1;NC_017844.1	5781399;5782123;5782311;5782475;5782615;5783297;5783998;5784742;5784994;5785637;5785733;5785831;5786094;5786189;5786283;5787008	5782070;5782228;5782401;5782529;5783216;5783918;5784658;5784920;5785573;5785662;5785772;5786024;5786133;5786225;5786850;5787022	+;+;+;+;+;+;+;+;+;+;+;+;+;+;+;+	4488
MGG_05596	NC_017844.1;NC_017844.1;NC_017844.1	5788332;5788693;5789103	5788611;5789029;5791532	+;+;+	3047
MGG_05597	NC_017844.1;NC_017844.1	5791762;5792692	5792551;5793106	-;-	1205
MGG_05598	NC_017844.1;NC_017844.1	5793240;5798096	5797807;5798751	-;-	5224
MGG_05599	NC_017844.1;NC_017844.1	5802746;5804626	5804520;5806431	+;+	3581
MGG_05600	NC_017844.1;NC_017844.1;NC_017844.1	5806807;5808278;5808582	5808184;5808428;5809596	-;-;-	2544
MGG_05601	NC_017844.1	5811121	5812548	-	1428
MGG_16417	NC_017844.1;NC_017844.1;NC_017844.1	5812743;5813115;5814136	5812991;5814062;5815025	+;+;+	2087
MGG_05603	NC_017844.1	5814819	5816026	-	1208
MGG_15156	NC_017844.1;NC_017844.1;NC_017844.1;NC_017844.1	5816160;5816836;5816974;5823820	5816746;5816906;5823740;5825034	+;+;+;+	8640
MGG_13132	NC_017844.1;NC_017844.1;NC_017844.1	5824996;5825244;5825598	5825163;5825505;5825638	-;-;-	471
MGG_13133	NC_017844.1	5826566	5826964	-	399
MGG_20091	NC_017844.1	5827814	5827886	+	73
MGG_16418	NC_017844.1	5829713	5830936	-	1224
MGG_16419	NC_017844.1;NC_017844.1	5830874;5831500	5831427;5833862	-;-	2917
MGG_05607	NC_017844.1;NC_017844.1;NC_017844.1	5834059;5834434;5835164	5834349;5835062;5836772	+;+;+	2529
MGG_05608	NC_017844.1;NC_017844.1	5835743;5836449	5836373;5836698	-;-	881
MGG_05609	NC_017844.1	5837510	5839771	+	2262
MGG_16420	NC_017844.1;NC_017844.1	5843232;5843425	5843242;5843806	+;+	393
MGG_16421	NC_017844.1;NC_017844.1;NC_017844.1	5844146;5844529;5844872	5844153;5844722;5844960	+;+;+	291
MGG_05611	NC_017844.1;NC_017844.1;NC_017844.1	5847212;5847321;5847571	5847229;5847450;5847665	+;+;+	243
MGG_16422	NC_017844.1;NC_017844.1;NC_017844.1	5849721;5850022;5850648	5849766;5850150;5850652	-;-;-	180
MGG_05612	NC_017844.1;NC_017844.1	5851754;5851960	5851795;5852548	+;+	631
MGG_16423	NC_017844.1;NC_017844.1;NC_017844.1;NC_017844.1;NC_017844.1;NC_017844.1;NC_017844.1;NC_017844.1;NC_017844.1;NC_017844.1	5854747;5855034;5855356;5855870;5856015;5856304;5856754;5857103;5857467;5857658	5854944;5855197;5855417;5855932;5856034;5856420;5856767;5857200;5857578;5857677	-;-;-;-;-;-;-;-;-;-	868
MGG_05614	NC_017844.1	5857979	5859439	-	1461
MGG_05615	NC_017844.1;NC_017844.1;NC_017844.1	5859837;5860664;5861848	5860567;5861771;5862790	+;+;+	2782
MGG_20092	NC_017844.1	5863488	5863584	+	97
MGG_05616	NC_017844.1	5863883	5865868	-	1986
MGG_05617	NC_017844.1;NC_017844.1;NC_017844.1;NC_017844.1;NC_017844.1;NC_017844.1	5866025;5866299;5866443;5866790;5866879;5867213	5866206;5866324;5866674;5866803;5867119;5867601	+;+;+;+;+;+	1084
MGG_05618	NC_017844.1;NC_017844.1;NC_017844.1	5867418;5868651;5870254	5868575;5870134;5871062	-;-;-	3451
MGG_16424	NC_017844.1;NC_017844.1;NC_017844.1;NC_017844.1;NC_017844.1;NC_017844.1	5871217;5871576;5872460;5872856;5873118;5873351	5871464;5872373;5872786;5873036;5873267;5873927	+;+;+;+;+;+	2281
MGG_16425	NC_017844.1;NC_017844.1;NC_017844.1	5873909;5874731;5874983	5874660;5874904;5876050	+;+;+	1994
MGG_05621	NC_017844.1;NC_017844.1;NC_017844.1	5876505;5876946;5877223	5876706;5877112;5877655	+;+;+	802
MGG_13138	NC_017844.1;NC_017844.1;NC_017844.1	5878458;5879100;5879575	5878637;5879250;5879594	-;-;-	351
MGG_05622	NC_017844.1;NC_017844.1;NC_017844.1	5879689;5880005;5881348	5879853;5881267;5882211	+;+;+	2292
MGG_05623	NC_017844.1;NC_017844.1	5882032;5883426	5883344;5883816	-;-	1704
MGG_05624	NC_017844.1	5884143	5885837	-	1695
MGG_05625	NC_017844.1;NC_017844.1;NC_017844.1;NC_017844.1;NC_017844.1	5886170;5886170;5886839;5887524;5887524	5887426;5886595;5887426;5888599;5888599	+;+;+;+;+	2333
MGG_05626	NC_017844.1;NC_017844.1;NC_017844.1;NC_017844.1;NC_017844.1	5889144;5890311;5892302;5892432;5893852	5890221;5892212;5892347;5893727;5894481	-;-;-;-;-	4952
MGG_16426	NC_017844.1	5894704	5895493	-	790
MGG_05627	NC_017844.1;NC_017844.1	5895747;5896619	5896561;5896832	+;+	1029
MGG_05628	NC_017844.1;NC_017844.1;NC_017844.1;NC_017844.1;NC_017844.1;NC_017844.1;NC_017844.1;NC_017844.1	5896994;5897164;5897351;5897656;5897906;5898100;5898387;5898726	5897093;5897272;5897391;5897796;5898034;5898331;5898600;5898818	-;-;-;-;-;-;-;-	1059
MGG_16427	NC_017844.1;NC_017844.1;NC_017844.1;NC_017844.1;NC_017844.1;NC_017844.1;NC_017844.1;NC_017844.1	5899105;5899709;5900134;5900367;5900670;5901138;5901665;5902232	5899580;5899842;5900222;5900604;5901041;5901523;5902161;5906195	+;+;+;+;+;+;+;+	6156
MGG_05630	NC_017844.1;NC_017844.1;NC_017844.1;NC_017844.1	5906933;5907503;5908730;5910279	5907424;5908623;5910201;5910614	-;-;-;-	3421
MGG_05631	NC_017844.1;NC_017844.1	5910725;5912027	5911929;5913371	-;-	2550
MGG_05632	NC_017844.1	5914460	5915451	-	992
MGG_05633	NC_017844.1	5915923	5917699	-	1777
MGG_16428	NC_017844.1;NC_017844.1	5918271;5919008	5918885;5919396	-;-	1004
MGG_16429	NC_017844.1;NC_017844.1	5919388;5920403	5920293;5921037	-;-	1541
MGG_05636	NC_017844.1	5921737	5923198	-	1462
MGG_20333	NC_017844.1	5921778	5921893	+	116
MGG_05637	NC_017844.1;NC_017844.1;NC_017844.1;NC_017844.1;NC_017844.1;NC_017844.1	5923638;5924607;5924773;5924941;5925727;5926430	5924440;5924647;5924870;5925592;5926313;5927052	+;+;+;+;+;+	2804
MGG_13140	NC_017844.1;NC_017844.1	5927771;5927844	5927782;5928776	+;+	945
MGG_05638	NC_017844.1;NC_017844.1	5929274;5930387	5930265;5931306	-;-	1912
MGG_05639	NC_017844.1;NC_017844.1;NC_017844.1;NC_017844.1;NC_017844.1;NC_017844.1;NC_017844.1;NC_017844.1;NC_017844.1;NC_017844.1;NC_017844.1;NC_017844.1	5932907;5932907;5933077;5933077;5934109;5934109;5934636;5934636;5935302;5935302;5935586;5936439	5932984;5932984;5934009;5934009;5934582;5934582;5935244;5935244;5935431;5935582;5936193;5936450	-;-;-;-;-;-;-;-;-;-;-;-	2995
MGG_05640	NC_017844.1;NC_017844.1	5936484;5937118	5937029;5937321	-;-	750
MGG_05641	NC_017844.1;NC_017844.1	5938304;5939804	5939713;5940001	-;-	1608
MGG_05642	NC_017844.1;NC_017844.1;NC_017844.1;NC_017844.1;NC_017844.1	5944209;5946668;5946836;5947022;5947180	5946607;5946772;5946956;5947116;5947732	-;-;-;-;-	3273
MGG_16430	NC_017844.1;NC_017844.1	5948708;5948888	5948718;5949083	+;+	207
MGG_05643	NC_017844.1;NC_017844.1	5949269;5955141	5955069;5955726	+;+	6387
MGG_05644	NC_017844.1	5960166	5962304	+	2139
MGG_16431	NC_017844.1;NC_017844.1	5964194;5964437	5964270;5964788	+;+	429
MGG_05645	NC_017844.1;NC_017844.1	5965504;5965738	5965526;5966781	+;+	1067
MGG_05646	NC_017844.1;NC_017844.1;NC_017844.1;NC_017844.1;NC_017844.1	5966519;5967711;5967933;5969247;5969553	5967653;5967849;5969183;5969293;5969868	-;-;-;-;-	2888
MGG_05647	NC_017844.1;NC_017844.1;NC_017844.1	5970608;5971962;5972140	5971898;5972035;5972482	+;+;+	1708
MGG_05648	NC_017844.1	5972613	5973493	+	881
MGG_16432	NC_017844.1	5973701	5975883	+	2183
MGG_16433	NC_017844.1;NC_017844.1	5976387;5976912	5976816;5976915	+;+	434
MGG_05650	NC_017844.1;NC_017844.1;NC_017844.1	5978132;5978482;5979506	5978374;5979404;5981022	+;+;+	2683
MGG_05651	NC_017844.1;NC_017844.1;NC_017844.1	5981714;5982800;5983439	5982647;5983045;5983612	-;-;-	1354
MGG_05652	NC_017844.1;NC_017844.1	5983799;5988631	5988483;5989432	-;-	5487
MGG_16434	NC_017844.1	5988203	5988974	+	772
MGG_05654	NC_017844.1	5990551	5993726	+	3176
MGG_05655	NC_017844.1;NC_017844.1;NC_017844.1	5994430;5994642;5995267	5994531;5995199;5995680	+;+;+	1074
MGG_05656	NC_017844.1;NC_017844.1	5996222;6000676	6000603;6002712	-;-	6419
MGG_05657	NC_017844.1;NC_017844.1;NC_017844.1	6003061;6003605;6003875	6003470;6003755;6004203	-;-;-	890
MGG_05658	NC_017844.1;NC_017844.1;NC_017844.1	6004091;6005004;6006321	6004858;6005080;6007018	+;+;+	1543
MGG_05659	NC_017844.1;NC_017844.1;NC_017844.1;NC_017844.1	6007093;6009512;6009951;6011725	6009441;6009838;6011037;6011936	-;-;-;-	3975
MGG_16435	NC_017844.1;NC_017844.1	6011806;6012128	6011961;6012223	+;+	252
MGG_16436	NC_017844.1;NC_017844.1;NC_017844.1	6014139;6014364;6014572	6014163;6014439;6014799	-;-;-	329
MGG_16437	NC_017844.1;NC_017844.1;NC_017844.1	6017793;6018070;6018267	6017888;6018171;6018308	+;+;+	240
MGG_16438	NC_017844.1;NC_017844.1	6018821;6018987	6018832;6019154	-;-	180
MGG_05660	NC_017844.1;NC_017844.1;NC_017844.1;NC_017844.1	6019997;6020641;6021435;6021620	6020539;6021300;6021520;6021823	-;-;-;-	1493
MGG_16439	NC_017844.1;NC_017844.1;NC_017844.1	6021954;6023260;6023382	6022927;6023326;6023505	+;+;+	1165
MGG_20093	NC_017844.1	6024665	6024749	-	85
MGG_05661	NC_017844.1;NC_017844.1;NC_017844.1;NC_017844.1	6025168;6025453;6025793;6025979	6025312;6025469;6025906;6026738	+;+;+;+	1036
MGG_05662	NC_017844.1	6026510	6028054	-	1545
MGG_05663	NC_017844.1;NC_017844.1	6028704;6029665	6029582;6031237	+;+	2452
MGG_05664	NC_017844.1;NC_017844.1;NC_017844.1;NC_017844.1	6031318;6033420;6034128;6035064	6033349;6034018;6034982;6036463	-;-;-;-	4886
MGG_05666	NC_017844.1;NC_017844.1;NC_017844.1;NC_017844.1;NC_017844.1;NC_017844.1;NC_017844.1	6041302;6042556;6043395;6043806;6044162;6046379;6047655	6042484;6043303;6043743;6044074;6046302;6047408;6047775	-;-;-;-;-;-;-	5841
MGG_13149	NC_017844.1;NC_017844.1;NC_017844.1;NC_017844.1	6048456;6049213;6050932;6051872	6049134;6050854;6051786;6052413	-;-;-;-	3718
MGG_16440	NC_017844.1;NC_017844.1	6054018;6054383	6054286;6054413	-;-	300
MGG_05667	NC_017844.1;NC_017844.1	6055065;6056273	6056206;6056966	-;-	1836
MGG_05668	NC_017844.1;NC_017844.1;NC_017844.1	6057105;6057601;6057856	6057475;6057768;6058074	+;+;+	758
MGG_16441	NC_017844.1;NC_017844.1;NC_017844.1	6062448;6064728;6065766	6064620;6065627;6066647	+;+;+	3955
MGG_16442	NC_017844.1;NC_017844.1	6066573;6066938	6066829;6067773	+;+	1093
MGG_05671	NC_017844.1;NC_017844.1;NC_017844.1;NC_017844.1;NC_017844.1;NC_017844.1;NC_017844.1;NC_017844.1	6067885;6068809;6069202;6069417;6069786;6070407;6070724;6071099	6068725;6069146;6069302;6069676;6070277;6070558;6070829;6071511	-;-;-;-;-;-;-;-	2703
MGG_16443	NC_017844.1;NC_017844.1	6072275;6075107	6075014;6076052	-;-	3686
MGG_05673	NC_017844.1;NC_017844.1	6076189;6076564	6076384;6078103	+;+	1736
MGG_05674	NC_017844.1;NC_017844.1;NC_017844.1;NC_017844.1;NC_017844.1;NC_017844.1	6078173;6079597;6079960;6080308;6080506;6080623	6079523;6079888;6080211;6080398;6080531;6081446	-;-;-;-;-;-	2836
MGG_05675	NC_017844.1;NC_017844.1;NC_017844.1;NC_017844.1	6082308;6083465;6083936;6084926	6083398;6083866;6084869;6086475	-;-;-;-	3977
MGG_05676	NC_017844.1;NC_017844.1;NC_017844.1;NC_017844.1;NC_017844.1	6086650;6086939;6087474;6087730;6088631	6086855;6087382;6087667;6088543;6088955	+;+;+;+;+	1983
MGG_05677	NC_017844.1;NC_017844.1;NC_017844.1	6089611;6090185;6090645	6090091;6090570;6091046	-;-;-	1269
MGG_05678	NC_017844.1;NC_017844.1;NC_017844.1;NC_017844.1;NC_017844.1;NC_017844.1;NC_017844.1	6093368;6094028;6094254;6094371;6095135;6095823;6096224	6093951;6094177;6094311;6095081;6095738;6096156;6096787	-;-;-;-;-;-;-	3005
MGG_05679	NC_017844.1;NC_017844.1;NC_017844.1;NC_017844.1	6096934;6097160;6097289;6097475	6097092;6097195;6097404;6097604	+;+;+;+	441
MGG_05680	NC_017844.1;NC_017844.1	6097665;6098731	6098631;6099018	-;-	1255
MGG_05681	NC_017844.1;NC_017844.1	6099115;6100149	6100068;6100762	+;+	1568
MGG_05682	NC_017844.1;NC_017844.1;NC_017844.1;NC_017844.1;NC_017844.1	6100557;6101020;6101873;6102289;6102436	6100942;6101784;6102153;6102333;6102778	-;-;-;-;-	1820
MGG_05683	NC_017844.1;NC_017844.1;NC_017844.1;NC_017844.1;NC_017844.1	6106830;6108508;6109454;6110164;6110623	6108385;6109309;6110089;6110548;6111943	+;+;+;+;+	4700
MGG_05684	NC_017844.1;NC_017844.1;NC_017844.1;NC_017844.1	6111999;6112558;6113899;6114071	6112472;6113782;6113975;6114117	-;-;-;-	1823
MGG_05685	NC_017844.1;NC_017844.1	6115428;6116804	6116679;6116904	-;-	1353
MGG_05686	NC_017844.1;NC_017844.1;NC_017844.1;NC_017844.1	6117871;6118309;6118654;6119209	6118146;6118581;6119147;6120070	+;+;+;+	1905
MGG_05687	NC_017844.1;NC_017844.1;NC_017844.1;NC_017844.1;NC_017844.1;NC_017844.1	6121062;6121881;6122036;6122188;6122324;6124155	6121797;6121946;6122113;6122253;6124086;6126216	+;+;+;+;+;+	4771
MGG_05688	NC_017844.1;NC_017844.1;NC_017844.1;NC_017844.1;NC_017844.1	6125744;6126867;6127133;6127224;6127336	6126776;6127064;6127140;6127231;6127668	-;-;-;-;-	1580
MGG_05689	NC_017844.1;NC_017844.1	6128221;6129471	6129401;6129997	+;+	1708
MGG_05690	NC_017844.1;NC_017844.1;NC_017844.1	6133088;6134314;6134676	6134231;6134607;6136687	+;+;+	3450
MGG_05691	NC_017844.1;NC_017844.1	6137026;6137380	6137059;6137723	+;+	378
MGG_05692	NC_017844.1;NC_017844.1	6138095;6138550	6138430;6138918	+;+	705
MGG_05693	NC_017844.1;NC_017844.1;NC_017844.1;NC_017844.1	6139567;6139973;6141234;6141787	6139899;6141137;6141659;6142495	+;+;+;+	2633
MGG_05694	NC_017844.1;NC_017844.1;NC_017844.1;NC_017844.1;NC_017844.1;NC_017844.1;NC_017844.1	6142927;6144770;6145630;6145827;6145827;6146024;6146024	6143976;6145739;6145739;6145928;6145928;6147231;6146882	+;+;+;+;+;+;+	3330
MGG_05695	NC_017844.1;NC_017844.1;NC_017844.1	6147159;6149992;6150316	6149864;6150215;6150907	-;-;-	3522
MGG_16444	NC_017844.1;NC_017844.1;NC_017844.1;NC_017844.1;NC_017844.1;NC_017844.1	6152574;6153832;6154148;6155164;6155698;6155919	6153774;6154074;6155081;6155611;6155821;6156775	-;-;-;-;-;-	3807
MGG_05698	NC_017844.1;NC_017844.1;NC_017844.1;NC_017844.1;NC_017844.1	6158537;6158816;6159300;6159752;6160160	6158590;6159178;6159502;6159926;6160432	-;-;-;-;-	1068
MGG_05699	NC_017844.1;NC_017844.1;NC_017844.1	6160339;6161117;6163353	6161033;6163294;6164450	+;+;+	3971
MGG_05700	NC_017844.1;NC_017844.1	6164366;6165987	6165895;6170251	-;-	5795
MGG_05701	NC_017844.1;NC_017844.1;NC_017844.1	6170426;6170855;6171032	6170731;6170968;6171351	+;+;+	740
MGG_05702	NC_017844.1;NC_017844.1	6171135;6171900	6171758;6172650	-;-	1375
MGG_16445	NC_017844.1;NC_017844.1;NC_017844.1	6173000;6175098;6177168	6173753;6176922;6177227	-;-;-	2639
MGG_16446	NC_017844.1;NC_017844.1	6177164;6178490	6178303;6178501	-;-	1152
MGG_05705	NC_017844.1;NC_017844.1	6179576;6179979	6179883;6180393	+;+	723
MGG_05706	NC_017844.1;NC_017844.1	6180783;6182720	6182665;6186251	-;-	5415
MGG_05708	NC_017844.1;NC_017844.1;NC_017844.1;NC_017844.1;NC_017844.1	6189960;6190479;6191127;6191519;6192247	6190387;6190629;6191247;6192171;6192596	-;-;-;-;-	1703
MGG_16447	NC_017844.1	6193755	6194094	-	340
MGG_05709	NC_017844.1;NC_017844.1;NC_017844.1;NC_017844.1;NC_017844.1	6195335;6195969;6196216;6197231;6197967	6195758;6196021;6197100;6197621;6200452	+;+;+;+;+	4239
MGG_16448	NC_017844.1;NC_017844.1	6195601;6195962	6195793;6195972	-;-	204
MGG_05710	NC_017844.1;NC_017844.1;NC_017844.1;NC_017844.1;NC_017844.1;NC_017844.1;NC_017844.1;NC_017844.1;NC_017844.1	6200606;6200949;6201159;6201470;6201915;6202186;6202524;6202689;6202782	6200853;6201064;6201369;6201838;6202070;6202409;6202605;6202697;6202896	-;-;-;-;-;-;-;-;-	1530
MGG_05712	NC_017844.1;NC_017844.1	6203883;6205251	6205140;6206572	-;-	2580
MGG_05713	NC_017844.1	6207935	6210154	+	2220
MGG_05714	NC_017844.1;NC_017844.1;NC_017844.1;NC_017844.1;NC_017844.1	6210915;6213992;6214212;6214970;6215226	6213907;6214115;6214888;6215065;6216597	-;-;-;-;-	5262
MGG_16449	NC_017844.1;NC_017844.1;NC_017844.1;NC_017844.1	6216831;6217067;6217145;6217253	6216993;6217094;6217190;6217297	+;+;+;+	282
MGG_05715	NC_017844.1	6221503	6225524	-	4022
MGG_16450	NC_017844.1;NC_017844.1	6226423;6226734	6226680;6226767	+;+	292
MGG_05716	NC_017844.1;NC_017844.1	6227956;6228369	6228279;6228759	+;+	715
MGG_05717	NC_017844.1;NC_017844.1	6229524;6230770	6230691;6231924	+;+	2323
MGG_05718	NC_017844.1;NC_017844.1;NC_017844.1;NC_017844.1	6232141;6233026;6233449;6234445	6232920;6233345;6234366;6234862	+;+;+;+	2436
MGG_05719	NC_017844.1	6235439	6236161	+	723
MGG_13154	NC_017844.1;NC_017844.1	6236393;6238248	6238133;6238897	-;-	2391
MGG_05720	NC_017844.1	6238920	6241587	+	2668
MGG_05721	NC_017844.1;NC_017844.1	6241369;6243107	6243010;6243375	-;-	1911
MGG_16451	NC_017844.1;NC_017844.1;NC_017844.1	6248462;6248610;6248711	6248536;6248654;6248755	-;-;-	165
MGG_13156	NC_017844.1;NC_017844.1	6258750;6259018	6258921;6261049	+;+	2204
MGG_13157	NC_017844.1	6261253	6264213	-	2961
MGG_16452	NC_017844.1;NC_017844.1	6265433;6265508	6265439;6265776	-;-	276
MGG_16453	NC_017844.1;NC_017844.1	6266206;6266351	6266278;6266427	-;-	150
MGG_05722	NC_017844.1;NC_017844.1;NC_017844.1;NC_017844.1;NC_017844.1;NC_017844.1;NC_017844.1;NC_017844.1	6268281;6269074;6269284;6269679;6269950;6270425;6270629;6271166	6268914;6269162;6269591;6269879;6270321;6270468;6271052;6271815	+;+;+;+;+;+;+;+	2722
MGG_05723	NC_017844.1;NC_017844.1;NC_017844.1	6274063;6275100;6276097	6274912;6276001;6276829	+;+;+	2485
MGG_05724	NC_017844.1;NC_017844.1;NC_017844.1;NC_017844.1;NC_017844.1;NC_017844.1;NC_017844.1;NC_017844.1;NC_017844.1	6277090;6277729;6277938;6278825;6278948;6279025;6279135;6279328;6280479	6277639;6277782;6278708;6278852;6278953;6279052;6279239;6280328;6280685	+;+;+;+;+;+;+;+;+	2750
MGG_13161	NC_017844.1;NC_017844.1	6281101;6282972	6282884;6283167	-;-	1980
MGG_16454	NC_017844.1;NC_017844.1;NC_017844.1;NC_017844.1;NC_017844.1	6284346;6284384;6284459;6284482;6284786	6284396;6284396;6284721;6284809;6284903	-;-;-;-;-	496
MGG_13163	NC_017844.1;NC_017844.1;NC_017844.1	6284821;6285047;6287416	6284940;6287329;6289013	+;+;+	4001
MGG_15163	NC_017844.1;NC_017844.1;NC_017844.1;NC_017844.1	6286495;6288299;6288686;6289358	6288234;6288556;6289299;6289627	-;-;-;-	2882
MGG_05727	NC_017844.1;NC_017844.1	6290890;6295149	6295083;6295817	+;+	4863
MGG_16455	NC_017844.1;NC_017844.1;NC_017844.1	6296507;6297438;6300170	6297255;6298251;6301094	+;+;+	2488
MGG_13165	NC_017844.1;NC_017844.1;NC_017844.1	6301288;6303348;6303962	6303284;6303805;6305179	-;-;-	3673
MGG_05730	NC_017844.1;NC_017844.1;NC_017844.1;NC_017844.1;NC_017844.1;NC_017844.1;NC_017844.1	6313654;6314319;6314507;6314733;6315381;6315813;6315915	6314139;6314439;6314615;6315261;6315663;6315833;6316114	-;-;-;-;-;-;-	1749
MGG_05731	NC_017844.1;NC_017844.1;NC_017844.1	6316204;6316611;6318335	6316533;6318271;6318580	-;-;-	2237
MGG_05732	NC_017844.1;NC_017844.1;NC_017844.1;NC_017844.1	6319050;6319684;6319921;6320616	6319598;6319860;6320489;6320896	+;+;+;+	1576
MGG_05733	NC_017844.1;NC_017844.1;NC_017844.1;NC_017844.1	6320952;6321278;6321581;6321827	6321155;6321505;6321763;6321934	-;-;-;-	723
MGG_05734	NC_017844.1;NC_017844.1;NC_017844.1;NC_017844.1	6322455;6322861;6323069;6324184	6322710;6322918;6324117;6324588	+;+;+;+	1768
MGG_16456	NC_017844.1;NC_017844.1	6324256;6324810	6324721;6326385	-;-	2042
MGG_16457	NC_017844.1;NC_017844.1;NC_017844.1;NC_017844.1;NC_017844.1	6326255;6326804;6326989;6327360;6329492	6326724;6326913;6327289;6329414;6329822	-;-;-;-;-	3267
MGG_15165	NC_017844.1;NC_017844.1;NC_017844.1;NC_017844.1	6330082;6330450;6330547;6330710	6330383;6330462;6330594;6331011	-;-;-;-	665
MGG_05737	NC_017844.1;NC_017844.1	6331751;6332134	6332020;6332193	+;+	330
MGG_05738	NC_017844.1;NC_017844.1	6333017;6336350	6336265;6336792	-;-	3692
MGG_16458	NC_017844.1;NC_017844.1	6337046;6337398	6337271;6337531	-;-	360
MGG_05739	NC_017844.1;NC_017844.1;NC_017844.1;NC_017844.1;NC_017844.1;NC_017844.1	6338976;6339554;6339783;6339961;6340938;6342451	6339449;6339708;6339867;6340844;6342265;6342968	+;+;+;+;+;+	3444
MGG_15166	NC_017844.1;NC_017844.1;NC_017844.1	6341366;6341828;6342160	6341774;6342075;6342207	-;-;-	705
MGG_15167	NC_017844.1;NC_017844.1	6342543;6344134	6344016;6345172	-;-	2513
MGG_15168	NC_017844.1	6345285	6346545	-	1261
MGG_05741	NC_017844.1;NC_017844.1	6347068;6347973	6347614;6348088	-;-	663
MGG_13168	NC_017844.1	6349009	6352631	-	3623
MGG_16459	NC_017844.1;NC_017844.1;NC_017844.1;NC_017844.1;NC_017844.1	6357919;6358331;6358470;6358701;6358950	6358205;6358360;6358620;6358879;6359200	+;+;+;+;+	898
MGG_16460	NC_017844.1	6359134	6361636	+	2503
MGG_05744	NC_017844.1;NC_017844.1;NC_017844.1;NC_017844.1	6361791;6362040;6362238;6362367	6361953;6362161;6362294;6362533	-;-;-;-	509
MGG_16461	NC_017844.1	6362598	6365043	-	2446
MGG_16462	NC_017844.1;NC_017844.1;NC_017844.1;NC_017844.1	6364971;6366084;6366294;6366612	6365996;6366146;6366451;6366881	-;-;-;-	1517
MGG_05746	NC_017844.1;NC_017844.1;NC_017844.1;NC_017844.1;NC_017844.1	6367919;6369177;6370150;6370283;6372410	6369084;6370090;6370199;6372344;6374160	+;+;+;+;+	5943
[truncated: 11,186 more rows]

## Sheet: Sheet6
Quantitative analysis results of expression of all genes in different samples (FPKM value)
Gene	Ku80_1	Ku80_2	Ku80_3	b1_1	b1_2	b1_3	b2_1	b2_2	b2_3
XLOC_000001	0	0.03	0.03	0	0	0.03	0	0	0
XLOC_000002	0.07	0.03	0.07	0.06	0.06	0.03	0.04	0	0
XLOC_000003	0	0	0	0	0	0	0	0	0
XLOC_000004	0	0	0	0	0	0	0	0	0
XLOC_000005	0.04	0.08	0.04	0.22	0.15	0.08	0.14	0.25	0.12
XLOC_000006	17.24	7.78	12.57	0.72	0.57	1.41	1.65	1.44	1.15
XLOC_000018	0.25	0.73	0.95	0.37	0.9	0.36	0.28	0.25	0.34
XLOC_000019	1.08	0	0.34	0	0	0	0	0	0
XLOC_000028	0.68	2.48	3.06	6.37	4.96	6.79	2.16	2.65	3.27
XLOC_000029	1.46	2.2	2.93	2.8	2.04	2.77	0.46	1.01	0.37
XLOC_000031	0.31	0.15	0.73	3.02	2.08	1.63	1.04	1.21	0.84
XLOC_000037	0.12	0.12	0	2.45	3.77	2.65	0.4	1.29	0.33
XLOC_000045	0	0	0	0	0	0	0	0	0
XLOC_000046	0.18	0.42	0.41	0.07	0.08	0.25	0	0.09	0.24
XLOC_000047	0.56	0.54	0	0.12	0	0	0.93	0.54	0.25
XLOC_000048	0	0	0	0	0	0	0	0	0
XLOC_000054	0	0	0	0.26	0.27	0	0	0	0
XLOC_000056	0	0	0	0	0.45	0	0	0	0
XLOC_000059	0.31	0	0.29	0.26	0	0.59	0	0	0
XLOC_000063	0.2	0	0.19	1.17	2.11	2.07	0.66	0.58	0.71
XLOC_000072	0	0	0	0	0	0	0	0	0
XLOC_000073	0	0	0	0	0	0	0	0	0
XLOC_000077	0	0.96	0	0.28	0.3	0	0	0	0.3
XLOC_000088	0.61	0.75	0.9	2.49	0.54	0.74	0.29	0.5	0.63
XLOC_000090	0	0	0	0	0	0	0	0	0
XLOC_000091	0	0	0.68	1.23	0.65	0.35	0	0.35	0.66
XLOC_000102	0	0.22	0	1.76	0	0	0	0	0.21
XLOC_000107	0	0.21	0.21	1.12	0.79	1.69	0	0.65	0.6
XLOC_000109	0	0.57	0.28	0	0.26	0.28	0.33	0.29	0
XLOC_000116	0.25	0.43	0.78	0.86	0.4	0.36	0.21	0.25	0.34
XLOC_000120	0	0	0	0.27	0	0	0	0	0
XLOC_000123	0	0	0	0	0	0	0	0	0
XLOC_000124	0	0	0	0	0.14	0	0.06	0	0.09
XLOC_000125	0	0	0	0	0	0	0	0	0
XLOC_000126	0	0	0	0	0	0	0	0	0
XLOC_000128	0.34	0.16	0	0.5	0	0	0	0.16	0.3
XLOC_000134	0	0	0	0	0	0	0	0	0
XLOC_000135	0.98	1	1.03	1.13	0.97	0.57	0.79	1.43	0.69
XLOC_000136	0	0	0	0	0	0.19	0	0.39	0
XLOC_000137	0.56	1.07	1.05	1.96	1.49	1.59	1.01	0.64	1.42
XLOC_000138	4.21	5.87	6.54	5.26	3.49	2.76	4.51	3.51	1.57
XLOC_000139	0	0	0	0	0	0	0	0	0
XLOC_000142	0.31	0.15	0.43	2.73	2.06	1.17	0.51	0.3	0.28
XLOC_000143	0	0.03	0.03	0	0	0	0	0	0
XLOC_000144	0.52	0.75	1.23	4.07	8.03	4.47	1.16	1.27	1.89
XLOC_000148	0	0	0	0.54	0.03	0.1	0.08	0.1	0.03
XLOC_000150	0.05	0.05	0	0	0	0	0	0.05	0
XLOC_000157	0	0	0.2	1	0.48	0.41	0	0.31	0
XLOC_000164	0	0.06	0.06	0	0	0.06	0.03	0.03	0
XLOC_000166	0	0	0	0	0	0	0	0	0
XLOC_000167	0.12	0	0	0.05	0.75	0.17	0	0	0
XLOC_000169	0	0	0	0	0	0	0	0	0
XLOC_000170	0	0	0.76	0	3.21	0.89	0.21	0.78	0
XLOC_000174	0	0	0.16	0	0	0	0	0	0.15
XLOC_000179	0.34	0.16	0.48	0.57	0.15	0.16	0.38	0	0
XLOC_000182	1.16	1.12	1.45	0.16	0	0.73	0	0	0
XLOC_000183	0	0	0	0	0	0	0	0	0
XLOC_000184	0	0	0	0	0	0	0	0	0
XLOC_000185	0	0	0	0	0	0	0	0	0
XLOC_000186	0	0	0	0	0	0	0	0	0
XLOC_000187	0	0	0	0.33	0	0	0	0	0
XLOC_000189	0	0	0	0	0	0	0	0	0
XLOC_000190	0	0	0	0	0	0	0	0	0
XLOC_000195	0.72	1.24	1.88	6.58	1.91	1.36	0.95	1.81	1.55
XLOC_000198	0	0	0	0	0	0	0	0	0
XLOC_000199	0	0	0	0	0	0	0	0	0
XLOC_000205	0.06	0	0.23	0.18	0.22	0.23	0.14	0.24	0.28
XLOC_000207	1.59	1.99	2.99	2.83	2.23	2.7	2.62	2.1	1.62
XLOC_000210	0	0	0	0	0	0	0	0.19	0
XLOC_000214	0	0	0	0	0	0	0	0	0
XLOC_000227	0	0	0	0	0.12	0.13	0	0	0
XLOC_000228	0	0	0	0	0	0	0	0	0
XLOC_000230	0	0	0	0	0	0	0	0	0
XLOC_000231	0	0	0	0	0	0	0	0	0
XLOC_000233	0	0.16	0	0.03	0	0.84	0	0	0
XLOC_000234	0.26	0.17	0.24	0.18	0.08	0.16	0.38	0	0.23
XLOC_000237	0.38	0	0.36	0	0	0.36	0	0.74	0
XLOC_000241	2.92	1.68	2.92	0.16	0	0	0.43	0.38	0.18
XLOC_000253	0.1	0	0	0	0	0	0	0	0
XLOC_000254	0	0	0	0	0	0	0	0	0
XLOC_000255	0	0	0	0	0	0	0	0	0
XLOC_000257	0	0.08	0	0	0	0	0	0	0
XLOC_000258	0.13	0	0.12	0.22	0	0.37	0	0.25	0.12
XLOC_000280	1.82	2.22	2.32	1.81	2.2	1.73	1.47	1.44	1.64
XLOC_000281	0.59	1.34	1.79	1.49	1.37	1.54	1.14	1.35	1.39
XLOC_000283	0	0.54	0.9	0.13	0.07	0.08	0	0.15	0.14
XLOC_000284	0.14	0.03	0.16	0.07	0.03	0.03	0.03	0.06	0.05
XLOC_000285	2.79	2.06	4.63	4.33	2.48	2.44	2.38	1.87	1.74
XLOC_000287	4.21	5.9	8.67	2.7	1.47	1.77	2.07	1.34	2.3
XLOC_000293	0	0	0	0	0	0	0	0.38	0
XLOC_000295	0	0	0	0	0	0	0	0	0
XLOC_000314	0	0	0	0	0	0	0	0	0
XLOC_000317	1.3	1.47	1.29	1.41	1.09	0.73	0.25	0.74	0.69
XLOC_000320	0.29	0.28	0.81	0.3	0.76	0.41	0.16	0.28	0.52
XLOC_000321	0	0	0	0	0	0	0	0	0
XLOC_000322	0	0	0	0	0	0	0	0	0
XLOC_000323	0.01	0	0.01	0	0	0	0	0.01	0
XLOC_000324	6.75	10.97	13.57	14.19	8.73	8.5	9.93	13.3	12.27
XLOC_000325	16.38	13.81	18.25	14.1	11.54	12.03	7.88	13.46	12.25
XLOC_000334	1.19	2.98	3.8	7.93	7	5.21	3.7	3.93	2.8
XLOC_000338	0.65	1.93	3.11	1.97	1.84	1.69	2.1	2.18	1.6
XLOC_000339	0	0	0	0	0	0	0	0	0
XLOC_000340	0	0	0	0	0	0	0	0	0
XLOC_000341	0.47	0.23	0.44	0.69	1.26	0.45	0.52	0.68	0.21
XLOC_000342	0	0	0	0	0	0	0	0.08	0.07
XLOC_000352	0.19	0	0.09	0.08	0.17	0.27	0	0.09	0.09
XLOC_000371	0.12	0	0.23	1.07	0	0.11	0.13	0.12	0
XLOC_000381	2.1	0	0.49	0.33	0	0.25	0	0	0.47
XLOC_000382	2.15	1.92	1.8	0.65	0.75	0.51	0.85	0.59	0.55
XLOC_000384	1.56	2.85	1.46	0.92	0.56	0.44	0.35	0.3	0.28
XLOC_000387	1.25	1.8	2.04	3.86	3.32	2.36	1.21	1.21	1.54
XLOC_000393	0.44	0.21	1.67	0.93	0.59	0.63	0.74	1.07	1
XLOC_000408	1.11	1	0.98	1.37	1.36	1.32	0.46	1.21	1.07
XLOC_000409	5.35	3.46	3.47	3.6	2.68	2.59	1.94	2.35	2.46
XLOC_000410	0	0	0	0	0	0	0	0	0
XLOC_000411	0.05	0	0	0	0	0.02	0	0	0
XLOC_000412	0.95	0.91	1.27	2.51	1.45	1.42	1.05	1.57	2.08
XLOC_000416	0.73	1.41	1.03	0.62	0.82	0.7	0.2	0.71	0.33
XLOC_000417	0	0	0	0	0	0	0	0	0
XLOC_000419	0.66	0.58	1.34	1.5	0.78	0.57	0.67	0.85	0.59
XLOC_000423	3.57	6.21	6.19	10.73	6.17	7.11	6.4	6.25	6.44
XLOC_000424	0	0.16	0.31	0.07	0.15	0	0	0.16	0
XLOC_000426	0	0.36	0.35	0.32	0	0.36	0	0.37	0
XLOC_000436	0	0	0	0	0	0	0	0	0
XLOC_000446	1.1	0.91	1.03	0.99	1.54	0.6	0.7	0.46	0.85
XLOC_000447	1.42	0.68	1.14	0.47	0.9	0.77	0.67	0.2	0.37
XLOC_000452	0.31	0.59	1.01	0.45	0.14	0.44	0	0.59	0.28
XLOC_000453	0.58	0.19	0.73	0.16	0.35	0.55	0.43	0.19	0.35
XLOC_000461	1.58	2.03	1.78	0.98	1.69	1.3	0.59	1.53	1.24
XLOC_000466	1.43	3.93	4.22	5.25	4	6.41	2.72	4.75	3.69
XLOC_000467	0	0.7	1.02	2.43	0.96	1.03	1.2	1.05	0.98
XLOC_000497	0.4	0	0.75	0.17	0.35	0.38	0	0	0.36
XLOC_000500	1.04	2	0.65	0.44	0.92	0.99	0	0	0.62
XLOC_000502	7.22	8.62	10.37	16	14.21	12.88	10.97	12.04	10.92
XLOC_000503	1.05	1.34	0.66	1.32	0.62	1	0.39	0.34	0
XLOC_000505	0	0.19	0.28	0.12	0.17	0.19	0	0.09	0.09
XLOC_000508	1.97	1.26	3.08	0.28	0	0.31	0	1.91	0.3
XLOC_000510	0.07	0.07	0.16	0	0.03	0.07	0.04	0.1	0.09
XLOC_000526	0	0	0	0.01	0	0	0	0	0
XLOC_000534	1.83	2.09	2.74	4.34	3.32	2.9	2.11	2.56	2.51
XLOC_000538	0	0	0	0.06	0	0	0.15	0.13	0
XLOC_000539	0.28	0	0.13	0	0	0	0	0	0
XLOC_000540	3.91	2.18	3.02	0.58	0.67	0.72	1.54	1.1	1.42
XLOC_000549	0.39	0	0.36	0.76	0.68	0.24	0.71	0.5	0.58
XLOC_000554	0.4	0.6	0.21	0.96	0.72	0.47	0.9	0.74	0.57
XLOC_000557	0.58	0.28	0	0	0	0.55	0	0	0
XLOC_000573	0	0	0	0	0	0	0	0	0
XLOC_000578	0.32	2.79	3.51	16.89	12.51	13.17	7.66	8.81	9.13
XLOC_000579	0	0	0.17	8.12	3.94	3.64	3.85	6.73	6.48
XLOC_000580	0	0	0.35	0.26	0	0	0	0	0
XLOC_000591	0.56	0.81	0.66	1.89	1.13	1.2	0.62	0.82	0.89
XLOC_000597	0.27	1.03	1.76	1.46	1.67	1.02	0.74	1.17	1.08
XLOC_000599	0	0	0	0.63	0	0.28	0.33	0	0.81
XLOC_000602	0.31	0	0.29	0.39	0.54	0.58	0	0.3	0.55
XLOC_000622	0.43	0.84	1.09	1.71	0.51	0.69	1.93	0.98	0.52
XLOC_000624	1.13	0.81	0	0.59	0	0.27	0.31	1.09	1.27
XLOC_000635	2.74	2.97	3.01	2.06	0.88	0.72	1.23	1.47	1.37
XLOC_000638	2.83	4.03	4.03	6.61	4.66	4.38	4.53	4.56	3.68
XLOC_000640	0	0.3	0.58	1.04	0.27	0.29	0.34	0	0.55
XLOC_000642	0.15	0	0.14	0.52	0.14	0.15	0.34	0.3	0.14
XLOC_000645	0	0	0	0.29	0	0	0.38	0	0
XLOC_000649	0	0	0	0	0	0	0.13	0	0
XLOC_000650	0	0	0	0.08	0	0	0	0	0
XLOC_000672	2.41	1.45	0.85	2.53	2.41	1.14	1	0.58	1.63
XLOC_000681	1.24	2.97	3.59	4.37	2.86	1.53	1.23	1.2	1.56
XLOC_000692	0	0	0.38	0	0	0	0	0	0
XLOC_000693	0	0	0	0	0	0	0	0	0
XLOC_000705	0.6	0.58	0.9	1	0.51	0.62	0.42	0.61	0.61
XLOC_000706	0	0	0	0	0	0	0	0	0
XLOC_000707	0.41	1.17	1.33	2.65	1.26	0.96	2.47	1.77	1.46
XLOC_000713	0	0.11	0	0.05	0	0	0	0	0
XLOC_000719	3.69	3.29	3.27	3.7	3.22	1.97	3.2	3.18	3.2
XLOC_000720	1.18	1.13	0.97	2.05	0.66	1.54	0.98	2	1.73
XLOC_000724	0.33	0.32	0.31	0.2	0.04	0.23	0	0.05	0.09
XLOC_000727	0.39	0.37	0.36	2.6	0.69	1.1	0.43	1.12	0.35
XLOC_000734	15.18	15.92	18.76	11.32	13.19	7.53	12.24	15.36	13.68
XLOC_000744	2.93	3.8	2.63	2.25	2.15	1.57	2.12	1.6	2.3
XLOC_000745	0.14	0.52	0.64	0.63	0.24	0.13	0.15	0	0.24
XLOC_000756	0	0	0	0	0.07	0.04	0	0.04	0
XLOC_000762	0	0.31	0.3	0.27	0	0	0	0	0
XLOC_000763	0	0	0	0	0	0	0	0.1	0
XLOC_000764	0	0.18	0.18	0.32	0.34	0.36	0	0	0
XLOC_000765	0.46	0	0	0	0.21	0	0.26	0	0
XLOC_000766	0	0	0	0	0	0	0	0	0
XLOC_000767	0	0	0	0	0	0	0	0	0
XLOC_000768	18.46	5.42	8.17	8.63	5.02	4.14	4.55	6.95	9.24
XLOC_000772	0	0.93	0.68	1.62	0	1.15	0.54	0.7	0.87
XLOC_000773	3.87	4.22	4.92	4.09	3.9	3.51	4.19	4.16	3.72
XLOC_000779	1.94	1.33	1.95	8.33	13.67	8.41	8.29	10.59	10.23
XLOC_000799	0	0	0	0.78	0	0.29	0	0.3	0
XLOC_000811	0.46	1.22	0.87	1.46	1.13	0.88	0.26	0.56	0.94
XLOC_000813	15.78	19.99	19.04	30.12	30.03	24.66	25.8	26.82	25.02
XLOC_000820	1.42	2.01	2.19	3.69	2.67	3.09	2.22	2.5	2.63
XLOC_000821	0.25	0.12	1.07	0.53	0.56	0.48	0.56	0.61	0.8
XLOC_000834	0.67	1.29	2.31	0.94	0.8	0.64	0.5	0.65	0.2
XLOC_000836	6.07	4.8	9.04	4.5	3.81	3.73	4.35	6.22	6.11
XLOC_000840	3.24	7.72	10.57	11.99	13.06	12.97	8.33	9.09	10.15
XLOC_000850	24.26	14.32	24.04	13.85	9.24	7.07	10.95	11.4	10.46
XLOC_000857	25.36	22.38	22.24	18.73	19.92	18.61	15.77	15.03	19.36
XLOC_000860	4.84	5.11	5.58	10.11	9.44	7.37	11.51	12.2	10.31
XLOC_000861	0.75	0.54	0.53	1.19	0.34	0.18	0.21	0	0.68
XLOC_000866	0	0	0	0	0	0	0	0	0
XLOC_000882	0	0	0	0	0	0	0	0	0
XLOC_000884	0.32	0	0	0.54	0.58	0	0.36	0	0
XLOC_000885	0	0	0	0	0	0	0	0	0
XLOC_000898	0	0	0	0	0	0	0	0	0
XLOC_000899	0.37	0.36	0	0.94	0.33	0.53	0.41	0.18	0.34
XLOC_000903	0	0	0.15	0	0	0.15	0	0.15	0
XLOC_000910	0.39	0	0.37	0.16	0	0.37	0	0.38	0.35
XLOC_000914	0.6	0	0	0	0.53	0	0	0.29	0.27
XLOC_000916	0.74	0	0.14	0.56	1.05	0.56	0.16	0.72	0.27
XLOC_000918	0	0	0	0	0	0	0	0	0
XLOC_000919	0	0.14	0	0.51	0	0	0	0	0
XLOC_000920	0	0.05	0	0.05	0.02	0.02	0.03	0.02	0
XLOC_000927	5.14	4.77	5.82	4.05	1.89	1.43	1.43	3.99	2.63
XLOC_000928	0.53	0.65	0.79	0.11	0.17	0.13	0.16	0.27	0.03
XLOC_000941	1.22	1.33	2.98	2.92	1.45	0.93	1.36	1.66	1.03
XLOC_000944	0	0.3	0.29	0.52	0.55	0.29	0	0	0
XLOC_000955	0	0	0	0	0	0	0	0	0
XLOC_000966	47.08	24.7	23.14	38.4	34.26	31.06	35.03	41.88	39.25
XLOC_000985	0.4	0.89	1.24	1.17	1.53	0.63	0.44	0.26	0.95
XLOC_000987	0	0	0	0	0.26	0	0	0	0
XLOC_000988	0	0	0	0	0	0	0	0	0
XLOC_000996	2.29	2.2	4.65	3.85	3.39	2.17	4.23	2.58	2.75
XLOC_000997	1.62	1.98	2.51	4.03	2.44	2.07	1.73	1.81	1.96
XLOC_000999	1.42	1.45	1.33	2.7	1.6	0.99	1.15	0.91	1.53
XLOC_001005	0	0.19	0	0.08	0	0	0.22	0	0
XLOC_001006	0	0	0	0	0	0	0	0	0
XLOC_001012	0	0	0	0	0	0	0	0	0
XLOC_001016	0.61	0.39	0.96	0.43	0.09	0.19	0.68	0.49	0.18
XLOC_001028	3.21	1.43	1.16	0.83	0.66	0.7	0.27	0.24	0.45
XLOC_001030	0.04	0.03	0.01	0.1	0.05	0.05	0.04	0.09	0.06
XLOC_001035	0.11	0.08	0.03	0.06	0.02	0	0.06	0.03	0.1
XLOC_001046	49.11	54.82	59.63	33.23	36.96	29.25	38.89	37.11	19.54
XLOC_001062	7.49	10.46	8.88	7.58	6.86	4.55	6.48	6	2.53
XLOC_001063	0.8	0	0.11	0.1	0.3	0.33	0.13	0.33	0.31
XLOC_001064	0.19	0.16	0.38	0.03	0.12	0.05	0.27	0.08	0.17
XLOC_001065	0	0	0	0.26	0	0.15	0.17	0.15	0
XLOC_001068	1.44	1.66	0.81	0	0	0	1.92	1.12	2.08
XLOC_001073	0	0.04	0	0	0	0	0	0	0
XLOC_001075	0	0	0	0.79	0.15	0.16	0	0	0
XLOC_001076	0.16	0.18	0.08	0.32	0.23	0.27	0.31	0.4	0.27
XLOC_001089	67.23	18.96	25.18	7.82	4.17	3.03	1.04	4.54	5.25
XLOC_001090	1.63	0.35	1.36	0.15	0	0	0	0	0
XLOC_001095	0	0	0	0	0	0	0	0	0
XLOC_001123	0.33	0.68	0.89	0.64	0.41	0.51	0.37	0.32	0.3
XLOC_001125	0	0	0	0	0	0	0	0	0
XLOC_001126	0	0	0	0	0	0	0	0	0.09
XLOC_001127	0.55	0.18	0.17	1.09	0.33	0.35	0.41	0.18	1
XLOC_001141	0	0.35	0.68	1.53	0.65	0	0	0	0.66
XLOC_001142	0	0	0	0	0	0	0	0	0
XLOC_001147	0	0	0	0	0	0	0	0	0
XLOC_001148	0.33	0.31	0.61	1.65	0.29	1.04	0.48	0.32	0.29
XLOC_001155	0	0	0	0	0	0	0	0	0
XLOC_001170	1.11	2.14	2.27	4.44	3.36	3.49	0.86	1.55	2.18
XLOC_001172	8.74	3.71	6.75	3.68	4.12	3.91	3.14	3.98	6.03
XLOC_001174	0.31	0.59	0.29	1.29	0.82	1.16	1.02	1.19	0.83
XLOC_001181	0	1.26	0.68	1.22	0.26	0.14	1.61	2.25	0.92
XLOC_001182	0.93	0	0.87	0.78	1.65	0.88	0.69	0.3	0.28
XLOC_001183	1.21	0.9	1.57	2.86	1.66	2.12	0.52	1.71	2.1
XLOC_001184	0.26	0.25	0.4	0.07	0.3	0.24	0	0.08	0.08
XLOC_001192	0.51	1.95	1.43	1.56	0.75	0.32	0.37	0.33	0.15
XLOC_001193	0.61	0.8	0.92	1.56	0.64	0.72	0.67	0.26	0.61
XLOC_001194	0.75	1.14	2.92	0.9	0.76	0.71	0.36	0.52	0.58
XLOC_001200	4.77	5.5	5.49	3.71	2.84	2.28	3.21	3.63	3.44
XLOC_001202	0.58	0.19	0.55	0.98	0.17	0.55	0.22	0	0.35
XLOC_001209	2.29	2.2	3.38	2.89	1.46	0.62	1.09	2.22	2.06
XLOC_001214	1.3	1.14	2.43	2.23	1.44	1.23	1.2	1.04	0.78
XLOC_001222	0	0.5	0.24	0.11	0	0	0	0	0
XLOC_001223	0.06	0	0.1	0.03	0.03	0.06	0.09	0.04	0
XLOC_001224	0	0	0	0	0	0	0	0	0
XLOC_001229	5.1	8.39	9.24	9.91	7.96	7.42	7.28	5.26	5.92
XLOC_001231	0	0	0.14	0.04	0.04	0	0.05	0.09	0
XLOC_001246	0	0	0	0	0	0	0	0	0
XLOC_001249	0.47	0.15	0.59	0.2	0	0	0	0	0
XLOC_001253	0.38	0.22	0.29	0.88	0.88	0.65	1.01	1.14	0.51
XLOC_001254	0	0.97	0.63	4.55	1.8	1.93	0	1.96	1.83
XLOC_001259	2.13	3.65	4.65	17.74	14.37	14.91	12.72	12.12	13.59
XLOC_001260	0	0	0	0.01	0.01	0.04	0	0.03	0.01
XLOC_001268	0.28	0.22	0.27	0.82	0.51	0.81	0.25	0.72	0.36
XLOC_001274	0	0	0	0	0	0	0	0	0
XLOC_001278	0	0	0	0	0	0	0	0	0
XLOC_001279	0	0	0	0	0	0	0	0	0
XLOC_001281	0.09	0	0	0	0	0	0	0	0
XLOC_001285	0.96	1.23	1.2	0.13	0.28	0.3	0.71	0	0
XLOC_001286	6.21	3.29	4.33	1.27	0.92	0.53	0.88	1.15	1.58
XLOC_001311	3.58	4.43	4.77	8.4	7.44	6.31	8.74	11.15	8.49
XLOC_001314	6.76	4.16	5.04	7.87	4.47	3.29	3.65	4.36	3.59
XLOC_001316	1.01	2.27	1.89	1.6	1.5	1.28	1.74	1.74	1.11
XLOC_001318	0.1	0.09	0	0	0	0	0	0	0
XLOC_001334	0	0	0	0	0	0	0	0	0
XLOC_001337	0.78	1.2	1.32	0.72	0.97	1.33	1.38	2.26	2.67
XLOC_001340	0.86	2.07	2.82	1.63	1.72	0.82	2.15	2.29	0.97
XLOC_001341	1.07	1.28	1.87	2.77	1.95	2.34	1.7	1.35	1.44
XLOC_001343	0.31	0.3	0	0	0	0.6	0	0	0
XLOC_001388	6.25	10.05	7.78	13.25	12.4	11.75	9.06	14.42	12.56
XLOC_001400	3.46	2.55	3.19	4.46	3.17	2.68	2.11	3.01	3.11
XLOC_001418	0	0	0	1.35	1.78	0.76	0.44	0.77	1.44
XLOC_001419	0.21	0.26	0.5	0.63	0.42	0.25	0.24	0.21	0.33
XLOC_001421	0	0	0	0	0	0	0	0	0
XLOC_001422	0	0	0	0	0	0	0	0	0
XLOC_001423	0	0	0	0	0	0	0	0	0
XLOC_001426	0	0	0	0.43	0	0	0	0	0.7
XLOC_001462	0	0	0	0.24	0.17	0.18	0.21	0.19	0.26
XLOC_001463	0	0	0	0	0.11	0	0.07	0	0
XLOC_001464	0.05	0	0	0	0.05	0	0	0	0
XLOC_001465	0	0	0	0	0.19	0	0.24	0	0
XLOC_001466	0.09	0.12	0.04	0.15	0.12	0.25	0.1	0.21	0.04
XLOC_001467	0	0	0	0	0	0	0	0	0
XLOC_001468	0	0	0	0.03	0	0	0	0	0
XLOC_001470	0.94	0.3	0.88	12.75	12.23	8.31	6.93	8.77	7.32
XLOC_001477	0	0	0	0	0	0	0	0	0
XLOC_001479	0.32	0.31	0.3	1.22	0.57	1.12	0.48	0.93	0.39
XLOC_001485	0	0	0	0	0	0	0	0	0
XLOC_001494	0.15	0.14	0.24	0.48	0.3	0.25	0.33	0.39	0.47
XLOC_001501	0	0	0	0	0	0	0	0	0
XLOC_001504	0	0	0	0	0	0	0	0	0
XLOC_001505	0	0	0	0	0	0	0	0	0
XLOC_001506	0	0	0	0	0	0	0	0	0
XLOC_001507	0	0	0	0	0	0	0	0	0
XLOC_001516	17.05	12.19	18.39	0.54	0.28	0.51	0.24	0.31	0.29
XLOC_001542	0	0	0	0	0	0	0	0	0
XLOC_001543	0	0	0	0	0	0	0	0	0
XLOC_001544	0.65	0.29	0.61	0.63	0.42	0.58	0.79	0.89	0.46
XLOC_001545	0.88	0.21	0	0.28	0	0.21	0	0	0
XLOC_001550	0	0	0.5	0.45	0.16	0	0	0	0
XLOC_001551	0	0.29	0	0	0.54	0	0	0	0
XLOC_001555	0.16	0.45	0.73	1.51	0.42	0.59	0.17	0.3	0.28
XLOC_001557	0.49	2.88	3.43	80.04	81	75.97	54	52.95	66.66
XLOC_001560	0.3	0.29	0.56	0	0	0.28	0	0	0.27
XLOC_001572	0	0	0	0.01	0	0	0	0	0
XLOC_001580	0.41	0.2	0.96	0.86	0.91	0.39	1.14	1.39	1.85
XLOC_001585	0	0	0	0	0	0	0	0	0
XLOC_001592	8.36	5.36	11.95	17.08	22.3	19.28	15.89	14.64	18.3
XLOC_001597	0.14	0.68	0.53	1.85	1.14	0.81	1.26	0.69	1.15
XLOC_001599	1.6	1.88	1.83	1.42	1.9	1.01	1.97	1.55	1.6
XLOC_001602	0	0	0	0.27	0.29	0	0	0	0
XLOC_001603	0.13	0.25	0	0.28	0.23	0.25	0.15	0.51	0.24
XLOC_001615	0.05	0	0.04	0	0	0	0.05	0	0
XLOC_001616	0	0	0	0	0	0	0	0	0
XLOC_001618	0	0	0.02	0.01	0	0.04	0	0.02	0.04
XLOC_001623	0.31	0.3	0.58	0.26	0.27	0	0.34	0.3	0
XLOC_001627	0	0	0	0	0	0	0	0	0
XLOC_001628	0	0	0	0	0	0	0	0	0
XLOC_001629	0.21	0	0	0	0	0	0.24	0.21	0
XLOC_001632	0	0	0	0	0	0	0	0	0
XLOC_001633	0	0	0	0.15	0	0.66	0	0	0
XLOC_001635	0	0	0	0	0	0.35	0.41	0	0.33
XLOC_001636	1.81	1.31	1.4	27.73	31.89	29.38	2.08	2.69	1.93
XLOC_001638	0	0	0	0	0	0	0	0	0
XLOC_001639	0.08	0	0	0.58	0.34	0.22	0.09	0.07	0.07
XLOC_001642	0.7	0.84	0.99	1.26	0.94	1	0.49	0.34	0.08
XLOC_001648	0	0	0	0	0	0	0	0	0
XLOC_001658	1.35	1.53	0.81	2.06	0.33	0.23	0.95	0.47	0.22
XLOC_001664	0	0	0	0.91	0.59	0.63	0.56	0.16	0.75
XLOC_001665	0	0	0	0	0	0	0	0	0
XLOC_001670	0	0.05	0	0.28	0.09	0.34	0.11	0.15	0.09
XLOC_001671	0.07	0	0.07	0.03	0	0	0	0	0.06
XLOC_001678	0.5	0.78	1	1.34	0.72	0.83	0.49	0.73	0.51
XLOC_001685	0	0	0	0	0	0	0	0	0
XLOC_001686	0	0	0	0	0	0	0	0	0
XLOC_001687	0.63	0	0	0	0	0	0	0	0
XLOC_001688	0	0	0	0	0	0	0	0	0
XLOC_001698	0	0	0	1.39	0	0	0	0	0.15
XLOC_001699	0	0	0.06	0	0	0.13	0	0	0.06
XLOC_001700	0	0	0	0	0	0	0	0	0
XLOC_001701	0	0	0	0	0	0	0	0	0
XLOC_001707	0.52	0.25	0.98	0	0	0	0	0	0.24
XLOC_001709	0	0	0	0	0	0	0	0	0
XLOC_001711	3.17	5.11	5.16	9.02	4.89	5.84	3.72	3.97	5.38
XLOC_001713	0.21	0.96	0.73	1.85	1.83	1.01	0.55	0.96	0.83
XLOC_001714	0	0	0	0	0	0	0	0	0
XLOC_001721	0.51	0.33	0.16	0.21	0.6	0.48	0.75	0.82	0.76
XLOC_001725	0	0.29	0.43	0.19	0.41	0.15	0.51	0.3	0.28
XLOC_001728	0	0	0	0	0	0	0	0	0
XLOC_001732	0	0	0	0	0	0	0	0	0
XLOC_001733	0	0	0	0	0	0	0	0	0
XLOC_001734	0	0	0	0	0	0	0	0	0
XLOC_001741	1.27	0.49	0.71	0	0	0.24	0.28	0	0.46
XLOC_001743	1.62	2.34	3.04	2.05	1.08	1.16	1.35	0.39	1.1
XLOC_001762	0.93	0.54	0.53	0.47	0	0	0.21	0.54	0.17
XLOC_001764	4.74	6.08	6.22	6.5	4.35	5.23	13.4	15.15	12.13
XLOC_001765	0.78	0.6	1.07	1.66	0.51	0.84	0.63	0.35	0.56
XLOC_001774	0	0	0	0	0	0	0	0	0
XLOC_001775	0	0	0	0	0	0	0	0	0
XLOC_001782	0.58	0.84	1.36	0.82	0.58	0.76	0.48	0.7	0.65
XLOC_001784	3.73	2.18	2.76	1.6	1.39	1.29	2.49	2.78	2.12
XLOC_001793	2.93	1.07	2.75	1.23	0.74	1.19	0.15	1.08	1.38
XLOC_001797	0.64	2.78	1.81	2.16	0.57	0.3	0	0.93	0.87
XLOC_001798	0.18	0.17	0.5	0.59	0.63	0.67	0.59	0.51	0.48
XLOC_001805	0	0.5	0.16	0.66	0.31	0.17	0.19	0	0.47
XLOC_001807	0.39	0	0.36	0.16	0	0	0.43	0	0
XLOC_001808	0	0.17	0	0.05	0.05	0.11	0.13	0.17	0.05
XLOC_001809	0	0	0	0	0	0	0	0	0
XLOC_001810	0	0	0	0	0	0	0	0	0
XLOC_001815	1.17	1.5	2.92	0.65	0.69	1.11	0.43	0.38	1.05
XLOC_001818	0.86	1.94	2.97	2.42	3.58	1.36	0.96	1.95	3.37
XLOC_001820	0	0	0	0	0.02	0	0	0	0.01
XLOC_001821	0.17	0.11	0.05	0.02	0.1	0.11	0	0	0.05
XLOC_001822	0	0	0	0	0	0	0	0	0
XLOC_001825	0.18	0	0	0.38	0	0.17	0	0	0.16
XLOC_001830	0	0.08	0.57	0.33	0.23	0.08	0	0.08	0.16
XLOC_001838	1.57	2.11	1.47	2.77	1.67	3.28	1.74	1.82	1.7
XLOC_001844	1.96	1.02	1.53	3.4	2.76	3.18	1.72	2.37	2.57
XLOC_001849	4.57	5.44	6.06	12.06	9.01	7.02	4.17	5.08	4.93
XLOC_001850	1.35	0.65	1.39	0.57	1.44	0.89	0	0.65	0.97
XLOC_001864	2.18	2.45	2.83	0.94	0.58	0.66	0.51	0.63	0.63
XLOC_001873	1.28	2.96	1.92	1.73	0.91	0.97	2.27	2.73	1.39
XLOC_001879	0.69	0.91	2.19	1.94	1.07	1.14	0.56	0.98	0.74
XLOC_001885	0.74	2.14	2.48	3.96	3.01	1.51	2.23	3.07	1.62
XLOC_001887	0.02	0.07	0.09	0	0.02	0	0.05	0.02	0.02
XLOC_001888	0	0	0	0	0	0	0	0	0
XLOC_001893	0	0	0	0	0	0	0	0	0
XLOC_001901	0	0	0	0	0	0	0	0	0
XLOC_001910	2.03	4.24	5.47	7.82	5.62	4.52	2.77	3.23	3.54
XLOC_001912	0.8	1.29	1.5	3.3	2.14	2.12	1.19	2.76	2.33
XLOC_001913	0.98	0.32	0.26	1.56	0.83	0.62	0.48	0.53	0.74
XLOC_001914	0.11	0.11	0	0.8	1.19	0.42	0.12	0.76	0.7
XLOC_001915	0.11	0	0	0	0	0	0	0	0
XLOC_001916	4.99	9.06	10.19	8.02	8.38	8.1	5.16	4.29	5.69
XLOC_001917	0.38	0.73	1.06	0.8	1.01	0	1.26	1.46	0.68
XLOC_001921	1.31	0.76	2.22	1.22	0	0	1.17	1.02	0.24
XLOC_001922	0.96	1.13	1.61	1.22	0.57	0.71	0.47	0.31	0.68
XLOC_001949	1.67	1.07	2.26	1.56	0.49	0.53	0.82	1.08	0.83
XLOC_001973	0.47	0.45	0.6	0.3	0.36	0.28	0.39	0.06	0.42
XLOC_001975	21.76	24.01	21.03	13.96	14.61	13.86	12.46	13.25	13.98
XLOC_001976	1.98	2.54	1.55	0.83	0.59	0.63	1.1	0.96	2.08
XLOC_001977	0	0	0	0	0	0	0	0	0
XLOC_001983	2.86	5.1	5.35	2.92	2.9	5.03	1.81	3.16	2.57
XLOC_001984	1.9	1.07	1.19	0.4	0.84	0	0.7	0.31	0.29
XLOC_001985	1.38	8.21	10.32	12.32	9.22	8.6	4.64	5.16	5.68
XLOC_001992	0.79	2.78	3.32	3.15	2.22	1.37	2.47	2.03	1.89
XLOC_001997	0	0	0	0.01	0	0	0	0	0
XLOC_001998	0.86	0.88	0.91	0.97	0.56	0.65	0.57	0.39	0.93
XLOC_002000	0.41	2.17	2.41	2.03	1.64	1.75	1.71	2.58	2.22
XLOC_002005	0.75	0	0.35	3.63	2	1.07	2.91	3.26	3.04
XLOC_002006	0	0	0	0.05	0.1	0	0	0	0
XLOC_002007	0.38	0.36	0.71	1.11	0.34	0	0.42	0	0
XLOC_002008	1.46	2.44	2.31	3.92	3.49	3.95	2.82	2.53	3.05
XLOC_002011	0.44	0	0.41	0.74	0.78	0.42	0.97	1.06	0.59
XLOC_002012	0.26	0.75	0.12	0.38	0.69	0.62	0.29	0.38	0.82
XLOC_002023	0	0	0	0	0	0	0	0	0
XLOC_002031	2.26	3.12	5.56	4.27	3.89	3.08	3.28	4.37	4.83
XLOC_002041	1.53	1.29	1.44	2.9	1.87	3.09	1.91	2.23	1.04
XLOC_002042	1.78	1.5	1.46	0.28	0.4	0.42	0	0.43	0
XLOC_002043	11.59	6.11	5.43	1.26	1.66	1.42	2.07	2.35	1.35
XLOC_002044	0.63	0.3	0.89	0.53	1.27	1.05	0.7	0.61	1
XLOC_002049	0.35	0.56	0.65	0.68	0.41	0.22	0.13	0.11	0.1
XLOC_002050	0	0	0	0	0	0	0	0	0
XLOC_002062	1.05	2.28	2.49	7.17	6.77	4.78	4.34	5.14	4.09
XLOC_002063	0.07	0.06	0.25	1.13	1.91	1.4	0.22	0.13	0.48
XLOC_002064	0	0.13	0.25	0.33	0	0.25	0	0.38	0
XLOC_002071	0.63	1.12	1.98	1.6	0.84	0.7	0.7	0.51	0.67
XLOC_002079	1.59	2.3	1.87	0.84	1.06	0.76	1.32	1.54	0.36
XLOC_002082	4.25	4.34	5.81	9.09	6.54	6.81	4.52	3.34	3.19
XLOC_002092	1.57	0.3	1.47	1.19	0.84	0	0.35	0.61	1.13
XLOC_002113	0	0.29	0	0	0.54	0	0	0.29	0
XLOC_002124	1.26	0	0	0	0	0	0	0	0
XLOC_002125	0	0	0	0	0.09	0.1	0	0	0
XLOC_002130	1.34	0.77	1.75	1.57	1.43	2.03	0.3	1.81	0.48
XLOC_002147	0	0.67	0.22	0.39	0.41	0.44	0.26	0.23	0.63
XLOC_002158	1.89	1.82	2.99	3.18	2.31	1.68	0.79	1.14	1.17
XLOC_002166	0	0.45	1.47	1.91	0.84	0.6	0.17	0	0.28
XLOC_002168	0	0	0.3	0.13	0	0	0	0	0
XLOC_002169	1.33	1.55	1.88	1.86	1.33	1.12	1.22	1.07	1.11
XLOC_002171	7.13	5.14	5.02	1.42	1.76	1.13	1.1	0.77	1.79
XLOC_002173	0.31	1.11	1.67	1.46	0.37	0.9	0.81	0.3	0.38
XLOC_002178	1.94	4.3	4.19	7.17	5.04	5.25	4.44	5.62	5.27
XLOC_002179	0	0	0	0	0	0	0	0	0
XLOC_002180	0	0	0	0.09	0.1	0	0	0.11	0.1
XLOC_002184	0.46	0.33	0.65	2.61	1.17	1.09	0.51	0.44	0.83
XLOC_002185	0.85	1.22	2.79	3.3	2.45	2.02	0.71	0.41	1.34
XLOC_002188	0.23	0.15	0.29	0.16	0.21	0.07	0.35	0.08	0.28
XLOC_002193	0	0	0	0	0	0	0	0	0
XLOC_002200	0.11	0.21	0.51	0.28	0.29	0	0.24	0	0
XLOC_002205	0.79	1.17	1.88	9.41	6.82	5.45	10.89	16.03	10.53
XLOC_002211	0.86	0.41	0.67	0.72	0.38	1.22	0.48	0.28	0.26
XLOC_002212	0	0	0	0	0	0	0	0	0
XLOC_002218	0	0	0	0	0	0	0.63	0.27	0
XLOC_002219	0.21	0.1	0.13	0.09	0.03	0.1	0.08	0.07	0.1
XLOC_002221	0.61	1.26	1.23	1.62	1.01	0.58	1.16	1.44	1.1
XLOC_002222	0	0.39	0.29	1.03	0.09	0.19	0.68	0.3	0.37
XLOC_002223	0.56	0	0.26	0.59	0	0.26	0	0	0.25
XLOC_002231	5.38	2.4	3.45	1.49	2.1	0.75	1.16	2.16	0.95
XLOC_002232	0	0	0	0	0	0	0.05	0	0
XLOC_002233	0	0	0.16	0.74	0	0.08	0	0	0.08
XLOC_002236	0.31	1.21	1.47	0.66	1.39	1.19	1.39	2.12	2.26
XLOC_002258	1.93	3.24	2.6	2.33	3.21	2.86	2.13	1.51	2.71
XLOC_002261	0.47	0.45	0.44	0.5	0.84	0.67	0.26	0	0.21
XLOC_002271	0.32	0	0	0	0.29	0	0	0	0
XLOC_002279	0	0	0.36	0	0	0.37	0.43	0	0.35
XLOC_002289	0.43	4.13	0.8	2.62	1.72	0.81	1.66	2.7	2.13
XLOC_002290	1.06	0	0.2	0.36	0	0	0	0	0
XLOC_002291	0.59	1.79	2.46	1.53	0.98	1.69	1.41	2.21	1.37
XLOC_002301	0.4	0.86	0.38	0.72	0.86	0.69	0.72	0.78	0.8
XLOC_002306	0	0	0.33	0	0	0	0	0	0.31
XLOC_002311	0.22	0.63	0.82	0.92	0.19	0.21	0.73	0.21	0.2
XLOC_002313	0.53	0.34	0.83	1.26	0.94	0.84	0.2	0.68	0.48
XLOC_002316	0.66	1.06	0.41	1.3	0.2	1.05	0.98	0.64	0.4
XLOC_002331	0.26	0.25	0.24	1.63	0.69	0.49	0	0.25	0.7
XLOC_002337	1.38	3.06	5.08	5.9	4.63	3.02	2	2.36	2.58
XLOC_002339	0.18	0.52	0.51	0.99	0	0.69	0.8	0.17	0.16
XLOC_002340	0.06	0.3	0.52	0.49	0.49	0.29	0.14	0.18	0.28
XLOC_002355	0	0	0	0	0	0	0	0	0
XLOC_002357	0	0	0	0	0.06	0	0	0	0
XLOC_002358	0.24	1.87	0.68	1.53	1.3	1.61	0.81	1.17	0.66
XLOC_002361	0.41	0	0.39	0.17	0	0	0	0	0
XLOC_002362	0	0	0	0.27	0.29	0.31	0	0	0
XLOC_002366	0	0	0	0	0	0	0	0	0
XLOC_002371	0.1	0.19	0.19	0.21	0.18	0.19	0.22	0.29	0.09
XLOC_002372	3.15	3.5	5.21	4.78	4.5	4.57	4.99	5.73	3.78
XLOC_002373	0.67	1.76	1.9	3.32	2.91	3.11	2.24	2.61	1.82
XLOC_002374	0.41	0.39	0.77	1.15	2.79	2.21	1.67	1.32	2.22
XLOC_002375	0.28	0.59	1.1	5.94	1.84	2.01	1.77	1.41	8
XLOC_002381	0.08	0.08	0.08	0	0.07	0.39	0.27	0.24	0.3
XLOC_002390	3.65	1.02	2.37	0.42	2.36	0.31	0.14	0.33	0.33
XLOC_002391	1.42	0.96	0.53	0.12	0.06	0.07	0.16	0.21	0.19
XLOC_002396	3.64	4.2	5.29	7.84	6.05	4.96	4.71	3.35	5.69
XLOC_002397	1.89	0.73	2.12	2.62	1.17	1.25	1.25	0.55	1.36
XLOC_002399	4.98	5.16	7.55	8.71	5.8	4.73	6.37	2.23	3.45
XLOC_002408	0	0	0	0	0	0	0	0	0
XLOC_002424	2.02	1.46	1.86	2	0.54	0.69	0.6	0.61	0.93
XLOC_002438	1.97	1.29	2.44	1.4	0.48	0.43	0.5	0.26	0.49
XLOC_002441	0.19	0.93	0.73	1.39	0.69	0.55	0.64	0.94	0.35
XLOC_002442	0	0.36	0	0.31	0.33	0.35	0.41	0	0
XLOC_002446	1.24	1.58	1.93	3.64	0	0.39	0	0	0.74
XLOC_002451	0	0	0	0.32	0.34	0.36	0.42	0	0.35
XLOC_002452	1.09	1.46	3.01	0.92	0.97	0.81	0.54	1	0.49
XLOC_002453	2.15	1.33	1.73	0.77	0.95	0.87	1.7	1.78	1.8
XLOC_002459	0.34	2.59	1.58	1.7	1.5	0.96	0.75	0.98	1.52
XLOC_002462	1.56	1.87	2.8	2.35	0.69	0.99	1.15	0.5	0.82
XLOC_002467	0.96	1.11	1.44	1.86	1.03	1.1	0.43	1.49	1.04
XLOC_002469	0.06	0.12	0.18	0.03	0.11	0	0	0	0
XLOC_002470	0.57	0.62	0.73	0.78	0.88	1.28	0.95	0.89	0.58
XLOC_002472	0.78	1.06	1.18	1.82	0.7	1.12	0.87	0.38	0.99
XLOC_002474	12.62	10.9	13.26	12.72	10.8	9.6	14.31	11.94	12.62
XLOC_002476	0	0	0	0	0	0	0	0	0
XLOC_002492	0.36	0	0	0.08	0	0	0	0.17	0.16
XLOC_002493	0	0	0	0	0	0	0	0	0
XLOC_002494	0	0	0	0	0	0	0	0	0
XLOC_002496	0	0	0	0	0	0	0	0	0
XLOC_002504	0	0.78	0.46	1.43	0.14	0.46	0.18	0.16	0.88
XLOC_002506	0.98	1.42	0.85	0.21	0.22	0.23	0.64	0.32	0.52
XLOC_002529	0	0.47	0	0.26	0	0.23	0.41	0.71	0.55
XLOC_002536	0	0	0	0	0	0	0	0	0
XLOC_002547	0.33	0	0.31	0.28	0	0	0	0.32	0
XLOC_002553	0	0.25	0	0.43	0	0.49	0	0.74	0.23
XLOC_002555	0.42	0.73	0.55	0.49	0.6	0.56	0.74	0.65	0.38
XLOC_002558	0.35	0	0.32	0.15	0	0	0	0	0
XLOC_002567	0.87	0.81	1.08	4.16	3.17	3.19	3.45	4.26	3.46
XLOC_002576	1.46	1.75	2.39	3.99	0.65	0.69	1.21	0.35	1.31
XLOC_002590	0	0	0	0	0	0	0	0	0
XLOC_002592	0.17	0.49	0.8	0.29	0.46	0.16	0.38	0.5	0.46
XLOC_002593	0.37	0.32	0.82	0.58	0.3	0.28	0.23	0.2	0.22
XLOC_002594	1.87	1.8	2.41	2.55	2.08	2.33	1.17	2.71	2.53
XLOC_002597	0.15	0.15	0.28	1.4	0.81	0.72	0.5	0.15	0.27
XLOC_002605	0.26	0.5	0	0.26	0.23	0.16	0.1	0.17	0
XLOC_002612	0	0	0.13	0.37	0.3	0.38	0	0.13	0.18
XLOC_002626	8.96	7.74	8.9	11.22	10.71	8.08	22.28	26.39	22.59
XLOC_002630	1.18	1.3	0.79	3.06	0.9	1.44	2.44	1.14	2.74
XLOC_002645	0.69	1.99	2.74	1.67	2.14	1.63	1.15	1.5	1.24
XLOC_002652	1.45	2.85	3.39	4.91	3.83	3.76	2.05	3.36	2.31
XLOC_002653	0.61	1.3	1.58	1.98	1.62	1.46	0.83	0.86	1.01
XLOC_002690	1.28	0.61	0.15	0	0.57	0.15	0.71	1.7	0.43
XLOC_002691	0	0	0	0	0	0	0	0	0
XLOC_002692	0	0	0	0	0	0	0	0	0
XLOC_002693	0	0	0	0	0	0	0	0	0
XLOC_002694	0	0	0	0	0	0	0	0	0
XLOC_002696	3.55	5.12	7.13	5.99	3.7	3.03	2.75	3.04	2.79
XLOC_002712	8.81	3.6	5.97	1.97	3.17	1.78	1.66	1.27	1.69
XLOC_002716	0	0	0	0	0	0	0	0	0
XLOC_002722	0.81	0.39	0.19	0.93	1.37	0.96	0.74	1.36	1.15
XLOC_002725	0.36	0.17	0.68	4.25	1.92	2.57	1	0.87	0.65
XLOC_002728	0	0	0	1.65	1.36	1.55	1.8	2.04	1.04
XLOC_002730	0.7	0.17	0.49	2.05	2.17	2.64	4.44	3.37	2.51
XLOC_002731	0	0	0	0.01	0	0	0	0	0.01
XLOC_002732	0	0	0.34	0	0	0	0	0	0.33
XLOC_002734	8.57	5.43	5.85	20.79	14.44	12.21	14.33	17.03	19.14
XLOC_002742	0	0	0	0	0	0	0	0	0
XLOC_002749	0.18	0.09	0	0.04	0	0.04	0	0	0
XLOC_002750	0	0	0	0	0.05	0	0	0	0
XLOC_002767	0.77	2.38	2.32	3.97	1.93	1.76	1.89	3.3	1.95
XLOC_002768	0.82	0	0	0.17	0.36	0	0	0	0
XLOC_002778	0	0	0	0	0	0	0	0	0
XLOC_002787	0	0	0	0	0	0	0	0	0
XLOC_002799	0	0	0	0.07	0.07	0.23	0	0.08	0.21
XLOC_002814	2.72	2.1	4.04	3.53	1.1	1.91	1.5	1.54	2.18
XLOC_002815	1.43	1.05	1.85	2.4	1.76	1.87	1.58	2.65	2.17
XLOC_002819	0	0	0	0	0.25	0	0	0	0.25
XLOC_002829	1.42	1.12	2.06	0.76	0.92	1.35	1.43	0.75	1.17
XLOC_002832	1.48	3.31	3.98	6.98	4.8	4.03	1.72	1.89	2.43
XLOC_002846	0.98	1.51	1.47	1.73	1.74	1.12	1.74	2.08	0.88
XLOC_002889	1.93	3.15	1.99	4.79	2.92	2.75	2.78	3.18	1.91
XLOC_002891	0.91	1.53	1.39	1.87	1.92	1.73	1.14	0.88	0.92
XLOC_002893	0	0	0	0	0	0	0	0	0
XLOC_002894	0	0	0	0	0	0	0	0	0
XLOC_002895	2.44	2.11	2.97	0.72	0	0	0.27	0.24	0
XLOC_002896	0.91	0.99	1.07	1.3	0.91	0.33	0.89	0.55	0.21
XLOC_002897	0	0	0	0	0	0	0	0	0
XLOC_002914	0.3	0.57	0.98	0.94	0.4	0.28	0.17	0.14	0
XLOC_002919	1.05	0.85	1.44	1.25	1.22	1.22	0.45	0.78	1.53
XLOC_002931	0	0	0	0	0	0	0	0	0
XLOC_002935	0	0	0	0	0	0	0	0	0
XLOC_002936	0	0	0	0.92	1.11	0.3	0.35	0.9	1.4
XLOC_002938	0	0.17	0	0	0	0.16	0	0	0
XLOC_002947	1.22	2.34	3.08	19.69	18.27	14.55	18.2	27.18	18.19
XLOC_002949	0.33	0.22	0.16	0	0	0	0.11	0.1	0.03
XLOC_002950	0.16	0.08	0.15	0.44	1.08	0.77	0.99	0.78	0.51
XLOC_002951	0.32	0.76	1.64	0.4	0.28	0.6	0.7	0.77	0.14
XLOC_002952	0	0	0	0.3	0	0	0	0	0
XLOC_002954	0	0	0.33	0	0.31	0	0	0	0
XLOC_002956	0	0	0	0	0	0.38	0	0	0
XLOC_002963	0	0	0	0.57	0.3	0.16	0.19	0.33	0.3
XLOC_002966	0.4	0.38	0	0.11	0.24	0.13	0.44	0.38	0.12
XLOC_002970	0	0	0	0	0	0	0	0	0
XLOC_002973	0	0.28	0.32	1.71	0.82	1.1	0.97	0.89	1.35
XLOC_002975	0	0	0	0	0	0	0	0	0
XLOC_002977	0	0	0	0	0	0	0	0	0
XLOC_002978	0	0	0	0.02	0	0.09	0	0.05	0
XLOC_002979	0	0.22	0.21	0	0	0.21	0	0	0.2
XLOC_002981	0	0	0	0.05	0.07	0.08	0.09	0	0.07
XLOC_002985	0	0	0	0	0	0	0	0	0
XLOC_002991	0	0	0.47	0	0.45	0.48	0	0	0.9
XLOC_002998	0	0.1	0	0	0	0	0	0	0
XLOC_003002	0	0	0	0	0	0	0	0	0
XLOC_003004	0.45	1.73	1.01	2.69	2.8	2.13	2.69	1.65	2.35
XLOC_003005	0	0	0	0	0	0	0	0	0
XLOC_003006	0	0	0	0.07	0	0.32	0	0	0.3
XLOC_003007	0.31	0.23	0.34	1.47	1.02	1.29	1.19	1.72	1.15
XLOC_003008	0.29	0.55	0.54	0.48	0.26	0.27	0.96	0.28	0.52
XLOC_003009	0	0.22	0.21	0.38	0.2	0.43	0.25	0	0
XLOC_003010	0	0	0.29	1.05	0.56	0	0	0.6	0.28
XLOC_003017	0.31	0.22	0.22	0.06	0.14	0.15	0	0.22	0
XLOC_003022	0	0	0	0	0	0	0.21	0	0
XLOC_003023	2.04	0.69	1.44	0.9	0.49	0.42	0.24	0.59	0.6
XLOC_003024	0	0	0.14	0.13	0.93	1.42	0	0	0
XLOC_003025	0	0.47	0.15	0.07	0	0	0.18	0	0.15
XLOC_003027	0	0	0	0	0	0	0	0	0
XLOC_003028	0	0	0	0	0	0	0	0	0
XLOC_003030	0	0	0	0	0	0	0	0.31	0
XLOC_003033	0	0	0	0	0	0	0	0	0
XLOC_003034	0.63	0.76	0.89	0.2	0	0	0.17	0	0.28
XLOC_003035	0.29	0.28	0.27	0	0.52	0.28	0	0	0
XLOC_003036	0	0	0	0	0	0	0	0	0
XLOC_003037	0	0	0	0	0	0	0	0	0
XLOC_003038	0	0.08	0	0.03	0	0	0	0	0
XLOC_003039	0.1	0	0	0.04	0	0	0	0	0
XLOC_003040	0.35	0	0	0.15	0	0	0	0	0
XLOC_003041	0.05	0.05	0.13	0.21	0.29	0.23	0.18	0.31	0.2
XLOC_003043	0	0.07	0.12	0.85	1.75	1.71	1.95	1.81	1.17
XLOC_003047	0.47	1.05	0.88	1.98	1.25	0.89	0.35	1.21	0.56
XLOC_003050	0.7	1	1.63	0.59	0.62	0.99	1.16	1.68	0.94
XLOC_003060	0	0	0	0.12	0.63	0.27	0.31	0.14	0
XLOC_003061	0	0	0	0	0	0	0	0	0
XLOC_003062	0	0	0	0	0	0	0	0	0
XLOC_003063	12.27	7	9.17	20.08	14.15	14.01	8.29	9.46	9.85
XLOC_003066	3.21	4.43	2.44	4.47	1.78	1.14	2	2.52	0.72
XLOC_003067	0	0	0.34	0	0	0	0	0	0
XLOC_003069	0	0	0	0	0	0	0	0	0
XLOC_003076	0	0	0	0	0	0	0	0	0
XLOC_003077	0.08	0	0.08	0.04	0	0	0	0.08	0.08
XLOC_003083	0	0.11	0.55	0.89	0.31	0.11	0.13	0.34	0.53
XLOC_003084	0.18	0.17	0	0.31	0.32	0.34	0	0	0.49
XLOC_003095	0.1	0.28	0.28	0.45	0.52	0.46	0	0.09	0.53
XLOC_003098	0.31	0.6	0.58	0.52	0	0.29	0	0	0.28
XLOC_003106	1.29	0	0.69	0.23	0.16	0	0.2	0.18	0
XLOC_003112	0.13	0.51	1.11	2.22	1.06	0.88	0.59	0.77	0.36
XLOC_003113	0.55	0.42	1.44	2.17	2.43	1.66	0.61	0.53	0.79
XLOC_003115	1.12	1.79	2.1	2.51	1.33	0.35	0.41	1.44	1.01
XLOC_003126	0.34	0.33	0	0	0	0	0	0	0
XLOC_003148	0.2	0.58	0.47	1.06	0.45	0.29	0.34	0.1	0.18
XLOC_003157	0.23	1.75	0.43	3.17	0.81	0.65	0.51	0.44	1.03
XLOC_003182	0.06	0.18	0.04	0.19	0.11	0.24	0.18	0.24	0.17
XLOC_003196	0	0	0	0	0	0	0	0	0
XLOC_003198	1.65	0.88	0.86	0.46	0.82	1.05	1.22	0.71	0.66
XLOC_003205	0.1	0	0	0	0	0	0	0	0
XLOC_003206	0	0	0	0	0	0	0	0	0
XLOC_003207	0.4	0.6	1.05	0.91	0.24	0.47	0.65	0.56	0.73
XLOC_003218	1.6	0.89	1.62	0.84	0.71	1.26	0.44	0.26	0.48
XLOC_003219	0.87	2.19	2.24	2.38	1.16	1.44	0.72	1.05	1.08
XLOC_003230	0.28	0.63	0.88	1.02	0.58	0.71	0.31	0.63	0.25
XLOC_003234	0	0	0	0	0	0	0	0	0
XLOC_003236	0	0	0	0	0	0	0	0	0
XLOC_003237	0	0	0	0	0	0	0	0	0
XLOC_003240	0	0	0.14	0	0	0	0	0	0
XLOC_003242	1.09	0.62	0.66	0.29	0.26	0.24	0.37	0.28	0.35
XLOC_003243	0.33	0.48	0.93	0.35	0	0	0	0	0
XLOC_003248	1.15	2.43	3.02	3.14	3.17	3.06	1.78	2.56	1.45
XLOC_003255	0	0	0	0	0	0	0	0	0
XLOC_003257	0.1	0	0.1	0	0	0	0	0	0
XLOC_003264	1.02	0	0	5.07	3.64	0.14	0.08	3.11	0.2
XLOC_003265	0	0	0	0	0	0	0	0	0
XLOC_003267	0	0	0	0.81	0.34	0.36	0.42	1.11	0.35
XLOC_003271	0.41	0	0	0	0	0	0	0.39	0
XLOC_003273	0	0	0	0	0	0	0	0	0
XLOC_003274	0	0	0	0	0	0	0	0	0
XLOC_003275	0	0	0	0	0	0	0	0	0
XLOC_003280	0	0.32	0.92	3.32	0	2.5	1.09	2.54	1.78
XLOC_003283	0.51	0.66	0.64	3.6	0.91	3.57	0.95	1.32	2.93
XLOC_003288	0.04	0	0	0	0	0	0	0	0
XLOC_003289	0.05	0.09	0.17	0.07	0.16	0.09	0.13	0.13	0.08
XLOC_003291	0.22	0	0	0	0	0	0	0.22	0
XLOC_003299	0	0	0.18	0.16	0	0.36	0	0.37	0
XLOC_003301	0	0.62	0.3	0.27	0.58	0.31	0	1.57	0.29
XLOC_003305	2.66	2.8	2.85	2.45	2.81	1.92	1.54	2.08	2.4
XLOC_003308	0.65	0.62	0.91	0	0.58	0.31	0	0	0.58
XLOC_003312	0.22	0.21	0.2	0.95	0.77	0.61	0.12	0.42	0.39
XLOC_003319	1.16	0.89	0.74	1.07	1.11	0.83	1.33	0.99	1.17
XLOC_003323	0.74	0.71	0.69	1.86	2.95	4.19	1.63	3.21	1.33
XLOC_003325	0	0.34	0	0	0.31	0	0	0	0.94
XLOC_003340	2.44	4.69	5.77	8.91	7.99	4.73	3.36	4.16	4.22
XLOC_003345	0.26	0	0	0	0.12	0	0	0	0
XLOC_003346	3.65	2.75	2.2	2.68	3.59	2.47	2.6	4.91	2.7
XLOC_003347	0.9	0.43	0.11	0.57	0.6	0.32	0.25	0.54	0.61
XLOC_003350	0	0	0.42	0	0	0	0	0	0
XLOC_003351	211.63	108.01	130.25	0	0.12	0	0	0.13	0
XLOC_003352	1.2	0.29	1.41	0	0	0	0.33	0	0
XLOC_003353	0.28	0	0	0.12	0	0	0	0	0
XLOC_003356	7.67	6.53	8.02	1.41	1.57	0.75	1.76	1.96	1.67
XLOC_003359	0.41	0.39	0	0.17	0	0	0.45	0.4	0.37
XLOC_003373	0.32	0.46	0.3	0	0.28	0	0	0	0.14
XLOC_003376	0	0	0	0	0	0	0	0	0
XLOC_003379	0.09	0.09	0.08	0.04	0	0.09	0.2	0	0.08
XLOC_003398	0	0.31	0.61	2.46	0.87	0.62	1.44	0	0.59
XLOC_003404	0.46	0.66	1.28	1.24	1.21	1.51	1.39	0.66	1.03
XLOC_003410	0.89	0.86	1.67	1.25	0.79	0.56	0.99	0.57	1.07
XLOC_003420	0.17	0.4	0.39	0.42	0.67	0.8	0.75	0.49	0.83
XLOC_003422	0.38	1.11	1.08	2.26	0	0.91	0.43	0.37	0.52
XLOC_003424	0.23	0.22	0.43	0.19	0.2	0.22	0	0	0.62
XLOC_003431	0	0.2	0.1	0.04	0	0	0.23	0.2	0
XLOC_003435	2.1	1.3	0.56	3.73	2.81	2.85	2.67	4.07	3.25
XLOC_003439	1.61	4.63	6.36	3.68	2.7	3.05	1.19	1.55	1.45
XLOC_003447	3.61	2.14	2.87	4.91	3.21	2.64	3.39	2.15	2.5
XLOC_003460	0.62	0.4	0.97	1.82	1.1	1.37	1.37	1.8	0.37
XLOC_003464	2.12	1.12	1.22	3.07	2.25	1.94	1.51	1.52	2.03
XLOC_003484	1.73	3.13	4.67	7.2	0.96	2.26	1.44	1.68	2.34
XLOC_003495	0	0	0	0	0	0	0	0	0
XLOC_003497	1.99	2.81	2.65	4.44	3.35	2.08	2.2	2.33	3.02
XLOC_003512	0.68	0.53	0.9	1.21	0.37	0.65	0.46	0.26	0.86
XLOC_003513	2.51	2.1	3.3	5.22	4.77	1.75	2.6	3.41	1.21
XLOC_003516	7	9.28	8.15	8.23	5.37	4.13	2.94	3.27	3.7
XLOC_003525	1.51	1.4	1.37	3.9	3.37	2.51	2.58	2.52	2.47
XLOC_003527	1.37	1.75	1.28	3.13	2.57	1.73	1.52	1.32	1.37
XLOC_003529	0.56	0	0.52	3.52	0.5	1.59	1.24	1.35	0.75
XLOC_003531	0.55	0.18	0.52	0	0.16	0	0	0	0.33
XLOC_003532	0	0	0	0	0	0	0	0	0
XLOC_003536	2.06	1.69	1.93	1.36	1.31	1.39	0.65	0.57	0.53
XLOC_003543	221.69	103.5	121.25	34.92	43.61	32.66	63.08	68.42	73.48
XLOC_003544	0	0	0	0	0	0	0	0	0
XLOC_003545	0	0	0	0.17	0.07	0	0	0	0.07
XLOC_003555	0.84	1.62	1.74	3.05	2.4	0.64	0.75	0.98	1.52
XLOC_003566	0	0	0	0	0	0.08	0	0	0
XLOC_003567	0	0	0	0	0	0	0	0	0
XLOC_003568	0	0	0	1.32	0	0	0	0.22	0
XLOC_003569	0	0	0	0	0	0	0	0	0
XLOC_003573	1.2	1.45	0.56	1.01	0.8	0.29	0.33	1.17	0.54
XLOC_003578	1.24	1.79	3.61	3.77	1	0.83	0.96	0.6	0.9
XLOC_003580	4.77	7.07	5.77	8.55	8.64	9.82	8.25	9.41	11.65
XLOC_003586	0.78	0.94	1.1	1.36	0.87	0.56	0.11	0.47	0.53
XLOC_003591	0.35	0.83	1.79	1.68	0.62	0.33	0.38	0.17	0
XLOC_003599	10.21	9.45	10.99	2.86	2.02	3.59	2.51	4.76	4.09
XLOC_003603	1.25	1.46	2.17	1.5	1.74	0.51	1.09	1.55	0.96
XLOC_003604	1.38	1.16	1.62	2.01	1.08	0.71	0.83	1	1.14
XLOC_003611	1.66	1.91	1.55	3.34	0.88	2.52	1.1	0	1.19
XLOC_003620	0.21	0	0.6	0.27	0	0	0	0	0
XLOC_003624	0.05	0.04	0.21	0.25	0.08	0.17	0.05	0.09	0.04
XLOC_003627	1.18	0.45	0.44	1.49	0.84	0.45	0	0.68	0.21
XLOC_003637	0	0	0	0	0	0	0	0	0
XLOC_003639	1.49	0.91	1.52	1.65	0.72	0.64	0.6	0.39	0.73
XLOC_003651	0.54	0	0.34	0.15	0	0.17	0	0	0.16
XLOC_003653	0	1	1.95	2.33	1.23	0.33	2.3	1.68	0.94
XLOC_003657	0	0	0	0	0	0	0	0	0.36
XLOC_003666	2.16	1.5	2.25	2.88	2.89	3.08	2	2.09	2.27
XLOC_003667	2.2	3.05	2.86	3.98	2.77	2.26	2.57	3.01	2.8
XLOC_003668	0.36	0.17	0.34	1.07	0.81	1.38	0.81	1.58	0.65
XLOC_003679	0	0.26	0.5	0	0	0	0	0.52	0
XLOC_003682	0.69	0.33	1.62	0.73	0.61	2.62	0.76	2	0.31
XLOC_003692	2.51	4.42	5.49	9.59	4.65	7.74	5.33	4.86	5.09
XLOC_003702	0.4	0.38	0.75	0.5	0.36	0.38	0	0.39	0
XLOC_003711	0	1.51	2.21	1.65	1.05	1.49	0.44	0.38	0.71
XLOC_003712	0.14	0.26	0.13	0	0	0	0	0	0.12
XLOC_003714	0.67	0.32	0.31	0	0	0.64	0	0	0
XLOC_003720	0	0	0	0.14	0.29	0	0	0.32	0
XLOC_003731	0.45	0.86	1.05	1.03	0.79	0	0.49	0.22	1.01
XLOC_003739	1.85	2.28	2.1	1.96	1.53	1.63	1.81	2.17	1.55
XLOC_003751	0.9	1.73	1.52	0.83	1.6	2.22	1.2	1.05	0.81
XLOC_003752	1.28	0.49	0.96	0.65	0.34	0.12	0.43	0.37	0.69
XLOC_003759	0	0	0	0	0	0	0	0	0
XLOC_003760	1.6	4.4	6.51	12.87	6.45	6.74	3.72	4.65	6.05
XLOC_003770	0.17	0.33	0.48	0.8	0.46	0.27	0.13	0.22	0.31
XLOC_003772	1.34	1.11	1.08	2.58	1.7	1.46	2.12	3.52	2.94
XLOC_003774	0	0	0	0	0	0	0	0	0
XLOC_003775	0	0	0	0	0	0	0	0	0
XLOC_003776	0	0	0	0	0	0	0	0	0.18
XLOC_003779	0.19	0.23	0.18	0.65	0.17	0.13	0.21	0.05	0.04
XLOC_003780	1.91	3.3	2.26	1.82	1.13	1.69	0.99	1.47	0.92
XLOC_003781	0.27	0.78	0.7	0.71	0.97	0.97	0.3	0.53	0.55
XLOC_003782	0.86	0.66	0.64	2.45	1.22	1.79	0.76	0.83	0.93
XLOC_003798	0	0	0	0	0	0	0	0	0
XLOC_003799	0.87	0	0.54	0.97	1.54	0.82	0	0.56	1.3
XLOC_003804	1.11	1.68	1.19	2.6	3.1	1.96	2.46	3.07	3.57
XLOC_003809	0	0	0.4	0.09	0.19	0.2	0	0	0
XLOC_003816	1.49	1.89	1.88	4.75	3.44	2.36	2.43	2.7	2.91
XLOC_003826	0.28	0.27	0	0.72	0.51	0	0	0	0.51
XLOC_003831	0.08	0.04	0.04	0.07	0	0.04	0	0	0.04
XLOC_003833	18.94	20.72	18.32	36.2	38.48	35.52	27.64	29.4	35.41
XLOC_003834	0.58	0.66	0.22	0.29	0.31	0.11	0	0	0.1
XLOC_003835	0.02	0	0	0	0	0	0	0	0.02
XLOC_003838	0.27	0.26	0.13	0.63	0.24	0.26	0.15	0.66	0.25
XLOC_003840	4.26	3.89	5.35	6.23	4.98	5.11	3.54	4.85	4.56
XLOC_003851	1.26	0.49	1.66	3.26	1.87	2	1.4	1.71	2.12
XLOC_003863	0.33	0	0.92	0.55	0	0.31	0.36	0.32	0
XLOC_003869	0.62	0.24	0.82	0.58	0.11	0.12	0	0.12	0.22
XLOC_003870	2.24	1.69	3.6	3.09	1.14	2.73	0.89	1.55	1.58
XLOC_003872	1.66	1.71	3.22	7.12	4.63	5.73	2.36	4.46	4.05
XLOC_003873	6.33	9.64	7.27	7.06	4.87	3.65	4.1	3.1	3.08
XLOC_003874	0	0	0	0	0	0	0	0	0
XLOC_003889	0.92	0.48	0.94	1.23	0.45	0.32	0.46	0.24	0.45
XLOC_003890	0.47	0.75	0.15	1.44	0.69	0.89	0.35	0.6	0.84
XLOC_003892	5.31	4.59	3.48	2.68	1.42	1.76	2.06	1.54	0.72
XLOC_003894	0.23	0.44	1.07	2.11	1.42	0	0.25	1.1	1.03
XLOC_003898	0	0	0	0	0	0	0	0	0
XLOC_003912	0.45	0.58	0.99	0.63	0.67	0.43	0.67	0.73	0.41
XLOC_003915	0	0.15	0.89	0.13	0.14	0.15	0.18	0	0.14
XLOC_003925	0	0.14	0.27	1.88	1.16	1.23	0.32	0.7	0.52
XLOC_003935	0	0.23	0.44	0.2	0	1.12	0	0.46	0.42
XLOC_003938	0.36	0.66	0.75	1.42	1.1	0.93	0.68	1.05	0.69
XLOC_003939	0.08	0.53	0.73	0.43	0.56	0.15	0.09	0.23	0.21
XLOC_003940	0	0	0	0	0	0	0	0	0
XLOC_003942	3.13	3.44	4.94	6.39	4.05	4.75	3.27	3.72	5.23
XLOC_003946	1.03	2.31	2.42	5.78	4.58	3.75	5.52	6.82	6.5
XLOC_003947	0.06	0.12	0.09	0.03	0.09	0.12	0.11	0.06	0.09
XLOC_003957	0.31	0.49	1.24	1.97	0.27	0.58	0.11	0.49	1.01
XLOC_003962	0	0.27	0.26	0.12	0.62	0.26	0	0.27	0
XLOC_003970	0.79	1.52	0.74	1.33	0.7	0.25	0.87	0.51	1.42
XLOC_003976	0.84	1.35	2.23	3.71	1.37	2.39	0.47	2.71	2.02
XLOC_003980	0.17	0.97	0.47	1.49	1.35	0.8	0.19	0.33	1.22
XLOC_003988	1.6	1.54	2.4	2.02	2.56	1.82	1.42	0.62	2.3
XLOC_003989	1.44	0.86	1.48	2.6	1.4	1.37	1.75	1.06	1.17
XLOC_003990	3.82	3.35	3.81	3.42	2.39	2.91	1.77	1.7	2.38
XLOC_003994	1.63	1.54	2.06	4.29	3.2	2.81	2.36	3.26	2.82
XLOC_003995	0.06	0.05	0.11	0.24	0.15	0	0	0.05	0.05
XLOC_004008	0	0	0	0	0	0	0	0	0
XLOC_004010	1.39	1.33	2.6	3.42	2.11	2.26	1.1	1.15	1.07
XLOC_004011	1.43	1.15	1.79	3.51	1.7	1.13	1.32	1.15	1.08
XLOC_004012	0.85	1.9	1.85	1.78	0.75	0.27	0	1.64	0.51
XLOC_004027	0.55	0.72	1.46	1.01	0.62	0.76	0.61	0.19	0.45
XLOC_004039	0.51	0.82	1.91	2.07	0.91	0.97	0.19	0.16	0.76
XLOC_004048	0.38	0.73	0.71	2.24	0.59	1.71	0.21	1.01	1.03
XLOC_004054	0	0.41	0.53	0.3	0.38	0.13	0.31	0	0.13
XLOC_004055	0.15	0.14	0.14	0.18	0	0	0	0.42	0.13
XLOC_004065	0	0.05	0	0	0.04	0	0	0.05	0.09
XLOC_004067	0	0	0	0	0.06	0	0	0	0
XLOC_004069	0	0.55	0.27	0.24	0	1.1	0	0	0.78
XLOC_004072	1.24	0	1.16	1.39	0	0.78	0.91	0.4	1.11
XLOC_004075	0.31	0.3	0.29	0.53	0.56	1.48	0.69	0	0.28
XLOC_004076	0.21	0.37	0.57	0.93	0.59	0.85	0.77	0.92	0.77
XLOC_004077	0	0.23	0.22	1.6	1.06	2.03	0.26	0.69	0.21
XLOC_004078	0.87	3	2.93	4.31	4.79	3.46	2.12	2.52	2.5
XLOC_004097	0	0	0	0	0	0	0	0	0
XLOC_004098	0.33	0	0.15	0.9	0.88	0.47	0.18	0.32	1.04
XLOC_004101	0	0	0	0	0	0	0.21	0	0
XLOC_004109	1.64	1.15	0.98	0.66	0.53	1.2	1.74	2.53	1.68
XLOC_004112	0	0	0	0	0	0	0	0	0
XLOC_004115	0	0	0	0	0	0	0	0	0
XLOC_004116	0	0	0	0	0	0	0	0	0
XLOC_004119	0.99	0	0.62	0.69	1.47	0.63	0	0.64	0.59
XLOC_004130	0	0	0	0	0	0	0	0	0
XLOC_004131	0.12	0.3	0.35	0.16	0.66	0.23	0.41	0.24	0.33
XLOC_004133	0	0	0	0	0	0	0	0	0
XLOC_004150	0.62	0.24	0.23	0.52	0.55	0.35	0.14	0.84	0.11
XLOC_004157	3.62	2.55	3.39	2.59	1.61	1.83	2	1.52	1.63
XLOC_004158	0.66	0	1.55	1.39	3.24	1.26	1.84	2.24	1.19
XLOC_004168	0.17	0.16	0.24	0.14	0	0	0.19	0.08	0
XLOC_004175	7.27	7.53	8.66	16.85	14.24	12.32	11.1	11.81	12.71
XLOC_004176	0	0	0	0	0	0	0	0	0
XLOC_004177	0	0	0.19	1.19	0.54	0.19	0.45	0.19	0.18
XLOC_004178	0	0.71	0.69	0.31	0	0	0	0.36	0
XLOC_004179	0.01	0.04	0.01	0.04	0.01	0.03	0	0.04	0.04
XLOC_004180	0	0	0	0	0	0	0	0	0
XLOC_004181	0.23	0	0	0	0.1	0.32	0.25	0.22	0.1
XLOC_004182	0	0	0	0	0	0	0	0	0
XLOC_004183	0	0	0	0	0	0	0	0	0
XLOC_004192	0.6	0	0.38	0.59	0.36	0	0.45	0.58	0.54
XLOC_004198	0	0	0	0	0	0	0	0	0
XLOC_004206	0.07	0.05	0.05	0.03	0.03	0.07	0.02	0.06	0.05
XLOC_004207	0	0	0	0.04	0	0	0	0	0
XLOC_004208	0	0.14	0.33	0.06	0	0	0.08	0	0.06
XLOC_004209	0	0	0	0	0	0	0	0	0
XLOC_004215	1.47	1.06	1.72	2.91	2.29	2.39	1.63	2.91	2.32
XLOC_004216	0	0	0	0	0	0	0	0	0
XLOC_004217	0	0	0	0	0	0	0	0	0.05
XLOC_004219	0	0.36	0	0	0	0	0	0	0
XLOC_004220	0.28	0	0	0	0	0	0	0	0
XLOC_004221	0	0	0	0	0	0	0	0	0
XLOC_004224	0	0	0	0	0	0	0	0	0
XLOC_004229	0	0.12	0	1.37	0.54	0.69	0.67	0.82	0.65
XLOC_004230	0	0	0	0	0	0	0	0	0
XLOC_004231	0	0	0	0	0	0	0	0	0
XLOC_004236	0.86	1.1	0.8	2.88	1.27	1.63	0.95	0.83	2.06
XLOC_004241	0.22	0.56	0.75	2.05	1.42	2.28	1.13	1.48	1.38
XLOC_004251	0.87	0.83	1.42	1.19	0.96	0.41	0.72	1.47	0.98
XLOC_004255	0	0.2	0.29	1.33	0.45	1.65	0.57	0.99	1.19
XLOC_004256	0.08	0	0	0.36	0.23	0	0.09	0.41	0
XLOC_004259	0	0	0	0	0	0	0	0	0
XLOC_004264	2.92	8.98	10.63	35.4	26.32	28.98	16.55	21.63	26.68
XLOC_004265	0	0	1.07	1.82	0.81	0.65	0.25	1.55	1.03
XLOC_004267	1.4	2.79	2.83	6.74	7.25	6.55	7.08	7.54	8.3
XLOC_004268	0.69	0.22	1.95	2.23	1.64	2.63	2.05	1.79	2.08
XLOC_004269	0.45	0.75	0.61	2.95	1.1	1.48	1.08	0.94	1.29
XLOC_004271	0.52	2.74	3.15	2.83	0.92	2.95	2.01	1	2.33
XLOC_004273	0	0	0	0	0	0	0	0	0
XLOC_004275	0	1.32	1.66	0.58	1.4	0.93	0	0.19	0.53
XLOC_004278	0	0	0	0	0	0	0	0	0
XLOC_004279	0	0.11	0	1.01	1.22	0.87	0	0	0
XLOC_004280	0	0	0	0	0	0	0	0	0
XLOC_004281	0	0	0	0	0	0	0	0	0
XLOC_004285	0.26	0	0.24	0.66	0.46	0.49	0.58	0.25	0
XLOC_004287	0	0	0	2.12	2.24	2.05	2	0.7	1.62
XLOC_004291	0.17	0	0.16	0.14	0	0	0.18	0	0
XLOC_004292	0.17	0.33	0.33	0.04	0.08	0	0	0	0
XLOC_004299	1.75	0.51	1.36	2.15	1.49	0.94	0.67	0.44	0.75
XLOC_004307	0.95	0.92	1.19	0.27	0.85	0	0	0.92	1.43
XLOC_004313	0.36	0.69	0.68	0.08	0	0	0	0	0
XLOC_004315	0	0	0	0	0	0	0	0	0
XLOC_004319	0	0	0	0.05	0	0	0.12	0	0
XLOC_004329	0	0	0	0	0	0	0	0	0
XLOC_004330	0	0.08	0	0.29	0.08	0.16	0.1	0.08	0
XLOC_004331	0.6	0.86	0.56	4.78	3.06	4.54	2.49	1.45	1.62
XLOC_004337	0	0	0.38	0	0	0	0	0.39	0.36
XLOC_004342	0.29	0.66	1.19	1.65	0.7	0.74	0.54	1.04	0.44
XLOC_004346	1.9	1.83	2.64	3.51	2.42	2.11	1.71	1.67	1.27
XLOC_004347	0.61	0	0	0.26	0	0.29	0	0	0
XLOC_004348	1.2	2.63	2.24	0.87	1.43	1.16	0.98	1.07	1.05
XLOC_004351	2.15	1.13	2.01	1.15	0.52	0.37	0.87	0.57	0.35
XLOC_004353	1.58	2.14	1.95	5.7	2.48	1.77	2.06	2.5	2.39
XLOC_004356	4.08	4.63	5.43	4.11	3.76	4.52	2.96	3.15	3.77
XLOC_004363	1.06	0.58	1.56	1.9	1.48	0.72	0.5	1.31	1.09
XLOC_004415	0.13	0.25	0.12	0.11	0.23	0	0	0.5	0.23
XLOC_004425	0.52	0.6	0.78	0.09	0.19	0	0.12	0.1	0.28
XLOC_004427	5.97	5.66	6.52	3.84	2.53	2.58	3.33	3.43	2.56
XLOC_004428	0	0	0	0	0	0	0	0	0
XLOC_004440	0.11	0.1	0.1	0.54	0.29	0.41	0.24	0.41	0.48
XLOC_004449	0.09	0.26	0.46	0	0	0	0	0.17	0.12
XLOC_004450	0	0	0	0	0	0	0	0	0
XLOC_004455	1.13	0.87	0.42	0.09	0.8	0.21	0.5	0.44	0
XLOC_004463	1.53	1.26	1.43	0.18	0.97	0.21	0.48	0.42	0.2
XLOC_004474	0	0	0	0	0	0	0	0	0
XLOC_004475	0	0.08	0.08	0.07	0.08	0	0	0	0
XLOC_004479	0	0	0	0	0	0	0	0	0
XLOC_004484	0	0	0	0	0	0	0	0	0
XLOC_004500	0	0.26	0	0	0	0	0	0	0
XLOC_004501	0	0	0	0	0	0	0	0	0
XLOC_004502	0	0	0	0	0	0	0	0	0
XLOC_004505	0	0	0.24	0.22	0.45	0.49	0	0.25	0
XLOC_004506	0	0	0	0.51	0	0.87	0.34	0	0.14
XLOC_004514	0	0	0.16	0.07	0	0	0.19	0	0
XLOC_004517	3.19	1.36	1	1.27	1.89	2.35	2.35	1.54	1.44
XLOC_004518	0	0	0	0	0	0	0	0	0
XLOC_004519	0.34	0	0	0.14	0	0	0	0	0
XLOC_004523	0	2.24	2.25	15.78	8.77	9.36	8.62	12.49	10.04
XLOC_004532	0	0	0	0	0	0	0	0	0
XLOC_004541	0	0	0	19.11	11.75	10.09	5	2.81	5.23
XLOC_004563	1.03	1.03	1.24	1.8	1.46	1.32	1.66	1.69	1.32
XLOC_004567	6.09	8.59	7.36	7.29	6.5	5.52	7.05	7.46	5.97
XLOC_004569	0.23	0.22	0.65	0.78	0.82	0	0.77	0.45	0.62
XLOC_004570	0.47	0.6	1.47	1.19	1.39	0.45	1.56	2.27	1.41
XLOC_004574	0.32	0.61	2.08	0.27	0.56	0.6	0	0	0.29
XLOC_004580	2.77	2.67	2.6	1.71	1.71	1.42	1.89	3.1	1.15
XLOC_004584	0.88	1.69	3.57	3.45	0.52	1.11	0.32	1.98	1.05
XLOC_004585	2.13	1.12	0.54	0	0	0	0	0	0
XLOC_004586	0	0.39	0.38	0.69	0	0	0	0	0
XLOC_004587	0	0	0.68	0	0	0	0.32	0	0
XLOC_004588	0	0.32	0	0	0	0	0	0	0
XLOC_004589	0.96	0.61	1.8	0	0.28	0	0	0	0.29
XLOC_004590	0.38	0.24	0.24	0.24	0.45	0.42	0.28	0.3	0.28
XLOC_004601	1.01	1.4	2.62	2.02	1.09	0.42	2.23	1.3	2.42
XLOC_004603	2.41	3.02	4.07	1.32	1.5	1.6	2.14	3.27	1.74
XLOC_004612	0.53	1.18	1.48	1.5	1.35	0.78	0.78	0.79	1.05
XLOC_004613	0	0.16	0.47	0.07	0	0	0	0.16	0.3
XLOC_004615	0	0	0	0	0	0	0	0	0
XLOC_004617	1.89	1.04	1.01	1.02	0.84	0.64	0.45	0.91	1.09
XLOC_004621	3.11	2.42	2.47	1.9	1.62	1.5	1.04	1.08	1.64
XLOC_004643	24.9	16.5	13.09	6.11	11.24	8.24	7.53	7.85	9.69
XLOC_004654	0.31	0	0.19	0	0	0	0	0.1	0
XLOC_004662	0	0	0	0	0	0	0	0	0
XLOC_004678	0.68	2.3	1.6	0.14	0.3	0.32	0.76	0.33	0.62
XLOC_004687	4.22	3.76	4.52	3.29	0.54	1.43	1.67	1.75	0.81
XLOC_004701	0	0	0	0	0	0	0	0	0
XLOC_004710	9.06	4.49	3.22	2.89	1.47	1.83	2.28	1.99	3.59
XLOC_004722	0.59	0	0.74	2.66	1.93	2.44	1.75	1.72	1.25
XLOC_004732	0.45	0.97	1.69	1.56	0.2	0.53	0.37	0.33	0.41
XLOC_004737	2.26	6.53	10.62	18.37	11.79	13.82	16.14	17.84	13.12
XLOC_004746	0	0	0	0	0	0	0	0	0
XLOC_004765	1.94	0.34	0.33	0.59	0.31	0.34	0	0.51	0.64
XLOC_004785	0.16	0.77	1.49	2.08	0.71	0.6	0.71	0.62	0.29
XLOC_004788	0.55	0.49	0.79	0.97	0.52	0.72	0.51	0.65	0.61
XLOC_004789	1.23	1.38	0.77	1.73	1.83	1.17	1.59	2.19	1.11
XLOC_004797	4.77	14.89	10.05	13.45	10.59	12.07	12.99	14.03	13.96
XLOC_004804	0	1.51	0.89	0.13	0.28	0.3	0	0	0
XLOC_004807	0	0	0	0	0	0	0	0	0
XLOC_004812	0.5	0.96	0.86	0.98	0.22	1.5	0.46	0.64	0.52
XLOC_004828	0.26	0.51	0.12	0.06	0.12	0.38	0	0	0.12
XLOC_004829	0	0	0	0	0	0	0	0	0
XLOC_004830	0	0	0.51	0	0	0	0	0	0
XLOC_004831	0	0	0.3	0	0	0	0	0	0
XLOC_004832	0	0	0	0	0	0	0	0	0
XLOC_004833	0	0	0	0	0	0	0	0	0
XLOC_004835	0	0.56	0.27	0	0.26	0.27	0	0	0
XLOC_004837	0	0	0.29	0	0	0	0	0	0
XLOC_004840	4.12	1.58	7.34	6.07	4.4	3.91	1.37	2.39	2.97
XLOC_004841	0.85	0.82	1.32	1.66	1.26	0.8	0.63	1.37	1.27
XLOC_004852	0.78	0.45	0.44	1.51	0.83	0.59	0.17	0.15	0.28
XLOC_004867	2.97	1.95	2.28	2.16	2.4	1.92	4.04	3.53	2.19
XLOC_004870	1.28	0.31	1.8	0.54	0.57	1.82	0.35	0.31	0
XLOC_004883	0.94	1.38	1.35	5.08	4.48	4.85	2.71	3.13	3.7
XLOC_004884	2.17	1.3	2.03	1.59	1.92	0.77	1.5	0.79	0.49
XLOC_004891	5.33	5.54	7.03	11.38	6.57	7.84	4.46	6.94	7.15
XLOC_004893	1.84	2.65	2.3	2.97	1.36	1.16	1.36	1.19	0.55
XLOC_004894	0	0	0.23	1.51	0.64	0.91	0.27	0.23	0.87
XLOC_004895	0	0	0	0	0	0	0	0	0
XLOC_004897	0.96	2.51	4.12	6.87	3.05	3.13	1.83	1.33	2.48
XLOC_004901	0	0.64	0.31	0	1.19	0.32	0	0	0.6
XLOC_004905	0.08	0.08	0.15	0.07	0.14	0	0.09	0	0
XLOC_004911	0.45	1.09	1.28	2	1.68	1.08	0.75	1.02	0.61
XLOC_004925	0	0	0	0	0	0	0	0	0
XLOC_004931	21.59	12.76	18.72	27.22	16.57	17.46	20.46	29.18	27.77
XLOC_004935	0.17	0.33	0.98	0.07	0.31	0.49	1.15	1.68	1.1
XLOC_004936	0.94	1.17	1.14	1.25	1.2	1.15	0.9	2.09	1.34
XLOC_004952	2.2	0.76	0.66	0.41	0.39	0.42	0.1	0.25	0.47
XLOC_004953	9.66	3.72	4.92	3.6	2.95	2.88	2.45	4.81	3.23
XLOC_004963	0.97	1.19	1.24	0.67	0.24	0.59	1.18	0.86	0.64
XLOC_004966	0.22	0	0.14	0.79	0.53	0.71	0.17	0.29	0.2
XLOC_004979	1.6	1.33	1.46	1.2	1.23	0.72	0.59	0.47	0.52
XLOC_004989	3.14	3.84	4.95	5.11	2.03	1.9	1.58	3.04	2.83
XLOC_004994	0.81	1.92	2.84	4.5	3.48	2.73	1.47	1.71	2.79
XLOC_005008	0.94	1.13	2.43	2.87	2.09	3.24	1.31	2.05	2.23
XLOC_005013	3.38	1.52	1.9	1.04	1.2	0.86	0.5	0.66	1.12
XLOC_005014	3.59	1.08	0.42	0.19	1.6	0.21	0.75	0.22	0
XLOC_005015	0.27	1.04	1.77	0	0.48	1.28	1.2	0.26	0.49
XLOC_005020	0.86	0.59	1.85	1.3	1.53	0.82	1.09	0.95	1
XLOC_005022	0	0	0.16	0.1	0	0.08	0.09	0.08	0.07
XLOC_005023	0	0.79	1.03	2.31	1.71	1.31	1.52	2.93	2.98
XLOC_005027	1.47	1.77	3.7	1.43	0.65	0.78	1.22	0.98	0.83
XLOC_005031	0	0	0	0	0	0	0	0	0
XLOC_005035	0.1	0.09	0.45	0.2	0.17	0.36	0.11	0.09	0.09
XLOC_005036	0	0	0	0	0	0	0	0.12	0.23
XLOC_005037	0.18	0.17	0.17	0	0	0	0	0.18	0
XLOC_005038	0.34	0.33	0.32	0	0	0.97	0	0	0.61
XLOC_005041	0	0.05	0.3	0.41	0	0.21	0.24	0.05	0.05
XLOC_005042	0.67	0.51	1.25	1.69	1.31	1.27	1.04	0.78	0.72
XLOC_005057	1.02	1.6	2.4	11.37	9.79	9.73	6.53	6.26	5.66
XLOC_005058	0.26	0.49	0.16	1.04	0.53	0.24	0.19	0.49	0.15
XLOC_005086	0.54	1.04	1.63	1.51	0.1	0.41	0	0.42	0.2
XLOC_005088	0.4	0	0.38	2.54	0	0.76	0	0	0.36
XLOC_005089	0	0.05	0	0.06	0	0	0	0	0
XLOC_005091	0	0	0	0	0	0	0	0	0
XLOC_005092	0	0	0	0	0	0	0	0	0
XLOC_005134	0.55	0.15	0.37	0.26	0	0.37	0.17	0.08	0.14
XLOC_005138	0.34	0.98	0.88	1.72	0.76	1.05	0.38	0.66	0.46
XLOC_005143	2.03	2.29	3.54	4.53	2.18	1.73	1.71	1.62	1.32
XLOC_005144	0.83	1.39	1.49	1.57	0.61	0.92	0.69	1.07	1.12
XLOC_005153	0	0	0	0.35	0.18	0.2	0	0.2	0
XLOC_005161	0.07	0.07	0	0.03	0	0.07	0.08	0.2	0
XLOC_005165	1.79	1.15	1.87	3.94	4.25	4.54	3.31	4.05	2.33
XLOC_005168	1.6	1.16	1.38	2.14	1.43	1.01	0.3	1.03	1.08
XLOC_005170	1.63	2.62	2.84	3.57	2.56	2.36	1.72	2.26	2.8
XLOC_005173	0	0	0.37	0	0	0	0	0.19	0.18
XLOC_005179	1	0.74	1.14	1.72	1.28	1.05	0.25	0.64	0.8
XLOC_005184	0.38	1.27	0.88	1.59	0.34	1.25	1.05	0.73	0.68
XLOC_005190	1.75	1.4	1.91	2.45	1.81	1.38	0.65	0.56	0
XLOC_005191	0.48	1.51	0.9	0.81	0.86	0.46	0.27	0.82	0.54
XLOC_005195	0.49	0.28	0.64	0.54	0.26	0.37	0.11	0.19	0.18
XLOC_005200	0	0	0	0	0	0	0	0	0
XLOC_005204	1.45	2.04	1.79	3.87	3.4	3.39	1.72	1.4	2.38
XLOC_005206	1.45	1.44	1.9	1.66	0.51	0.78	0.48	0.56	0.74
XLOC_005208	0.34	0	0.32	0.72	0.31	0	0	0	0
XLOC_005210	1.18	2.43	2.12	5.7	4.26	3.43	1.3	1.75	1.63
XLOC_005216	1.39	2.23	2.39	4.2	1.03	1.32	0.51	0.45	0.84
XLOC_005217	0.29	0.83	1.35	1.09	0.26	0.55	0	0.28	0.52
XLOC_005219	0.32	0.61	1.48	1.06	1.69	0.3	0	0	0.28
XLOC_005220	0	0	0	0.33	0	1.11	0.43	0	0
XLOC_005234	1.4	1.35	0.79	1.65	1	0.53	0	0.54	0.76
XLOC_005239	0.93	0.79	1.45	1.3	0.73	0.88	0.34	1	1.86
XLOC_005244	3.35	4.62	5.73	5.14	2.46	3.59	1.61	2.39	3.02
XLOC_005255	1	1.73	2.06	3.62	1.87	1.42	0.67	0.77	1.53
XLOC_005257	0.54	0.69	1.51	1.36	0.32	1.19	0.99	1.21	1.29
XLOC_005260	0.1	0.15	0.1	0.11	0.19	0.3	0	0.15	0
XLOC_005270	0	0	0	0	0	0	0	0	0
XLOC_005284	23.97	21.44	23.81	15.77	14.98	12.39	13.15	13.78	10.48
XLOC_005285	10.47	11.29	7.73	6.67	4.8	4.52	4.22	2.76	3.15
XLOC_005302	0	0.14	0.27	0.12	0	0	0	0.14	0
XLOC_005303	0	0.82	0.53	0.84	0.38	0.27	0	0.14	0.51
XLOC_005311	0	0	0	0	0	0	0	0	0
XLOC_005316	0.23	0.89	0.43	0.49	1.03	0.66	0	0.45	0.21
XLOC_005317	2.12	1.36	1	2.08	2.52	3.36	1.96	1.37	2.55
XLOC_005318	0	0	0	0	0	0	0	0	0
XLOC_005326	0	0.13	0.25	0	0	0	0	0	0
XLOC_005327	0.14	0	0.13	0.42	0	0	0	0	0
XLOC_005343	0	0	0	0	0.31	0.33	0.39	0	0
XLOC_005344	0.15	0.14	0.14	0.06	0.13	0.42	0.49	0	0.8
XLOC_005345	0	0	0	0.09	0.2	0	0.25	0	0
XLOC_005360	0	0	0	0	0	0.15	0	0	0
XLOC_005365	0	0	0	0	0	0	0.18	0	0
XLOC_005366	0	0	0	0	0	0	0	0	0
XLOC_005372	0	0	0	0.12	0.13	0.14	0.24	0.28	0
XLOC_005384	0	0	0	0	0	0	0	0	0.13
XLOC_005393	0	0	0	0	0	0	0	0	0
XLOC_005398	0.13	0	0	0.33	0.12	0.25	0.15	0.13	0
XLOC_005409	0.11	0	0	0	0	0	0	0	0
XLOC_005416	0	0	0	0	0	0	0	0	0
XLOC_005418	0.04	0	0.04	9.01	5.72	8.26	5.36	5.49	5.87
XLOC_005419	0.03	0	0	0	0	0	0	0	0
XLOC_005420	0	0	0	0	0	0	0	0	0
XLOC_005421	0	0	0.27	0	0	0	0	0	0
XLOC_005429	0	0.26	0	0	0.48	0.77	0.6	0.26	0.24
XLOC_005431	0	0	0.11	0.05	0.11	0	0.07	0.06	0.16
XLOC_005436	3.16	2.4	2.96	2.1	0.89	0.79	0.92	1.29	0.75
XLOC_005437	11.44	13.65	14.97	3.23	4.56	4.68	2.19	2.67	2.13
XLOC_005450	1.38	1.32	2.58	0	0	0	0	0	0
XLOC_005454	1.35	0.74	0.9	0.97	0.86	0.92	0.43	0.56	0.17
XLOC_005458	0	0	0	0	0	0	0	0	0
XLOC_005459	0	0	0	0	0	0	0	0	0
XLOC_005461	0	0	0	0	0	0	0	0	0
XLOC_005462	0	0	0	0	0	0	0	0	0
XLOC_005465	0	0	0	0	0	0	0	0	0
XLOC_005470	0	0	0	0	0	0	0	0	0
XLOC_005474	0	0	0	0	0	0.27	0	0	0
XLOC_005477	3.29	5.15	5.96	17.32	21.91	19.51	16.88	18.63	14.39
XLOC_005482	0.1	0.1	0.05	0.09	0.09	0.19	0	0	0.14
XLOC_005489	0.22	0.64	1.05	0.94	0.2	0.42	0	0	0.4
XLOC_005500	1.16	1.31	1.27	0	0	0	0.21	0.19	0.52
XLOC_005527	0	0	0.29	0	0.28	0.29	0.34	0	0
XLOC_005529	0	0	0	0	0	0	0	0	0
XLOC_005533	0	0	0	0	0	0	0	0	0
XLOC_005553	0	0	0	0	0	0	0	0	0
XLOC_005558	3.39	1.22	2.12	1.66	0.5	1.34	0.94	0.82	1.4
XLOC_005562	0.3	3.2	3.68	4.07	4.3	2.3	0.67	1.46	1.36
XLOC_005572	3.9	2.22	2.83	2.76	3.15	3.7	4.32	5.32	5.75
XLOC_005580	7.42	18.28	17.56	24.65	13.27	20.78	13.98	13.55	12.37
XLOC_005581	2.68	7.09	5.03	13.96	18.78	13.05	8.18	7.46	13.29
XLOC_005583	1.44	0.35	1.35	0.15	0	0.34	0.4	0	0.65
XLOC_005592	1.01	0.16	0.31	0.49	0.15	0.32	0.19	0.16	0.3
XLOC_005593	1.37	2.03	2.51	4.55	2.77	2.48	1.93	1.44	2.3
XLOC_005603	0	0	0	0	0	0	0	0	0
XLOC_005604	0	0	0	0	0	0	0	0	0
XLOC_005620	0	0	0	0	0	0	0	0	0
XLOC_005623	0.96	1.04	2.25	3.68	2.88	2.84	1.86	1.16	1.4
XLOC_005630	0.51	1.78	0.95	1.14	0.9	0.96	0	0.33	0.46
XLOC_005632	0	0.13	0.12	0.05	0.35	0.25	0.14	0.13	0
XLOC_005639	5.18	7.66	8.96	14.74	8.67	6.61	5.3	7.32	7
XLOC_005649	1.86	1.1	1.48	0.78	0.89	0.41	0.48	0.42	0.9
XLOC_005654	0	0	0.28	0	0	0	0.33	0	0
XLOC_005668	0.36	1.04	0.34	1.06	0	0	0	0.35	0.32
XLOC_005673	0.16	0.26	0.36	0.69	0.64	0.31	0.49	0.32	0.3
XLOC_005686	0.19	0	0	0	0	0	0	0	0
XLOC_005722	39.92	22.72	28.86	7.52	8.65	8.86	17.39	9.8	9.31
XLOC_005727	0	0	0	0.02	0	0	0	0	0
XLOC_005736	0.13	0	0.24	0.16	0.34	0.24	0	0.25	0.23
XLOC_005762	0.13	0.19	0.74	0.47	0.29	0.31	0.29	0.25	0.42
XLOC_005765	0.77	0.74	0	0.49	0	0	0.43	0	0.35
XLOC_005766	0	0.16	0.31	0.21	0	0.15	0	0	0.29
XLOC_005775	0	0.32	0.63	0.28	0.1	0.11	0	0	0
XLOC_005776	0	0	0	0	0	0	0	0	0
XLOC_005777	0	0	0	0	0	0	0	0	0
XLOC_005778	0.94	0.18	0.53	0.63	0.67	0.89	0.42	0.36	0.68
XLOC_005780	0.75	0.36	1.05	0.94	0.44	0.59	0.62	0.84	0.56
XLOC_005787	1.58	1.27	1.4	5.58	5	3.67	1.65	2.21	2.77
XLOC_005804	0	0	0.09	0	0	0	0	0	0
XLOC_005807	0.06	0.06	0.29	0.03	0	0.06	0.07	0.06	0
XLOC_005808	2.58	4.81	4.99	3.4	3.01	3.68	0.72	0.94	1.6
XLOC_005817	10.68	13.52	16.18	17.59	12.86	13.45	7.85	9.36	10.34
XLOC_005818	2.4	1.84	3.12	2.54	1.81	2.11	2.19	1.91	1.94
XLOC_005826	0.32	0.46	0.52	0.5	0.35	0.3	0	0.23	0.14
XLOC_005849	0	0	0	0	0	0	0	0.15	0
XLOC_005852	0	0	0	0	0	0	0	0	0
XLOC_005854	0	0	0	0	0	0	0	0	0
XLOC_005867	0	0	0	0	0	0	0	0	0
XLOC_005872	0.19	0.19	0.36	0.08	0.35	0	0.22	0.19	0
XLOC_005885	0.65	0	0.61	0.55	0.29	0	0	0	0.29
XLOC_005889	0	0.5	0	0	0	0	0	0	0
XLOC_005893	0.21	0	0	0.35	0.55	0.79	0	0.6	0.19
XLOC_005894	0	0	0	0	0	0	0	0	0
XLOC_005895	0	0	0	2.11	2.01	2.74	2.51	1.95	1.47
XLOC_005898	1.3	1.75	1.95	3.06	1.62	1.73	0.58	0.5	0.47
XLOC_005900	0	0	0	0	0	0	0	0	0
XLOC_005901	0	0	0	0	0	0	0	0	0
XLOC_005909	0	0	0	0	0	0	0	0.05	0.04
XLOC_005910	0	0	0	0	0	0	0	0	0
XLOC_005913	0	0.21	0	0.55	0.77	0	0.72	2.51	1.17
XLOC_005916	0.44	0.63	0.41	0.55	0	0	0.24	0.85	0.2
XLOC_005923	0.9	1.08	0.84	0.85	0.8	0.64	1	0.22	0.2
XLOC_005936	0.91	0.44	0.99	0.32	0.27	0.14	0	0.15	0.27
XLOC_005937	0.14	0.13	0	0.06	0	0	0	0	0
XLOC_005938	0	1.19	0.78	0.35	0	0	0.46	0	0
XLOC_005943	0	0	0.1	0	0	0	0	0	0.25
XLOC_005944	0.08	0	0	0	0.07	0	0	0.15	0
XLOC_005949	0	0	0	0.27	0	0.62	0.36	0	0
XLOC_005950	0	0	0	0.19	0	0	0	0.22	0
XLOC_005951	0.01	0.08	0.06	0.29	0.13	0.19	0.09	0.06	0.12
XLOC_005952	0.17	0.1	0.42	0.51	0.59	0.46	0.15	0.13	0.31
XLOC_005953	0.24	0.63	1.01	1	0.37	0.57	0.26	0.35	0.48
XLOC_005957	0.2	0.38	0.19	0.5	0.35	0.19	0.22	0	0
XLOC_005968	1.49	1.91	1.4	0.98	1.18	0.63	0.74	1.45	1.2
XLOC_005971	0.4	1.06	1.32	1.86	0.89	1.71	1	0.68	0.81
XLOC_005975	0.28	1.88	1.05	1.77	1	1.59	0.31	0	1.01
XLOC_005976	0.96	1.45	1.42	1.16	1.1	1.04	1.07	1.2	1.74
XLOC_005983	0	0	0	0	0	0	0	0	0
XLOC_005989	0	0	0	0	0	0	0	0	0
XLOC_005994	0.31	0.37	0.43	1.2	0.75	0.59	1.02	0.67	1.39
XLOC_005995	0	0.09	0	0	0	0	0	0	0
XLOC_006004	2.05	2.16	2.22	1.54	1.71	1.16	0.71	1.05	0.81
XLOC_006007	0.73	1.75	2.16	4.13	1.4	1.95	1.61	2.23	1.96
XLOC_006011	0.37	0.07	0.35	0.47	0.47	0.5	0.25	0.22	0.61
XLOC_006016	9.7	7.49	5.13	4.83	5.47	4.02	4.24	6.21	6.4
XLOC_006018	0	0	0	0	0	0	0	0	0
XLOC_006021	0.25	0.3	0.06	0.24	0.17	0.18	0.21	0.3	0.17
XLOC_006022	0.83	0.85	1.15	0.91	0.26	0.51	0.49	0.33	0.4
XLOC_006027	0	0	0	0	0	0	0	0	0
XLOC_006048	0	0.37	0.36	0	0	0	0	0.37	0
XLOC_006059	1.79	2.26	2.91	4.16	2.09	2.77	0.94	1.27	2.54
XLOC_006061	0.08	0	0.15	0.23	0.07	0.15	0.09	0.08	0
XLOC_006068	1.82	1.75	2.56	1.53	1.62	1.44	0.67	0.88	1.09
XLOC_006079	1.5	2.48	3.02	4.06	2.67	2.14	1.9	2.18	1.64
XLOC_006087	0.19	0.06	0.85	0.57	0.23	0.43	0.43	0	0.29
XLOC_006088	0.24	0.37	0.58	1.83	1.53	1.11	1.09	1.25	1.12
XLOC_006090	0.22	0.42	0.83	4.17	1.37	3.35	1.22	1.49	1.39
XLOC_006092	1.14	0.55	0	0.8	0.84	0	0.42	0.37	0
XLOC_006101	1.66	3.12	3.22	6.41	4.31	4.71	2.97	4.42	4.32
XLOC_006105	2.06	3.62	3.64	3.46	1.52	1.3	3.92	3.21	2.16
XLOC_006106	0.06	0.03	0.11	0	0.05	0.03	0.03	0	0
XLOC_006113	0	0	0	0.22	0.23	0	0.29	0	0.24
XLOC_006116	10.53	7.9	7.49	7.13	7.84	5.39	8.7	11.26	10.86
XLOC_006117	1	0.32	1.57	0.91	0.89	0.95	1.11	0.65	1.05
XLOC_006118	1.37	0.88	1.65	1.02	0.81	0.25	0.36	0.63	0.82
XLOC_006123	0.54	0.17	0.76	0.91	0.97	0.69	0.9	0.61	0.49
XLOC_006135	0.24	2.53	2.24	1.41	0.21	0.45	1.33	0.23	0.65
XLOC_006148	0.51	0.65	0.48	0.72	1.06	1.13	0.19	0.16	0.46
XLOC_006152	0	0	0	0	0	0	0	0	0
XLOC_006153	0.18	0.18	0	0.08	0.33	0.17	0	0	0
XLOC_006163	0	0	0	0.64	0.34	0	0	0	0
XLOC_006166	0.56	0.36	0	0	0	0	0.21	0.72	0.34
XLOC_006170	0.28	0	0.26	0	0	0	0	0	0
XLOC_006179	0	0	0	0	0	0	0	0	0
XLOC_006188	0.19	0.49	0.51	0.21	0.31	0.26	0.39	0.26	0.67
XLOC_006189	0	0	0	0	0	0	0	0	0
XLOC_006190	0.4	0.19	0.52	0.52	0.46	0.38	0.48	0.23	0.36
XLOC_006191	0	0	0	0	0	0	0	0	0
XLOC_006193	4.46	5.32	6.2	6.29	4.79	4.6	3.24	4.54	4.5
XLOC_006200	0.21	0.12	0.24	0.32	0.26	0.16	0.28	0.12	0.19
XLOC_006210	0.41	0.39	0.38	1.28	0.18	0.97	0	0.39	0.18
XLOC_006211	4.99	5.05	4.92	13.51	8.88	9.11	4.82	4.95	6.8
XLOC_006216	0.22	0	0	0	0	0	0	0	0
XLOC_006218	0	0	0.16	0	0.15	0	0	0	0
XLOC_006219	0	0	0	1.96	1.15	1.31	0.86	0.42	0.86
XLOC_006220	0.21	0	0	0.09	0	0	0	0.1	0
XLOC_006250	0	1.59	0.31	2.78	2.35	1.25	1.1	1.6	1.78
XLOC_006256	0	0.34	2.02	0.9	0.64	1.02	0	0.35	0.32
XLOC_006275	0	0	0	0	0	0	0	0	0
XLOC_006280	0	0	0	0.6	0.21	0.68	0	0	0.21
XLOC_006283	0	0	0.09	0	0	0.09	0	0.09	0
XLOC_006286	1.21	1.6	1.42	2.17	0.81	0.58	1.34	1.03	1.37
XLOC_006293	0	0	0	0	0.14	0	0	0	0.14
XLOC_006296	0.43	1.24	1.21	5.97	5.35	4.49	2.38	1.87	1.55
XLOC_006316	5.72	4.32	4.88	3.78	2.68	2.62	1.92	2.74	2.84
XLOC_006318	0	0	0	0	0	0	0	0	0
XLOC_006328	21.02	34.38	40.29	34.44	44.07	43.48	32.68	40.98	34.2
XLOC_006333	0.15	0	0.56	0.51	0.13	0.14	0	0.15	0
XLOC_006334	0	0	0.07	0.1	0	0.15	0	0	0.07
XLOC_006335	0.54	0.91	0.64	0.57	0.96	0.64	0.15	0.39	0.61
XLOC_006344	0	0.1	0.1	0.14	0.1	0.2	0	0.1	0.1
XLOC_006351	11.6	10.3	15.9	15.32	10.31	11.01	7.52	5.35	8.2
XLOC_006353	0.83	1.26	1.78	2.6	1.38	1.36	1.45	1.38	1.29
XLOC_006365	1.81	1.43	2.2	3.59	2.08	1.52	1.65	2.37	2.02
XLOC_006370	0	0	0	0	0	0	0	0	0
XLOC_006373	0	0	0	0	0	0	0	0	0
XLOC_006377	0.55	0.7	0.34	0.84	0.65	0.52	0.2	0.35	0.33
XLOC_006380	0.75	0.94	0.92	2.29	2.21	1.72	1.09	1.75	1.97
XLOC_006383	0	0	0.07	0.06	0.13	0.14	0.08	0.14	0.06
XLOC_006388	0.33	1.75	2.48	1.53	2.5	1.57	1.29	1.12	1.34
XLOC_006389	0.98	1.13	0.92	2.09	1.86	1.74	0.8	1.01	1.65
XLOC_006400	1.29	1.55	0.8	4.92	4.58	4.68	2.26	6.23	4.83
XLOC_006402	1.48	1.25	1.95	1.31	1.08	1.15	0.58	1.09	1.17
XLOC_006409	0.34	1.61	2.2	2.12	1.19	1.59	0.37	0.32	0.91
XLOC_006417	0.4	1.15	2.24	1	1.77	0.38	0.44	0.77	0.36
XLOC_006419	0	0	0	0	0	0	0	0	0
XLOC_006421	1.05	1.01	2.8	0.25	0.4	0.43	0.17	0.14	0.27
XLOC_006425	0.21	0.27	0.32	0.32	0.49	0.46	0.23	0.2	0.44
XLOC_006426	0.37	0.28	0.69	0.52	0.2	0.21	0.24	0.28	0.2
XLOC_006428	0.11	0.11	0	0.19	0.4	0.32	0	0	0.1
XLOC_006429	0.78	0.52	0.58	1.28	0.83	1.62	0.34	0.83	0.98
XLOC_006435	2.22	2.9	4.42	4.95	5.56	4.48	3.34	4.29	4.97
XLOC_006442	1.2	1.02	1.66	2.35	1.01	1.68	1.02	1.23	0.7
XLOC_006443	0.23	0.38	0.37	1.02	0.62	0.74	0.26	0.6	0.63
XLOC_006445	0.47	0.45	0	1.69	1.26	1.12	1.31	0.92	1.07
XLOC_006451	0.13	0.25	0.44	0.18	0.19	0.12	0.14	0.17	0.08
XLOC_006455	0	0.2	0.05	0.61	0.55	0.59	0.46	0.35	0.42
XLOC_006456	0.54	1.37	2.09	0.94	0.64	0.76	0.59	0.61	0.48
XLOC_006467	0	0	0.37	0.17	0	0.38	0.44	0.38	0.71
XLOC_006470	0.6	0.58	0.42	0.44	0.27	0.71	0.67	0.73	0.27
XLOC_006475	0.64	0.52	0.65	2.57	0.66	0.61	0.98	0.62	0.53
XLOC_006489	0	0	0	0.01	0.01	0.02	0	0	0
XLOC_006492	0	0	0	0	0	0	0	0	0
XLOC_006494	0	0	0	0	0	0	0	0	0
XLOC_006497	0	0.11	0	0	0	0	0	0	0
XLOC_006503	0.07	0.28	0.07	0.67	0.84	0.34	0.72	0.49	0.26
XLOC_006506	0.8	0.66	0.75	3.69	1.84	2.61	1.4	1.11	1.4
XLOC_006508	0	0	0	0	0	0.25	0	0.26	0
XLOC_006519	0.83	1.6	0.94	0.7	0.89	0.32	0.18	0.16	0.3
XLOC_006521	0	0	0	0.09	0	0	0	0.1	0
XLOC_006523	2.5	1.49	2.02	3.08	2.07	1.88	2.58	2.33	2.17
XLOC_006527	0	0	0	0	0	0	0	0	0
XLOC_006541	0	0	0	0	0	0	0	0	0.26
XLOC_006550	0.09	2.64	3.44	6.67	3.1	3.65	1.12	2.13	3.14
XLOC_006556	0	0	0	0	0	0	0	0	0.16
XLOC_006565	3.67	3.32	3.24	5.71	5.94	6.45	6.42	6.57	8.83
XLOC_006566	1.51	1.93	2.51	2.4	1.19	1.43	1.3	0.97	2.11
XLOC_006574	0.74	1.03	1.23	1.83	1.17	1.17	0.82	1.59	0.81
XLOC_006602	5.79	4.92	4.55	7.14	4.61	5.11	4.7	5.86	7.34
XLOC_006609	0.96	1.28	1.6	1.23	1.23	0.81	0.89	0.36	0.72
XLOC_006612	0	1.98	1.74	0.69	1.28	1.17	0.69	0.6	1.11
XLOC_006614	4.44	5.97	7.04	10.25	6.78	6.91	6.75	6.75	7.25
XLOC_006621	0.19	0.09	0.26	0	0.08	0	0	0	0
XLOC_006628	8.7	7.56	7.38	5.98	4.66	5.37	5.66	8.41	6.47
XLOC_006631	1.17	1.51	0.92	2.39	1.57	0.56	1.09	0.95	1.06
XLOC_006648	0.57	0.82	0.8	0.6	0.25	0.54	0.32	0.28	0.26
XLOC_006653	0.85	0.54	1.32	0.59	0.5	0.27	0.31	0.27	0.51
XLOC_006654	0.43	0.68	0.93	1.43	0.76	0.94	0.63	0.41	0.77
XLOC_006657	2.47	2.37	3.28	2.01	1.27	1.96	0.88	1.69	1.36
XLOC_006685	0	0.06	0.05	0.02	0.03	0	0	0	0.03
XLOC_006701	0	0	0	0	0	0	0	0	0
XLOC_006705	0.53	1.52	0.74	2.11	0.7	2.25	0.29	1.53	0.95
XLOC_006710	0.12	0	0	0	0	0.06	0	0	0
XLOC_006711	0.11	0.64	0.21	0.19	0.2	0.64	0.25	0.43	0.6
XLOC_006713	0.19	0.29	0.36	0.29	0.27	0.36	0.25	0.11	0.17
XLOC_006714	3.26	5.46	6.25	9.52	7.57	6.47	6.06	7.21	7.03
XLOC_006720	0.18	0.36	0.35	0	0.16	0.7	0	0.18	0
XLOC_006721	0	0	0	0	0	0	0	0	0
XLOC_006729	1.32	2.31	2.13	4.25	2.94	2.45	2.58	2.65	2.8
XLOC_006735	1.19	1.72	2.51	4.64	2.65	2.55	0.66	1.44	0
XLOC_006737	0.43	0.82	0.4	0.18	0.38	0.61	0.24	1.03	0.58
XLOC_006740	0	0	0	0	0	0	0	0	0
XLOC_006741	0	0	0	0	0	0	0	0	0
XLOC_006743	0.08	0.07	0.22	0.2	0.07	0.07	0	0.15	0.14
XLOC_006756	0.88	1.85	2.3	2.8	1.09	1.25	1.26	1.44	1.18
XLOC_006765	0.31	0.6	0.44	1.04	0.83	0.59	0.51	0.3	0.56
XLOC_006772	0.43	0.69	0.81	0.85	0.38	0.68	0.64	0.56	0.39
XLOC_006775	0	0	0.14	0.12	0.13	0	0	0	0
XLOC_006776	0	0	0	0	0	0	0	0	0
XLOC_006789	1.45	1.39	1.22	1.71	0.64	0.96	0.64	1.26	1.44
XLOC_006790	0	0	0	0.73	0.26	0.55	0.32	0.56	0.78
XLOC_006791	0.24	0.47	1.37	0.2	0.43	0.23	0	0.23	0
XLOC_006802	0	0	0	0	0	0	0	0	0
XLOC_006803	1.85	2.14	3.3	4.34	1.7	1.58	0.89	1.08	1.45
XLOC_006804	0	0	0	0.32	0.17	0.18	0	0	0
XLOC_006805	0	0	0	0	0	0	0	0	0
XLOC_006806	0	0.15	0.15	1.86	1.17	1.55	0.17	0.53	0.98
XLOC_006807	0	0.08	0.22	1.5	1.76	0.83	0.35	0.69	0.93
XLOC_006809	0	0	0	0	0.14	0	0.18	0	0
XLOC_006812	0	0.05	0	1.36	0.91	1.43	0.6	0.31	0.97
XLOC_006813	0	0.08	0	1.01	0.57	1.07	0.44	0.08	0.36
XLOC_006814	0.32	0.61	0.2	3.8	1.32	2.32	1.53	1.85	1.15
XLOC_006815	0	0	0	0.24	0	0.55	0	0.28	0
XLOC_006822	0	0.18	0.71	2.61	0.33	0.18	1.04	0.36	0.51
XLOC_006824	0.24	0	0	0.05	0.11	0	0.54	0.23	0.11
XLOC_006840	2.2	3.07	4.64	4.63	2.35	1.15	1.71	1.28	0.69
XLOC_006843	0.49	0.94	2.37	2.26	1.38	1.31	1.26	0.87	1.03
XLOC_006844	0.31	0	0.29	0	0.27	0.29	0	0.3	0
XLOC_006845	0.25	0.89	0.94	1.32	0.41	0.87	0.28	0.69	0.75
XLOC_006849	1.72	0.28	0.81	1.08	1.27	0.82	0.64	0.55	0.52
XLOC_006854	0	0	0	0	0.05	0	0	0	0.03
XLOC_006857	0	0.32	0.31	0.28	0.58	0	0.36	0.32	0
XLOC_006858	2.96	1.88	3	7.3	9.74	7.09	5.58	6.36	5.93
XLOC_006867	0.31	0.6	0.58	1.57	1.11	1.77	0.35	0.9	0.56
XLOC_006874	0.45	0.32	0.84	2.37	1.3	2.03	1.37	1.63	1.42
XLOC_006877	0	0.07	0.29	0.87	0.48	0.44	0.34	0.52	0.48
XLOC_006878	0.06	0.55	0.32	0.7	0.26	0.16	0.25	0.17	0.21
XLOC_006879	0	1.41	1.79	2.96	1.3	2.09	0.81	0.57	1.19
XLOC_006889	1.19	1.71	2.78	5.9	1.41	1.31	1.1	1.53	1.6
XLOC_006892	0.26	0.5	0.73	0.9	0.69	0.92	0.5	0.25	0.52
XLOC_006894	0.3	0	0.37	0.41	0.26	0.28	0.11	0.1	0.18
XLOC_006897	0.69	1.02	1.36	1.38	0.88	1.23	0.34	0.37	0.62
XLOC_006915	0	0.34	0.98	1.18	1.55	1.33	1.16	0.68	0.63
XLOC_006916	0	0	0	0.39	0.2	0.44	0.25	0.45	0.31
XLOC_006923	1.91	1.58	3.33	2.99	1.94	4.67	2.73	5.55	2.71
XLOC_006933	0	0	0.4	0.36	0	0.2	0.24	0	0
XLOC_006936	0	0	0	0	0	0	0	0	0
XLOC_006938	0	0	0	0	0	0	0	0	0
XLOC_006939	0	0	0	0	0	0	0	0	0
XLOC_006940	0	0	0	0	0	0	0	0	0
XLOC_006945	1.19	1.42	1.34	3.55	3.6	3.11	1.77	2.85	2.69
XLOC_006946	0.06	0.11	0.16	0.17	0.1	0.21	0.12	0	0.1
XLOC_006953	0	0	0	0	0	0	0	0	0
XLOC_006954	0	0	0	0	0	0	0	0	0
XLOC_006960	0	0	0	0	0	0.76	0	0	0
XLOC_006969	1.64	1.93	2.35	4.75	2.16	2.99	2.3	3.67	3.54
XLOC_006990	1.69	1.22	1.39	0.8	0.56	0.6	0.23	0.41	0.38
XLOC_006993	0.28	1.36	0.79	1.78	2.26	1.07	1.25	1.09	1.02
XLOC_006997	0.39	0.56	1.39	1.55	0.86	0.98	0.57	0.56	0.52
XLOC_006998	1.17	1.76	2.33	2.89	2.12	1.59	1.3	1.23	1.42
XLOC_007006	0	0	0	0	0	0	0	0	0
XLOC_007012	0	0	0.21	0.19	0	0.21	0	0	0.2
XLOC_007019	0	0.43	1.36	1.78	0.4	0.85	0.37	0.97	0.4
XLOC_007021	5.51	6.28	8.04	10.6	10.99	10.24	16.23	18.36	17.1
XLOC_007027	0.23	0.44	0.43	0.58	0.41	0.22	0.51	0.45	0
XLOC_007044	0	0.13	0	0	0	0	0	0.13	0.12
XLOC_007051	0.06	0.12	0.06	0.69	0.32	0.69	0.34	0.59	0.66
XLOC_007052	0.73	0.76	0.69	0.62	0.54	0.7	0.47	0.35	0.33
XLOC_007053	0	0	0	0	0	0	0	0	0
XLOC_007056	0	0	0	0	0	0	0	0	0
XLOC_007061	0	0	0	0	0	0	0	0	0.15
XLOC_007062	0.15	0.02	0.12	0.07	0.04	0.04	0.05	0.1	0.1
XLOC_007065	0	0	0	0	0	0	0.06	0	0
XLOC_007066	0.2	0	0	0.17	0.54	0	0	0	0.36
XLOC_007068	0	0	0	0	0	0	0	0	0
XLOC_007069	0	0.39	0	0.17	0.36	0.57	0.67	0.39	0.18
XLOC_007070	0	0	0	0	0	0	0	0	0
XLOC_007071	0	0	0	0	0	0	0	0	0
XLOC_007074	0	0.11	0.33	0.1	0	0.11	0.13	0	0.21
XLOC_007075	0.21	0.39	0.13	0.37	0.18	0.19	0.3	0.2	0.25
XLOC_007076	0.2	0.19	0.37	0.17	0.18	0	0	0.39	0
XLOC_007078	24.21	10.22	9.65	18.71	12.47	11.54	16.39	20.35	19.94
XLOC_007079	0	0	0	0	0	0	0	0	0
XLOC_007080	0	0.07	0.06	0	0	0	0.15	0.13	0
XLOC_007086	0	0	0	0	0	0	0	0	0
XLOC_007090	0	0.06	0.06	0.03	0.43	0	0	0	0
XLOC_007091	0	0	0	0	0	0	0	0	0
XLOC_007092	0	0	0	0	0	0.14	0	0	0
XLOC_007094	0.22	0.75	1.05	0.8	0.8	0.85	0.99	0.32	0.91
XLOC_007096	0	0	0	0	0	0	0	0	0
XLOC_007097	0.29	0.99	1.1	0.12	0	0.28	0	0	0
XLOC_007100	0	0	0	0	0	0	0	0	0
XLOC_007104	0.94	1.05	3.08	1.38	1.25	1.33	0	0.91	0.28
XLOC_007108	0	0	0	0	0	0	0	0	0
XLOC_007109	0.76	0.24	0.71	0	0	0.24	0	0	0
XLOC_007116	0	0.15	0.14	0.35	0.14	0.15	0.17	0	0
XLOC_007117	0	0	0	0	0	0	0	0	0
XLOC_007118	0	0	0	0	0	0	0	0	0
XLOC_007125	0	0	0.32	0	0.31	0	0	0	0.31
XLOC_007133	3.05	2.93	3.81	7.4	2.56	0.56	0.47	4.67	4.34
XLOC_007139	0	0	0	0	0	0	0	0	0
XLOC_007143	14.55	12.72	17.56	5.63	8.05	6.1	6.43	6.59	6.14
XLOC_007149	0	0.3	0	0	0.28	0.3	0.35	0	0.57
XLOC_007169	0.35	0	0	0.44	0.31	0	0.76	0	0.31
XLOC_007171	0	0	0	0	0	0	0	0	0
XLOC_007214	0.06	0.06	0.18	0.08	0.06	0.06	0.1	0.09	0.06
XLOC_007215	0.17	0.48	1.15	1.31	0.64	0.69	0.62	0.59	0.45
XLOC_007227	13.82	8.88	13.78	13.88	7.59	7.1	6.24	6.13	7.38
XLOC_007229	0	0.09	0.44	0.63	0.33	0.27	0.1	0.27	0.51
XLOC_007233	6.1	3.57	3.73	3.18	3.77	3.4	4.41	5.51	5.61
XLOC_007239	0	0	0	0	0	0	0	0	0
XLOC_007242	0.27	0.26	0.63	1.53	0.84	0.38	0.6	1.04	0.49
XLOC_007264	0.28	0	0.13	0.18	0	0.41	0	0	0.13
XLOC_007270	1.09	0.7	2.05	2.61	1.3	3.81	0	1.41	1.97
XLOC_007273	2.66	3.3	3	3.4	1.72	2.71	2.04	1.5	2.97
XLOC_007274	1.48	1.68	2.59	4.23	4.18	3.59	3.07	2.59	2.74
XLOC_007276	0.71	1.26	1.17	1.27	0.48	0.39	0.53	0.23	0.16
XLOC_007279	9.39	5.38	5.8	4.2	3.65	2.31	3	3.67	4.84
XLOC_007280	1.56	1.04	1.84	2.31	1.93	1.03	2.71	1.84	1.89
XLOC_007283	0.09	0	0	0	0.16	0.17	0	0	0.08
XLOC_007284	1.2	0.29	0.56	0	0.27	0.29	0.33	0.58	0.27
XLOC_007288	0.3	0.57	1.39	0.5	0	0	0	0	0
XLOC_007293	6	6.62	9.13	6.97	6.8	5.91	7.09	8.69	6.57
XLOC_007296	5	4.01	5.73	6.08	5.44	3.69	2.46	6.18	4.26
XLOC_007305	6.03	8.13	7.29	0.92	0.66	0.78	0.85	0.69	1.08
XLOC_007307	0.62	0.4	0.39	0	0	0	0	0	0
XLOC_007308	0	0	0.3	0.4	0.57	0.91	0	0.31	0.29
XLOC_007317	0	0.97	0.32	0	0.6	0.64	1.49	0.65	0.91
XLOC_007318	0.31	0.6	0.58	0.52	0.28	1.33	1.04	0.3	0.42
XLOC_007333	0.94	1.96	1.91	1.19	0.97	1.19	0.52	0.3	0.71
XLOC_007335	0	0	0	0	0	0	0	0	0
XLOC_007341	0	0	0	0	0	0	0	0	0
XLOC_007345	2.1	3.11	3.03	5.78	3.74	4.45	1.25	1.57	2.33
XLOC_007353	1.09	1.25	1.9	2.96	2.9	3.1	1.93	1.61	3.59
XLOC_007367	0.7	0.67	1.47	0.73	1.08	0.99	0.19	0.84	0.47
XLOC_007370	0.09	0.33	0.08	0.53	0.11	0.25	0.1	0.08	0.16
XLOC_007373	0.25	1.12	0.78	0.63	0.37	0.24	0.19	0.16	0.3
XLOC_007383	1.15	3.49	4.79	5	2.79	3.13	2.56	3.67	5.65
XLOC_007384	0.7	1.67	2.61	1.76	3.09	1.32	1.93	2.36	2.19
XLOC_007388	0	0.16	0	0	0	0	0	0	0
XLOC_007389	0.65	0.31	0.3	0	0.29	0	0.36	0.31	0
XLOC_007390	0.29	0	0.36	0	0.08	0	0	0	0
XLOC_007395	0	0	0.11	0	0.1	0.34	0.13	0.11	0.11
XLOC_007397	0.12	0.47	0.12	0.62	0.87	0.7	0.14	0.24	0.33
XLOC_007399	0.23	0	0.87	0.39	0.21	0.66	0	0.23	0
XLOC_007406	0.37	0.18	0.35	0.54	0	0.35	0	0.18	0.17
XLOC_007408	1.33	2.21	3.61	4.49	2.83	2.04	1.31	1.72	2.14
XLOC_007417	10.22	5.79	6.88	1.1	1.4	1.49	0.87	1.52	1.89
XLOC_007418	1.95	4.26	4.16	3.21	1.26	1.52	0.98	1.2	1.12
XLOC_007419	0.68	0.33	1.11	0.57	0.3	1.13	0	0.66	0.46
XLOC_007432	0	0	0	0	0.08	0	0	0	0
XLOC_007434	0	0.07	0	0.03	0	0.07	0	0	0
XLOC_007439	3.46	4.25	4.54	5.67	4.63	3.97	3.81	4.67	4.69
XLOC_007456	0	0	0	0	0	0	0	0	0
XLOC_007459	1.02	1.25	2.45	2.23	1.24	1.06	0.52	0.45	0.84
XLOC_007467	3.71	5.61	7.21	21.6	16.82	18.04	5.49	6.41	5.26
XLOC_007478	0	0	0	0	0	0	0	0	0
XLOC_007483	0.37	0.18	0.34	0.12	0.24	0	0	0.09	0.25
XLOC_007485	0.09	0.41	0.32	0.07	0.08	0.32	0.09	0	0.08
XLOC_007486	6.91	13.08	15.74	12.52	8.47	7.8	6.51	8.22	9.65
XLOC_007498	0.39	0	0.37	0.11	0.12	0.37	0.14	0	0
XLOC_007499	0.31	0	0.29	0.26	0.27	0	0	0	0
XLOC_007508	0.98	0.63	0.61	0.69	0.87	0.31	1.45	0.32	0
XLOC_007511	1.93	2.75	2.6	4.17	2.32	4.23	2.33	2.2	3.56
XLOC_007513	0.46	1.45	1.19	1.56	0.21	0.55	0.38	0.67	0.52
XLOC_007522	0.34	0.32	0.32	0.85	0.3	0.96	0.75	0.65	0.3
XLOC_007526	3.41	3.52	3.14	4.98	3.7	3.47	4.88	6.24	5.09
XLOC_007527	3.45	2.68	3.57	2.79	2.48	3.58	4.44	5.01	3.78
XLOC_007530	0	0	0	0	0	0	0.37	0	0
XLOC_007532	0	0	0	0	0	0	0	0	0
XLOC_007536	1.98	3.11	4.72	3.7	0.96	2.56	0.2	2.61	0
XLOC_007537	0	0	0	0	0	0	0	0	0
XLOC_007540	0	0	0	0.31	0	0.69	0	0	0
XLOC_007543	0	0	0	0	0	0	0	0	0
XLOC_007544	0	0	0	0	0.26	0	0	0.29	0
XLOC_007545	0	0	0	0	0	0	0	0	0
XLOC_007552	1.36	1.6	2.4	4.57	2.82	1.29	2.01	0.88	1.22
XLOC_007553	0	0.15	0.29	0.71	0.55	0.15	0.68	0.3	0.55
XLOC_007567	0	0	0.23	0.16	0	0	0.14	0.12	0
XLOC_007570	0	0.35	0.69	0.31	0	0	0	0	0
XLOC_007571	0.68	0.66	1.16	0	0	0	0.15	0	0
XLOC_007572	0	0	0	0	0	0	0	0	0
XLOC_007573	0	0.21	0	0	0.1	0	0	0	0
XLOC_007574	0.59	0.34	1.22	0.2	0.21	0.45	0.92	0.11	0.11
XLOC_007575	4.38	0.77	0.75	0	0	0	0	0	0.36
XLOC_007578	1.4	3.12	3.12	8.62	5.91	6.96	5.1	5.58	6.44
XLOC_007579	0.67	0.29	0.28	0.16	0.8	0.35	0.25	0.22	0.27
XLOC_007580	0	0.01	0.04	0.05	0.03	0.01	0.02	0.03	0.05
XLOC_007581	0	0	0	0	0	0	0	0	0
XLOC_007582	0	0	0	0	0	0	0	0	0
XLOC_007593	1.01	0.32	0.95	0.57	0.3	0.32	0	0.33	0.3
XLOC_007594	0	0	0	0	0	0	0	0	0.3
XLOC_007597	10.64	5.44	7.07	2.04	3.47	3.58	6.27	10.16	5.58
XLOC_007602	0.23	0.79	0.35	0.69	0.47	0.43	0.33	0.65	0.2
XLOC_007603	1.55	4.57	7.07	13.55	9.46	9.21	6.29	5.7	6.51
XLOC_007604	6.38	9.45	10.28	15.4	11.84	12.71	11.05	13.44	13.72
XLOC_007605	4.11	3.7	3.85	4.46	2.88	4.12	3.43	3.9	5.09
XLOC_007607	0	0	0	0	0	0	0	0	0
XLOC_007608	2.47	3.24	3.29	4.45	2.87	2.94	1.45	2.33	2.23
XLOC_007609	1.14	2.07	2.32	1.76	0.73	1.02	1.47	1.41	1.03
XLOC_007619	0	0	0	0	0	0	0	0	0
XLOC_007620	2.99	1.79	2.58	1.09	0.93	0.54	0.99	1.8	0.8
XLOC_007623	0.54	0.77	0.5	1.13	0.95	0.51	0.59	0.26	0.24
XLOC_007627	0.17	0.16	0.16	0.23	0.3	0.12	0.14	0.12	0.27
XLOC_007632	3.39	1.63	1.99	3.3	0.94	1.41	1.17	1.84	2.1
XLOC_007634	0	0.09	0	0.08	0.09	0	0.11	0.09	0.09
XLOC_007638	10.62	9.88	10.88	4.73	5.97	4.51	8.52	9.47	8.38
XLOC_007646	9.05	6.34	9.74	9.73	8.64	7.96	3.96	3.57	5.64
XLOC_007647	2.52	2.37	3.56	3.11	1.95	1.98	2.08	1.19	2.12
XLOC_007649	0	0.16	0	0.21	0	0	0	0	0
XLOC_007652	1.38	1.44	2.64	1.96	1.48	1.04	1.78	1.84	2.02
XLOC_007655	1.31	2.16	2.8	1.73	1.66	1.6	0.41	0.54	0.84
XLOC_007658	0	0	0.06	0	0	0	0.08	0	0
XLOC_007661	0.2	0	0	1.32	0	0	0	0.57	0.53
XLOC_007662	0	0	0	0	0	0	0	0	0
XLOC_007670	0	0.09	0	0.23	0.16	0.17	0	0	0.08
XLOC_007674	1.35	4.65	6.19	9.45	5.22	4.94	3.46	4.43	5.11
XLOC_007675	1.9	2.17	2.9	3.5	1.69	1.35	2.37	2.41	2.25
XLOC_007684	3.05	2.57	2.15	2.25	1.02	2.17	1.27	0.37	0.69
XLOC_007688	0.36	0.7	0.68	1.22	0	0.69	0	0	0.33
XLOC_007695	1.32	1.09	0.88	0.95	1.51	1.07	0.42	0.18	0.85
XLOC_007698	0.5	0.38	0.65	3.02	1.42	1.89	0.33	0.58	0.9
XLOC_007713	6.53	5.5	4.59	6.6	3.34	4.96	4.53	6.01	5.74
XLOC_007714	0	0	0	0	0	0	0	0	0
XLOC_007716	60.42	36.42	34.99	14.69	32.18	30.48	36.69	44.43	45.69
XLOC_007719	0.27	0.13	0.64	0.69	0.73	1.03	0.3	0.79	0.25
XLOC_007724	0.6	0.77	0.19	0.68	0.36	0.77	0.45	0.19	0.18
XLOC_007729	3.51	1.41	2.74	3.45	1.04	0.83	1.95	0.57	2.64
XLOC_007736	0.41	0.79	0.96	0.17	0.37	0.78	0.91	0.2	0.37
XLOC_007738	0	0	0	0.04	0	0	0	0	0
XLOC_007739	0	0	0	0	0	0	0	0	0
XLOC_007742	0.98	2.82	0.92	1.92	1.45	1.86	1.45	0	1.18
XLOC_007743	0.53	0.76	0.99	0.85	0.23	1.08	0.58	0.76	0.24
XLOC_007744	5.22	4.41	5.73	5.25	3.17	4.6	1.98	1.6	2.76
XLOC_007762	0	0	0	0	0	0	0	0	0
XLOC_007763	0	0	0	0	0	0	0	0	0
XLOC_007766	0.66	0.95	0.62	0	0	0	0	0	0.3
XLOC_007799	0.7	1.13	0.66	1.53	1.04	0.22	0.78	0.79	0.53
XLOC_007801	0.11	0.1	0.07	0.17	0.03	0.03	0.04	0.03	0.03
XLOC_007802	0.15	0.74	1.01	1.1	1.23	0.29	0.51	0.15	1.11
XLOC_007809	0.77	1.76	1.63	3.45	1.2	1.28	1.39	1.4	2.09
XLOC_007811	2.31	1.64	4.04	4.34	1.69	2.09	1.44	1.75	2.26
XLOC_007817	0.28	0.2	0.33	1.87	1.11	1.19	0.69	0.94	1.19
XLOC_007819	5.92	6.63	6.83	7.08	5.66	4.97	8.66	8.95	8.41
XLOC_007821	1.53	1.1	1.07	0.32	0.34	0.36	0.42	0	0.34
XLOC_007823	0.58	0.56	1.09	2.44	2.84	3.31	1.61	2.25	3.27
XLOC_007824	4.21	4.37	3.63	2.62	0.9	1.76	1.68	0.98	1.21
XLOC_007832	0	0	0	0	0	0	0	0	0
XLOC_007842	0	0	0	0	0	0	0	0	0
XLOC_007844	1.8	2.32	2.84	2.96	2.6	1.81	2.52	3.24	3.41
XLOC_007845	0	0	0	0	0	0	0	0	0
XLOC_007846	0.06	0.11	0	0.12	0.05	0.11	0.12	0.16	0
XLOC_007847	10.11	7.87	7.38	16.98	16.95	14.07	13.86	16.06	17.25
XLOC_007852	0	0.2	0	1.32	0.37	0.2	0.23	0.81	0
XLOC_007857	0.36	0.48	0.44	0.96	0.47	0.72	0.26	0.22	0.48
XLOC_007865	1.17	0.94	0.37	0	0.17	0.37	0.22	0.38	0.18
XLOC_007867	0.7	0.9	0.88	3.16	2.09	2	1.56	1.36	1.69
XLOC_007871	3.45	2.32	2.91	0.58	0.61	0.33	0	0.33	0.62
XLOC_007873	0	0	0	0	0	0	0	0	0
XLOC_007876	0.24	0.23	0	0.2	0.42	0	0	0	0.11
XLOC_007902	0.76	0.73	0.62	4.42	2.02	4.31	1.36	1.19	2.05
XLOC_007917	3.24	3.03	2.57	2.58	2.21	3.07	1.84	1.85	2.54
XLOC_007922	0	0	0	0	0	0	0	0	0
XLOC_007926	1.43	3.97	3.13	7.96	6.43	5.05	3.44	5.15	5.94
XLOC_007929	0	0	0	0	0	0	0	0	0
XLOC_007936	0	0.12	0.12	0	0	0.23	0	0	0
XLOC_007939	0.39	0.38	0.92	1	0.88	0.75	0.66	0.38	0.53
XLOC_007947	2.18	1.7	2.93	6.52	2.78	2.97	2.56	3.03	1.84
XLOC_007950	4.7	2.74	3.07	2.69	3.04	3.24	1.42	3.03	4.74
XLOC_007963	0	0.17	0	0.07	0	0.16	0	0	0
XLOC_007964	0.64	0.41	0	0.54	0.19	0.2	0	0	0.38
XLOC_007979	0	0	0	0	0	0	0	0	0
XLOC_007984	8.33	3.07	5.02	0.91	0.64	0.68	0.91	0.5	0.37
XLOC_007993	3.78	6.1	7.79	11.25	8.73	8.32	4.69	4.83	5.38
XLOC_007994	0	0	0	0	0	0	0	0	0
XLOC_008013	1.2	1.98	2.73	1.01	0.46	2.28	1.33	0.83	0.77
XLOC_008019	0	0	0	0	0	0	0	0	0
XLOC_008022	2.12	0.58	1.71	0.26	0.54	0.58	1.01	0.29	0.55
XLOC_008031	2.49	1.91	2.1	2.3	4.86	3.31	2.48	1.68	2.91
XLOC_008033	0	0	0	0	0	0	0	0	0
XLOC_008059	1.95	1.25	2.24	1.55	0.96	0.62	0.96	0.84	0.98
XLOC_008062	0.42	0.67	1.44	2.22	0.49	1.32	0.31	0.4	0.63
XLOC_008069	0.63	0	0.59	0.93	0.56	0.3	0	0.31	1.14
XLOC_008078	0.09	0.21	0.21	0.73	0.95	0.89	0.35	0.39	0.56
XLOC_008079	0.31	1.08	1.43	1.33	0.72	0.29	0.34	0.39	0.46
XLOC_008084	0	0	0	0	0	0	0	0	0
XLOC_008089	0	0.29	0	0	0	0	0	0	0
XLOC_008090	0.33	1.26	1.53	4.41	2.04	3.42	0.73	1.58	0.88
XLOC_008102	0.11	0.16	0.21	0.57	0.4	0.27	0.19	0.16	0.2
XLOC_008113	0	0	0	0	0	0	0	0	0
XLOC_008145	6.72	6.63	8.89	14.09	10.96	7.6	9.89	9.62	9.2
XLOC_008146	0.76	1.23	1.28	1.33	2.55	1.22	2.76	1.75	1.57
XLOC_008147	0	0	0	0	0	0	0	0	0
XLOC_008149	0.11	0	0	0.05	0	0	0	0.1	0
XLOC_008150	0	0.22	0	2.43	2.87	3.07	3.07	3.12	2.7
XLOC_008151	0	0	0	0	0	0	0	0	0
XLOC_008153	0	0	0	0	0	0	0	0	0
XLOC_008161	0	0	0	0	0.34	0	0	0	0.34
XLOC_008169	5.94	1.8	2.34	0.26	0	0.89	0.35	0.6	0.28
XLOC_008175	1.26	1.81	1.26	0.6	0	0.34	0.2	0.26	0.16
XLOC_008176	1.97	1.38	0.84	1.2	0.8	1.53	1.39	1.9	0.64
XLOC_008177	1.83	1.23	1.62	0.58	0.64	0.63	0.74	1.13	0.3
XLOC_008180	0.57	0.82	0.26	0.48	0	0	0	0.27	0.25
XLOC_008183	0	0.12	0.11	0.41	0.22	0	0.14	0	0
XLOC_008195	1.4	2.16	3.29	3.66	2.75	2.33	2.02	2.31	2.66
XLOC_008198	0	0	0	0	0	0	0	0	0
XLOC_008208	0.62	0	0.58	1.55	0.55	0.29	2.73	0.89	1.11
XLOC_008214	0	0	0	0	0	0	0	0	0
XLOC_008225	6.01	11.24	12.15	22.6	28.1	28.51	20.67	20.8	30.19
XLOC_008234	3.54	6.51	5.44	9.08	7.45	3.98	4.64	11.22	7.55
XLOC_008237	0	0.33	0.48	2.73	2.43	3.25	1.71	1.66	2.31
XLOC_008239	0	0	0.28	0.75	0.53	0	0.66	0.29	0.27
XLOC_008262	2.78	6.3	3.17	6.93	6	4.9	1.54	4.04	4.47
XLOC_008263	2.86	8.24	6.88	2.4	2.9	3.49	4.97	3.16	4.78
XLOC_008266	0.9	0.98	2.16	1.94	1.25	1.09	2.27	1.98	0.92
XLOC_008267	0	0	0	0	0	0	0	0	0
XLOC_008272	0.12	0.6	0.29	0.91	0.55	0.65	0.55	0.24	0.78
XLOC_008274	0.77	1.59	2.37	6.86	6.46	4.6	2.2	3.3	3.77
XLOC_008278	0	0	0	0	0	0	0	0	0
XLOC_008286	0.96	1.54	2.7	4.3	1.14	2.43	1.42	2.17	1.73
XLOC_008287	0.8	1.39	2.11	4.05	3	2.74	1.96	1.71	1.88
XLOC_008293	1.87	1.08	0.7	2.35	2.65	1.06	0.83	0.36	1.01
XLOC_008298	0.58	0.37	0.91	0.49	0.52	0.37	0.43	0.56	0.52
XLOC_008308	0.85	0.68	0.13	1.91	1.14	1.21	1.1	1.1	0.51
XLOC_008316	0.98	0.94	2.89	4.77	2.62	1.86	3.57	2.44	3.54
XLOC_008318	0.12	0.23	0.34	0.56	0.53	0.34	0.67	0.81	0.22
XLOC_008320	1.15	0.37	0.72	0.81	1.37	0.91	0.64	1.12	0.69
XLOC_008321	0.95	0.61	1.49	0.53	0.57	0.75	0.53	0.46	1.43
XLOC_008330	0.36	0.11	0.67	1.94	0.63	1.24	0.66	0.92	0.96
XLOC_008341	1.22	0.78	0.76	0.51	0.72	0.77	1.35	1.18	0.37
XLOC_008343	0	0	0	0	0	0	0	0	0
XLOC_008353	3.98	3.95	5.66	3.15	2.04	1.38	1.34	1.52	1.85
XLOC_008363	0.27	0.26	0.75	1.1	0.71	0.4	0.12	0.15	0.34
XLOC_008370	0	0	0	0	0	0	0	0	0
XLOC_008371	0	0	0	0	0	0	0	0	0
XLOC_008372	3.01	3.64	4.83	3.85	2.67	3.24	3.03	1.54	2.18
XLOC_008373	0	0	0	0.02	0	0	0	0	0
XLOC_008385	0.24	0.46	1.56	2.1	1.27	2.26	1.32	1.84	1.93
XLOC_008386	1.96	3.49	4.13	15.75	12.84	11.19	9.14	10.7	9.69
XLOC_008387	0.15	0.36	0.07	0.47	0.53	0.28	0.33	0.51	0.27
XLOC_008400	0.05	0	0	0	0	0	0.06	0.05	0
XLOC_008401	0.14	0.26	0.04	0.13	0.32	0.3	0.2	0.26	0.37
XLOC_008404	0	0	0	0.14	0	0.15	0.09	0.08	0.07
XLOC_008407	2.69	8.25	12.07	9.59	9.65	8.47	7.65	9.61	9.25
XLOC_008408	0.43	1.79	1.88	1.99	1.14	1.36	0.63	0.83	0.77
XLOC_008409	0.18	0.26	0.59	2.87	0.72	1.11	0.7	1.13	0.65
XLOC_008416	5.84	6.83	7.15	5.31	4.31	4.47	5.9	7.24	6.92
XLOC_008417	0.29	0.28	1.63	2.2	1.29	0.28	0.97	0.28	1.05
XLOC_008421	1.73	1.9	2.54	3.42	1.97	2.34	4.1	4.77	3.33
XLOC_008438	0.63	0.76	1.78	1.27	0.84	0.75	0.35	0.46	0.71
XLOC_008452	4.33	4.05	3.73	3.79	3.85	4.45	2.6	2.72	3.38
XLOC_008459	0	0	0	0.04	0	0	0	0	0.09
XLOC_008460	0	0	0.11	2.47	0.2	0.87	0	0	0.31
XLOC_008461	0	0	0	0	0	0	0	0	0
XLOC_008462	0.7	0.14	1.19	9.52	5.5	6.54	1.71	2.31	4.31
XLOC_008463	4.36	7.11	6.62	22.8	23.36	19.22	27.89	32.72	27.77
XLOC_008464	0	0	0	0	0	0	0	0	0
XLOC_008465	0	0.2	0.19	2.4	1.09	1.35	0.9	0.39	0.55
XLOC_008466	0	0	0.11	0.25	0.21	0.23	0.13	0.12	0.11
XLOC_008467	0	0	0	0	0	0	0	0	0
XLOC_008479	0	0	0	0	0	0	0	0	0
XLOC_008482	0	0.61	0.67	0.87	0.96	0.77	0.9	1.04	0.65
XLOC_008487	1.53	1.91	1.57	1.54	1.36	2.03	1.35	2.36	1.1
XLOC_008499	0.99	1.56	1.95	2.96	1.6	1.37	0.7	1.48	0.98
XLOC_008501	1.44	0.2	0.58	1.04	0.18	0.78	0.68	0.4	0.37
XLOC_008503	0	0	0	0	0	0	0	0	0
XLOC_008507	0.3	0.57	2.09	0.81	0.4	0.42	0	0.72	0.67
XLOC_008511	0.4	0.39	0.75	0	0	0.38	0	0	0
XLOC_008517	2.56	2.26	4.1	6.64	4.74	4.05	3.08	3.2	4.14
XLOC_008518	0	0	0	0	0	0	0	0	0
XLOC_008519	0.23	0.22	0.42	0.71	0.3	0.32	0.38	0.33	0.2
XLOC_008520	3.19	1.79	2.49	0.22	1.42	0.5	2.06	3.85	1.67
XLOC_008522	1.56	0.33	0.81	1.9	3.09	1.48	1.54	1.68	0.78
XLOC_008538	0.63	1.24	1.94	5.03	4.55	3.46	2.05	2.92	3.68
XLOC_008539	0	0	0	0	0	0	0	0	0
XLOC_008540	1.41	3.52	4.39	8.97	7.45	6.68	7.26	9.26	9.23
XLOC_008543	2.19	2.11	4.9	8.52	5.2	8.13	2.78	3.94	5.55
XLOC_008545	0	0.39	1.15	0.69	0.36	0.58	0.23	0.79	0.18
XLOC_008546	0	0.36	0.35	0.8	0.34	0	0.42	0	0.34
XLOC_008547	0.69	3.63	5.21	3.73	2.31	2.29	1.64	1.58	1.71
XLOC_008548	0	1.08	0.42	0.85	0.4	0.43	0.5	0	0.4
XLOC_008549	0	0	1.37	2.36	1.67	1.38	1.85	1.41	0.94
XLOC_008552	0.41	0.86	0.92	3.18	1.74	1.85	0.45	0.79	1.32
XLOC_008553	0	0.21	0	0.09	0	0	0	0	0.19
XLOC_008554	0.15	0.28	0.95	0.67	1.03	0.69	0.97	0.14	0.65
XLOC_008568	0.18	0.52	0.51	1.13	0.32	0.51	0.6	0.35	0.49
XLOC_008571	0	0	0	0	0	0	0	0	0
XLOC_008579	0.66	0	0.62	0.83	0.78	0.42	0.24	0	0.59
XLOC_008580	0	0	0	0.32	0.34	0	0	0	0
XLOC_008588	3.15	3.35	3.9	8.01	4.6	5.01	3.36	4.02	4.56
XLOC_008592	0	0	0	0	0	0	0	0	0
XLOC_008593	0	0	0	0	0	0	0	0	0
XLOC_008594	0	0	0	0	0	0	0	0	0
XLOC_008604	0	0.35	0.34	0.3	0	0.34	0	0	0.33
XLOC_008607	0	0	0	0	0	0	0	0	0
XLOC_008613	0	0.28	0	0.25	0	0	0	0	0
XLOC_008625	2.58	0.62	1.61	2.35	2.29	2.04	3.34	2.08	3.1
XLOC_008627	1.56	0	0.88	3.01	1.94	2.66	0.69	3.01	0.28
XLOC_008631	0.51	0.33	0	1	0.15	0.32	0.19	0	0.15
XLOC_008644	0	0.11	0.21	0.37	0.1	0.21	0	0.11	0
XLOC_008654	1.24	0.6	0.93	0.63	0.33	0.24	0.28	0.24	0
XLOC_008655	1.06	1.16	1.7	0.19	0.13	0.14	0.33	0	0.27
XLOC_008656	0.13	0.26	0.88	1.41	0.95	1.02	0.45	0.39	0.48
XLOC_008664	6	8.37	10.87	9.9	7.54	6.35	5.56	6.47	6.55
XLOC_008665	2.36	4.07	3.69	16.36	12.17	14.68	10.15	8.77	13.84
XLOC_008671	0.4	0.39	0.38	1.52	0.36	0.19	0.44	0.78	0.72
XLOC_008679	0.22	0.65	1.89	0.76	0.8	0.21	0.5	0.87	1.42
XLOC_008681	2.51	2.7	4.21	4.73	3.62	3.29	2.98	3.13	2.91
XLOC_008700	0	0	0	0	0	0	0	0	0
XLOC_008702	4.53	5.74	6.49	2.91	4.88	3.4	4.5	6.47	6.24
XLOC_008703	5.76	6.06	7.17	4.54	3.52	3.16	1.7	2.79	2.6
XLOC_008708	0	0	0	0.11	0.12	0	0	0	0.12
XLOC_008709	0	0	0.26	0.23	0.12	0.13	0.46	0.8	0.37
XLOC_008710	0.1	0.2	0.2	0.61	1.2	0.79	0	0.3	0.37
XLOC_008711	0.08	0.57	1.02	4.45	4.26	4.23	1.95	0.89	1.89
XLOC_008713	0	0	0	0	0	0.14	0	0	0
XLOC_008714	0	0	0	0	0	0	0	0	0
XLOC_008715	0	0	0	0.02	0.04	0	0	0	0.04
XLOC_008716	0	0	0	0	0	0	0	0	0
XLOC_008717	0	0	0	0	0	0	0	0	0
XLOC_008718	0.06	0	0	0	0	0	0	0	0
XLOC_008720	3.06	2.56	3.87	2.58	1.42	1.77	1.48	2.06	0.72
XLOC_008721	0.06	0.22	0.27	0.12	0.21	0.39	0.06	0	0.1
XLOC_008722	0.69	0.66	0.64	0.19	0.2	0.22	0	0.22	0.21
XLOC_008724	0.11	0.2	0.2	0.27	0	0	0.82	0.21	0.29
XLOC_008725	2.54	1.88	1.25	1.89	1.98	2.45	1.65	2.08	2.11
XLOC_008726	0	0	0	0	0	0.12	0	0	0.11
XLOC_008727	0	0	0	0	0	0	0	0	0
XLOC_008729	0	0	0	0	0	0	0	0	0
XLOC_008732	0	0	0	0	0	0	0	0	0
XLOC_008733	1.45	0	0	0	0.64	0	0	0	0
XLOC_008734	0.15	0.14	0.48	0.52	0.78	0.56	0.16	0.35	0.79
XLOC_008740	0	0.4	0	0.07	0	0.08	0.09	0.24	0.15
XLOC_008743	2.12	1.78	3.36	3.07	2.29	1.99	2.19	2.32	1.99
XLOC_008744	0.24	0.23	0.28	0	0	0.03	0	0.05	0.05
XLOC_008750	0.52	0.33	0.65	1.23	0.31	0.49	0	0.17	0.78
XLOC_008758	3.22	1.78	1.37	0	0.09	0	0.11	0	0.09
XLOC_008759	1.03	0.25	0.56	0	0	0	0	0	0
XLOC_008762	0.23	0	0	0	0	0	0	0	0.21
XLOC_008763	0	0	0	0	0	0	0	0	0
XLOC_008776	0.19	0.21	0.19	0.07	0.04	0.12	0.14	0.08	0.06
XLOC_008777	0	0	0.07	0.03	0.27	0.36	0.34	0.3	0.35
XLOC_008782	0.85	0.83	1.05	0.89	1.48	1.17	1.12	1.41	1.15
XLOC_008793	0.51	0.55	0.32	0.22	0.3	0.22	0.44	0.17	0.21
XLOC_008794	0	0	0	0.7	0.59	0.63	0.37	0	0.9
XLOC_008796	0	0	0.13	0	0.12	0.13	0.15	0	0.12
XLOC_008804	0	0	0	1.57	0	0	0	0.21	0
XLOC_008805	3.06	3.62	4.11	5.43	4.55	4	4.66	4.8	3.89
XLOC_008810	0.34	0	0	0	0.3	0	0	0	0
XLOC_008814	0	0	0	0	0	0	0	0	0
XLOC_008815	0	0	0	0.03	0.07	0	0	0	0.07
XLOC_008818	0	0.31	1.81	0.27	0.29	0.3	0.36	0	0.29
XLOC_008825	0	0.98	0.96	0.43	0.45	0.24	0	0	0
XLOC_008826	0.02	0.02	0.02	0.02	0	0	0	0	0
XLOC_008827	2.51	1.37	1.56	1.26	0.97	1.35	1.47	2.02	1.67
XLOC_008828	0.01	0.03	0	0.05	0	0	0.02	0	0
XLOC_008829	0	0	0	0.57	0	0.32	0	0	0
XLOC_008832	0	0	0	0	0	0	0	0	0
XLOC_008836	0.44	1.13	1.93	1.86	1.05	1.26	1.63	1.85	1.59
XLOC_008838	0.23	0.68	0.11	0.44	0.42	0.44	0.65	0.11	0.32
XLOC_008843	0.75	0.97	1.02	0.44	0.2	0.32	0.17	0.25	0.34
XLOC_008848	3.61	1.9	2.17	0.25	0.23	0.16	0.38	0.25	0.39
XLOC_008861	0	0	0	0	0	0	0	0	0
XLOC_008868	0	0	0	0.34	0.72	0	0	0	0.37
XLOC_008869	0.3	0.29	0	0.88	0	0.28	0	0	0
XLOC_008877	3.52	4.44	5.27	4.41	3.28	1.99	1.95	2.35	2.8
XLOC_008878	1.01	2.19	2.37	1.92	2.7	2.16	1.68	1.96	1.83
XLOC_008880	0.55	0.36	0.69	1.01	0.66	0.7	1.43	0.54	0.17
XLOC_008889	0	0	0	0	0	0	0	0	0
XLOC_008893	0.85	0.82	1.16	1.3	1.1	0.88	0.6	0.67	0.35
XLOC_008931	2.5	5.83	6.36	7.96	8.57	3.73	3.96	6.91	4.5
XLOC_008941	1.21	2.1	4.33	2.86	1.08	0.69	1.62	0.47	0.44
XLOC_008955	0.95	0.61	1.19	0.8	0.56	0.45	0.35	0.77	0.43
XLOC_008959	4.78	4.79	6.03	5.53	3.9	3.07	1.99	2.7	3.32
XLOC_008972	10.22	7.86	10.39	8.1	7.17	5.1	6.56	6.14	6.69
XLOC_008973	0.75	1.99	1.58	2.92	1.34	1.43	0.62	0.91	1.52
XLOC_008981	0	0.14	0.23	0.12	0.09	0.13	0.12	0.07	0.1
XLOC_008986	8.12	9.13	11.94	8.02	7.28	7.32	9.39	11.46	10.17
XLOC_008991	2.05	1.18	0.38	2.24	1.09	1.56	2.27	0.4	3.32
XLOC_008998	8.5	10.61	8.54	10.05	6.3	7.21	4.26	5.78	6.93
XLOC_009023	0.35	0.5	0.65	0.73	0.62	0.17	0.39	0.51	0
XLOC_009025	0	0	0	0	0	0	0	0	0
XLOC_009029	0.32	0.78	1.37	1.43	0.86	0.62	1.62	1.1	0.58
XLOC_009035	5.22	5.33	3.67	4.39	4.64	2.48	1.45	0.95	1.18
XLOC_009039	0.57	0.27	0.13	0.54	0.5	0.54	0.31	0.82	0.13
XLOC_009052	0.68	4.26	4.79	2.72	1.52	1.62	2.27	1.65	2.15
XLOC_009064	0.11	0	0.31	0.09	0	0	0	0	0.1
XLOC_009074	0.33	0.32	0	0	0	0.32	0	0	0.15
XLOC_009085	1.84	2.69	3.94	2.03	1.25	1.25	1.36	1.52	1.1
XLOC_009088	0	0	0	0	0	0	0	0	0
XLOC_009089	0	0	0	0	0	0	0	0	0
XLOC_009105	0	0	0	0	0	0	0	0	0
XLOC_009106	0.23	0.22	0	1.18	1.04	0.89	0	1.13	0.42
XLOC_009112	0.27	0.26	0	0.34	0.12	0	0.45	0	0.12
XLOC_009137	0.22	0.21	0	0.28	0.39	0.42	0	0.43	0.8
XLOC_009145	1.83	1.8	1.92	3.09	2.26	2.24	1.28	1.85	4.54
XLOC_009152	0	0	0	0	0	0	0	0	0
XLOC_009159	1.57	2.02	2.7	4.74	2.33	1.49	1.45	1.27	1.89
XLOC_009165	0.11	0.11	0.52	0.09	0	0.11	0.5	0.54	0.81
XLOC_009167	0.83	0.66	0.91	1.1	0.61	1.31	0.31	0.54	0.25
XLOC_009172	0.14	0.52	0.51	0.06	0.12	0.13	0.15	0.13	0.12
XLOC_009177	1.91	1.23	1.65	0.89	0.61	0.61	0.44	0.85	0.86
XLOC_009179	4.93	2.69	3.7	1.38	0.95	1.25	0.64	1.03	1.33
XLOC_009180	1.09	0.52	0.71	0.46	0.1	0.1	0.12	0.32	0.49
XLOC_009200	1.85	0.96	1.07	1.5	1.01	1.22	0.95	1.66	0.64
XLOC_009204	0.76	0.98	0.71	0.85	0	0.96	0.28	0	0
XLOC_009236	0	0	0	0.1	0	0	0	0	0
XLOC_009237	0.07	0	0	0	0	0	0	0	0
XLOC_009240	0	0.93	1.81	0.81	1.43	1.52	0.36	0.62	1.16
XLOC_009242	0	0.09	0	0	0	0	0	0	0
XLOC_009243	1.7	1.75	1.53	1.85	1.34	0.95	1.67	1.58	1.19
XLOC_009278	6.98	6.65	5.58	7.52	7.52	7.48	3.41	3.84	4.33
XLOC_009285	2.09	2.72	3.07	3.45	3.84	2.26	1.98	3.03	2.68
XLOC_009289	1.97	6.64	6.6	9.86	4.94	6.44	2.87	3.34	3.67
XLOC_009291	1.74	2.15	3.25	3.55	1.76	2.35	0.82	1.44	0.89
XLOC_009292	0.04	0	0.04	0	0	0	0	0	0
XLOC_009311	0.68	1.03	2.29	0.66	0.61	0.37	0.22	0.57	0.26
XLOC_009316	0.18	1.72	1.51	2.18	0.79	1.19	1.19	2.07	2.25
XLOC_009325	4.15	3.42	2.96	2.24	2.99	2.44	3.94	4.97	3.92
XLOC_009326	0	0	0	0	0	0	0	0	0
XLOC_009330	0.67	1.29	4.09	4.09	0.89	3.18	1.11	2.6	2.42
XLOC_009334	3.85	5.03	3.46	7.51	2.87	3.51	2.39	3.72	6.38
XLOC_009335	0	0	0	0	0	0	0	0	0
XLOC_009344	1.24	2.17	1.69	1.56	0.8	1.07	1.25	0.44	0.3
XLOC_009356	0	0	0	0.02	0	0	0.04	0	0
XLOC_009358	4	3.71	4.96	4.69	2.92	3.12	2.38	3.32	3.22
XLOC_009359	2.45	2.85	3.63	3.88	3.15	2.69	2.71	2.49	2.79
XLOC_009361	0.09	0.36	0.43	0.54	0.25	0.09	0.31	0.18	0.58
XLOC_009371	3.24	2.67	3.33	5.33	3.16	3.96	3.25	3.14	2.78
XLOC_009380	1.86	1.79	2.44	2.34	2.97	2.47	2.06	2.52	4.68
XLOC_009381	0.85	0.81	0.53	0.71	0	0.27	0.94	0.55	0.25
XLOC_009389	0.57	0.33	0.21	1.44	0.51	0.43	0.25	0.33	0.51
XLOC_009395	4.35	2.76	3.15	2.58	1.76	1.78	2.74	1.91	2.5
XLOC_009399	2.8	2.9	3.69	4.28	2.3	2.56	1.37	2.19	2.43
XLOC_009407	0.25	0	0.35	1.04	0.55	0.47	0.14	0.48	0.22
XLOC_009409	0.7	1.45	1.74	2.74	1.86	1.21	0.77	0.45	0.52
XLOC_009411	0.48	0.46	0.78	0.85	0.74	1.13	0.79	0.12	0.11
XLOC_009415	0	0	0	0	0	0	0	0	0
XLOC_009418	0.14	0.1	0.19	0.9	0.69	0.99	0.34	0.78	0.46
XLOC_009421	3.75	3.61	3.91	2.28	0.85	1.03	0.92	0.93	1.35
XLOC_009422	0.2	0.28	0.05	0.21	0.09	0.05	0.16	0.24	0.27
XLOC_009423	0.98	1.02	1.46	2.44	1.6	1.32	1.18	1.35	2.14
XLOC_009426	0	0	0	0	0	0	0	0	0
XLOC_009431	3.21	2.31	2.41	3.85	3.71	2.74	4.98	4.04	5.21
XLOC_009434	0	0	0	0	0	0	0	0	0
XLOC_009446	0	0	0	0	0	0.65	0	1	0.93
XLOC_009451	0	0	0	0	0	0	0	0	0
XLOC_009463	0.59	0.85	1.8	3.1	2.76	1.96	1.47	1.57	1.33
XLOC_009466	0	0	0.35	0.1	0.11	0.12	0	0.12	0
XLOC_009471	0.82	1.23	1.28	1.34	1.22	1.21	1.31	1.06	0.66
XLOC_009474	0.23	0.11	0.98	1.08	0.1	0.89	0.26	0.11	0.42
XLOC_009478	0.76	1.16	1.13	0.83	0.67	0.29	0.5	0.88	0.68
XLOC_009480	0.56	0	0.17	0.47	0.17	0	0	0	0
XLOC_009481	0.37	0	0.35	0	0.16	0.7	0.2	0	0
XLOC_009498	0.3	0.29	1	0.83	0.67	0.14	0.17	0.29	0.55
XLOC_009516	0.11	0.21	0.21	0.18	0.19	0	0.61	0.74	0.3
XLOC_009519	5.69	4.15	6.26	10.57	5.23	6.33	4.35	2.66	3.36
XLOC_009530	3.22	5.15	6.03	3.83	3.34	1.78	2.67	2.85	3.14
XLOC_009569	0	0	0.13	0.57	0.12	0.26	0	0.26	0.25
XLOC_009570	3.02	1.76	2.33	3.76	1.82	2.05	2.03	3.03	2.72
XLOC_009573	0.15	0	0	0.1	0	0	0	0.07	0
XLOC_009574	0.46	0.59	1.09	2.66	1.37	1.39	1.2	1.87	2.23
XLOC_009577	1.61	1.36	2.27	2.49	1.85	1.6	1.04	0.72	2
XLOC_009579	0.7	1.34	0.66	0	0.62	0	0.77	1.01	0.63
XLOC_009598	0	0	0	0.12	0	0	0	0	0
XLOC_009599	0	0	0	0	0	0	0	0	0
XLOC_009600	0.26	0.25	0.24	1.31	0.23	0.98	0.72	0.88	0.47
XLOC_009601	0.05	0	0.09	0.19	0.22	0.28	0.22	0.1	0.18
XLOC_009607	0	0	0.3	0.27	0	0	0	0	0
XLOC_009613	1.72	0.37	1.43	1.28	0.85	1.09	0.85	0.92	0.86
XLOC_009617	0.11	0.1	0.1	0.04	0.09	0	0	0.1	0.1
XLOC_009621	0	0	0	0	0	0	0	0	0
XLOC_009622	0	0	0.15	0.14	0.05	0.1	0.12	0.26	0.14
XLOC_009623	0	0	0.26	0.92	1.71	2.6	1.22	1.33	0.25
XLOC_009627	0	0.16	0.16	0.56	0.59	0.79	1.11	0.48	0.6
XLOC_009628	0.54	0.96	0.7	1.06	0.8	1.22	2.19	2.41	1.16
XLOC_009638	0	0	0	0	0	0	0	0	0
XLOC_009648	0.17	2.39	1.53	4.94	3.81	2.76	2.66	3.81	4.4
XLOC_009649	0.37	0.88	0.51	1.54	0.98	0.69	0.2	0.71	0.82
XLOC_009653	0	0	0	0	0	0.38	0	0	0
XLOC_009655	0.52	0.76	0	0.99	1.17	0.75	0.58	0.76	0.94
XLOC_009656	0	0	0	0.04	0.03	0	0	0	0
XLOC_009661	0	0	0	0	0	0	0	0	0
XLOC_009662	0.19	0.09	0.53	0.63	0.33	0.71	0.52	0.64	0.59
XLOC_009664	0	0	0	0	0	0	0	0	0
XLOC_009671	0.35	0.34	0	0.3	0.31	0	0	0	0
XLOC_009680	0	0	0.3	0	0.56	0.3	0	0	0
XLOC_009682	0	0.11	0.21	0.05	0	0.11	0	0.11	0.1
XLOC_009684	0.39	0	0.74	0.17	0.35	0	0	0	0
XLOC_009690	0	0.17	0.33	0.07	0	0	0.2	0.17	0.24
XLOC_009691	1.06	1.91	1.69	1.63	1.6	1.27	2.2	1.65	1.37
XLOC_009692	0	0	0	0	0	0	0	0	0
XLOC_009701	11.4	8.31	9.31	2.01	1.88	2.09	4.18	4.18	2.24
XLOC_009704	0	0.19	0	0	0	0	0	0	0
XLOC_009706	0	0.2	0.4	0.18	0.38	0	0.47	0.41	0.38
XLOC_009707	0.14	0.55	0.54	0.48	0.13	0.14	0	0.69	0.13
XLOC_009708	2.78	0.67	1.63	0	0	0	0	0	0
XLOC_009709	0.58	0.21	0.5	0.07	0.32	0.25	0.1	0.39	0.12
XLOC_009710	2.16	2.88	2.65	0.21	0.44	0.47	0.37	0.32	0.6
XLOC_009711	0	0	0	0	0	0	0	0	0
XLOC_009716	2.17	1.56	1.35	2.35	1.76	1.03	1.8	1.86	1.9
XLOC_009724	0.62	2.22	1.58	6.17	3.56	4.13	2.66	3.18	3.52
XLOC_009729	0	0	0	0	0	0	0	0	0
XLOC_009734	0.19	0.18	0.36	0.16	0.34	0	0	0.18	0
XLOC_009742	0	0	0	0	0	0	0	0	0
XLOC_009744	1.05	2.02	1.97	0.59	0.62	0.66	0.39	0.34	0.63
XLOC_009745	2.3	3.69	3.24	2.42	2.39	3.28	3.4	1.48	0.69
XLOC_009749	0	0.32	0	0.28	0.29	0	0	0	0.59
XLOC_009750	0.31	0.6	0	1.19	0.28	0.3	0	0.3	0.57
XLOC_009759	0.35	0.67	0.65	0.44	0	0.66	0.38	0.34	0
XLOC_009775	2.41	2.36	3.62	4.59	3.51	2.12	1.21	2.25	2.09
XLOC_009776	0	0	0	0	0	0	0	0	0
XLOC_009778	0	0	0	0	0	0	0	0	0
XLOC_009779	0.19	0.25	0.24	0.55	0.35	0.37	0.29	0.31	0.35
XLOC_009780	0	0	0	0	0	0	0	0	0
XLOC_009781	0	0	0.14	2.7	0.93	1.56	1.98	3.9	2.29
XLOC_009787	0.43	0.48	0.47	0.24	0.13	0.2	0.24	0.34	0.13
XLOC_009789	0	0	0	0	0	0	0	0	0
XLOC_009795	0.57	1.03	1.54	2.97	2.28	2.03	1.34	2.21	1.86
XLOC_009807	0	0	0	0	0	0	0	0	0
XLOC_009814	0.71	1.72	2.34	1.5	0.32	1.02	0.79	1.38	0
XLOC_009815	0.94	1.51	2.65	1.89	0.93	1.49	1.62	2.02	0.66
XLOC_009820	1.58	0.87	1.48	0.47	0.3	0.32	0.25	0.22	0.31
XLOC_009821	0	0	0	0	0	0	0	0	0
XLOC_009824	0	0	0	0	0	0	0	0	0
XLOC_009827	0.35	0.27	0.4	4.76	4.31	3.47	1.87	1.43	2.09
XLOC_009837	0	0	0	0	0	0	0	0	0
XLOC_009843	0	0	0	0	0	0	0	0	0
XLOC_009846	0	0.58	0.42	2.39	0.4	0.85	0	0.29	0.4
XLOC_009849	0.1	0	0.19	0.13	0.09	0	0.11	0	0.09
XLOC_009852	2.03	3.9	4.76	6.83	4	4.13	4.18	4.63	3.27
XLOC_009856	3.54	1.81	1.11	2.18	1.26	2.24	1.83	2.51	3.19
XLOC_009857	0	0	0	0	0	0	0	0	0.24
XLOC_009859	0	0	0	0	0	0.09	0	0	0
XLOC_009861	0.22	0	0	0.55	0.19	0.62	0	0	0.39
XLOC_009863	0	0.3	0.87	2.09	0.69	1.03	0.34	0.9	0.84
XLOC_009873	0	0	0	0	0	0	0	0	0
XLOC_009877	0.23	0.11	0.11	0.19	0.1	0.11	0.25	0.11	0
XLOC_009878	0	0	0	0.17	0.36	0.08	0.27	0.16	0.22
XLOC_009885	0	0	0	0	0	0	0	0	0
XLOC_009894	2.22	1.67	1.67	6.24	4.29	4.21	4.19	4.5	5.33
XLOC_009902	40.32	28.14	29.24	45.91	40.62	36.82	38.88	45.63	47.22
XLOC_009904	0	0	0	0.71	1	1.07	0.62	0.54	0.25
XLOC_009911	0.71	1.37	1.34	2.57	3.26	2.22	1.69	1.97	2.48
XLOC_009912	0	0	0	0	0.17	0	0	0	0
XLOC_009913	0.23	0.45	0.22	0.1	1.46	0.22	1.04	0.45	0.84
XLOC_009914	0	0.23	0.44	0.5	1.05	0.23	0.79	0.92	0.21
XLOC_009923	0	0.39	0	0	0	0.38	0	0.39	0.36
XLOC_009924	1.16	0.28	0.68	0.55	0.26	0.14	0.32	0.28	0
XLOC_009925	1.31	0.95	0.31	0	0.58	0	0.73	0.64	0.59
XLOC_009926	0.1	0.28	0.28	0.58	0.26	0	0.22	0.19	0.27
XLOC_009927	0.16	0.46	1.93	1.73	0.42	0.75	0.18	0.46	0.28
XLOC_009938	24.71	27.77	29.14	41.26	35.65	32.82	33.04	35.21	29.71
XLOC_009955	0.85	1.28	0.68	0.51	0.32	0	0	0.35	0.22
XLOC_009961	2.81	2.7	4.19	2.74	2.61	1.57	0.99	0.37	1.49
XLOC_009977	1.04	0.25	0.97	0.44	0.92	0.25	0.86	0.75	0.93
XLOC_009985	0.6	0.58	1.46	0.45	0.53	0.46	0.67	0.35	0
XLOC_009997	1.29	1	1.37	1.05	0.78	0.51	0.74	0.48	0.86
[truncated: 14,209 more rows]

## Sheet: Sheet7
All different expression genes (DEGs) between b1 mutant and back ground strains Ku80
Gene	logFC	logCPM	PValue	FDR
MGG_14719	-11.8308	6.82305	2.47734e-178	2.63193e-174
MGG_14718	-11.7346	5.44713	1.80786e-154	9.60335e-151
MGG_16403	-11.2033	7.93943	2.03556e-150	5.51372e-147
MGG_05552	-13.1375	5.16897	2.07595e-150	5.51372e-147
MGG_08817	7.48297	8.45217	3.33713e-131	7.09074e-128
MGG_06790	8.11519	7.28968	1.10976e-118	1.96501e-115
MGG_17526	-13.2988	5.33101	7.96231e-116	1.20845e-112
MGG_07625	6.97233	6.1809	6.46517e-112	8.58575e-109
MGG_02273	8.82759	6.34628	2.60209e-109	3.07162e-106
MGG_16402	-10.3491	4.84281	4.82649e-104	5.12767e-101
MGG_00669	-5.30362	5.65461	1.18809e-102	1.14748e-99
XLOC_003351	-11.8168	5.5469	1.01988e-95	9.02933e-93
MGG_05883	5.9769	7.31343	1.24301e-95	1.01583e-92
MGG_00156	5.85329	6.49534	2.5929e-95	1.96764e-92
MGG_10710	4.96938	6.35437	4.34646e-92	3.07846e-89
MGG_12983	6.83327	6.27073	6.24002e-91	4.14338e-88
MGG_03364	6.62124	6.17026	2.3543e-88	1.4713e-85
MGG_07216	8.10671	7.69024	5.84296e-88	3.44865e-85
MGG_10912	8.66103	8.33425	4.10875e-87	2.29744e-84
MGG_10911	7.97865	4.98993	9.57225e-87	5.08478e-84
MGG_09381	5.69261	4.96886	1.78378e-81	9.02424e-79
MGG_02187	-4.22234	6.08072	3.02728e-80	1.4619e-77
MGG_00710	-4.57483	6.37746	5.6555e-80	2.61235e-77
MGG_07626	6.6336	9.47957	4.78425e-79	2.11783e-76
MGG_05596	4.75248	5.33521	7.97228e-79	3.3879e-76
MGG_12981	9.37625	5.26788	3.0202e-78	1.2341e-75
MGG_00703	-8.6671	8.76379	1.16597e-77	4.58786e-75
MGG_08455	5.37628	5.15389	3.81819e-75	1.44873e-72
MGG_08118	5.14328	4.50797	1.18138e-74	4.32794e-72
MGG_13110	-11.7856	3.81373	2.74116e-74	9.70737e-72
MGG_12982	6.34891	4.9141	5.94918e-74	2.03884e-71
MGG_08536	4.87073	4.3974	8.18629e-74	2.71785e-71
MGG_09648	5.97906	3.83882	7.76572e-73	2.50009e-70
MGG_00631	4.20388	4.89658	5.60493e-70	1.75138e-67
MGG_02095	4.40087	6.57746	6.71043e-70	2.0369e-67
MGG_06791	6.59469	3.77637	2.42634e-69	7.16039e-67
MGG_07630	-6.97424	9.17205	7.00039e-69	2.01006e-66
MGG_08281	-6.61323	4.59683	1.87173e-68	5.23297e-66
MGG_17154	3.91991	6.82584	6.50147e-67	1.77107e-64
MGG_11605	-6.12678	6.26097	1.08229e-66	2.87456e-64
MGG_09649	3.91187	6.41271	1.68751e-65	4.37271e-63
MGG_17792	6.9662	3.66325	3.1489e-64	7.96521e-62
MGG_08429	3.88588	6.21583	3.46812e-64	8.56868e-62
MGG_07631	-7.83569	8.46815	3.58487e-63	8.65584e-61
MGG_03504	-5.90767	8.51841	5.85999e-63	1.38348e-60
MGG_16695	8.31049	3.33466	8.03205e-62	1.85505e-59
MGG_00272	-6.57984	7.45254	1.42866e-61	3.22938e-59
MGG_01692	-4.23536	8.77932	1.54443e-61	3.41834e-59
MGG_14819	5.97551	3.43049	2.50356e-61	5.42814e-59
MGG_03685	3.616	6.70974	5.30679e-60	1.12759e-57
MGG_09150	3.94574	5.78843	7.65755e-60	1.59517e-57
MGG_09461	-4.5104	3.92973	4.45068e-59	9.09308e-57
XLOC_001636	4.28192	4.33538	2.90442e-58	5.80327e-56
MGG_08589	4.1728	5.35606	2.9497e-58	5.80327e-56
MGG_14232	3.64718	6.88948	3.91281e-58	7.55812e-56
MGG_02082	8.6669	2.88538	2.44994e-57	4.64788e-55
MGG_02246	-6.08069	5.85293	2.51548e-56	4.68851e-54
MGG_07214	7.46555	3.93708	3.35774e-56	6.15045e-54
MGG_10728	-3.3603	5.35436	6.71791e-56	1.20968e-53
MGG_07429	5.85652	3.62128	1.24958e-55	2.21259e-53
MGG_12178	4.72808	3.60311	1.5053e-55	2.6217e-53
MGG_17222	4.22279	8.81675	1.91732e-55	3.28543e-53
MGG_08252	3.4174	5.41405	4.87935e-55	8.22828e-53
MGG_00402	7.0405	3.27754	7.31368e-55	1.21407e-52
MGG_10961	6.85253	6.64571	1.41325e-54	2.3099e-52
XLOC_005418	7.93079	2.97455	3.33697e-54	5.37152e-52
MGG_17190	3.5038	6.16291	3.66458e-54	5.81081e-52
MGG_14632	5.60691	3.70288	4.87491e-54	7.61633e-52
MGG_02139	8.80058	3.02153	1.93907e-53	2.98561e-51
MGG_03865	-4.33903	8.11596	3.54593e-53	5.38171e-51
MGG_09395	-4.63905	7.46959	2.6684e-52	3.99282e-50
MGG_17223	3.99733	3.94377	4.43697e-52	6.547e-50
MGG_14087	-3.7004	5.85378	1.64947e-51	2.40054e-49
MGG_16084	6.4527	2.70982	3.55242e-50	5.10013e-48
MGG_10727	-3.62518	4.6921	9.91225e-50	1.4041e-47
MGG_10709	4.59048	4.25186	3.61023e-49	5.04672e-47
MGG_08349	5.07395	4.76016	8.19061e-49	1.13009e-46
MGG_12317	5.4819	2.9615	2.64027e-48	3.59618e-46
MGG_16869	3.19955	6.10636	5.70166e-48	7.66764e-46
MGG_01943	5.25977	4.47075	5.95415e-48	7.90711e-46
MGG_08943	5.1815	3.72744	1.50017e-47	1.96763e-45
MGG_05364	-4.33302	9.37383	1.66777e-47	2.16078e-45
MGG_12210	4.05923	4.36062	2.17304e-47	2.78149e-45
MGG_01275	-3.67222	4.6147	3.29709e-47	4.17003e-45
MGG_04216	-4.139	4.87491	5.61636e-47	7.01979e-45
MGG_09647	5.66681	6.23016	6.20864e-46	7.66984e-44
MGG_04968	-3.15863	6.85917	6.78787e-46	8.289e-44
MGG_09778	-3.61483	3.70021	8.6327e-46	1.0422e-43
MGG_11781	5.27154	3.23243	2.03805e-45	2.43283e-43
MGG_08486	5.03664	5.05466	5.51884e-45	6.51468e-43
MGG_12091	5.05972	3.72071	1.06608e-44	1.23763e-42
MGG_15337	3.40499	5.66973	1.07174e-44	1.23763e-42
MGG_13261	-5.22289	6.08038	1.26579e-44	1.44599e-42
MGG_09154	4.70657	3.84957	1.83084e-44	2.06924e-42
MGG_05855	4.32181	6.38242	5.58596e-44	6.24687e-42
MGG_10764	3.24844	4.8268	1.14145e-43	1.26321e-41
MGG_07219	7.14422	7.23513	1.59249e-42	1.74418e-40
MGG_09484	-2.93657	4.74702	2.20604e-42	2.39153e-40
XLOC_001516	-5.1122	2.6616	3.70152e-42	3.97222e-40
MGG_11809	-6.18925	7.26292	4.85905e-42	5.16225e-40
MGG_04333	-4.45648	4.53403	5.68404e-42	5.97893e-40
MGG_00040	-4.75368	6.61226	1.12499e-41	1.17176e-39
MGG_04404	3.36826	6.38347	1.76544e-41	1.82098e-39
MGG_07215	4.85474	5.03888	5.68508e-41	5.80752e-39
MGG_04213	2.98755	6.04036	6.23393e-41	6.30755e-39
MGG_17822	4.7542	5.46008	9.48676e-41	9.50824e-39
MGG_10467	5.09755	4.66717	1.21164e-40	1.20303e-38
MGG_04346	3.27728	3.88972	1.23211e-40	1.21203e-38
MGG_07521	3.03368	5.66654	3.34257e-40	3.25793e-38
MGG_03349	-2.85911	5.74326	3.50597e-40	3.38613e-38
MGG_03002	-3.05142	4.82678	9.03516e-40	8.6477e-38
MGG_04015	-2.88065	4.81729	1.97729e-39	1.8756e-37
MGG_10109	4.76678	4.89341	4.99783e-39	4.69884e-37
MGG_01281	-3.3977	6.61393	5.30019e-39	4.93941e-37
MGG_03545	-4.5093	5.35392	9.77259e-39	9.02817e-37
MGG_09437	-3.77008	4.68325	9.97553e-39	9.13621e-37
MGG_08541	4.86458	2.68353	2.61871e-38	2.37788e-36
MGG_15344	-7.91249	5.05633	2.84314e-38	2.55979e-36
MGG_06950	-2.99029	6.55959	4.05068e-38	3.61634e-36
MGG_10272	3.81502	3.86872	4.84246e-38	4.28719e-36
MGG_10846	3.24528	4.54366	6.99472e-38	6.14148e-36
MGG_07417	3.56352	3.35507	9.08728e-38	7.91338e-36
MGG_08593	-3.05739	7.83135	1.28378e-37	1.10885e-35
MGG_08453	4.3151	2.63831	5.00961e-37	4.29211e-35
MGG_02814	-3.88337	4.42391	8.86668e-37	7.53597e-35
MGG_07464	3.23634	7.09483	1.41295e-36	1.19136e-34
MGG_13716	-4.03718	5.53414	1.846e-36	1.54425e-34
MGG_07443	-3.1197	7.78365	1.88016e-36	1.56053e-34
MGG_05017	2.72164	5.11385	2.23953e-36	1.8444e-34
MGG_15023	-3.44451	4.23821	2.5393e-36	2.0752e-34
MGG_06489	-2.73158	5.91549	3.77649e-36	3.0627e-34
XLOC_007305	-3.1862	3.58981	5.02349e-36	4.04315e-34
MGG_10001	-4.28081	4.75331	5.81971e-36	4.64877e-34
MGG_09839	-3.36118	3.45617	1.1706e-35	9.28091e-34
MGG_01042	-3.59932	6.73303	1.41936e-35	1.11698e-33
MGG_07871	4.73308	3.31153	1.51393e-35	1.18264e-33
MGG_15133	-2.725	5.52056	1.67541e-35	1.29924e-33
MGG_15950	-2.87406	6.60518	2.13776e-35	1.64576e-33
MGG_10814	5.01217	2.14755	2.21567e-35	1.69348e-33
MGG_05988	-2.96997	6.54124	3.05737e-35	2.32011e-33
MGG_17823	5.01827	7.68624	3.2381e-35	2.43983e-33
MGG_10323	2.77077	7.91803	3.62109e-35	2.70918e-33
MGG_03817	3.24489	5.56493	3.80193e-35	2.8246e-33
MGG_00572	-3.32501	5.07867	6.46792e-35	4.77189e-33
XLOC_001557	5.12611	5.94797	2.0375e-34	1.49285e-32
MGG_07402	3.69693	6.61544	2.78672e-34	2.02781e-32
MGG_09972	-4.59723	2.29253	7.46672e-34	5.39636e-32
MGG_06539	3.5481	4.39344	7.975e-34	5.72476e-32
MGG_02394	-2.69494	4.8102	2.40198e-33	1.71266e-31
MGG_07733	-6.11276	1.81394	5.07116e-33	3.59174e-31
MGG_14892	2.69974	6.11825	5.40822e-33	3.80509e-31
MGG_08115	2.68073	5.3946	6.32731e-33	4.42245e-31
MGG_02252	3.19511	7.65158	7.92128e-33	5.50037e-31
MGG_12523	-3.36689	7.57335	8.9563e-33	6.17868e-31
MGG_16038	3.41149	3.64675	1.5506e-32	1.06281e-30
MGG_04733	2.94985	7.91749	2.01391e-32	1.37152e-30
MGG_16270	5.02365	2.13821	2.35082e-32	1.59077e-30
MGG_16660	5.16882	1.9589	2.70085e-32	1.81607e-30
MGG_09773	-3.89398	3.04454	3.21086e-32	2.14542e-30
MGG_01764	4.23836	5.3348	7.82023e-32	5.19263e-30
MGG_10704	3.45817	4.10998	9.91689e-32	6.54392e-30
MGG_09668	-2.57245	6.34482	1.54951e-31	1.01617e-29
MGG_05165	-3.48604	2.61935	2.59062e-31	1.68851e-29
MGG_14157	-3.05889	6.58354	4.6566e-31	3.01657e-29
MGG_13836	6.8941	2.01046	5.3449e-31	3.44146e-29
MGG_06653	-3.57751	9.22064	5.66781e-31	3.6274e-29
MGG_10910	6.27777	5.8043	6.54929e-31	4.16645e-29
MGG_12275	-2.25417	6.35969	8.40111e-31	5.3127e-29
MGG_15018	3.92065	7.52124	1.00012e-30	6.28717e-29
MGG_05059	2.77116	9.02247	1.24521e-30	7.78186e-29
MGG_14110	2.4527	4.72334	1.2802e-30	7.95372e-29
MGG_07870	-2.46228	6.65656	1.58146e-30	9.76825e-29
MGG_08297	4.13559	4.67806	1.69746e-30	1.04242e-28
MGG_02866	-2.40473	4.61451	2.07677e-30	1.26802e-28
MGG_05983	2.59306	5.2045	2.45542e-30	1.49065e-28
MGG_10812	4.12026	3.53116	2.49409e-30	1.50552e-28
MGG_11870	-3.08309	6.22517	2.56685e-30	1.54069e-28
MGG_10322	-2.39266	4.64736	2.71248e-30	1.61896e-28
MGG_00677	-3.27729	5.93047	6.51417e-30	3.86629e-28
MGG_15114	6.40234	5.75706	9.31805e-30	5.49972e-28
MGG_08201	2.78539	7.84085	9.87668e-30	5.79723e-28
MGG_16196	-2.51072	5.67629	1.3172e-29	7.689e-28
MGG_07580	6.89015	1.22052	1.78132e-29	1.03414e-27
MGG_09969	-2.289	5.46466	2.25605e-29	1.30263e-27
MGG_00039	-2.86392	6.58634	2.31199e-29	1.32771e-27
MGG_10619	4.57853	1.89143	3.42386e-29	1.95565e-27
MGG_11682	-2.29349	5.90458	3.99856e-29	2.27169e-27
MGG_05929	-2.85988	6.68998	5.15784e-29	2.91473e-27
MGG_07005	-2.83529	9.25005	5.93393e-29	3.33556e-27
MGG_07412	4.85509	1.66467	6.81144e-29	3.80867e-27
MGG_08342	-2.57119	4.7522	7.16637e-29	3.98616e-27
XLOC_014554	3.36144	2.76832	1.39334e-28	7.70984e-27
MGG_09069	4.26306	2.38031	1.50942e-28	8.30887e-27
MGG_02646	-4.39416	3.8361	1.67914e-28	9.19543e-27
MGG_04165	-2.78111	3.6722	1.73045e-28	9.42786e-27
MGG_02055	6.94042	1.26197	1.74749e-28	9.47213e-27
MGG_05435	-3.66462	2.21062	1.90722e-28	1.02854e-26
MGG_01041	-3.93854	8.19739	2.34147e-28	1.25635e-26
MGG_08500	5.75102	1.4309	2.39423e-28	1.27821e-26
MGG_04344	-2.5646	4.58282	4.02891e-28	2.14015e-26
MGG_13350	2.28365	5.15328	5.12618e-28	2.70948e-26
MGG_04737	-3.53039	2.39549	6.38297e-28	3.35706e-26
MGG_16121	-3.22496	2.6725	6.49618e-28	3.39978e-26
MGG_00289	-2.30396	7.28556	7.06084e-28	3.67717e-26
MGG_13126	2.2999	4.58527	8.56514e-28	4.43883e-26
MGG_01924	4.93503	1.74666	8.9736e-28	4.62794e-26
MGG_05406	-4.04284	9.05998	9.27684e-28	4.76121e-26
MGG_00456	-2.65691	7.58095	1.02049e-27	5.21235e-26
MGG_10274	2.48514	9.71165	1.17497e-27	5.97265e-26
MGG_07624	5.46666	1.50564	1.21305e-27	6.13686e-26
XLOC_014854	-5.01426	1.3187	1.55301e-27	7.81953e-26
MGG_08450	2.60664	3.62557	1.74985e-27	8.76904e-26
MGG_08120	4.12215	2.54946	1.90498e-27	9.50164e-26
MGG_10306	-3.3884	6.75108	1.93044e-27	9.58364e-26
MGG_10097	4.09794	2.23172	2.55019e-27	1.26015e-25
MGG_16585	5.70224	1.38265	2.64213e-27	1.29954e-25
MGG_08681	2.24257	6.57301	3.22994e-27	1.58133e-25
MGG_15272	-2.92205	5.80844	3.2805e-27	1.59872e-25
XLOC_000579	6.35202	1.99659	3.87209e-27	1.87841e-25
MGG_03634	-2.08996	6.3591	4.10066e-27	1.98024e-25
MGG_16853	-2.45106	4.24895	8.57138e-27	4.12047e-25
MGG_06219	3.80575	2.81606	9.63135e-27	4.60917e-25
MGG_14329	-2.126	6.6235	1.75569e-26	8.36434e-25
MGG_15786	4.90618	1.87133	2.05603e-26	9.75145e-25
XLOC_013508	3.3822	2.83652	2.07816e-26	9.81261e-25
MGG_17791	2.73973	5.19049	2.63973e-26	1.23651e-24
MGG_08458	2.42307	4.23965	2.64201e-26	1.23651e-24
MGG_13262	-3.08507	7.25956	4.05687e-26	1.89036e-24
MGG_11684	2.82578	4.11083	5.32947e-26	2.4725e-24
MGG_17860	-2.8527	4.52689	5.9645e-26	2.75508e-24
MGG_11608	3.56799	7.92731	6.68671e-26	3.07531e-24
MGG_09600	2.39327	6.79285	9.4666e-26	4.33505e-24
MGG_03888	-2.35317	5.35923	1.06337e-25	4.8486e-24
MGG_15787	4.4793	4.26687	1.12967e-25	5.1289e-24
MGG_15501	-2.12899	5.29117	1.16938e-25	5.28657e-24
MGG_09134	5.68092	1.69467	1.19213e-25	5.3666e-24
MGG_15990	2.52191	8.34227	1.41035e-25	6.32216e-24
MGG_02001	2.32838	8.36906	1.99096e-25	8.88737e-24
MGG_01994	2.29324	4.86095	2.3654e-25	1.05146e-23
MGG_09246	-4.94121	6.12577	3.50572e-25	1.55187e-23
MGG_05401	-2.28587	6.62502	4.17452e-25	1.83994e-23
MGG_13635	-2.24609	5.31617	4.19114e-25	1.83994e-23
MGG_17928	2.79094	4.62098	4.30895e-25	1.88388e-23
MGG_17123	-2.31824	4.84364	5.13683e-25	2.23663e-23
MGG_09384	3.64214	4.45035	5.66326e-25	2.45577e-23
MGG_07404	4.95434	3.47273	6.11545e-25	2.64108e-23
MGG_09198	-5.9505	2.82763	6.14804e-25	2.64441e-23
MGG_15993	2.98583	3.08777	6.45383e-25	2.76474e-23
MGG_15528	-2.13308	5.6854	9.71564e-25	4.14192e-23
MGG_10439	-2.15518	4.2316	9.7466e-25	4.14192e-23
MGG_07362	3.82703	2.36362	1.02163e-24	4.32424e-23
XLOC_010599	2.15413	5.2953	1.61716e-24	6.81775e-23
MGG_08426	-2.44576	3.75655	1.64432e-24	6.90483e-23
MGG_02956	2.29057	4.11221	1.79391e-24	7.50334e-23
MGG_08285	-2.04652	5.01068	2.45908e-24	1.02452e-22
MGG_02127	2.33654	4.47041	2.53004e-24	1.04997e-22
XLOC_004541	8.78437	1.03365	2.65394e-24	1.0971e-22
MGG_05565	3.24546	4.23273	2.72315e-24	1.12135e-22
MGG_02274	3.88051	2.6046	3.29332e-24	1.3509e-22
MGG_11487	4.75396	2.77135	3.63449e-24	1.48511e-22
MGG_08684	8.60489	0.854466	4.00463e-24	1.63008e-22
MGG_09733	-4.20123	3.69571	8.31482e-24	3.37163e-22
MGG_09352	2.48648	8.07704	8.81777e-24	3.56197e-22
MGG_02096	2.75789	3.09247	1.1703e-23	4.70765e-22
MGG_16021	2.79394	3.43075	1.17425e-23	4.70765e-22
MGG_07242	-2.19888	3.97526	1.23034e-23	4.91397e-22
MGG_10273	2.07544	5.57624	1.29171e-23	5.13974e-22
MGG_03403	-6.96328	1.46807	1.54541e-23	6.1263e-22
MGG_02562	-2.77053	2.71336	1.85458e-23	7.32454e-22
MGG_04078	-2.0602	6.67182	2.15974e-23	8.49819e-22
MGG_01859	-2.92619	5.4209	2.19193e-23	8.59303e-22
MGG_13168	-2.40444	6.39935	2.50278e-23	9.77555e-22
MGG_10730	-2.93695	5.29011	2.5686e-23	9.99589e-22
MGG_10463	2.86968	5.78392	2.90089e-23	1.12478e-21
MGG_00019	4.07503	2.18968	5.25703e-23	2.03094e-21
MGG_05216	-2.22664	7.16872	5.32739e-23	2.05066e-21
MGG_16812	5.50128	7.28809	6.40621e-23	2.45703e-21
MGG_09852	-3.00164	2.19324	6.46697e-23	2.47141e-21
MGG_10106	2.66107	3.48019	8.32348e-23	3.16949e-21
MGG_01996	2.44135	3.74364	8.38142e-23	3.18015e-21
XLOC_012138	-6.67198	0.4254	1.00929e-22	3.8159e-21
MGG_09945	4.1002	6.7754	1.03213e-22	3.88842e-21
MGG_10394	4.19286	1.54855	1.50817e-22	5.66178e-21
MGG_07969	-3.61459	7.41976	1.68131e-22	6.28951e-21
MGG_00222	-1.92457	5.06962	1.82591e-22	6.80649e-21
MGG_10315	2.45494	6.36064	1.92397e-22	7.14695e-21
MGG_07015	-2.34063	4.91922	1.98579e-22	7.32631e-21
MGG_10287	-3.70148	1.3364	1.98793e-22	7.32631e-21
MGG_02368	-2.54595	9.07071	1.99294e-22	7.32631e-21
XLOC_002947	2.96321	2.79756	2.23599e-22	8.19145e-21
MGG_12548	-3.00448	3.60968	2.30855e-22	8.42818e-21
MGG_03379	3.01121	3.10257	2.41245e-22	8.77736e-21
MGG_03082	-5.74995	1.13205	2.60733e-22	9.45402e-21
MGG_02851	-2.65486	9.53266	3.00754e-22	1.08681e-20
MGG_05092	-3.17741	8.86514	3.08683e-22	1.11168e-20
MGG_12184	-2.00589	5.35975	3.30383e-22	1.18581e-20
MGG_00771	-2.5633	7.6985	3.60033e-22	1.28788e-20
MGG_07961	2.03857	5.93632	4.67218e-22	1.66568e-20
MGG_06740	4.2599	1.30991	5.87148e-22	2.08624e-20
MGG_10061	-3.44169	7.28036	6.17263e-22	2.18594e-20
MGG_02813	-2.48068	6.29935	7.15236e-22	2.52447e-20
MGG_05164	-2.05928	8.08346	7.65595e-22	2.69327e-20
MGG_09376	4.34948	5.80992	7.70386e-22	2.70118e-20
MGG_06872	2.73115	5.75091	7.97503e-22	2.78706e-20
MGG_10956	-2.46621	3.42389	1.02557e-21	3.56559e-20
MGG_09436	-2.30216	6.5938	1.02817e-21	3.56559e-20
MGG_15669	2.5982	2.95737	1.03034e-21	3.56559e-20
[truncated: 10,317 more rows]

## Sheet: Sheet8
the up-expression genes in DEGs between b1 mutant and back ground strains Ku80
[truncated: 1,298 more rows]

[truncated: 4 more sheets: Sheet9, Sheet10, Sheet11, Sheet12]
