# Supplementary material for: Transcriptome Analysis of Protein Kinase MoCK2, which Affects Acetyl-CoA Metabolism and Import of CK2-Interacting Mitochondrial Proteins into Mitochondria in the Rice Blast Fungus Magnaporthe oryzae
Source: Microbiol Spectr. 2022 Oct 18;10(6):e03042-22. doi: 10.1128/spectrum.03042-22 (PMC9769659; doi:10.1128/spectrum.03042-22)
Supplement: Supplemental file 3 — Table S2. Download spectrum.03042-22-s0003.xlsx, XLSX file, 2.0 MB [file spectrum.03042-22-s0003.xlsx]

## Sheet: Catalogue
		Table S2 KEGG and GO analysis of DEGs in both b1 and b2 mutants
		sheet1	KEGG enrichment of up-regulated genes between b1 mutant and Ku80
		sheet2	KEGG enrichment of down-regulated genes between b1 mutant and Ku80
		sheet3	KEGG enrichment of up-regulated genes between b2 mutant and Ku80
		sheet4	KEGG enrichment of down-regulated genes between b2 mutant and Ku80
		sheet5	GO annotation of up-regulated genes between b1 mutant and Ku80
		sheet6	GO enrichment of up-regulated genes between b1 mutant and Ku80
		sheet7	GO annotation of down-regulated genes between b1 mutant and Ku80
		sheet8	GO enrichment of down-regulated genes between b1 mutant and Ku80
		sheet9	GO annotation of up-regulated genes between b2 mutant and Ku80
		sheet10	GO enrichment of up-regulated genes between b2 mutant and Ku80
		sheet11	GO annotation of down-regulated genes between b2 mutant and Ku80
		sheet12	GO enrichment of down-regulated genes between b2 mutant and Ku80

## Sheet: Sheet1
KEGG enrichmen of up-regulated genes between b1 mutant and Ku80
Term Name	MainClass	GeneHitsInSelectedSet	AllGenesInSelectedSet	GeneHitsInBackground	AllGenesInBackground	p-value	enrichFactor	GeneListInSelectedSets	corrected p-value(BH method)
00073 Cutin, suberine and wax biosynthesis	A09100 Metabolism	3	121	3	3420	4.32e-05	28.2645	[MGG_02110, MGG_02787, MGG_10107]	0.00159962
B 09103 Lipid metabolism	A09100 Metabolism	16	121	171	3420	0.00027	2.64463	[MGG_02252, MGG_04432, MGG_07602, MGG_09645, MGG_04346, MGG_07216, MGG_02110, MGG_12983, MGG_14602, MGG_12982, MGG_10107, MGG_01925, MGG_02787, MGG_05826, MGG_04628, MGG_03765]	0.0049934
A09100 Metabolism	A09100 Metabolism	50	121	951	3420	0.000767	1.48604	[MGG_02252, MGG_04432, MGG_07789, MGG_09645, MGG_11608, MGG_06058, MGG_16813, MGG_17823, MGG_17828, MGG_13429, MGG_14956, MGG_04628, MGG_01873, MGG_04744, MGG_09834, MGG_04346, MGG_07216, MGG_15019, MGG_12983, MGG_14602, MGG_12982, MGG_14966, MGG_17286, MGG_07729, MGG_05826, MGG_03765, MGG_02955, MGG_01469, MGG_07602, MGG_00050, MGG_01783, MGG_07884, MGG_02110, MGG_17802, MGG_08450, MGG_14815, MG…	0.0121625
00360 Phenylalanine metabolism	A09100 Metabolism	5	121	23	3420	0.00102899	6.14445	[MGG_04684, MGG_09834, MGG_17286, MGG_15019, MGG_14815]	0.0142772
00780 Biotin metabolism	A09100 Metabolism	3	121	8	3420	0.00212423	10.5992	[MGG_02252, MGG_07216, MGG_12982]	0.0214354
00061 Fatty acid biosynthesis	A09100 Metabolism	4	121	20	3420	0.00465284	5.65289	[MGG_02252, MGG_09645, MGG_07216, MGG_12982]	0.0430387
00511 Other glycan degradation	A09100 Metabolism	3	121	12	3420	0.00752183	7.06612	[MGG_00050, MGG_14602, MGG_13429]	0.0556615
00380 Tryptophan metabolism	A09100 Metabolism	5	121	37	3420	0.00897591	3.81952	[MGG_09834, MGG_01925, MGG_17286, MGG_17823, MGG_14815]	0.0622704
00100 Steroid biosynthesis	A09100 Metabolism	4	121	26	3420	0.012191	4.34838	[MGG_04432, MGG_04346, MGG_04628, MGG_03765]	0.0751775
B 09106 Metabolism of other amino acids	A09100 Metabolism	7	121	77	3420	0.0180245	2.5695	[MGG_02817, MGG_03508, MGG_09138, MGG_15019, MGG_13578, MGG_17823, MGG_04744]	0.0952722
00030 Pentose phosphate pathway	A09100 Metabolism	3	121	22	3420	0.0407366	3.85424	[MGG_07884, MGG_13895, MGG_04446]	0.196598
B 09110 Biosynthesis of other secondary metabolites	A09100 Metabolism	3	121	22	3420	0.0407366	3.85424	[MGG_02252, MGG_07216, MGG_12982]	0.196598

## Sheet: Sheet2
KEGG enrichmen of down-regulated genes between b1 mutant and Ku80
Term Name	MainClass	GeneHitsInSelectedSet	AllGenesInSelectedSet	GeneHitsInBackground	AllGenesInBackground	p-value	enrichFactor	GeneListInSelectedSets	corrected p-value(BH method)
B 09101 Carbohydrate metabolism	A09100 Metabolism	30	200	272	3420	0.000393	1.88603	[MGG_05520, MGG_03287, MGG_06678, MGG_03521, MGG_10453, MGG_09640, MGG_10334, MGG_10061, MGG_15038, MGG_16443, MGG_02444, MGG_07933, MGG_06888, MGG_00625, MGG_01679, MGG_07935, MGG_02921, MGG_02525, MGG_07634, MGG_00220, MGG_02420, MGG_06289, MGG_12862, MGG_07890, MGG_09272, MGG_12601, MGG_07091, MGG_13441, MGG_07927, MGG_02813]	0.0300738
00561 Glycerolipid metabolism	A09100 Metabolism	8	200	33	3420	0.000464	4.14545	[MGG_12828, MGG_01281, MGG_00220, MGG_01311, MGG_07890, MGG_05988, MGG_02921, MGG_05933]	0.0236613
A09100 Metabolism	A09100 Metabolism	77	200	951	3420	0.000473	1.38454	[MGG_12738, MGG_05520, MGG_03343, MGG_05247, MGG_01281, MGG_09640, MGG_15774, MGG_09919, MGG_03418, MGG_01311, MGG_01553, MGG_02444, MGG_07933, MGG_06888, MGG_00625, MGG_01679, MGG_04503, MGG_07935, MGG_02921, MGG_02525, MGG_03098, MGG_08108, MGG_12828, MGG_05159, MGG_10969, MGG_00220, MGG_06289, MGG_12862, MGG_07890, MGG_09272, MGG_07091, MGG_10490, MGG_15027, MGG_10494, MGG_13441, MGG_07927, MG…	0.0181007
B 09105 Amino acid metabolism	A09100 Metabolism	27	200	243	3420	0.000703	1.9	[MGG_06950, MGG_05247, MGG_06392, MGG_10453, MGG_15667, MGG_11389, MGG_10061, MGG_15774, MGG_15038, MGG_09919, MGG_03418, MGG_01553, MGG_01537, MGG_07933, MGG_06888, MGG_04503, MGG_02525, MGG_05159, MGG_10969, MGG_14348, MGG_07890, MGG_09250, MGG_16853, MGG_01102, MGG_04756, MGG_02812, MGG_17041]	0.0214969
00564 Glycerophospholipid metabolism	A09100 Metabolism	8	200	43	3420	0.00292304	3.1814	[MGG_01330, MGG_02633, MGG_05804, MGG_01311, MGG_01003, MGG_06704, MGG_05988, MGG_05933]	0.0559031
00630 Glyoxylate and dicarboxylate metabolism	A09100 Metabolism	7	200	34	3420	0.00292679	3.52059	[MGG_10061, MGG_03521, MGG_15038, MGG_02813, MGG_07933, MGG_06888, MGG_02525]	0.0497554
00565 Ether lipid metabolism	A09100 Metabolism	4	200	12	3420	0.0038733	5.7	[MGG_02633, MGG_05804, MGG_04084, MGG_05933]	0.0592615
00620 Pyruvate metabolism	A09100 Metabolism	7	200	44	3420	0.0126982	2.72045	[MGG_00220, MGG_13441, MGG_10453, MGG_07890, MGG_12601, MGG_02813, MGG_01679]	0.149448
B 09106 Metabolism of other amino acids	A09100 Metabolism	10	200	77	3420	0.0131281	2.22078	[MGG_05247, MGG_07634, MGG_00771, MGG_15027, MGG_09541, MGG_02633, MGG_15667, MGG_07890, MGG_01003, MGG_09272]	0.143471
00380 Tryptophan metabolism	A09100 Metabolism	6	200	37	3420	0.0188276	2.77297	[MGG_10061, MGG_10969, MGG_14348, MGG_09919, MGG_07890, MGG_04756]	0.169448
00440 Phosphonate and phosphinate metabolism	A09100 Metabolism	2	200	4	3420	0.0188792	8.55	[MGG_02633, MGG_01003]	0.160473
00250 Alanine, aspartate and glutamate metabolism	A09100 Metabolism	5	200	29	3420	0.024473	2.94828	[MGG_05247, MGG_01537, MGG_06888, MGG_04503, MGG_02525]	0.178303
B 09104 Nucleotide metabolism	A09100 Metabolism	9	200	74	3420	0.0269639	2.07973	[MGG_12738, MGG_08108, MGG_09898, MGG_06678, MGG_15027, MGG_03439, MGG_11871, MGG_01537, MGG_04503]	0.187522
00230 Purine metabolism	A09100 Metabolism	7	200	52	3420	0.0299191	2.30192	[MGG_12738, MGG_08108, MGG_09898, MGG_06678, MGG_15027, MGG_03439, MGG_11871]	0.199027
00260 Glycine, serine and threonine metabolism	A09100 Metabolism	6	200	41	3420	0.0300229	2.50244	[MGG_06950, MGG_16853, MGG_15038, MGG_15667, MGG_11389, MGG_02525]	0.191396
B 09110 Biosynthesis of other secondary metabolites	A09100 Metabolism	4	200	22	3420	0.0361905	3.10909	[MGG_12738, MGG_05159, MGG_15027, MGG_15667]	0.221486
B 09103 Lipid metabolism	A09100 Metabolism	16	200	171	3420	0.0394572	1.6	[MGG_12828, MGG_07954, MGG_01281, MGG_00220, MGG_01330, MGG_04084, MGG_07890, MGG_02633, MGG_05804, MGG_03418, MGG_01311, MGG_01003, MGG_06704, MGG_05988, MGG_02921, MGG_05933]	0.23219
00261 Monobactam biosynthesis	A09100 Metabolism	2	200	6	3420	0.0436654	5.7	[MGG_05159, MGG_15027]	0.247437
00290 Valine, leucine and isoleucine biosynthesis	A09100 Metabolism	3	200	14	3420	0.0444525	3.66429	[MGG_06950, MGG_15774, MGG_01553]	0.242901

## Sheet: Sheet3
KEGG enrichmen of up-regulated genes between b2 mutant and Ku80
Term Name	MainClass	GeneHitsInSelectedSet	AllGenesInSelectedSet	GeneHitsInBackground	AllGenesInBackground	p-value	enrichFactor	GeneListInSelectedSets	corrected p-value(BH method)
A09100 Metabolism	A09100 Metabolism	59	131	951	3420	1.28e-05	1.61967	[MGG_02252, MGG_07789, MGG_09645, MGG_06011, MGG_11608, MGG_06058, MGG_16813, MGG_17823, MGG_17828, MGG_13429, MGG_14956, MGG_17430, MGG_13591, MGG_04628, MGG_02125, MGG_05317, MGG_09834, MGG_06765, MGG_04346, MGG_07216, MGG_09234, MGG_07576, MGG_06442, MGG_15019, MGG_12983, MGG_14602, MGG_12982, MGG_14966, MGG_17286, MGG_10252, MGG_07729, MGG_05826, MGG_02955, MGG_01469, MGG_07602, MGG_00050, MG…	0.00153852
00073 Cutin, suberine and wax biosynthesis	A09100 Metabolism	3	131	3	3420	5.5e-05	26.1069	[MGG_02110, MGG_02787, MGG_10107]	0.00219871
00333 Prodigiosin biosynthesis	A09100 Metabolism	4	131	7	3420	6.58e-05	14.9182	[MGG_02252, MGG_07216, MGG_07576, MGG_12982]	0.00157999
B 09103 Lipid metabolism	A09100 Metabolism	18	131	171	3420	6.59e-05	2.74809	[MGG_02252, MGG_07602, MGG_09645, MGG_06765, MGG_04346, MGG_07216, MGG_06011, MGG_07576, MGG_02110, MGG_12983, MGG_14602, MGG_12982, MGG_10107, MGG_01925, MGG_13591, MGG_02787, MGG_05826, MGG_04628]	0.00131777
00061 Fatty acid biosynthesis	A09100 Metabolism	6	131	20	3420	7.01e-05	7.83206	[MGG_02252, MGG_09645, MGG_13591, MGG_07216, MGG_07576, MGG_12982]	0.00120253
00780 Biotin metabolism	A09100 Metabolism	4	131	8	3420	0.000128	13.0534	[MGG_02252, MGG_07216, MGG_07576, MGG_12982]	0.00153314
00380 Tryptophan metabolism	A09100 Metabolism	6	131	37	3420	0.00246093	4.23355	[MGG_09834, MGG_01925, MGG_17286, MGG_06442, MGG_17823, MGG_14815]	0.0246092
00350 Tyrosine metabolism	A09100 Metabolism	4	131	20	3420	0.00617855	5.22137	[MGG_17430, MGG_06011, MGG_15019, MGG_14815]	0.0570327
B 09110 Biosynthesis of other secondary metabolites	A09100 Metabolism	4	131	22	3420	0.00879164	4.7467	[MGG_02252, MGG_07216, MGG_07576, MGG_12982]	0.0703331
00511 Other glycan degradation	A09100 Metabolism	3	131	12	3420	0.00937402	6.52672	[MGG_00050, MGG_14602, MGG_13429]	0.0703052
00360 Phenylalanine metabolism	A09100 Metabolism	4	131	23	3420	0.0103324	4.54033	[MGG_09834, MGG_17286, MGG_15019, MGG_14815]	0.0729343
00531 Glycosaminoglycan degradation	A09100 Metabolism	2	131	5	3420	0.0134955	10.4427	[MGG_13429, MGG_13801]	0.0852349
B 09105 Amino acid metabolism	A09100 Metabolism	16	131	243	3420	0.0215939	1.71897	[MGG_09834, MGG_06011, MGG_06442, MGG_15019, MGG_17802, MGG_17823, MGG_08450, MGG_17828, MGG_14815, MGG_12999, MGG_02817, MGG_17430, MGG_01925, MGG_17286, MGG_02125, MGG_01469]	0.123394
B 09106 Metabolism of other amino acids	A09100 Metabolism	7	131	77	3420	0.0266472	2.37335	[MGG_02817, MGG_03508, MGG_09138, MGG_08123, MGG_15019, MGG_13578, MGG_17823]	0.145348
B 09108 Metabolism of cofactors and vitamins	A09100 Metabolism	11	131	151	3420	0.0282906	1.90182	[MGG_02252, MGG_07216, MGG_01783, MGG_06058, MGG_07576, MGG_16813, MGG_12982, MGG_00552, MGG_02125, MGG_02955, MGG_13801]	0.147603
B 09101 Carbohydrate metabolism	A09100 Metabolism	17	131	272	3420	0.0285194	1.63168	[MGG_07789, MGG_06011, MGG_11608, MGG_08123, MGG_06442, MGG_13895, MGG_13429, MGG_14966, MGG_12999, MGG_13801, MGG_14956, MGG_02817, MGG_03508, MGG_16456, MGG_10252, MGG_04446, MGG_05844]	0.142597
00460 Cyanoamino acid metabolism	A09100 Metabolism	3	131	18	3420	0.0294084	4.35115	[MGG_03508, MGG_08123, MGG_17823]	0.141161
00680 Methane metabolism	A09100 Metabolism	3	131	20	3420	0.0388718	3.91603	[MGG_06011, MGG_13895, MGG_05317]	0.172764

## Sheet: Sheet4
KEGG enrichmen of down-regulated genes between b2 mutant and Ku80
Term Name	MainClass	GeneHitsInSelectedSet	AllGenesInSelectedSet	GeneHitsInBackground	AllGenesInBackground	p-value	enrichFactor	GeneListInSelectedSets	corrected p-value(BH method)
00561 Glycerolipid metabolism	A09100 Metabolism	6	120	33	3420	0.000838	5.18182	[MGG_01281, MGG_00220, MGG_00773, MGG_01311, MGG_05988, MGG_05933]	0.0257735
B 09101 Carbohydrate metabolism	A09100 Metabolism	19	120	272	3420	0.0025083	1.99081	[MGG_05520, MGG_03287, MGG_07634, MGG_00220, MGG_02420, MGG_10453, MGG_09272, MGG_10061, MGG_07091, MGG_02507, MGG_15038, MGG_02544, MGG_02444, MGG_07933, MGG_06888, MGG_00625, MGG_02813, MGG_01679, MGG_07935]	0.0440745
00630 Glyoxylate and dicarboxylate metabolism	A09100 Metabolism	5	120	34	3420	0.00601936	4.19118	[MGG_10061, MGG_15038, MGG_07933, MGG_06888, MGG_02813]	0.0925477
00500 Starch and sucrose metabolism	A09100 Metabolism	5	120	35	3420	0.00682929	4.07143	[MGG_05520, MGG_03287, MGG_02507, MGG_07634, MGG_09272]	0.0933336
00440 Phosphonate and phosphinate metabolism	A09100 Metabolism	2	120	4	3420	0.00699451	14.25	[MGG_02633, MGG_01003]	0.0860325
00564 Glycerophospholipid metabolism	A09100 Metabolism	5	120	43	3420	0.0162107	3.31395	[MGG_02633, MGG_01311, MGG_01003, MGG_05988, MGG_05933]	0.181265

## Sheet: Sheet5
GO annotation of up-regulated genes between b1 mutant and Ku80
MGG_00156	GO:0070401,GO:0005634,GO:0070403,GO:0045892,GO:0005829,GO:0005737,GO:0016491,GO:0016655,GO:0009807,GO:0042802,GO:0000050,GO:0003955,GO:0005654,GO:0090295,GO:0048471,GO:0051287,GO:0006808,GO:0001081,GO:0032442,GO:0009820
MGG_10710	GO:0006144,GO:0005634,GO:0009986,GO:0070402,GO:0006915,GO:0001540,GO:0070404,GO:0044550,GO:0042246,GO:0071949,GO:0039693,GO:0097553,GO:0102164,GO:0048662,GO:0001558,GO:1900554,GO:0046872,GO:0050714,GO:0039708,GO:0001568,GO:0055074,GO:0009507,GO:0019748,GO:0070697,GO:0042025,GO:0050731,GO:0070189,GO:0016942,GO:0016174,GO:0043567,GO:0043568,GO:0034354,GO:0042803,GO:0005685,GO:0044342,GO:0044344,GO:…
MGG_12983	GO:0060416,GO:0000003,GO:0051205,GO:0008199,GO:0008201,GO:0008202,GO:0008203,GO:0032781,GO:0008205,GO:0008206,GO:0008207,GO:0008209,GO:0008210,GO:0008211,GO:0018454,GO:0000028,GO:0018461,GO:0045087,GO:0042025,GO:0010288,GO:0000049,GO:0009267,GO:0000054,GO:0045111,GO:0007224,GO:0016442,GO:0019518,GO:0006212,GO:0000070,GO:0009289,GO:0097352,GO:0005198,GO:0008270,GO:0050255,GO:0019537,GO:0051287,GO:…
MGG_03364	GO:0005576
MGG_07216	GO:0043011,GO:0002052,GO:0051205,GO:0008199,GO:0030728,GO:0008202,GO:0008203,GO:0047116,GO:0032781,GO:0008205,GO:0008206,GO:0008207,GO:0008209,GO:0008210,GO:0016404,GO:0018454,GO:0018455,GO:0008217,GO:0008218,GO:0018458,GO:0018459,GO:0000027,GO:0045087,GO:0002080,GO:0000038,GO:0032809,GO:0010288,GO:0000049,GO:0018482,GO:1904680,GO:0000054,GO:0043065,GO:0016442,GO:0043066,GO:0004155,GO:0010301,GO:…
MGG_10912	GO:0007169,GO:1900575,GO:0050178,GO:0005125,GO:0005126,GO:0008201,GO:0005131,GO:0005133,GO:0047117,GO:0043022,GO:0048143,GO:1900557,GO:0051216,GO:0043025,GO:0007186,GO:0048146,GO:1900554,GO:0045080,GO:0035864,GO:0033817,GO:0015385,GO:0015386,GO:1904646,GO:0009247,GO:0031777,GO:0007204,GO:0000036,GO:1903672,GO:0009253,GO:1900602,GO:0048168,GO:0042025,GO:0021546,GO:0008236,GO:1900593,GO:1904685,GO:…
MGG_10911	GO:0031649,GO:0009409,GO:0045986,GO:0005634,GO:0120162,GO:0016324,GO:0030501,GO:0002024,GO:0002025,GO:0016491,GO:0002028,GO:0004941,GO:0045453,GO:0040015,GO:0008179,GO:0010739,GO:0007189,GO:0016021,GO:0045944,GO:0050873,GO:1904646,GO:0061885,GO:0009405
MGG_07626	GO:0071681,GO:0043010,GO:1990683,GO:0061448,GO:0008202,GO:0008203,GO:0000015,GO:0051216,GO:0043025,GO:0008209,GO:0008210,GO:0032787,GO:0030742,GO:0008216,GO:0047128,GO:0010268,GO:0002077,GO:0071711,GO:0043043,GO:0008233,GO:0008236,GO:0090160,GO:0010291,GO:0002102,GO:0010295,GO:0006203,GO:0034875,GO:1904672,GO:0045121,GO:0045122,GO:0051276,GO:0016460,GO:0008270,GO:0004175,GO:0000079,GO:0000082,GO:…
MGG_05596	GO:0006464,GO:0005634,GO:1990748,GO:0016323,GO:0016324,GO:0031365,GO:0005829,GO:0030163,GO:0016787,GO:0032147,GO:0006807,GO:0106008,GO:0006107,GO:0008092,GO:0044257,GO:0004385,GO:0008418,GO:0005923,GO:0005604,GO:0044325,GO:0042982,GO:0007015,GO:0050152,GO:0005737,GO:0030953,GO:0005739,GO:0016811,GO:0045296,GO:0070773
MGG_12981	GO:0031649,GO:0009409,GO:0045986,GO:0005634,GO:0120162,GO:0016324,GO:0030501,GO:0002024,GO:0002025,GO:0016491,GO:0002028,GO:0004941,GO:0045453,GO:0040015,GO:0008179,GO:0010739,GO:0007189,GO:0016021,GO:0045944,GO:0050873,GO:1904646,GO:0061885,GO:0009405
MGG_08455	GO:0009986,GO:0042438,GO:0021766,GO:0042063,GO:0004497,GO:0045202,GO:0016021,GO:0004503,GO:0072534,GO:0098966,GO:0046872,GO:0030424,GO:0030425,GO:0005788,GO:0001501,GO:0098978,GO:0005796,GO:0005540,GO:1990138,GO:0031012,GO:0030246,GO:0048168,GO:0060074,GO:0016491,GO:0005615,GO:0033268,GO:0007160,GO:0007417,GO:0031225,GO:0043194,GO:0007420
MGG_12982	GO:0043011,GO:0002052,GO:0051205,GO:0008199,GO:0030728,GO:0008202,GO:0008203,GO:0047116,GO:0032781,GO:0008205,GO:0008206,GO:0008207,GO:0008209,GO:0008210,GO:0016404,GO:0018454,GO:0018455,GO:0008218,GO:0018458,GO:0018459,GO:0000027,GO:0045087,GO:0002080,GO:0000038,GO:0000049,GO:0018482,GO:0000054,GO:0043065,GO:0016442,GO:0043066,GO:0004155,GO:0010301,GO:0045122,GO:0000070,GO:0004167,GO:0018504,GO:…
MGG_02095	GO:0050661,GO:0044550,GO:0050664,GO:0005737,GO:0016491,GO:0009807
MGG_17154	GO:0031176,GO:0005576,GO:0002504,GO:0002250,GO:0003723,GO:0005198,GO:0008270,GO:0016021,GO:0019029,GO:0046872,GO:0046555,GO:0008156,GO:0003676,GO:0042972,GO:0004190,GO:0007586,GO:0015074,GO:0030245,GO:0030246,GO:0030247,GO:0030248,GO:0017000,GO:0005737,GO:0016810,GO:0005739,GO:0045493,GO:0042613,GO:0042742,GO:0019835,GO:0003964,GO:0009405
MGG_08429	GO:0055040,GO:0004803,GO:0005829,GO:0039623,GO:0005576,GO:0009609,GO:0009610,GO:0009420,GO:0005198,GO:0004497,GO:0016020,GO:0046740,GO:0019028,GO:0016984,GO:0046872,GO:0036377,GO:0004252,GO:0003677,GO:0009507,GO:0030435,GO:0009827,GO:0071973,GO:0042025,GO:0006313,GO:0006508,GO:0008236,GO:0048046,GO:0098671,GO:0005615,GO:0005618,GO:0007155,GO:0019253,GO:0044219,GO:0009853,GO:0009405,GO:0046718,GO:…
MGG_14819	GO:0005634,GO:0030723,GO:0030724,GO:0048134,GO:0048135,GO:0030218,GO:2001171,GO:0005903,GO:0042773,GO:0005654,GO:0005911,GO:0046872,GO:0005912,GO:0000794,GO:0004129,GO:0008738,GO:0005925,GO:0030245,GO:0030246,GO:0030507,GO:0055085,GO:0005938,GO:0072499,GO:0042803,GO:0044853,GO:0019509,GO:0020027,GO:1903142,GO:1903393,GO:0042820,GO:0020037,GO:0047431,GO:0051015,GO:0051016,GO:0051017,GO:0008270,GO:…
MGG_09150	GO:0009986,GO:0071555,GO:0005125,GO:0005765,GO:0009611,GO:0071949,GO:0005773,GO:0090383,GO:0005902,GO:0051091,GO:0016787,GO:0005524,GO:1902600,GO:0016021,GO:0005783,GO:0046872,GO:0019608,GO:0009753,GO:0033180,GO:0009505,GO:0071456,GO:0009506,GO:0031012,GO:0019748,GO:0009252,GO:0033572,GO:0008360,GO:0009002,GO:0034220,GO:0070062,GO:0007601,GO:0042803,GO:0110135,GO:0016055,GO:0001726,GO:0016324,GO:…
MGG_14232	GO:0005634,GO:0071949,GO:0005654,GO:0043546,GO:0004890,GO:0050464,GO:0008482,GO:0020002,GO:0046626,GO:0005923,GO:0005667,GO:0033574,GO:0002088,GO:0046890,GO:0007214,GO:0010288,GO:0050994,GO:0042802,GO:0055093,GO:0071222,GO:0043065,GO:0051258,GO:0020037,GO:0070221,GO:0044877,GO:0040014,GO:0071250,GO:0004693,GO:0019031,GO:0048471,GO:0008284,GO:0005730,GO:0007268,GO:0032869,GO:0097129,GO:1902711,GO:…
MGG_17222	GO:0070849,GO:0070848,GO:0001666,GO:0036099,GO:0005764,GO:0007623,GO:0006665,GO:0005771,GO:0050828,GO:0070741,GO:0016021,GO:0009749,GO:0071260,GO:0007585,GO:0033189,GO:0005737,GO:0005615,GO:0032496,GO:0007409,GO:0071732,GO:0055093,GO:0051384,GO:0097208,GO:0016829,GO:0005886
MGG_08252	GO:0015297,GO:0015299,GO:0016021,GO:0009847,GO:0015081,GO:0015385,GO:0035725,GO:0006814
MGG_00402	GO:0005634,GO:0006915,GO:0043524,GO:0001541,GO:0010508,GO:0110095,GO:0005902,GO:0043025,GO:0005654,GO:0005911,GO:0046872,GO:0008217,GO:0019226,GO:0001819,GO:0032287,GO:0051490,GO:0046627,GO:0009507,GO:0045859,GO:0048678,GO:0043560,GO:0050728,GO:0050732,GO:0042542,GO:0000303,GO:0010033,GO:0042802,GO:0042554,GO:0009534,GO:0009535,GO:0048705,GO:2001241,GO:0032839,GO:2001238,GO:0055114,GO:0042572,GO:…
MGG_10961	GO:0016899,GO:0052747,GO:0071949,GO:0043022,GO:0090383,GO:0005902,GO:0043023,GO:0042256,GO:0004370,GO:1902600,GO:1900554,GO:0046872,GO:0009505,GO:0009506,GO:0033572,GO:0003878,GO:0042025,GO:0009535,GO:0006979,GO:0009289,GO:0055114,GO:0009036,GO:0039502,GO:0046677,GO:0046933,GO:0046167,GO:0009307,GO:0050268,GO:0003677,GO:0008286,GO:0005727,GO:0008289,GO:0018530,GO:0039526,GO:0005737,GO:0016491,GO:…
MGG_10709	GO:0004129,GO:0005507,GO:0070469,GO:0016709,GO:0019622,GO:0018662,GO:0017000,GO:0019336,GO:0018666,GO:0016491,GO:0071949,GO:0033644,GO:0005743,GO:0019439,GO:0008688,GO:0004497,GO:0019380,GO:0016021,GO:0016853,GO:1901771,GO:0047670,GO:0044598,GO:0046300
MGG_08349	GO:0031232,GO:0007169,GO:0005634,GO:0031234,GO:0043524,GO:0001541,GO:0001542,GO:0044550,GO:0032263,GO:0032264,GO:0110095,GO:0043536,GO:0008209,GO:0043025,GO:0016404,GO:0005654,GO:0008217,GO:0033306,GO:0005148,GO:0097308,GO:0045087,GO:0032287,GO:0020002,GO:0042531,GO:0006694,GO:0048678,GO:0006695,GO:0050728,GO:0050221,GO:0042542,GO:0006703,GO:0006706,GO:0071222,GO:0052794,GO:0042554,GO:0052795,GO:…
MGG_12317	GO:0005618,GO:0016020,GO:0005576
MGG_01943	GO:0052689,GO:0009986,GO:0044275,GO:0005576,GO:0016042,GO:0050525,GO:0009405,GO:0042783
MGG_12210	GO:0047617,GO:0005506,GO:0000324,GO:0000329,GO:0055114,GO:0015891,GO:0016021,GO:0005783,GO:0046872,GO:0006811,GO:0006879,GO:0055072,GO:0006880,GO:0050660,GO:0000293,GO:0006825,GO:0006826,GO:0035434,GO:0005739,GO:0052851,GO:0000184,GO:0010106,GO:0015677,GO:0009405,GO:0005886,GO:0006974,GO:0033215
MGG_09647	GO:0006144,GO:0000003,GO:1902618,GO:0071689,GO:0010248,GO:0008201,GO:0008203,GO:1900557,GO:0043025,GO:0006164,GO:0016405,GO:1902600,GO:0086039,GO:0018454,GO:0008217,GO:0008218,GO:1900551,GO:0045087,GO:0043041,GO:0043042,GO:0090149,GO:0000036,GO:0043044,GO:0000038,GO:1990712,GO:0006182,GO:0008233,GO:0006189,GO:0090163,GO:1904680,GO:0043066,GO:0006206,GO:0000070,GO:0006221,GO:0008270,GO:0004175,GO:…
MGG_08486	GO:0008800,GO:0046914,GO:0071555,GO:0016787,GO:0009252,GO:0006807,GO:0005576,GO:0017000,GO:0008360,GO:0009002,GO:0080109
MGG_05855	GO:0005634,GO:0070914,GO:0045190,GO:0008584,GO:0006281,GO:0043531,GO:0016779,GO:0009744,GO:0000784,GO:0006289,GO:0016787,GO:0010259,GO:0004373,GO:0016021,GO:0001302,GO:0005654,GO:0019863,GO:0006295,GO:0006296,GO:0009501,GO:0006302,GO:0006303,GO:0007584,GO:0090656,GO:0009507,GO:0006949,GO:0006310,GO:0043687,GO:1990841,GO:0004519,GO:0006312,GO:1904431,GO:0009650,GO:0019252,GO:0010165,GO:0048568,GO:…
MGG_10764	GO:0005634,GO:0072197,GO:0048133,GO:0060429,GO:0051726,GO:0051216,GO:0005654,GO:0048663,GO:0050714,GO:0043035,GO:2000384,GO:0045600,GO:0006177,GO:0020002,GO:0007202,GO:0005667,GO:0043565,GO:0021553,GO:1990188,GO:0007219,GO:0071222,GO:0043065,GO:0043066,GO:0001085,GO:0007229,GO:0043069,GO:0005694,GO:0009791,GO:0043586,GO:0005700,GO:0045638,GO:1903706,GO:0062023,GO:0061512,GO:0034378,GO:0032331,GO:…
MGG_07219	GO:0007169,GO:1900575,GO:0050178,GO:0005125,GO:0005126,GO:0008201,GO:0005131,GO:0047117,GO:0005133,GO:0043022,GO:0048143,GO:0051216,GO:1900557,GO:0043025,GO:0048146,GO:0007186,GO:1900554,GO:0035864,GO:0045080,GO:0033817,GO:0015385,GO:0015386,GO:1904646,GO:0009247,GO:0031777,GO:0000036,GO:0007204,GO:0009253,GO:1903672,GO:1900602,GO:0048168,GO:0042025,GO:0021546,GO:0008234,GO:0008236,GO:1900593,GO:…
MGG_04404	GO:0071681,GO:1990683,GO:0061448,GO:0030728,GO:0008201,GO:0008202,GO:0008203,GO:0000015,GO:0051216,GO:0043025,GO:0008209,GO:0008210,GO:0090131,GO:0030742,GO:0008216,GO:0047128,GO:0008217,GO:0071711,GO:0043043,GO:0008233,GO:0008236,GO:0090160,GO:0010291,GO:0002102,GO:0006203,GO:0034875,GO:0008254,GO:0045121,GO:0045122,GO:0016460,GO:0008270,GO:0004175,GO:0000079,GO:0000082,GO:0010332,GO:0008284,GO:…
MGG_07215	GO:0003777,GO:0005634,GO:0009986,GO:0042438,GO:0005737,GO:0007018,GO:0008270,GO:0038095,GO:0051536,GO:0008017,GO:0005874,GO:0005524,GO:0000981,GO:0016021,GO:0019863,GO:0019031,GO:0046872,GO:0004888,GO:0050776,GO:0003677,GO:0005694,GO:0007166,GO:0005886,GO:0005887
MGG_04213	GO:0005634,GO:0005829,GO:0090180,GO:0045893,GO:0031047,GO:0005737,GO:0001228,GO:0006414,GO:0008270,GO:0006351,GO:1901522,GO:0005840,GO:0000978,GO:0000179,GO:0000981,GO:0006357,GO:0003735,GO:0019031,GO:0045944,GO:0003677
MGG_17822	GO:0050688,GO:0005634,GO:0045060,GO:0010757,GO:0005125,GO:0007173,GO:2000406,GO:0051721,GO:2000404,GO:1904659,GO:0098830,GO:0098833,GO:0043536,GO:0043025,GO:0007186,GO:0033300,GO:0098839,GO:0051223,GO:0008217,GO:0048666,GO:0001562,GO:0009758,GO:0005154,GO:0006691,GO:0030246,GO:0005158,GO:0042535,GO:0008233,GO:0008235,GO:0008237,GO:0042542,GO:0008238,GO:0045104,GO:0000049,GO:0009272,GO:0031295,GO:…
MGG_04346	GO:0006656,GO:0005634,GO:0032259,GO:2000406,GO:0006665,GO:0008201,GO:0008203,GO:0030733,GO:0043025,GO:0009234,GO:0007186,GO:0003091,GO:0007189,GO:0009755,GO:0043547,GO:0051741,GO:0020002,GO:0007204,GO:0006694,GO:0006696,GO:0050729,GO:0102955,GO:0042026,GO:0010286,GO:0010287,GO:0030768,GO:0034354,GO:0030258,GO:0097332,GO:0008757,GO:0071222,GO:0043065,GO:0097338,GO:0030782,GO:0009279,GO:0045121,GO:…
MGG_08541	GO:0005507,GO:0070469,GO:0019013,GO:0016709,GO:0019336,GO:0019338,GO:0071949,GO:0004497,GO:0016021,GO:0046677,GO:0016853,GO:1901771,GO:0019031,GO:0051287,GO:0006744,GO:0004252,GO:0046300,GO:0019168,GO:0004129,GO:0019622,GO:0018662,GO:0017000,GO:0005737,GO:0018666,GO:0016491,GO:0018668,GO:0033644,GO:0005743,GO:0019439,GO:0008688,GO:0019505,GO:0042803,GO:0009267,GO:0019380,GO:0046196,GO:0031669,GO:…
MGG_10272	GO:0016021,GO:0005739,GO:0005886
MGG_07417	GO:0016021,GO:0022857,GO:0005737,GO:0055085
MGG_07464	GO:0045122,GO:0009507,GO:2001307,GO:0050246,GO:0044550,GO:0039686,GO:0042025,GO:0016491,GO:0016651,GO:0009579,GO:0003697,GO:1900815,GO:0006260,GO:0046872
MGG_05017	GO:0004096,GO:1904659,GO:0009231,GO:0006164,GO:0070681,GO:0004121,GO:0000025,GO:0000027,GO:0033819,GO:0009244,GO:0016415,GO:0006177,GO:0009249,GO:0004129,GO:0009252,GO:0004133,GO:0004134,GO:0004135,GO:0006183,GO:0008233,GO:0042026,GO:0008236,GO:0006189,GO:0000049,GO:0009266,GO:0009279,GO:0004160,GO:0097351,GO:0009289,GO:0070728,GO:0032843,GO:0043086,GO:0008270,GO:0016462,GO:0004175,GO:0004176,GO:…
MGG_07871	GO:0005634,GO:0016691,GO:0045461,GO:0020037,GO:0046872,GO:0042744,GO:0004601,GO:0003677
MGG_10814	GO:0005634,GO:0032259,GO:0005124,GO:0021510,GO:0004617,GO:0008203,GO:0032268,GO:0098831,GO:0051726,GO:0008720,GO:1905165,GO:0005654,GO:0006680,GO:0000027,GO:0098842,GO:0097308,GO:0006687,GO:0043044,GO:0045604,GO:0050728,GO:0048169,GO:0051247,GO:0000049,GO:0009267,GO:0030259,GO:0009268,GO:0008757,GO:0030267,GO:0019003,GO:0007229,GO:0015934,GO:0019521,GO:0009793,GO:0045121,GO:0098882,GO:0043589,GO:…
MGG_17823	GO:0006528,GO:0000257,GO:0047427,GO:0047428,GO:0005829,GO:0018822,GO:0047558,GO:0004359,GO:0018762,GO:0004812,GO:0006541,GO:0003729,GO:0051410,GO:0016787,GO:0005524,GO:0009684,GO:0006807,GO:0008795,GO:0009435,GO:0006107,GO:0046686,GO:0009506,GO:0009635,GO:0009507,GO:0050152,GO:0005737,GO:0016810,GO:0019499,GO:0019500,GO:0080109,GO:0048046,GO:0003952,GO:0009970,GO:0019762,GO:0030196,GO:0051260,GO:…
MGG_10323	GO:0045056,GO:0043009,GO:1904668,GO:1902622,GO:0090114,GO:0008199,GO:0000011,GO:0010256,GO:0043025,GO:0030742,GO:0090135,GO:0051223,GO:0032794,GO:0008219,GO:0045087,GO:0002080,GO:0051233,GO:0004129,GO:0090150,GO:0008233,GO:1902647,GO:0008234,GO:0000045,GO:0000054,GO:0002102,GO:0000055,GO:0000056,GO:0043065,GO:0016442,GO:0043066,GO:0045121,GO:0008258,GO:0002118,GO:0000070,GO:0010310,GO:0051271,GO:…
MGG_03817	GO:0032354,GO:0016324,GO:0005829,GO:0005576,GO:0044267,GO:0006508,GO:0008237,GO:0007565,GO:0008270,GO:0004175,GO:0005615,GO:0070062,GO:0009651,GO:0001558,GO:0046872,GO:0051384,GO:0009405,GO:0060349,GO:0004222
MGG_06539	GO:0005634,GO:0045893,GO:0050661,GO:0047526,GO:0044550,GO:1902138,GO:1902132,GO:0005737,GO:1902135,GO:0010283,GO:0016491,GO:0010284,GO:1902129,GO:0043565,GO:1902128,GO:0008270,GO:1902131,GO:0009807,GO:1902125,GO:0000981,GO:1902123
MGG_08115	GO:0031361,GO:0005506,GO:0005634,GO:0005635,GO:0030915,GO:0020037,GO:0005829,GO:1990683,GO:0005576,GO:0006281,GO:0003723,GO:0003724,GO:0019789,GO:0008270,GO:0000398,GO:0030291,GO:0006740,GO:0000724,GO:0005524,GO:0016021,GO:0006811,GO:0016987,GO:0003677,GO:0016925,GO:0045277,GO:0047837,GO:0016798,GO:0009055,GO:0003743,GO:0061665,GO:0009507,GO:0001123,GO:0071013,GO:0017000,GO:0005737,GO:0016491,GO:…
MGG_02252	GO:0043011,GO:0002052,GO:0051205,GO:0008199,GO:0030728,GO:0008202,GO:0008203,GO:0047116,GO:0047117,GO:0032781,GO:0008205,GO:0008206,GO:0008207,GO:0008209,GO:0008210,GO:0008211,GO:0016404,GO:0018454,GO:0018455,GO:0008217,GO:0008218,GO:0018458,GO:0018459,GO:0000027,GO:0045087,GO:0002080,GO:0000038,GO:0032809,GO:0010288,GO:0000049,GO:0018482,GO:0000054,GO:0043065,GO:0016442,GO:0043066,GO:0010301,GO:…
MGG_16038	GO:0039617,GO:0046740,GO:0005525,GO:0016021,GO:0005576,GO:0003723,GO:0044219,GO:0003677,GO:0005198
MGG_04733	GO:0006656,GO:0006657,GO:0033281,GO:0005634,GO:0005635,GO:0045576,GO:0008201,GO:0004105,GO:0008203,GO:0007189,GO:0043032,GO:0036377,GO:0000027,GO:0010273,GO:0020002,GO:0042535,GO:0020009,GO:0008233,GO:0042025,GO:0042026,GO:0042538,GO:0008236,GO:0043565,GO:0000049,GO:0021554,GO:0009267,GO:0071222,GO:0020026,GO:0043066,GO:0031290,GO:0051259,GO:0031293,GO:1902626,GO:0019013,GO:0020037,GO:0062023,GO:…
MGG_10704	GO:0008080
MGG_10910	GO:0005634,GO:0006661,GO:0035335,GO:0044297,GO:0003723,GO:0005773,GO:0001933,GO:0110095,GO:0016020,GO:0045461,GO:0016021,GO:0039702,GO:0005654,GO:0009881,GO:0008218,GO:0030497,GO:0009507,GO:0000166,GO:0004519,GO:0042025,GO:0070062,GO:0071345,GO:0007601,GO:0007602,GO:0004022,GO:0009535,GO:0010304,GO:0045122,GO:0004930,GO:0005829,GO:0019013,GO:0006470,GO:0055114,GO:0030027,GO:0005198,GO:0008270,GO:…
MGG_15018	GO:0003073,GO:0005634,GO:0010243,GO:0007173,GO:0006661,GO:1902618,GO:0051209,GO:0009737,GO:0032266,GO:0030218,GO:0009738,GO:0043536,GO:0030225,GO:0007186,GO:0051219,GO:0001556,GO:0004629,GO:0005654,GO:0001558,GO:0070679,GO:0032794,GO:0043547,GO:0001568,GO:0007200,GO:0007202,GO:0007204,GO:0005158,GO:2000438,GO:0048680,GO:1900087,GO:0043051,GO:0007212,GO:0043052,GO:0002092,GO:0001580,GO:0007213,GO:…
MGG_05059	GO:0005506,GO:0046148,GO:0005829,GO:2001307,GO:0042438,GO:0044550,GO:0005768,GO:0030411,GO:0008270,GO:0004879,GO:0000978,GO:1900815,GO:0016787,GO:0000981,GO:0006357,GO:0016021,GO:0000790,GO:0005654,GO:0046872,GO:0005789,GO:0006367,GO:0043235,GO:0009635,GO:0030435,GO:0045156,GO:0016168,GO:0016682,GO:1990837,GO:0009772,GO:0009523,GO:0003700,GO:1901224,GO:0006582,GO:0030518,GO:0005496,GO:0018298,GO:…
MGG_08297	GO:0005634,GO:0006915,GO:0005892,GO:0016646,GO:0008199,GO:0034567,GO:0033543,GO:0008201,GO:0043529,GO:0046857,GO:0071949,GO:0110095,GO:0009231,GO:0043025,GO:0016657,GO:0000278,GO:0046872,GO:0032024,GO:0004888,GO:0047133,GO:0000287,GO:0050470,GO:0034599,GO:0006952,GO:0019242,GO:0071722,GO:0008748,GO:0019504,GO:0042802,GO:0042803,GO:0048443,GO:0022848,GO:1990748,GO:0019012,GO:0006470,GO:0062023,GO:…
MGG_05983	GO:0006656,GO:0046337,GO:0005634,GO:0032259,GO:0044163,GO:1900376,GO:0005829,GO:0039557,GO:0044550,GO:0008713,GO:0003723,GO:0042316,GO:0006094,GO:1900691,GO:0006096,GO:0009555,GO:0045460,GO:0016021,GO:0045461,GO:0006744,GO:0046872,GO:0009306,GO:0009244,GO:0039644,GO:0033246,GO:0030430,GO:0042593,GO:0075296,GO:0010914,GO:0030435,GO:0052067,GO:0030437,GO:0008168,GO:0019432,GO:0005737,GO:0000234,GO:…
MGG_15114	GO:0006144,GO:0009986,GO:0005634,GO:0070402,GO:0006915,GO:0070404,GO:0044550,GO:0071949,GO:0039693,GO:1900560,GO:1900563,GO:0102164,GO:0005654,GO:0048662,GO:0001558,GO:0046872,GO:0050714,GO:0039708,GO:0001568,GO:0009507,GO:0019748,GO:0070697,GO:0042025,GO:0050731,GO:0016942,GO:0043567,GO:0043568,GO:0044342,GO:0044344,GO:0043065,GO:0043066,GO:0005179,GO:0010560,GO:0009792,GO:0009536,GO:0014912,GO:…
MGG_07580	GO:0046593,GO:0005634,GO:0016899,GO:0044550,GO:0032775,GO:0004106,GO:0008716,GO:0047639,GO:1990146,GO:0061475,GO:0009252,GO:0032298,GO:0009772,GO:0043565,GO:0030261,GO:0004664,GO:0004665,GO:0051259,GO:0050237,GO:0031297,GO:0045122,GO:0019012,GO:0020037,GO:0043590,GO:0015945,GO:0046154,GO:0008270,GO:0046677,GO:0003676,GO:0003677,GO:0003678,GO:0008289,GO:0008802,GO:0009314,GO:0005730,GO:0007267,GO:…
MGG_07412	GO:0003968,GO:0005634,GO:0005507,GO:0019843,GO:0043524,GO:0005764,GO:0019012,GO:0005829,GO:0005576,GO:0030282,GO:0039563,GO:0019083,GO:0039564,GO:0006412,GO:0008270,GO:0071247,GO:0039502,GO:0006355,GO:0016021,GO:0016853,GO:0005654,GO:0003735,GO:0045340,GO:0003677,GO:0030430,GO:0007263,GO:0010273,GO:0046689,GO:0005794,GO:0006882,GO:0045926,GO:0005737,GO:0044201,GO:0016114,GO:0009842,GO:0005179,GO:…
MGG_09069	GO:0039617,GO:0046740,GO:0005525,GO:0016021,GO:0005576,GO:0003723,GO:0044219,GO:0003677,GO:0005198
MGG_08500	GO:0043010,GO:0010243,GO:1990683,GO:0061448,GO:0030728,GO:0008201,GO:0008202,GO:0008203,GO:0045071,GO:0000015,GO:0051216,GO:0008209,GO:0043025,GO:0008210,GO:0032787,GO:0006164,GO:0030742,GO:0090135,GO:0008216,GO:0008217,GO:0010268,GO:0002077,GO:0071711,GO:0045087,GO:0043043,GO:0008233,GO:0008236,GO:0090160,GO:0010291,GO:0002102,GO:0034875,GO:0008254,GO:0045121,GO:0045122,GO:0016460,GO:0008270,GO:…
MGG_13350	GO:0071456,GO:0005634,GO:0045892,GO:0005576,GO:0005737,GO:0035690,GO:0001228,GO:0008204,GO:0043565,GO:0008270,GO:0000978,GO:0016020,GO:0000981,GO:0006357,GO:0016021,GO:0042742,GO:0048471,GO:0045944,GO:0019835,GO:0003677,GO:0009405,GO:0016125
MGG_01924	GO:0043010,GO:0005125,GO:1990683,GO:0030728,GO:0008202,GO:0008203,GO:0000015,GO:0051216,GO:0043025,GO:0008209,GO:0008210,GO:0007186,GO:0048146,GO:0032787,GO:0003091,GO:0009236,GO:0035861,GO:0007189,GO:0007190,GO:0003095,GO:0008216,GO:0007193,GO:0008217,GO:0009243,GO:0035867,GO:0000038,GO:0005158,GO:0005159,GO:1901615,GO:0048178,GO:0010291,GO:0009267,GO:0015412,GO:0043065,GO:0009273,GO:0043066,GO:…
MGG_10274	GO:0070401,GO:0031490,GO:0005634,GO:0031492,GO:0072582,GO:0008202,GO:0003723,GO:0005773,GO:0110095,GO:0000786,GO:0008210,GO:0045461,GO:0016021,GO:0000790,GO:0039702,GO:0017053,GO:0009507,GO:0006694,GO:0000166,GO:0004519,GO:1903924,GO:0042025,GO:0006703,GO:0042803,GO:0030261,GO:0004022,GO:2000679,GO:0061370,GO:0006334,GO:0009535,GO:0031936,GO:0010304,GO:0009536,GO:0045122,GO:0005829,GO:0019013,GO:…
MGG_08450	GO:0006656,GO:0007169,GO:0005634,GO:0009986,GO:0031234,GO:0004102,GO:0004360,GO:0015629,GO:0043278,GO:0015630,GO:2000145,GO:0009744,GO:0043025,GO:0035091,GO:0007188,GO:0009749,GO:0035094,GO:0009750,GO:0045335,GO:0006935,GO:0045595,GO:0045087,GO:0019233,GO:0009506,GO:0005922,GO:0005925,GO:0005160,GO:0043304,GO:0032809,GO:0042538,GO:0001578,GO:0006955,GO:0043312,GO:0042802,GO:0002866,GO:0005938,GO:…
MGG_10097	GO:0051301,GO:0042597,GO:0005576,GO:0007049,GO:0030446
MGG_08681	GO:0005509,GO:0016905,GO:0005516,GO:0005261,GO:0005262,GO:1990416,GO:0006414,GO:0043025,GO:0033298,GO:0005524,GO:0000276,GO:0016021,GO:0006935,GO:0046872,GO:0042776,GO:0071320,GO:0000281,GO:0032154,GO:0071454,GO:0006816,GO:0070177,GO:0018209,GO:0071456,GO:0009636,GO:0031526,GO:0016301,GO:0030001,GO:0005938,GO:0031156,GO:0070838,GO:0031032,GO:1903013,GO:0031288,GO:0043065,GO:0046777,GO:0072507,GO:…
MGG_08458	GO:0005634,GO:0005635,GO:0035846,GO:0009737,GO:0005131,GO:0051216,GO:0090131,GO:0009753,GO:0051225,GO:0030246,GO:0006694,GO:0030247,GO:0035885,GO:0018990,GO:0010800,GO:1990698,GO:0030261,GO:0043066,GO:0005179,GO:0051259,GO:0004672,GO:0004674,GO:0040003,GO:0020037,GO:0061512,GO:1904724,GO:0031307,GO:0042572,GO:0042060,GO:0008270,GO:0005201,GO:0007250,GO:0070741,GO:0090197,GO:0046677,GO:0003677,GO:…
MGG_11608	GO:0005634,GO:0044550,GO:0002062,GO:0043025,GO:0005654,GO:0051223,GO:0009753,GO:0045597,GO:0030245,GO:0050727,GO:0048169,GO:0008236,GO:0043565,GO:0042542,GO:0070193,GO:1904685,GO:0098869,GO:0042552,GO:0019003,GO:0018492,GO:0015935,GO:0004674,GO:0046658,GO:0046148,GO:0020037,GO:0098887,GO:0062023,GO:0032331,GO:0042060,GO:0008270,GO:0009809,GO:0048210,GO:0004693,GO:0022617,GO:0009306,GO:0009307,GO:…
MGG_09134	GO:0030448,GO:0005634,GO:0005618,GO:0006355,GO:0016021,GO:0005576,GO:0090729,GO:0031160,GO:0003677,GO:0009405,GO:0045230,GO:0030446
MGG_15990	GO:0098688,GO:0005507,GO:0097159,GO:0071944,GO:0015881,GO:0000139,GO:0003723,GO:0051087,GO:0007568,GO:0050833,GO:1905039,GO:0045202,GO:0016020,GO:0005524,GO:0016021,GO:0005783,GO:0015129,GO:0008089,GO:0015130,GO:0000155,GO:0005789,GO:0035873,GO:0005794,GO:0042403,GO:0098978,GO:0019748,GO:0035879,GO:2000178,GO:0070062,GO:0042802,GO:0031410,GO:0031669,GO:0005813,GO:0070327,GO:0060088,GO:0015801,GO:…
MGG_02001	GO:0016021
MGG_01994	GO:0019748,GO:0016491
MGG_17928	GO:0030640,GO:0016787,GO:0046148,GO:0042438,GO:0005768
MGG_09384	GO:0003746,GO:0005634,GO:0019843,GO:0047879,GO:0017000,GO:0031177,GO:0006633,GO:0016746,GO:0016747,GO:0033068,GO:0006412,GO:0016114,GO:0009842,GO:0016788,GO:0003924,GO:0005525,GO:0003735,GO:0004315,GO:0009405,GO:0015935
MGG_07404	GO:0007040,GO:0045121,GO:0043202,GO:0005764,GO:0050885,GO:0030855,GO:0005576,GO:0007626,GO:0045453,GO:0004175,GO:0035727,GO:1902349,GO:0036498,GO:0120146,GO:0030163,GO:0046872,GO:0004252,GO:0005794,GO:0043171,GO:0042277,GO:0006629,GO:0042597,GO:0042470,GO:0007399,GO:0008233,GO:0005739,GO:0006508,GO:0008236,GO:0005615,GO:0070062,GO:0008240,GO:0019954,GO:0070198,GO:0022008,GO:0007417,GO:0030587,GO:…
MGG_02127	GO:0046593,GO:0005634,GO:0016899,GO:0044550,GO:0032775,GO:0004106,GO:0008716,GO:0047639,GO:1990146,GO:0061475,GO:0009252,GO:0032298,GO:0009772,GO:0043565,GO:0030261,GO:0004664,GO:0004665,GO:0051259,GO:0050237,GO:0031297,GO:0045122,GO:0019012,GO:0020037,GO:0043590,GO:0015945,GO:0046154,GO:0008270,GO:0046677,GO:0003676,GO:0003677,GO:0003678,GO:0008289,GO:0008802,GO:0009314,GO:0005730,GO:0045156,GO:…
MGG_05565	GO:0005737,GO:0004364
MGG_02274	GO:0042593,GO:0005634,GO:0032259,GO:0030435,GO:0005829,GO:0008168,GO:0008713,GO:0006094,GO:0006096,GO:0016021,GO:0006744,GO:0009306,GO:0043386,GO:0004347,GO:0009244,GO:0009405,GO:0005886
MGG_09352	GO:0055040,GO:0075521,GO:0009986,GO:0005634,GO:0009733,GO:0001798,GO:0045576,GO:0008201,GO:0006412,GO:0001805,GO:0001812,GO:0001813,GO:0004888,GO:0010008,GO:0046872,GO:0036377,GO:0009753,GO:0001820,GO:0042784,GO:0010273,GO:0009505,GO:0009506,GO:0009507,GO:0071973,GO:0031012,GO:0042535,GO:0006952,GO:0008233,GO:0042025,GO:0006955,GO:0008236,GO:0006956,GO:0043565,GO:0006959,GO:0042802,GO:0042803,GO:…
MGG_02096	GO:0009986,GO:0043531,GO:0006412,GO:1990929,GO:0005903,GO:0000272,GO:0009744,GO:0042773,GO:0009750,GO:0000023,GO:0061720,GO:0017177,GO:0000025,GO:0006941,GO:2000899,GO:0016160,GO:0033825,GO:0009506,GO:0009507,GO:0030244,GO:0030246,GO:0002086,GO:0085030,GO:0006952,GO:0043312,GO:0080176,GO:0042802,GO:0019253,GO:0015926,GO:0006457,GO:0006970,GO:0034620,GO:0015934,GO:0009535,GO:0009536,GO:0045121,GO:…
MGG_16812	GO:0043270,GO:0016907,GO:0071949,GO:0090383,GO:0005902,GO:0004370,GO:0007186,GO:0007187,GO:1902600,GO:1900554,GO:0046872,GO:0007197,GO:0009506,GO:0033572,GO:0007205,GO:0007207,GO:0042025,GO:0007213,GO:0004930,GO:0009289,GO:0055114,GO:0040012,GO:0009036,GO:0039502,GO:0004435,GO:0046677,GO:0046167,GO:0060251,GO:0009307,GO:0003677,GO:0008286,GO:0005727,GO:0018530,GO:0007268,GO:0039526,GO:0005737,GO:…
MGG_10106	GO:0031152,GO:0070402,GO:0005524,GO:0010628,GO:0019829,GO:0016021,GO:0051287,GO:0030587,GO:0005388,GO:0031149,GO:0005886,GO:0043231
MGG_09945	GO:0071681,GO:1990683,GO:0061448,GO:0030728,GO:0008202,GO:0008203,GO:0045071,GO:0000015,GO:0051216,GO:0043025,GO:0008209,GO:0008210,GO:0090131,GO:0006164,GO:0008216,GO:0008217,GO:0010268,GO:0071711,GO:0045087,GO:0043043,GO:0000038,GO:0008233,GO:0008236,GO:0010286,GO:0010291,GO:0002102,GO:0006203,GO:0034875,GO:1904672,GO:0008254,GO:0045121,GO:0008258,GO:0045122,GO:0051276,GO:0016460,GO:0008270,GO:…
MGG_10315	GO:0005576,GO:0009277,GO:0005199
MGG_06740	GO:0001409,GO:0005634,GO:0005829,GO:0022857,GO:0000139,GO:1904082,GO:0006863,GO:0035344,GO:0005840,GO:0000786,GO:0016020,GO:0005524,GO:0016021,GO:0098710,GO:0003677,GO:0005345,GO:0005794,GO:0015267,GO:0015205,GO:0000295,GO:0015207,GO:0015208,GO:0015853,GO:0015854,GO:0051503,GO:1903790,GO:0005886,GO:0005887,GO:0015295
MGG_09376	GO:0090122,GO:0008203,GO:0071949,GO:0047374,GO:0090383,GO:0005902,GO:0004370,GO:1902600,GO:1900554,GO:0046872,GO:0019748,GO:0033572,GO:0006695,GO:0042025,GO:0003885,GO:0042314,GO:0055114,GO:0009036,GO:0039502,GO:0051791,GO:0046677,GO:0046167,GO:0009307,GO:0090205,GO:0003677,GO:0008286,GO:0005727,GO:0018530,GO:0045156,GO:0039526,GO:0005737,GO:0019563,GO:0005739,GO:0016491,GO:0047979,GO:0005741,GO:…
MGG_06872	GO:0005634,GO:0005125,GO:0046598,GO:0008202,GO:0008203,GO:0051216,GO:0008209,GO:0008210,GO:0003091,GO:0003095,GO:0009753,GO:0008217,GO:0036378,GO:0010268,GO:0006690,GO:0020002,GO:0006691,GO:0006693,GO:0006694,GO:0030246,GO:0048678,GO:0000038,GO:0006696,GO:0006697,GO:0032304,GO:0032305,GO:0006706,GO:1901615,GO:0043066,GO:0052794,GO:0034875,GO:0052795,GO:0010812,GO:0035900,GO:0052796,GO:0031295,GO:…
MGG_03411	GO:0098688,GO:0005507,GO:0097159,GO:0071944,GO:0015881,GO:0000139,GO:0003723,GO:0051087,GO:0007568,GO:0050833,GO:1905039,GO:0045202,GO:0016020,GO:0005524,GO:0016021,GO:0005783,GO:0015129,GO:0008089,GO:0015130,GO:0000155,GO:0005789,GO:0035873,GO:0005794,GO:0042403,GO:0098978,GO:0019748,GO:0035879,GO:2000178,GO:0070062,GO:0042802,GO:0031410,GO:0005813,GO:0070327,GO:0060088,GO:0015801,GO:0009914,GO:…
MGG_16181	GO:0036148,GO:0031012,GO:0016021,GO:0030198,GO:0005783,GO:0019031,GO:0044233,GO:0005739,GO:0008654,GO:0032367
MGG_11305	GO:0020037,GO:0046872,GO:0017000
MGG_10431	GO:0001664,GO:0071555,GO:0009986,GO:0000131,GO:0009733,GO:0009612,GO:0030476,GO:0009741,GO:0000144,GO:0000272,GO:0031505,GO:0007186,GO:0007188,GO:0006037,GO:0016021,GO:0005525,GO:0080022,GO:0019863,GO:0046872,GO:0033946,GO:0071456,GO:0009505,GO:0005794,GO:0030243,GO:0016810,GO:0010411,GO:0048046,GO:0099503,GO:0042545,GO:0042546,GO:0009277,GO:0009405,GO:0048573,GO:0043327,GO:0009664,GO:0009408,GO:…
MGG_07228	GO:0005634,GO:0031491,GO:0000138,GO:1901584,GO:0045454,GO:0005777,GO:1901583,GO:0016020,GO:0098709,GO:0005524,GO:0005654,GO:0005783,GO:0005789,GO:0031520,GO:0042144,GO:0055072,GO:0005794,GO:0004386,GO:0009506,GO:0061091,GO:0043044,GO:0080167,GO:0090537,GO:0005427,GO:0015031,GO:0044088,GO:0005178,GO:0051515,GO:0006338,GO:0071363,GO:0046915,GO:0000324,GO:0045893,GO:0005829,GO:0008134,GO:0005576,GO:…
MGG_07806	GO:0016021
MGG_08136	GO:0009408,GO:0004930,GO:0043266,GO:0016706,GO:0005634,GO:0042755,GO:0005764,GO:0005768,GO:0030157,GO:0018126,GO:0007631,GO:0004175,GO:0004177,GO:0004497,GO:0007186,GO:0051924,GO:0016020,GO:0017046,GO:0004951,GO:0005783,GO:0046872,GO:0001696,GO:0007584,GO:0048545,GO:0009314,GO:0042594,GO:0090274,GO:0046883,GO:0001764,GO:0007204,GO:0032870,GO:0002023,GO:0031016,GO:0005737,GO:0031532,GO:0038188,GO:…
MGG_08309	GO:0000001,GO:0000002,GO:0010242,GO:0010243,GO:0008206,GO:0032782,GO:0000014,GO:0000015,GO:0043025,GO:1990668,GO:0008210,GO:0016404,GO:0047126,GO:1902602,GO:1904646,GO:0000028,GO:0045087,GO:0071716,GO:0008233,GO:0008234,GO:0008236,GO:0010288,GO:0000049,GO:0002098,GO:0010290,GO:1904680,GO:0045121,GO:0010315,GO:0051276,GO:0008270,GO:0000079,GO:0000083,GO:0043093,GO:0000086,GO:0006230,GO:0010328,GO:…
MGG_10445	GO:0009986,GO:0005634,GO:0005635,GO:0001798,GO:0045576,GO:0008201,GO:0008203,GO:0030476,GO:0006412,GO:0001805,GO:0043025,GO:0001812,GO:0001813,GO:0004888,GO:0046872,GO:0010008,GO:0000027,GO:0001820,GO:0006177,GO:0010273,GO:0009507,GO:0042788,GO:0042535,GO:0042025,GO:0008233,GO:0020009,GO:0008236,GO:0043565,GO:0008240,GO:0042802,GO:0021554,GO:0009267,GO:1905449,GO:0019770,GO:0020026,GO:0031290,GO:…
MGG_02775	GO:0005634,GO:0005507,GO:0018057,GO:0005518,GO:0016020,GO:0000790,GO:0005654,GO:0046872,GO:0030490,GO:0001822,GO:1990837,GO:0042413,GO:0043565,GO:0060976,GO:0016836,GO:0045892,GO:0005829,GO:0020037,GO:0005576,GO:0005833,GO:0030154,GO:0001227,GO:0001228,GO:0008270,GO:0005198,GO:0003279,GO:0051536,GO:0000976,GO:0000977,GO:0000978,GO:0035282,GO:0006355,GO:0019028,GO:0000981,GO:0006357,GO:0031965,GO:…
MGG_09068	GO:0060416,GO:0043011,GO:0051205,GO:0008199,GO:0008201,GO:0008202,GO:0008203,GO:0005131,GO:0032781,GO:0008205,GO:0008206,GO:0008207,GO:0008209,GO:0008210,GO:0008211,GO:0018454,GO:0009239,GO:0018455,GO:0008217,GO:0008218,GO:0000027,GO:0000028,GO:0045087,GO:0048169,GO:0032809,GO:0042025,GO:0000049,GO:0018482,GO:0009267,GO:0000054,GO:0016442,GO:0043066,GO:0005179,GO:0035900,GO:0045121,GO:1901660,GO:…
MGG_09351	GO:0051209,GO:0000014,GO:0043025,GO:0004114,GO:0007189,GO:0016405,GO:0007190,GO:0070679,GO:0021527,GO:0008217,GO:0008219,GO:0045087,GO:0007204,GO:0005159,GO:0008233,GO:0000045,GO:0001069,GO:0009267,GO:0009268,GO:0043065,GO:0043066,GO:0009277,GO:0042045,GO:0035902,GO:0045121,GO:1904724,GO:0035914,GO:0042060,GO:0005198,GO:0004175,GO:0090190,GO:0005201,GO:0019538,GO:0051283,GO:0008283,GO:0039003,GO:…
MGG_08537	GO:0071555,GO:0006338,GO:0005634,GO:0005576,GO:0016584,GO:0003723,GO:0008270,GO:0006351,GO:0044175,GO:0000272,GO:0000976,GO:0042128,GO:0044178,GO:0006355,GO:0039700,GO:0046677,GO:0000981,GO:0016021,GO:0046872,GO:0006808,GO:0019033,GO:0033946,GO:0030430,GO:0008800,GO:0016032,GO:0020002,GO:0030245,GO:0030248,GO:0042025,GO:0008810,GO:0010411,GO:0044204,GO:0060141,GO:0019054,GO:0019058,GO:0018995,GO:…
MGG_15991	GO:0005634,GO:0005829,GO:0008201,GO:0030154,GO:0003723,GO:0001227,GO:0001228,GO:0003724,GO:0010446,GO:0008270,GO:0000977,GO:0000978,GO:0007635,GO:0006355,GO:0005524,GO:0000981,GO:0006357,GO:0000790,GO:0005654,GO:0006935,GO:0046872,GO:0032026,GO:1904640,GO:0003677,GO:0006366,GO:0005730,GO:0030182,GO:1902074,GO:0050920,GO:0050921,GO:0007275,GO:1990837,GO:0043565,GO:0010226,GO:0007283,GO:0010035,GO:…
MGG_10547	GO:0043008,GO:0045064,GO:0043021,GO:0045071,GO:0002064,GO:0043025,GO:0086036,GO:0002070,GO:0018454,GO:0051225,GO:0016409,GO:0043034,GO:0071709,GO:0045087,GO:0032800,GO:0004128,GO:0004129,GO:0043046,GO:0002090,GO:0008236,GO:0043052,GO:0090160,GO:0086066,GO:0086069,GO:0045111,GO:0086070,GO:0043065,GO:0043066,GO:0045121,GO:0086091,GO:0016459,GO:0008270,GO:0043086,GO:0000086,GO:0090201,GO:0090200,GO:…
MGG_07793	GO:0031232,GO:0010753,GO:0005634,GO:0043524,GO:0001541,GO:0044550,GO:0030728,GO:0008202,GO:0007179,GO:0110095,GO:0110094,GO:0043536,GO:0008209,GO:0043025,GO:0007188,GO:0031252,GO:0016404,GO:0001558,GO:0005654,GO:0008217,GO:0005148,GO:0097308,GO:0032287,GO:0020002,GO:0006693,GO:0006694,GO:0048678,GO:0006695,GO:1903669,GO:0050728,GO:0032809,GO:0030250,GO:0031276,GO:0042542,GO:0006703,GO:0102960,GO:…
MGG_06738	GO:0032960,GO:0004930,GO:0010244,GO:0009094,GO:0009735,GO:0009736,GO:0009738,GO:0009740,GO:0009742,GO:0005774,GO:0009939,GO:0016021,GO:0000278,GO:0007202,GO:0005794,GO:0030435,GO:0030308,GO:0006629,GO:0006571,GO:0001646,GO:0009908,GO:0044214,GO:0010231,GO:0009785,GO:0009788,GO:0007165,GO:0007166,GO:0005886
MGG_13530	GO:0005634,GO:0006915,GO:0006979,GO:0005829,GO:0060170,GO:0051603,GO:1903561,GO:0012501,GO:0046872,GO:0031514,GO:0016540,GO:0009506,GO:0009507,GO:0004197,GO:0004198,GO:0006952,GO:0008233,GO:0005737,GO:0008234,GO:0005739,GO:0006508,GO:0042542,GO:0048046,GO:0010225,GO:0042802,GO:0006515,GO:0010421,GO:0043068,GO:0055037,GO:0009405,GO:0043069,GO:0005886
MGG_03393	GO:0005634,GO:0032259,GO:0044163,GO:1900376,GO:0005829,GO:0039557,GO:0044550,GO:0008713,GO:0003723,GO:0042316,GO:0006094,GO:1900691,GO:0006096,GO:0045460,GO:0016021,GO:0045461,GO:0006744,GO:0046872,GO:0009306,GO:0009244,GO:0039644,GO:0033246,GO:0030430,GO:0042593,GO:0075296,GO:0010914,GO:0030435,GO:0052067,GO:0030437,GO:0008168,GO:0005737,GO:0051701,GO:0043386,GO:0004347,GO:0039548,GO:0009405,GO:…
MGG_02065	GO:0005634,GO:0005635,GO:0009860,GO:0030473,GO:0007049,GO:0015631,GO:0043025,GO:0016020,GO:0016021,GO:0039702,GO:0005654,GO:0008088,GO:0000281,GO:0044826,GO:0031514,GO:0030496,GO:0016032,GO:0035617,GO:0020002,GO:0048675,GO:0006310,GO:0016938,GO:0004523,GO:0019886,GO:0003887,GO:0031410,GO:0005813,GO:0035253,GO:0019894,GO:0046907,GO:0003774,GO:0075713,GO:0003777,GO:0030659,GO:0070469,GO:0019013,GO:…
MGG_14815	GO:0046592,GO:0005634,GO:0010242,GO:0021762,GO:0006915,GO:0039690,GO:0071949,GO:0010765,GO:0051726,GO:0039694,GO:0000786,GO:0019221,GO:0000790,GO:0046872,GO:0031514,GO:0039707,GO:0048156,GO:0010269,GO:0009505,GO:0009507,GO:0043046,GO:0009767,GO:0042025,GO:0006955,GO:0042542,GO:0000302,GO:0042802,GO:0042549,GO:0050232,GO:0006457,GO:0043066,GO:0051259,GO:0010044,GO:0006974,GO:0036158,GO:0009535,GO:…
MGG_00343	GO:0003841,GO:0005634,GO:0005635,GO:0002244,GO:0070469,GO:0005829,GO:0005576,GO:0000139,GO:0008654,GO:0016020,GO:0046740,GO:0016021,GO:0005783,GO:0031639,GO:0016024,GO:0012505,GO:0035162,GO:0016411,GO:0005789,GO:0001885,GO:0009055,GO:0005737,GO:0016746,GO:0007275,GO:0005739,GO:0005741,GO:0006639,GO:0005743,GO:0005811,GO:0006644,GO:0036149,GO:0008374,GO:0022904,GO:0060217,GO:0042171,GO:0044219,GO:…
MGG_03588	GO:0005576,GO:0009405
MGG_11658	GO:0042626,GO:0009986,GO:0060548,GO:0031625,GO:0016787,GO:0005524,GO:0045332,GO:0016020,GO:0016021,GO:0072089,GO:0019740,GO:0042910,GO:2001025,GO:1902396,GO:1904446,GO:0031526,GO:0042025,GO:0140328,GO:0016811,GO:1990962,GO:1990963,GO:0055085,GO:1990961,GO:0035633,GO:0060856,GO:0090555,GO:0009914,GO:0090554,GO:0009405,GO:1904478,GO:0006212,GO:1901529,GO:0016324,GO:0005576,GO:0015562,GO:0050892,GO:…
MGG_05592	GO:0030976,GO:0052737,GO:0005634,GO:0006915,GO:0023052,GO:0051726,GO:0000272,GO:0000790,GO:0046872,GO:0009755,GO:0000287,GO:0031779,GO:0031781,GO:0031782,GO:0030247,GO:0042025,GO:0006955,GO:0008236,GO:0042802,GO:0042803,GO:0001851,GO:0009279,GO:0005184,GO:0072517,GO:1902426,GO:0005198,GO:0046930,GO:0051286,GO:0019033,GO:0032091,GO:0071514,GO:0040030,GO:0008289,GO:1902716,GO:0005730,GO:0007267,GO:…
MGG_13578	GO:2001310,GO:0016705,GO:0007586,GO:0005506,GO:0050660,GO:0020037,GO:0019430,GO:0005576,GO:0005737,GO:0016491,GO:0050829,GO:0050830,GO:0004497,GO:0036146,GO:0003796,GO:0004791,GO:0008152,GO:0043386,GO:0019835,GO:0009405
MGG_05595	GO:0000001,GO:0000002,GO:0010242,GO:0010243,GO:0004100,GO:0008206,GO:0032782,GO:0000014,GO:0000015,GO:1990668,GO:0008210,GO:0016404,GO:0047126,GO:1902602,GO:1904646,GO:0000028,GO:0045087,GO:0018467,GO:0071716,GO:0008233,GO:0008234,GO:0008236,GO:0010288,GO:0000049,GO:0002098,GO:0010290,GO:1904680,GO:0045121,GO:0010315,GO:0051276,GO:0008270,GO:0000079,GO:0000083,GO:0000086,GO:0051286,GO:0010328,GO:…
MGG_09398	GO:0004352,GO:0004353,GO:0070403,GO:0005634,GO:0043531,GO:0046861,GO:0047117,GO:0052750,GO:0002063,GO:0051216,GO:0048658,GO:0005654,GO:0070166,GO:0046872,GO:0032024,GO:0032792,GO:0060444,GO:0002076,GO:0045599,GO:0009505,GO:0004130,GO:0020002,GO:0009506,GO:0009507,GO:0034599,GO:0035880,GO:0035115,GO:0035116,GO:0021549,GO:0043565,GO:0030509,GO:0000302,GO:0016688,GO:0045617,GO:0030513,GO:0042802,GO:…
MGG_07593	GO:0071681,GO:0043010,GO:0010243,GO:1990683,GO:0061448,GO:0030728,GO:0008202,GO:0008203,GO:0000015,GO:0051216,GO:0043025,GO:0008209,GO:0008210,GO:0008216,GO:0008217,GO:0010268,GO:0071711,GO:0043043,GO:0000038,GO:0010291,GO:0002102,GO:0034875,GO:1904672,GO:0008254,GO:0045121,GO:0045122,GO:0008258,GO:0051276,GO:0016460,GO:0008270,GO:0004175,GO:0000079,GO:0008283,GO:0010332,GO:0008284,GO:0008285,GO:…
MGG_09602	GO:0009986,GO:0005634,GO:0042755,GO:0071941,GO:0008201,GO:0009738,GO:0042764,GO:0005902,GO:0043022,GO:0042254,GO:0000278,GO:0009753,GO:0008217,GO:0015898,GO:0035874,GO:0005923,GO:0009765,GO:0016168,GO:0006954,GO:0043312,GO:0042802,GO:0009522,GO:0042803,GO:0009523,GO:0003896,GO:0043067,GO:0035902,GO:0009535,GO:1990748,GO:0055114,GO:0010828,GO:0044877,GO:0008270,GO:0071504,GO:0046677,GO:0009308,GO:…
MGG_08519	GO:0030208,GO:0031234,GO:0005634,GO:0005635,GO:0043524,GO:0009734,GO:0008201,GO:1900560,GO:0110095,GO:1900563,GO:0043025,GO:0007186,GO:0007189,GO:0045087,GO:0047655,GO:0010287,GO:0044597,GO:0044598,GO:0071222,GO:0043065,GO:0102975,GO:0102974,GO:0047681,GO:0102976,GO:0045122,GO:0051268,GO:0051269,GO:0006725,GO:0032839,GO:0062023,GO:0008270,GO:0005201,GO:0043603,GO:0045651,GO:0098900,GO:0045653,GO:…
MGG_02006	GO:0005634,GO:0003700,GO:0003677
MGG_07594	GO:0006656,GO:0005634,GO:0032259,GO:0031748,GO:0008207,GO:0009234,GO:0009236,GO:0007188,GO:0007189,GO:0007191,GO:0009755,GO:0043547,GO:0006694,GO:0005159,GO:0006696,GO:0102955,GO:0042538,GO:0010795,GO:0004141,GO:0034354,GO:0044595,GO:0044596,GO:0008757,GO:1901611,GO:0044598,GO:0046140,GO:0006718,GO:0110142,GO:0009279,GO:1990748,GO:0019010,GO:0090181,GO:0020037,GO:0030791,GO:0030792,GO:0009289,GO:…
MGG_14943	GO:0006144,GO:0007169,GO:0060417,GO:1900575,GO:0050178,GO:0005125,GO:0005126,GO:1902618,GO:0008201,GO:0005131,GO:0047117,GO:0005133,GO:0043022,GO:0048143,GO:1900557,GO:0051216,GO:0043025,GO:0048146,GO:0007186,GO:0006164,GO:0046101,GO:0009239,GO:1900554,GO:0035864,GO:0045080,GO:1904646,GO:0009247,GO:0043041,GO:0043042,GO:0000036,GO:0009252,GO:0009253,GO:1903672,GO:1900602,GO:0042025,GO:0008233,GO:…
MGG_07686	GO:0008832,GO:0030145,GO:0005829,GO:0020037,GO:0009414,GO:0030151,GO:0009415,GO:0005576,GO:0009737,GO:0071949,GO:0015949,GO:0042128,GO:0050897,GO:0035091,GO:0003924,GO:0016021,GO:0006807,GO:0046872,GO:0006809,GO:0043546,GO:0012506,GO:0045916,GO:0070300,GO:0016798,GO:0009631,GO:0000287,GO:0050464,GO:0009251,GO:0030245,GO:0030248,GO:0008810,GO:0016491,GO:0003697,GO:0042802,GO:1901611,GO:0001848,GO:…
MGG_08436	GO:0055040,GO:0005634,GO:0008201,GO:1904396,GO:0046872,GO:0036377,GO:0000287,GO:0010273,GO:0009506,GO:0035106,GO:0009507,GO:0071973,GO:0031012,GO:0042025,GO:0008233,GO:0008236,GO:0043565,GO:0008240,GO:0042802,GO:0019253,GO:0010037,GO:0006468,GO:0020037,GO:0062023,GO:0040008,GO:0005198,GO:0039502,GO:0008270,GO:0019028,GO:0046677,GO:0048471,GO:0016984,GO:0003417,GO:0010074,GO:0003677,GO:0046686,GO:…
MGG_03826	GO:0005634,GO:0031748,GO:0043025,GO:0007186,GO:0010259,GO:0005654,GO:0030234,GO:0030239,GO:0005667,GO:0045604,GO:0030246,GO:0031275,GO:0005681,GO:0045109,GO:0019005,GO:0035902,GO:0045121,GO:0004674,GO:0019013,GO:0046154,GO:0035914,GO:0010828,GO:0047696,GO:0048208,GO:0019029,GO:0051285,GO:0045661,GO:0003677,GO:0004703,GO:0007264,GO:0003682,GO:0005730,GO:0048741,GO:2001014,GO:0005737,GO:0007275,GO:…
MGG_14816	GO:0003712,GO:0005634,GO:0000981,GO:0000821,GO:0005737,GO:0003677,GO:0006525,GO:0008270
MGG_12999	GO:0006144,GO:0010243,GO:0000003,GO:0005125,GO:0071689,GO:0030729,GO:0008203,GO:0005134,GO:1900557,GO:0016405,GO:1902600,GO:0048149,GO:0050197,GO:0086039,GO:0008217,GO:0060446,GO:0090149,GO:0008233,GO:0050218,GO:0021554,GO:0090163,GO:0006206,GO:0040003,GO:0000070,GO:0070731,GO:0008270,GO:0004175,GO:0005200,GO:1903688,GO:0019542,GO:0000086,GO:0016476,GO:0045150,GO:0000096,GO:0008289,GO:0007268,GO:…
MGG_00401	GO:0005576,GO:0009405
MGG_13464	GO:0005634,GO:0044550,GO:0002062,GO:0043025,GO:0005654,GO:0051223,GO:0009753,GO:0045597,GO:0010273,GO:0030245,GO:0050727,GO:0048169,GO:0008236,GO:0043565,GO:0042542,GO:0070193,GO:1904685,GO:0098869,GO:0042552,GO:0019003,GO:0018492,GO:0015935,GO:0004674,GO:0046658,GO:0046148,GO:0020037,GO:0098887,GO:0062023,GO:0032331,GO:0042060,GO:0008270,GO:0030288,GO:0009809,GO:0048210,GO:0004693,GO:0022617,GO:…
MGG_09249	GO:0005634,GO:0050435,GO:0003723,GO:0005773,GO:0051213,GO:0005774,GO:0006415,GO:0018063,GO:0031252,GO:0016020,GO:0016021,GO:0046872,GO:0004252,GO:0043171,GO:0009507,GO:0042277,GO:0008233,GO:0016298,GO:0003755,GO:0008236,GO:0008239,GO:0070062,GO:0043312,GO:1904813,GO:0042802,GO:0008242,GO:0042803,GO:0004408,GO:0006457,GO:0031418,GO:0009405,GO:0005829,GO:0005576,GO:0004177,GO:0009815,GO:0051289,GO:…
MGG_03070	GO:0075521,GO:0005634,GO:0006915,GO:0042759,GO:0034312,GO:0000266,GO:0005643,GO:0015630,GO:0051726,GO:0045071,GO:0015643,GO:0098844,GO:0000287,GO:0045087,GO:0020002,GO:0034340,GO:0044327,GO:0006952,GO:0042025,GO:0003374,GO:0042802,GO:0042803,GO:0018742,GO:0016185,GO:0090181,GO:0006725,GO:0098884,GO:0005198,GO:0042577,GO:0008017,GO:0019028,GO:0003924,GO:0051028,GO:0019031,GO:0048471,GO:0033885,GO:…
MGG_02582	GO:0039617,GO:0046740,GO:0005525,GO:0016021,GO:0005576,GO:0003723,GO:0044219,GO:0003677,GO:0005198
MGG_01293	GO:0005737,GO:0051213
MGG_07729	GO:0000033,GO:0005794,GO:0032450,GO:0034755,GO:0035268,GO:0000324,GO:0035690,GO:0036170,GO:0000139,GO:0030447,GO:0046354,GO:0036178,GO:0009267,GO:0036180,GO:0016020,GO:0016021,GO:0016757,GO:0044182,GO:0006486,GO:0000026,GO:0009405,GO:0006493,GO:0004574
MGG_17828	GO:0050434,GO:0009986,GO:0043278,GO:0008721,GO:0043025,GO:0080146,GO:0046872,GO:0004124,GO:0000287,GO:0045087,GO:0070689,GO:0004129,GO:0070179,GO:0070178,GO:0009507,GO:0006952,GO:0008234,GO:0006958,GO:0001070,GO:0042802,GO:0042803,GO:0033590,GO:0019518,GO:0071230,GO:0006207,GO:0005951,GO:0015171,GO:0020037,GO:0019013,GO:0018249,GO:0042571,GO:0005198,GO:0030544,GO:0051028,GO:0019029,GO:0016726,GO:…
MGG_15065	GO:0005634,GO:0006915,GO:0008201,GO:0006412,GO:0060173,GO:0002063,GO:0016655,GO:0051216,GO:0010259,GO:1900047,GO:0010260,GO:0042773,GO:0046872,GO:0036122,GO:0000028,GO:0020002,GO:0009507,GO:0030500,GO:0009253,GO:0008745,GO:0030509,GO:0010287,GO:0000304,GO:0005938,GO:0098868,GO:0043065,GO:0005178,GO:0043066,GO:0071482,GO:0097084,GO:0043588,GO:0070469,GO:0062023,GO:0030282,GO:0006986,GO:0055114,GO:…
MGG_04173	GO:0005634,GO:0005506,GO:0005829,GO:0044550,GO:0030154,GO:0003723,GO:0009036,GO:0032526,GO:0016787,GO:0016020,GO:0016021,GO:0005654,GO:1900554,GO:0009307,GO:0003677,GO:0009635,GO:0030435,GO:0045156,GO:0016168,GO:0005737,GO:0016682,GO:0003690,GO:0009772,GO:0070062,GO:0009523,GO:0006265,GO:0018298,GO:0042170,GO:0009405,GO:0005886,GO:0009535
MGG_02105	GO:0016114,GO:0016491
MGG_14061	GO:0046564,GO:0007268,GO:0007269,GO:0030534,GO:0045735,GO:0098982,GO:0005576,GO:0035176,GO:0071625,GO:0098793,GO:0033609,GO:0005737,GO:0016459,GO:2000300,GO:0007155,GO:0016021,GO:0046872,GO:0007416,GO:0007612,GO:0005246,GO:0005886,GO:0003774,GO:0032991
MGG_09599	GO:0009536,GO:0020037,GO:0005829,GO:0035206,GO:0055114,GO:0019852,GO:0010319,GO:0016020,GO:0016021,GO:0006805,GO:0005783,GO:0046872,GO:0012505,GO:0005789,GO:0046686,GO:0031966,GO:0009055,GO:0043231,GO:0004768,GO:0045153,GO:0004129,GO:0006631,GO:0006696,GO:0045610,GO:0005739,GO:0016491,GO:0009707,GO:0005741,GO:0008047,GO:0005743,GO:0042742,GO:0019899,GO:0016126
MGG_05564	GO:0005576,GO:0003964
MGG_13935	GO:0060416,GO:0031234,GO:0005634,GO:0009986,GO:0005635,GO:0005640,GO:0071944,GO:0005641,GO:0006665,GO:0010506,GO:0008203,GO:0045324,GO:0032526,GO:0097038,GO:0007186,GO:0051219,GO:0005654,GO:0048662,GO:0010008,GO:0032541,GO:0000287,GO:0004642,GO:0020002,GO:0046628,GO:0035621,GO:0015914,GO:0006699,GO:0006189,GO:0015918,GO:0005935,GO:0043569,GO:0042802,GO:0055092,GO:0140343,GO:0036150,GO:0043065,GO:…
MGG_00833	GO:1904669,GO:0061952,GO:2000158,GO:0005634,GO:0006915,GO:1903387,GO:0039693,GO:0070676,GO:0005654,GO:0039702,GO:0010008,GO:0046872,GO:0000281,GO:0009243,GO:0009244,GO:2000643,GO:0008993,GO:0009506,GO:0005923,GO:0071973,GO:0008740,GO:0005925,GO:0071467,GO:0043565,GO:0000815,GO:0003887,GO:0042802,GO:0042803,GO:0009268,GO:0031286,GO:0099638,GO:0045881,GO:0070971,GO:1903393,GO:0051260,GO:0043328,GO:…
MGG_08454	GO:0005576,GO:0009405
MGG_02649	GO:0075521,GO:0009986,GO:0001798,GO:0045576,GO:0008201,GO:0001805,GO:0001812,GO:0001813,GO:0004888,GO:0010008,GO:0046872,GO:0036377,GO:0001820,GO:0009507,GO:0042535,GO:0006952,GO:0042025,GO:0006955,GO:0008236,GO:0043565,GO:0006959,GO:0042802,GO:0042803,GO:1905449,GO:0019253,GO:0019770,GO:0020037,GO:0062023,GO:0050766,GO:1904467,GO:1900367,GO:0048471,GO:0050776,GO:0016984,GO:0003417,GO:0003677,GO:…
MGG_00832	GO:0010241,GO:0043010,GO:0010243,GO:0030728,GO:0008201,GO:0008202,GO:0008203,GO:0008207,GO:0000015,GO:0043025,GO:0008210,GO:0032787,GO:0030742,GO:0008216,GO:0043043,GO:0061477,GO:0090160,GO:0002102,GO:0043065,GO:0034875,GO:0045121,GO:0045122,GO:0008258,GO:0004175,GO:0000079,GO:0000082,GO:0008283,GO:0008284,GO:0008285,GO:0010333,GO:0008289,GO:0032868,GO:0016485,GO:0032869,GO:0016486,GO:0016491,GO:…
MGG_05968	GO:1901565,GO:0120241,GO:0016021,GO:0005829,GO:0019239,GO:0022857,GO:0005737
MGG_04725	GO:0007169,GO:0005123,GO:0046083,GO:0007173,GO:0005128,GO:0008201,GO:0008202,GO:0043025,GO:0007186,GO:0060435,GO:0007188,GO:0046100,GO:0006164,GO:0007189,GO:0007190,GO:0043030,GO:0006166,GO:0060439,GO:0006168,GO:0060441,GO:0008219,GO:0006171,GO:0010268,GO:0048156,GO:0090141,GO:0045087,GO:0007200,GO:0006178,GO:0007204,GO:0060452,GO:0060455,GO:0042026,GO:0043052,GO:0002093,GO:0045104,GO:0045108,GO:…
MGG_16813	GO:0005634,GO:0031234,GO:0009986,GO:0070402,GO:0006915,GO:0043524,GO:0009734,GO:0030984,GO:0023052,GO:0051726,GO:0042256,GO:0000276,GO:0000790,GO:0046872,GO:0045087,GO:0009506,GO:0009507,GO:0044325,GO:0034599,GO:0006955,GO:0008494,GO:0006958,GO:0010287,GO:0043312,GO:0001849,GO:0043065,GO:0006970,GO:0050236,GO:0006974,GO:0047935,GO:0009535,GO:0009536,GO:0033603,GO:0042820,GO:0051268,GO:0045893,GO:…
MGG_00863	GO:0070401,GO:0044416,GO:0071555,GO:0009986,GO:0071944,GO:0042124,GO:0005773,GO:0000272,GO:0031505,GO:0003729,GO:0016787,GO:0005524,GO:0102933,GO:0036244,GO:0016021,GO:0005783,GO:0046872,GO:0009243,GO:0030245,GO:0042149,GO:0055085,GO:0015926,GO:0009277,GO:0043709,GO:0009405,GO:0009279,GO:0000324,GO:0005576,GO:0036170,GO:0008653,GO:0102483,GO:0036178,GO:1903561,GO:0005975,GO:0019673,GO:0042973,GO:…
MGG_03414	GO:0051205,GO:0008199,GO:0008202,GO:0005131,GO:0032781,GO:0008206,GO:0008207,GO:0008209,GO:0008210,GO:0009236,GO:0018454,GO:0018455,GO:0018458,GO:0018459,GO:0000027,GO:0045087,GO:0042025,GO:0000049,GO:0018482,GO:0009267,GO:0000054,GO:0016442,GO:0005179,GO:0001085,GO:0010301,GO:0019518,GO:0045122,GO:0046148,GO:0000070,GO:0044105,GO:0097352,GO:0018509,GO:0008270,GO:0050255,GO:0040018,GO:0004181,GO:…
MGG_06540	GO:0005634,GO:0004867,GO:0044550,GO:0043274,GO:0006412,GO:0098830,GO:0098833,GO:0005905,GO:0043025,GO:0007186,GO:0007189,GO:0005654,GO:0051223,GO:0046872,GO:0048666,GO:0002076,GO:0035615,GO:0042274,GO:0008233,GO:0032050,GO:0004659,GO:0042803,GO:0034101,GO:0000822,GO:1905445,GO:0016185,GO:0043066,GO:0005179,GO:0004161,GO:0030282,GO:0032330,GO:0032331,GO:0042060,GO:0098894,GO:0031313,GO:0004177,GO:…
MGG_08520	GO:0006144,GO:0005634,GO:0070402,GO:0006915,GO:0070404,GO:0044550,GO:0140042,GO:0008203,GO:0071949,GO:0102164,GO:0048662,GO:0001558,GO:0046872,GO:0050714,GO:0045087,GO:0006695,GO:0070189,GO:0016174,GO:0006958,GO:0016942,GO:0043567,GO:0043568,GO:0010033,GO:0034354,GO:0044342,GO:0043065,GO:0005179,GO:0009535,GO:0010560,GO:0014912,GO:0009540,GO:0006468,GO:0006725,GO:0016709,GO:0042567,GO:0055114,GO:…
MGG_15019	GO:0009986,GO:0005634,GO:0042755,GO:0071941,GO:0008201,GO:0009738,GO:0042764,GO:0005902,GO:0043022,GO:0042254,GO:0000278,GO:0009753,GO:0008217,GO:0015898,GO:0035874,GO:0005923,GO:0009765,GO:0016168,GO:0006954,GO:0043312,GO:0042802,GO:0009522,GO:0042803,GO:0009523,GO:0003896,GO:0043067,GO:0035902,GO:0009535,GO:1990748,GO:0055114,GO:0010828,GO:0044877,GO:0008270,GO:0071504,GO:0046677,GO:0009308,GO:…
MGG_06326	GO:0007042,GO:0001666,GO:0005764,GO:0005765,GO:0005509,GO:0005768,GO:0030728,GO:0031625,GO:0071944,GO:0051209,GO:0101003,GO:0000139,GO:0005773,GO:0005774,GO:0090383,GO:0016529,GO:0035091,GO:0005524,GO:1902600,GO:0016021,GO:0070679,GO:0005654,GO:0005783,GO:0010008,GO:0071320,GO:0033179,GO:0005789,GO:0033181,GO:0006814,GO:0016032,GO:0006816,GO:0005794,GO:0033572,GO:0070821,GO:0005925,GO:0044325,GO:…
MGG_04446	GO:0007169,GO:0005634,GO:0005509,GO:0071300,GO:0038023,GO:0006919,GO:0048265,GO:0060041,GO:0005769,GO:0033674,GO:0043025,GO:0043410,GO:0016787,GO:0005524,GO:0035860,GO:0016021,GO:0046872,GO:0010008,GO:0000165,GO:0000166,GO:0001838,GO:0003887,GO:0004527,GO:0042551,GO:0051897,GO:0000187,GO:0009405,GO:0019521,GO:0045121,GO:0000324,GO:0006468,GO:0005829,GO:0046789,GO:0045893,GO:2001241,GO:0007497,GO:…
MGG_07009	GO:0006915,GO:0043524,GO:0042761,GO:0008202,GO:0047116,GO:0008205,GO:0003857,GO:0008209,GO:0008210,GO:0042773,GO:0005654,GO:0018454,GO:0090646,GO:0046872,GO:0043547,GO:0000287,GO:0090398,GO:0030497,GO:0009507,GO:0009512,GO:0048169,GO:0018482,GO:0019253,GO:0071480,GO:0019003,GO:0035900,GO:0009535,GO:0047936,GO:0009793,GO:0070469,GO:0055114,GO:0044877,GO:0042832,GO:0035410,GO:0051028,GO:0003924,GO:…
MGG_13977	GO:0055040,GO:0009986,GO:0005634,GO:0001798,GO:0045576,GO:0008201,GO:0001805,GO:0001812,GO:0001813,GO:0004888,GO:0046872,GO:0036377,GO:0001820,GO:0045340,GO:0010273,GO:0009505,GO:0009506,GO:0009507,GO:0071973,GO:0031012,GO:0042535,GO:0042025,GO:0006955,GO:0008236,GO:0043565,GO:0008240,GO:1905449,GO:0019253,GO:0010037,GO:0019770,GO:0000324,GO:0020037,GO:0062023,GO:0000328,GO:0050766,GO:1904467,GO:…
MGG_07800	GO:0005634,GO:0001123,GO:0003700,GO:0000981,GO:0005737,GO:0016987,GO:0003677,GO:0008270,GO:0006351
MGG_13427	GO:0047827,GO:0047830,GO:0047129,GO:0016491
MGG_08772	GO:0005634,GO:0009986,GO:0004867,GO:0042755,GO:0010243,GO:0021766,GO:0009737,GO:0009738,GO:0045840,GO:0009744,GO:0043025,GO:0031252,GO:0045335,GO:0001822,GO:0000287,GO:0020002,GO:0055075,GO:0009507,GO:0010022,GO:0030246,GO:0055078,GO:0004653,GO:0010030,GO:0010033,GO:0042802,GO:0045109,GO:0019253,GO:0071222,GO:0071225,GO:0052794,GO:0052795,GO:0052796,GO:0018242,GO:0006979,GO:0018243,GO:0019012,GO:…
MGG_09031	GO:0030435
MGG_01486	GO:0006145,GO:0005634,GO:0019013,GO:0003723,GO:0006221,GO:0006414,GO:0008270,GO:0005198,GO:0006351,GO:0005840,GO:0000978,GO:0006355,GO:0000981,GO:0006357,GO:0016021,GO:0000790,GO:0039702,GO:0003735,GO:0003677,GO:0030430,GO:0010468,GO:0005737,GO:0042025,GO:0043565,GO:1900399,GO:0003700,GO:0045944
MGG_00050	GO:0005506,GO:0009635,GO:0045156,GO:0005576,GO:0016168,GO:0016682,GO:0010411,GO:0009772,GO:0048046,GO:0004560,GO:0000272,GO:0009523,GO:0016021,GO:0005975,GO:0047513,GO:0018298,GO:0009535
MGG_09502	GO:0005634,GO:0043011,GO:0005125,GO:0005129,GO:0009737,GO:0008202,GO:0047115,GO:0008206,GO:0008207,GO:0030223,GO:0030224,GO:0030225,GO:0009749,GO:1902600,GO:0008217,GO:0045087,GO:0015903,GO:0020002,GO:0042531,GO:0009252,GO:0006693,GO:0031781,GO:0031782,GO:0042025,GO:0005164,GO:0008242,GO:0007218,GO:0048179,GO:0044597,GO:0044598,GO:0071222,GO:0048185,GO:0005179,GO:0042045,GO:0009791,GO:0009279,GO:…
MGG_10750	GO:0005634,GO:0031491,GO:0000138,GO:1901584,GO:0045454,GO:0005777,GO:1901583,GO:0016020,GO:0098709,GO:0005524,GO:0005654,GO:0005783,GO:0005789,GO:0031520,GO:0042144,GO:0055072,GO:0005794,GO:0004386,GO:0009506,GO:0061091,GO:0043044,GO:0080167,GO:0090537,GO:0005427,GO:0015031,GO:0044088,GO:0005178,GO:0051515,GO:0006338,GO:0071363,GO:0046915,GO:0000324,GO:0045893,GO:0005829,GO:0008134,GO:0005576,GO:…
MGG_02593	GO:0009410,GO:0009636,GO:0090501,GO:0000166,GO:0005576,GO:0005737,GO:0055114,GO:0004522,GO:0016491,GO:0042802,GO:0018580,GO:0003700,GO:0003676,GO:0004540,GO:0016829,GO:0005886
MGG_05825	GO:0004672,GO:0007168,GO:0010753,GO:0005634,GO:0019843,GO:0003723,GO:0003724,GO:0006412,GO:0047634,GO:0051539,GO:0005524,GO:0016021,GO:0000470,GO:0005654,GO:0017046,GO:0048662,GO:0016407,GO:0003735,GO:0009753,GO:0000027,GO:0030686,GO:0019934,GO:0009055,GO:0000287,GO:0030687,GO:0004383,GO:0005730,GO:0009507,GO:0043235,GO:0016168,GO:0005737,GO:0016747,GO:0015979,GO:0016941,GO:0042417,GO:0009522,GO:…
MGG_15057	GO:0005634,GO:0009414,GO:0022857,GO:0000329,GO:0030154,GO:0005516,GO:0016021,GO:0009624,GO:0090333,GO:0055069,GO:0003677,GO:0009630,GO:0030238,GO:0016607,GO:0022821,GO:0080167,GO:0009705,GO:0005737,GO:0008234,GO:0010540,GO:0048364,GO:0003700,GO:0010043,GO:0007548,GO:0005886
MGG_07877	GO:0005634,GO:0050435,GO:0005829,GO:0005576,GO:0003723,GO:0051213,GO:0006415,GO:0004175,GO:0004177,GO:0051603,GO:0016020,GO:0016021,GO:0009815,GO:0046872,GO:0004252,GO:0031965,GO:0009693,GO:0043171,GO:0042277,GO:0042597,GO:0042600,GO:0008233,GO:0005737,GO:0007275,GO:0009835,GO:0008236,GO:0006508,GO:0008239,GO:0070062,GO:0043312,GO:1904813,GO:0042802,GO:0008242,GO:0042803,GO:0031418,GO:0009405,GO:…
MGG_06023	GO:0071555,GO:0009986,GO:0008643,GO:0000324,GO:0050501,GO:0030213,GO:0005576,GO:0042123,GO:0042124,GO:0005773,GO:0008270,GO:0000272,GO:0031505,GO:0003729,GO:0047890,GO:1903561,GO:0044117,GO:0016021,GO:0005975,GO:0006935,GO:0046872,GO:0042973,GO:0016798,GO:0070879,GO:0085029,GO:0042597,GO:0005737,GO:0045226,GO:0044011,GO:0007275,GO:0000747,GO:0030445,GO:0045552,GO:0005618,GO:0004338,GO:0016757,GO:…
MGG_14550	GO:0051205,GO:0008199,GO:0008202,GO:0005131,GO:0032781,GO:0008206,GO:0008207,GO:0008209,GO:0018454,GO:0018455,GO:0000027,GO:0042025,GO:0018482,GO:0009267,GO:0007224,GO:0005179,GO:0001085,GO:0010301,GO:0019518,GO:0045122,GO:0046148,GO:0097352,GO:0008270,GO:0040018,GO:0004181,GO:0051287,GO:0051289,GO:0071768,GO:0051290,GO:0008284,GO:0045149,GO:0045150,GO:0032869,GO:0004197,GO:0045158,GO:0000105,GO:…
MGG_12844	GO:0005524,GO:0016301
MGG_01991	GO:0047105,GO:0047106,GO:0043010,GO:0007171,GO:0004108,GO:0000015,GO:0034832,GO:0043025,GO:0032786,GO:0007186,GO:0021522,GO:0003091,GO:0007188,GO:0019477,GO:0048149,GO:0007190,GO:0009239,GO:0002072,GO:0003097,GO:0000027,GO:0019483,GO:1904646,GO:0009244,GO:0019484,GO:0009245,GO:0018462,GO:0043041,GO:0004129,GO:0009255,GO:0042025,GO:0008233,GO:0042026,GO:0009258,GO:0018474,GO:0008236,GO:0018478,GO:…
MGG_13626	GO:0071555,GO:0005506,GO:0019843,GO:0005764,GO:0008456,GO:0016139,GO:0003723,GO:0006412,GO:0046477,GO:0005773,GO:0046479,GO:0000272,GO:0017041,GO:0046355,GO:0016787,GO:0009620,GO:0005524,GO:0016021,GO:0003735,GO:0005788,GO:0016798,GO:0000287,GO:0006687,GO:0009505,GO:0005794,GO:0009507,GO:0009635,GO:0032549,GO:0030246,GO:0009767,GO:0016168,GO:0009512,GO:0016936,GO:0016682,GO:0009772,GO:0048046,GO:…
MGG_08352	GO:0098944,GO:0005634,GO:0009986,GO:0070402,GO:1900057,GO:0004997,GO:0044550,GO:0003723,GO:0005516,GO:0015629,GO:0005903,GO:0043025,GO:0000146,GO:0005524,GO:0016021,GO:0007200,GO:0009506,GO:0098978,GO:0007204,GO:0000166,GO:0047526,GO:1902138,GO:0006952,GO:1902132,GO:1902135,GO:1903543,GO:0033194,GO:0010283,GO:0010284,GO:1902129,GO:0043565,GO:1902128,GO:1902131,GO:1902125,GO:0030898,GO:0042802,GO:…
MGG_10215	GO:0005634,GO:0043267,GO:0009733,GO:0009737,GO:0051209,GO:0009738,GO:0019722,GO:0009739,GO:0048653,GO:0005901,GO:0032526,GO:0010513,GO:0043025,GO:0007186,GO:0102162,GO:0007187,GO:0048148,GO:0050965,GO:0050966,GO:0098839,GO:0009751,GO:0046872,GO:0051482,GO:0008219,GO:1901827,GO:0007200,GO:0045600,GO:0019233,GO:0009506,GO:0007202,GO:0009507,GO:0031012,GO:0007204,GO:0009509,GO:0007206,GO:0007208,GO:…
MGG_03963	GO:0016021
MGG_09834	GO:0004096,GO:0043010,GO:0032770,GO:0043014,GO:0010248,GO:0008201,GO:0047117,GO:0002063,GO:0051216,GO:0002064,GO:0043025,GO:0086037,GO:1902600,GO:0086036,GO:0006165,GO:0032792,GO:0008217,GO:1904646,GO:0002076,GO:0004128,GO:0010273,GO:0004130,GO:0006183,GO:0002088,GO:0032809,GO:0008233,GO:0018478,GO:0010288,GO:0045104,GO:0045105,GO:0045109,GO:0045110,GO:0043065,GO:0043066,GO:0051258,GO:0000062,GO:…
MGG_11312	GO:0003746,GO:0005634,GO:0019843,GO:0047879,GO:0017000,GO:0031177,GO:0006633,GO:0016747,GO:0033068,GO:0006412,GO:0016114,GO:0009842,GO:0016788,GO:0003924,GO:0005525,GO:0003735,GO:0004315,GO:0009405,GO:0015935
MGG_04334	GO:0016705,GO:0005506,GO:0016709,GO:0020037,GO:0050826,GO:0019338,GO:0019915,GO:0071949,GO:0004497,GO:0016021,GO:0046677,GO:0004502,GO:1901771,GO:0019608,GO:0019674,GO:0004252,GO:0043420,GO:0009820,GO:0019805,GO:0012511,GO:0050660,GO:0019622,GO:0017000,GO:0010344,GO:0006569,GO:0005737,GO:0005739,GO:0016491,GO:0070189,GO:0005741,GO:0016174,GO:0019439,GO:0008688,GO:0034354,GO:0009267,GO:0019380,GO:…
MGG_09601	GO:0009986,GO:0043531,GO:0006412,GO:1990929,GO:0005903,GO:0000272,GO:0009744,GO:0042773,GO:0009750,GO:0000023,GO:0061720,GO:0017177,GO:0000025,GO:0006941,GO:2000899,GO:0016160,GO:0033825,GO:0009505,GO:0009506,GO:0009507,GO:0009251,GO:0030244,GO:0030246,GO:0002086,GO:0085030,GO:0006952,GO:0043568,GO:0043312,GO:0080176,GO:0042802,GO:0019253,GO:0015926,GO:0031288,GO:0006457,GO:0006970,GO:0034620,GO:…
MGG_15026	GO:0046593,GO:0005634,GO:0016899,GO:0044550,GO:0032775,GO:0004106,GO:0008716,GO:0047639,GO:1990146,GO:0061475,GO:0009252,GO:0032298,GO:0009772,GO:0043565,GO:0030261,GO:0004664,GO:0004665,GO:0051259,GO:0050237,GO:0031297,GO:0045122,GO:0020037,GO:0043590,GO:0015945,GO:0046154,GO:0008270,GO:0046677,GO:0003676,GO:0003677,GO:0003678,GO:0008289,GO:0008802,GO:0009314,GO:0005730,GO:0007267,GO:0045156,GO:…
MGG_12173	GO:0006464,GO:0005634,GO:1990748,GO:0016323,GO:0016324,GO:0031365,GO:0005829,GO:0030163,GO:0016787,GO:0032147,GO:0006807,GO:0106008,GO:0006107,GO:0008092,GO:0044257,GO:0004385,GO:0008418,GO:0005923,GO:0005604,GO:0044325,GO:0042982,GO:0007015,GO:0050152,GO:0005737,GO:0030953,GO:0005739,GO:0016811,GO:0045296,GO:0070773
MGG_10712	GO:0019072,GO:0019076,GO:0019012,GO:0005125,GO:0005576,GO:0102920,GO:0006730,GO:0042318,GO:0050640,GO:0004497,GO:0044177,GO:0019028,GO:0016021,GO:0075732,GO:0046872,GO:0016984,GO:0004252,GO:0003677,GO:0030430,GO:0000287,GO:0005537,GO:0016162,GO:0020002,GO:0009251,GO:0009507,GO:0000228,GO:0044196,GO:0030245,GO:0030248,GO:0005737,GO:0042025,GO:0008810,GO:0019050,GO:0006954,GO:0005615,GO:0004146,GO:…
MGG_02817	GO:0005634,GO:0006915,GO:0001667,GO:0006536,GO:0048008,GO:0006665,GO:0008585,GO:0010761,GO:0006538,GO:0019722,GO:0005516,GO:0097038,GO:0006672,GO:0008209,GO:0030097,GO:0001553,GO:0008210,GO:0016020,GO:0016021,GO:0006807,GO:0005783,GO:0006935,GO:0046872,GO:0008219,GO:0005789,GO:0032541,GO:0001822,GO:0009375,GO:0001570,GO:0009506,GO:0060325,GO:0097190,GO:0034599,GO:0019752,GO:0031276,GO:0033327,GO:…
MGG_09138	GO:0005634,GO:0009734,GO:0004364,GO:0004365,GO:0051219,GO:0048149,GO:0009751,GO:0097305,GO:0043295,GO:0071456,GO:0009506,GO:0009507,GO:0030246,GO:0080167,GO:0006952,GO:0005672,GO:0042542,GO:0000302,GO:0042802,GO:0098869,GO:0010043,GO:0010044,GO:0009535,GO:0016192,GO:1990748,GO:0006979,GO:0006471,GO:0010319,GO:0016210,GO:0003924,GO:0030036,GO:0046933,GO:0009813,GO:2001227,GO:0051287,GO:0019031,GO:…
MGG_13106	GO:0004364,GO:0006749
MGG_02792	GO:1990683,GO:0061448,GO:0008202,GO:0008203,GO:0051216,GO:0043025,GO:0008209,GO:0008210,GO:0008211,GO:0030742,GO:0090135,GO:0008217,GO:0010268,GO:0002076,GO:0043043,GO:0000038,GO:0008233,GO:0008236,GO:0090160,GO:0010291,GO:0002102,GO:0010295,GO:0043066,GO:0006203,GO:0034875,GO:0045121,GO:0045122,GO:0002118,GO:0016460,GO:0008270,GO:0043086,GO:0004175,GO:0000079,GO:0071771,GO:0008284,GO:0008285,GO:…
MGG_12817	GO:0005634,GO:0043011,GO:0005125,GO:0005129,GO:0008202,GO:0005643,GO:0047115,GO:0008206,GO:0008207,GO:0030223,GO:0030224,GO:0030225,GO:0009749,GO:1902600,GO:0008217,GO:0045087,GO:0015903,GO:0020002,GO:0042531,GO:0009252,GO:0006693,GO:0031781,GO:0031782,GO:0042025,GO:0005164,GO:0008242,GO:0007218,GO:0048179,GO:0044597,GO:0044598,GO:0071222,GO:0048185,GO:0005179,GO:0042045,GO:0009791,GO:0009279,GO:…
MGG_07307	GO:0005634,GO:0070402,GO:0035846,GO:0005131,GO:0043531,GO:0016651,GO:0071949,GO:0016653,GO:0042254,GO:0016655,GO:0002576,GO:0018963,GO:0005654,GO:0001302,GO:0045335,GO:0046872,GO:0043546,GO:0004128,GO:0050464,GO:0009505,GO:0006695,GO:0034599,GO:0006696,GO:0016174,GO:0043312,GO:0002098,GO:0042802,GO:0043066,GO:0005179,GO:0009536,GO:0020037,GO:0055114,GO:0031307,GO:0071500,GO:0008015,GO:0016208,GO:…
MGG_05826	GO:0005634,GO:0042759,GO:0000266,GO:0000778,GO:0005643,GO:0051726,GO:0015630,GO:0000022,GO:0033047,GO:0015643,GO:0098844,GO:0000287,GO:0019233,GO:0020002,GO:0044327,GO:0006952,GO:0006954,GO:0003374,GO:0042802,GO:0047411,GO:0042803,GO:0016691,GO:0018742,GO:0016185,GO:0019260,GO:0042820,GO:0090181,GO:0098884,GO:0000070,GO:0000073,GO:0042577,GO:0008017,GO:0003924,GO:0051028,GO:0019031,GO:0045144,GO:…
MGG_08330	GO:0016787,GO:0006805,GO:0005829,GO:0005737,GO:0070062
MGG_07559	GO:0007040,GO:0045121,GO:0043202,GO:0005764,GO:0050885,GO:0030855,GO:0005576,GO:0007626,GO:0045453,GO:0004175,GO:0035727,GO:1902349,GO:0036498,GO:0120146,GO:0030163,GO:0046872,GO:0004252,GO:0005794,GO:0043171,GO:0042277,GO:0006629,GO:0042470,GO:0007399,GO:0008233,GO:0005739,GO:0006508,GO:0008236,GO:0005615,GO:0070062,GO:0008240,GO:0019954,GO:0070198,GO:0022008,GO:0007417,GO:0030587,GO:0009405,GO:…
MGG_10170	GO:0016627,GO:0032259,GO:0006629,GO:0016021,GO:0008168
MGG_04469	GO:0010241,GO:0043010,GO:0010243,GO:1990683,GO:0008201,GO:0008202,GO:0008203,GO:0008207,GO:0000015,GO:0043025,GO:0008209,GO:0008210,GO:0090131,GO:0032787,GO:0030742,GO:0090135,GO:0008217,GO:0010268,GO:0002076,GO:0002077,GO:0043043,GO:0000038,GO:0008233,GO:0008236,GO:0090160,GO:0010291,GO:0002102,GO:0043065,GO:0034875,GO:0006203,GO:0045121,GO:0002118,GO:0008270,GO:0004175,GO:0000079,GO:0000082,GO:…
MGG_07218	GO:0039617,GO:0005634,GO:0021762,GO:0009986,GO:0045122,GO:0034115,GO:0042438,GO:0019911,GO:2000343,GO:0071944,GO:0043209,GO:0003723,GO:0005516,GO:0008270,GO:0005198,GO:0043025,GO:0006417,GO:0043218,GO:0045202,GO:0000981,GO:0003677,GO:0032991,GO:0061024,GO:0002020,GO:0007268,GO:0009636,GO:0000165,GO:0006955,GO:0008366,GO:1904685,GO:0035633,GO:0032755,GO:0007605,GO:0033269,GO:0045944,GO:0042552,GO:…
MGG_09297	GO:0016032,GO:0042178,GO:0070402,GO:0050661,GO:0005829,GO:0039621,GO:0044550,GO:0044166,GO:0039624,GO:0016491,GO:0008270,GO:0042802,GO:0003730,GO:0016021,GO:0003960,GO:0046872,GO:0051289,GO:0003677
MGG_02543	GO:0075521,GO:0099008,GO:0005576,GO:0004553,GO:0042025,GO:0005198,GO:0039665,GO:0045493,GO:0075732,GO:0019062,GO:0046872,GO:0075512,GO:0046555,GO:0039615
MGG_06006	GO:0005634,GO:0016324,GO:0005829,GO:0005765,GO:0005768,GO:0047372,GO:0004364,GO:0090383,GO:0005902,GO:0004622,GO:0004623,GO:0044242,GO:0016787,GO:1902600,GO:0016469,GO:0016021,GO:0005783,GO:0033178,GO:0006749,GO:0008286,GO:0044255,GO:0033572,GO:0102567,GO:0008553,GO:0102568,GO:0005737,GO:0016042,GO:0034220,GO:0051117,GO:0070062,GO:0055088,GO:0046961,GO:0016241,GO:0005811,GO:0009718
MGG_10597	GO:0005794,GO:0000324,GO:0140326,GO:0005737,GO:0071944,GO:1905329,GO:0045332,GO:0006869,GO:0016021,GO:0051286,GO:0005783,GO:0019031,GO:0032153,GO:0005886
MGG_07431	GO:0005634,GO:0020002,GO:0034722,GO:0016740,GO:0005829,GO:0006662,GO:0010120,GO:0008233,GO:0005737,GO:0016811,GO:0006541,GO:0045454,GO:0099503,GO:0019760,GO:0016787,GO:0016021,GO:0019062,GO:0019031,GO:0019064,GO:0006875,GO:0015035,GO:0055036,GO:0005886,GO:0034399
MGG_06036	GO:0005634,GO:0005635,GO:0005640,GO:0005641,GO:0007186,GO:0051219,GO:0009236,GO:1902600,GO:0106009,GO:0019483,GO:0004639,GO:0006691,GO:0042025,GO:0006189,GO:0043065,GO:0051259,GO:0009277,GO:0009791,GO:0004672,GO:0045121,GO:0004683,GO:0005198,GO:0039502,GO:0008270,GO:0030288,GO:0019028,GO:0046677,GO:0051286,GO:0019031,GO:0000095,GO:0005216,GO:0039520,GO:0008289,GO:0102499,GO:0000100,GO:0045158,GO:…
MGG_09032	GO:0016020,GO:0019012,GO:0042025,GO:0003723,GO:0005198,GO:0004190
MGG_06500	GO:0042274,GO:0005730,GO:0005634,GO:0005829,GO:0032040,GO:0003723,GO:0006364,GO:0000462,GO:0030686
MGG_02787	GO:0005506,GO:0032259,GO:0035336,GO:0030089,GO:0046474,GO:0009611,GO:0050062,GO:0005777,GO:0080019,GO:0005778,GO:0005779,GO:0016021,GO:0005782,GO:0005783,GO:0020002,GO:0008611,GO:0009507,GO:0009635,GO:0019878,GO:0016168,GO:0010025,GO:0009772,GO:0055085,GO:0042802,GO:0009651,GO:0009523,GO:0102965,GO:0035002,GO:0009405,GO:0009535,GO:0016324,GO:0008901,GO:0031177,GO:0055114,GO:0004043,GO:0035149,GO:…
MGG_01896	GO:0050549
MGG_09048	GO:0005634,GO:0000139,GO:0014731,GO:0010638,GO:0045199,GO:0042383,GO:0030863,GO:0016529,GO:0005524,GO:0016020,GO:0005525,GO:0016021,GO:0005654,GO:0046872,GO:0045211,GO:0008093,GO:0055072,GO:0031013,GO:0044325,GO:0009898,GO:0030507,GO:0051117,GO:0086069,GO:0048821,GO:0016567,GO:0015672,GO:0031672,GO:0019899,GO:1903779,GO:0019903,GO:0004672,GO:0004674,GO:0030018,GO:0016323,GO:0006468,GO:0005829,GO:…
MGG_09323	GO:0070401,GO:0035584,GO:0005634,GO:0070402,GO:0032259,GO:1901336,GO:0097546,GO:0071949,GO:1900560,GO:1900563,GO:0000786,GO:1902086,GO:0036126,GO:0000287,GO:1901621,GO:0005930,GO:0034605,GO:0086064,GO:0004146,GO:0001843,GO:0044853,GO:0046654,GO:0046655,GO:0009279,GO:0005952,GO:0004674,GO:0045122,GO:0016709,GO:0004679,GO:0055114,GO:0006730,GO:0046930,GO:0004691,GO:0046677,GO:0048471,GO:0044119,GO:…
MGG_17002	GO:0098944,GO:0005634,GO:0009986,GO:0070402,GO:1900057,GO:0004997,GO:0044550,GO:0005516,GO:0015629,GO:0005903,GO:0043025,GO:0000146,GO:0005524,GO:0016021,GO:0007200,GO:0009506,GO:0098978,GO:0007204,GO:0000166,GO:0047526,GO:1902138,GO:0010023,GO:0006952,GO:1902132,GO:1902135,GO:1903543,GO:0033194,GO:0010283,GO:0010284,GO:1902129,GO:0043565,GO:1902128,GO:1902131,GO:1902125,GO:0030898,GO:0042802,GO:…
MGG_09645	GO:0007169,GO:1900575,GO:0050178,GO:0005125,GO:0005126,GO:0008201,GO:0005131,GO:0047117,GO:0005133,GO:0043022,GO:0048143,GO:0051216,GO:1900557,GO:0043025,GO:0048146,GO:0007186,GO:0018454,GO:1900554,GO:0035864,GO:0045080,GO:0033817,GO:0015385,GO:0015386,GO:1904646,GO:0009247,GO:0031777,GO:0000036,GO:0007204,GO:0009253,GO:1903672,GO:1900602,GO:0048168,GO:0042025,GO:0021546,GO:0008234,GO:0008236,GO:…
MGG_00933	GO:0005249,GO:0071944,GO:0006412,GO:0034765,GO:0006414,GO:0055120,GO:0043025,GO:0051602,GO:0045202,GO:0005267,GO:0003924,GO:0005525,GO:0006937,GO:0005853,GO:0006813,GO:0003746,GO:0036195,GO:0005737,GO:0090218,GO:0030322,GO:0010035,GO:0030007,GO:0022841,GO:0043065,GO:0071805,GO:0005244,GO:0019901,GO:0007613,GO:0007165,GO:0005886,GO:0005887
MGG_05233	GO:0050897,GO:0042802,GO:0015095,GO:0006824,GO:1903830,GO:0051260,GO:0015087,GO:0000287,GO:0005887
MGG_03692	GO:0006464,GO:0008929,GO:0017186,GO:0005794,GO:0005829,GO:0004807,GO:0005576,GO:1904724,GO:0019242,GO:0000139,GO:0019563,GO:0008270,GO:0006094,GO:0070062,GO:0043312,GO:1904813,GO:0006096,GO:0042803,GO:0016020,GO:0016021,GO:0046166,GO:0005783,GO:0016603,GO:0035580
MGG_04212	GO:0070401,GO:0002049,GO:0005634,GO:0044550,GO:0045840,GO:0007186,GO:0050709,GO:0042773,GO:0044826,GO:0050715,GO:0055072,GO:0020002,GO:0046628,GO:0045861,GO:0005158,GO:0005159,GO:0046631,GO:0034599,GO:0006696,GO:0042025,GO:0006953,GO:0050731,GO:0003887,GO:0072494,GO:0055089,GO:0019249,GO:0042802,GO:0050995,GO:0005179,GO:0051006,GO:0070469,GO:0019013,GO:0033861,GO:0019270,GO:0042060,GO:0005198,GO:…
MGG_01368	GO:0004867,GO:0010951,GO:0005576,GO:0005737,GO:0055114,GO:0042730,GO:0035722,GO:0043066,GO:0042060,GO:0005886,GO:0005615
MGG_08200	GO:0004352,GO:0004353,GO:0070403,GO:0005634,GO:0043531,GO:0046861,GO:0047117,GO:0002063,GO:0045840,GO:0051216,GO:0007186,GO:0050709,GO:0005654,GO:0070166,GO:0046872,GO:0032024,GO:0032792,GO:0050715,GO:0060444,GO:0002076,GO:0045599,GO:0004130,GO:0009506,GO:0009507,GO:0046628,GO:0045861,GO:0005158,GO:0034599,GO:0005159,GO:0046631,GO:0006952,GO:0035880,GO:0006953,GO:0035115,GO:0035116,GO:0021549,GO:…
MGG_10107	GO:0009409,GO:0009793,GO:0005509,GO:0020037,GO:0010118,GO:0010888,GO:0005576,GO:0009737,GO:1902609,GO:0005773,GO:0050832,GO:0004497,GO:0009620,GO:0016021,GO:0034389,GO:0005783,GO:0009751,GO:0046872,GO:0009819,GO:0012511,GO:0043231,GO:0031969,GO:1990137,GO:2000377,GO:0004392,GO:0006952,GO:0016298,GO:0031407,GO:0031408,GO:0031090,GO:0042803,GO:0005811,GO:0009651,GO:0009269,GO:0071614,GO:0010431
MGG_15353	GO:0005634,GO:0030212,GO:0030213,GO:0090500,GO:0006024,GO:1901201,GO:0010764,GO:0016020,GO:0009877,GO:0016021,GO:0036117,GO:0070295,GO:0036120,GO:0046872,GO:0001822,GO:0001570,GO:0085029,GO:0045226,GO:0044849,GO:0042802,GO:0071347,GO:0031410,GO:0044853,GO:0060349,GO:0071356,GO:0009405,GO:0014911,GO:0046274,GO:1900127,GO:0006979,GO:0050501,GO:0020037,GO:0045893,GO:0005576,GO:0071498,GO:1900625,GO:…
MGG_13429	GO:0005634,GO:0005764,GO:0102148,GO:0005829,GO:0002181,GO:0002182,GO:0005576,GO:0005770,GO:0005773,GO:0043021,GO:0006032,GO:0000272,GO:0004563,GO:0005975,GO:0030295,GO:0003735,GO:0006491,GO:0022625,GO:0006689,GO:0042597,GO:0016231,GO:0030247,GO:0099503,GO:0005618,GO:0035251,GO:0006517,GO:0015929,GO:0007420,GO:0005886,GO:0016063
MGG_04468	GO:0006400,GO:0005634,GO:0005829,GO:0043527,GO:0036265,GO:0001673,GO:0001674,GO:0007275,GO:0008176,GO:0007283,GO:0106004,GO:0005654,GO:0030488,GO:0048477,GO:0106143,GO:0006974,GO:0005694
MGG_07802	GO:0098688,GO:0005507,GO:0097159,GO:0071944,GO:0015881,GO:0000139,GO:0003723,GO:0051087,GO:0007568,GO:0050833,GO:1905039,GO:0045202,GO:0016020,GO:0005524,GO:0016021,GO:0005783,GO:0015129,GO:0008089,GO:0015130,GO:0000155,GO:0005789,GO:0035873,GO:0005794,GO:0042403,GO:0098978,GO:0019748,GO:0035879,GO:2000178,GO:0070062,GO:0042802,GO:0031410,GO:0005813,GO:0070327,GO:0060088,GO:0015801,GO:0009914,GO:…
MGG_06058	GO:0005634,GO:0005635,GO:0043524,GO:0004614,GO:0086023,GO:0001542,GO:1901077,GO:0008201,GO:0008203,GO:0010763,GO:0032780,GO:1904659,GO:0043536,GO:0008210,GO:0002070,GO:0015385,GO:1902081,GO:0048156,GO:0046622,GO:0001570,GO:1903672,GO:0030246,GO:0006694,GO:0043565,GO:0042030,GO:0015918,GO:0007219,GO:0005178,GO:0034362,GO:0034364,GO:0007229,GO:0071230,GO:0020037,GO:0051781,GO:0016459,GO:0004683,GO:…
MGG_07789	GO:0004674,GO:0005634,GO:0005524,GO:0035556,GO:0006468,GO:0005576,GO:0005737,GO:0016158
MGG_01783	GO:0052642,GO:0005634,GO:0016036,GO:0090549,GO:0005829,GO:0070328,GO:0005737,GO:0008252,GO:0008253,GO:0009166,GO:0006206
MGG_12047	GO:0043008,GO:0045064,GO:0043021,GO:0045071,GO:0002064,GO:0043025,GO:0086036,GO:0016409,GO:0051225,GO:0043034,GO:0032794,GO:0008219,GO:0071709,GO:0045087,GO:0032800,GO:0004129,GO:0000035,GO:0043043,GO:0032804,GO:0043046,GO:0008233,GO:0002090,GO:0043052,GO:0090160,GO:0086066,GO:0086069,GO:0045111,GO:0086070,GO:0043065,GO:0043066,GO:0045121,GO:0086091,GO:0008270,GO:0043087,GO:0004175,GO:0000082,GO:…
MGG_01336	GO:0005634,GO:0005635,GO:0035846,GO:0035335,GO:0019464,GO:0051721,GO:0009737,GO:0005131,GO:0043021,GO:0051216,GO:0002576,GO:0090131,GO:0005654,GO:0009753,GO:0051225,GO:0006687,GO:0046627,GO:0030246,GO:0006694,GO:0005158,GO:0030247,GO:0035885,GO:0018990,GO:0010800,GO:0010288,GO:1990698,GO:0030261,GO:0043066,GO:0005179,GO:0051259,GO:0004672,GO:0004674,GO:0040003,GO:0020037,GO:0051781,GO:0006726,GO:…
MGG_07992	GO:0005634,GO:0032259,GO:0043011,GO:0102917,GO:0005125,GO:0008966,GO:0044550,GO:0004615,GO:0102918,GO:0033799,GO:0008201,GO:0071949,GO:0045582,GO:0005136,GO:0030739,GO:0006419,GO:0046872,GO:0009243,GO:0043803,GO:0060445,GO:0000287,GO:0042531,GO:0009252,GO:0019748,GO:0050728,GO:0047145,GO:0030761,GO:0047146,GO:0042026,GO:0030766,GO:1903660,GO:0070448,GO:0000049,GO:0042802,GO:0042803,GO:0008757,GO:…
MGG_09709	GO:0008832,GO:0030145,GO:0005829,GO:0020037,GO:0009414,GO:0030151,GO:0009415,GO:0005576,GO:0009737,GO:0071949,GO:0015949,GO:0042128,GO:0050897,GO:0035091,GO:0003924,GO:0016021,GO:0006807,GO:0046872,GO:0006809,GO:0043546,GO:0012506,GO:0045916,GO:0070300,GO:0016798,GO:0009631,GO:0000287,GO:0050464,GO:0009251,GO:0030245,GO:0030248,GO:0008810,GO:0016491,GO:0003697,GO:0042802,GO:1901611,GO:0001848,GO:…
MGG_00275	GO:0021762,GO:0009986,GO:0005634,GO:0004866,GO:0004867,GO:0015878,GO:0071944,GO:0004107,GO:0008203,GO:0015116,GO:0015887,GO:0043025,GO:0000786,GO:0015124,GO:0005654,GO:0001046,GO:0046872,GO:0016152,GO:0071453,GO:0045340,GO:0016668,GO:0015134,GO:0004129,GO:0005665,GO:0006953,GO:0006954,GO:0006955,GO:0055085,GO:1904685,GO:0035633,GO:0030001,GO:0042552,GO:1901604,GO:0003899,GO:0000316,GO:0034115,GO:…
MGG_10598	GO:0008320,GO:0009986,GO:0005509,GO:0005125,GO:0039686,GO:0051592,GO:0071944,GO:2001044,GO:0003723,GO:0023051,GO:0005773,GO:0005774,GO:0051087,GO:0006417,GO:0008083,GO:0016020,GO:0090517,GO:0005524,GO:0016021,GO:1902600,GO:0005654,GO:0005783,GO:0046872,GO:0005789,GO:0042910,GO:0045087,GO:1990591,GO:0039715,GO:0020003,GO:0009636,GO:0004519,GO:0042025,GO:0009897,GO:0007596,GO:0055085,GO:1990961,GO:…
MGG_02955	GO:0005634,GO:0050483,GO:0016021,GO:0005829,GO:0071590,GO:0071592,GO:0009897,GO:0002476,GO:0009117,GO:0006190,GO:0000287,GO:0005615
MGG_15081	GO:0005634,GO:0032259,GO:0044163,GO:1900376,GO:0005829,GO:0039557,GO:0044550,GO:0102027,GO:0003723,GO:0042316,GO:0006094,GO:1900691,GO:0102094,GO:0006096,GO:0009234,GO:0045460,GO:0016021,GO:0045461,GO:0006744,GO:0046872,GO:0009306,GO:0039644,GO:0033246,GO:0030430,GO:0042593,GO:0075296,GO:0010914,GO:0030435,GO:0052067,GO:0030437,GO:0008168,GO:0005737,GO:0102955,GO:0051701,GO:0043770,GO:0004347,GO:…
MGG_06538	GO:0005618,GO:0016021,GO:0042613,GO:0005576,GO:0019882,GO:0006955
MGG_04323	GO:0005634,GO:0000003,GO:0006661,GO:0032263,GO:0042759,GO:0035335,GO:0032264,GO:0044297,GO:0003723,GO:0008203,GO:0005773,GO:0045197,GO:0001933,GO:0110095,GO:0050062,GO:0005777,GO:0008209,GO:0008210,GO:0016020,GO:0045461,GO:0016021,GO:0039702,GO:0005654,GO:0005783,GO:0046872,GO:0031132,GO:0030497,GO:0102306,GO:0000166,GO:0006694,GO:0004519,GO:0042025,GO:0070062,GO:0071345,GO:0052657,GO:0018996,GO:…
MGG_04628	GO:0010241,GO:0008201,GO:0008202,GO:0008203,GO:0045071,GO:0000015,GO:0043025,GO:0008209,GO:0008210,GO:0090131,GO:0032787,GO:0006164,GO:0090135,GO:0008217,GO:0010268,GO:0002077,GO:0071711,GO:0045087,GO:0043043,GO:0000038,GO:0008233,GO:0008236,GO:0010291,GO:0010295,GO:0000055,GO:0006203,GO:0034875,GO:1904672,GO:0002118,GO:0051276,GO:0016460,GO:0008270,GO:0004175,GO:0000082,GO:0006231,GO:0006235,GO:…
MGG_10869	GO:0008320,GO:0005125,GO:0039686,GO:0071944,GO:2001044,GO:0003723,GO:0005773,GO:0005774,GO:0006417,GO:0008083,GO:0016020,GO:0090517,GO:0005524,GO:0016021,GO:0005654,GO:0005783,GO:0046872,GO:0005789,GO:0042910,GO:1990591,GO:0039715,GO:0020003,GO:0004519,GO:0042025,GO:0055085,GO:1990961,GO:0031411,GO:1901998,GO:0031412,GO:0015802,GO:0051258,GO:0009405,GO:0045117,GO:0006974,GO:1901474,GO:0015809,GO:…
MGG_09139	GO:0005634,GO:0044550,GO:0002062,GO:0043025,GO:0005654,GO:0051223,GO:0009753,GO:0045597,GO:0010273,GO:0030245,GO:0050727,GO:0048169,GO:0008236,GO:0043565,GO:0042542,GO:0070193,GO:1904685,GO:0098869,GO:0042552,GO:0019003,GO:0018492,GO:0015935,GO:0004674,GO:0046658,GO:0046148,GO:0020037,GO:0098887,GO:0062023,GO:0032331,GO:0042060,GO:0008270,GO:0030288,GO:0009809,GO:0048210,GO:0004693,GO:0022617,GO:…
MGG_04339	GO:0016021
MGG_04251	GO:0000002,GO:0005634,GO:0005635,GO:0006915,GO:0006405,GO:0006406,GO:0046601,GO:0006409,GO:0005642,GO:0005643,GO:0045840,GO:0005654,GO:0000790,GO:0008219,GO:0016925,GO:1900034,GO:0009507,GO:0005667,GO:0060964,GO:0055085,GO:0043565,GO:0042802,GO:0043066,GO:0005436,GO:0043069,GO:0001085,GO:0042306,GO:0045893,GO:0044613,GO:0042826,GO:0042059,GO:0060236,GO:0044877,GO:0033613,GO:0005198,GO:0030544,GO:…
MGG_07790	GO:0009986,GO:0005125,GO:0006919,GO:0046861,GO:0005773,GO:0052750,GO:0005774,GO:0005777,GO:0005778,GO:0016021,GO:0046872,GO:0005794,GO:0009506,GO:0009507,GO:0034599,GO:0009897,GO:0008236,GO:0000302,GO:0016688,GO:0016689,GO:0016690,GO:0042802,GO:0008121,GO:0000185,GO:0000187,GO:0010431,GO:0009408,GO:0009536,GO:0009793,GO:0046274,GO:0006979,GO:0020037,GO:0005829,GO:0039621,GO:0005576,GO:0046409,GO:…
MGG_08293	GO:0006144,GO:0007169,GO:0005634,GO:1990682,GO:0001540,GO:0044550,GO:0009749,GO:0086039,GO:0048662,GO:0001558,GO:1900554,GO:0050714,GO:0045087,GO:0042531,GO:0042025,GO:1903670,GO:0016942,GO:0043567,GO:0043568,GO:0009267,GO:0098869,GO:0005685,GO:0043065,GO:0005179,GO:0014912,GO:0045124,GO:0046148,GO:0020037,GO:0042567,GO:0019033,GO:0008283,GO:0008284,GO:0008285,GO:0031838,GO:0008286,GO:0045663,GO:…
MGG_04253	GO:0050688,GO:0005634,GO:0045060,GO:0010757,GO:0005125,GO:0007173,GO:2000406,GO:2000404,GO:1904659,GO:0098830,GO:0098833,GO:0043536,GO:0043025,GO:0007186,GO:0033300,GO:0098839,GO:0051223,GO:0008217,GO:0048666,GO:0001562,GO:0009758,GO:0005154,GO:0006691,GO:0030246,GO:0005158,GO:0042535,GO:0008233,GO:0008235,GO:0008237,GO:0042542,GO:0008238,GO:0000049,GO:0009272,GO:0031295,GO:0071230,GO:0046658,GO:…
MGG_13360	GO:0005634,GO:0000981,GO:0003677,GO:0008270,GO:0006351
MGG_06683	GO:0006401,GO:0005634,GO:0017091,GO:0071042,GO:0005829,GO:0071051,GO:0016075,GO:0003723,GO:0070478,GO:0070481,GO:0000467,GO:0005524,GO:0046677,GO:0016021,GO:0005654,GO:0043928,GO:0006364,GO:0043488,GO:0005730,GO:0034473,GO:0005737,GO:0034475,GO:0043628,GO:0034476,GO:0000175,GO:0000176,GO:0000177,GO:0000178,GO:0071028,GO:0070651,GO:0071035,GO:0034427,GO:0005886,GO:0071038
MGG_07305	GO:0000978,GO:0005634,GO:0005667,GO:0000981,GO:0006357,GO:0000790,GO:0034599,GO:0005737
MGG_11554	GO:0009312,GO:0009506,GO:0006979,GO:0019843,GO:0009507,GO:0047268,GO:0080167,GO:0009414,GO:0005737,GO:0009737,GO:0047274,GO:0006412,GO:0045228,GO:0009103,GO:0005840,GO:0052692,GO:0034484,GO:0016757,GO:0005975,GO:0003735,GO:0033532
MGG_00164	GO:0004807,GO:0000136,GO:0000009,GO:0007114,GO:0000139,GO:0004556,GO:0042125,GO:0006094,GO:0006096,GO:0016021,GO:0000917,GO:0006487,GO:0005783,GO:0019031,GO:0005975,GO:0046872,GO:0006491,GO:0006493,GO:0005789,GO:0000032,GO:0005794,GO:0019236,GO:0005737,GO:0031278,GO:0005550,GO:0103025,GO:0009272,GO:0031228
MGG_02000	GO:0022848,GO:0001666,GO:0005892,GO:0050890,GO:1900566,GO:1900557,GO:1900617,GO:0016021,GO:0016853,GO:0005975,GO:0035095,GO:0019031,GO:0046872,GO:0045211,GO:0008542,GO:0020002,GO:0015464,GO:0046761,GO:0016874,GO:0016746,GO:0016747,GO:0016491,GO:0042166,GO:0052794,GO:0052795,GO:0052796,GO:0055036,GO:0009405,GO:0007613,GO:0050877,GO:0007165,GO:0035837
MGG_02767	GO:0005634,GO:0000003,GO:0005637,GO:0097284,GO:0046598,GO:0030217,GO:0045579,GO:0008206,GO:0002576,GO:0005654,GO:0048666,GO:0002080,GO:0140326,GO:0140327,GO:0045095,GO:0016936,GO:0042025,GO:0015914,GO:0015917,GO:0010286,GO:0140333,GO:0004656,GO:0045104,GO:1901612,GO:0045111,GO:0140346,GO:0005178,GO:0043066,GO:0140345,GO:0009792,GO:1902175,GO:0048194,GO:0043588,GO:0034378,GO:0034379,GO:0030285,GO:…
MGG_01988	GO:0005634,GO:0005730,GO:1990269,GO:0005829,GO:0042790,GO:0031047,GO:0032776,GO:0001165,GO:0016593,GO:0000500,GO:0010964,GO:0006357,GO:0006325,GO:0045944,GO:0046872,GO:0006361,GO:0042393,GO:0001181,GO:0003677
MGG_15810	GO:0014850,GO:0005634,GO:0009986,GO:0006915,GO:0001541,GO:0006921,GO:0015629,GO:0097038,GO:0001553,GO:0043025,GO:0000785,GO:0042001,GO:0042004,GO:0009749,GO:0032024,GO:0097050,GO:0030239,GO:0001824,GO:0032801,GO:0005925,GO:0051493,GO:0045862,GO:0008233,GO:0001578,GO:0008234,GO:0031532,GO:0042542,GO:0043312,GO:0071472,GO:0005938,GO:0042802,GO:0071222,GO:0043065,GO:0043066,GO:2000676,GO:0031293,GO:…
MGG_03140	GO:0006400,GO:0005634,GO:0005506,GO:1901343,GO:0032259,GO:0008198,GO:0010506,GO:0003723,GO:0006417,GO:0016787,GO:0016020,GO:0016021,GO:0005654,GO:0030488,GO:0042264,GO:0042265,GO:0010906,GO:0044826,GO:0090266,GO:2001214,GO:0020002,GO:0009253,GO:0006310,GO:0003880,GO:0036138,GO:0036139,GO:0036140,GO:0034220,GO:0031406,GO:0000049,GO:0045746,GO:0042803,GO:0008757,GO:1900458,GO:0015288,GO:0034622,GO:…
MGG_03765	GO:1904925,GO:0005634,GO:0043266,GO:0070402,GO:0005635,GO:0016132,GO:0005637,GO:0005639,GO:0005640,GO:0071944,GO:0005643,GO:0043531,GO:1904659,GO:0030223,GO:0005652,GO:0009749,GO:0000278,GO:0005654,GO:0046872,GO:0032024,GO:0045087,GO:0000287,GO:0001568,GO:0044320,GO:0007204,GO:0006695,GO:0006696,GO:0015146,GO:0006955,GO:0032811,GO:0004396,GO:0008236,GO:0015149,GO:0006958,GO:0055088,GO:0005938,GO:…
MGG_07147	GO:0005634,GO:0070469,GO:0003723,GO:0005743,GO:1902802,GO:0003729,GO:0046833,GO:1990477,GO:0033620,GO:0016021,GO:0000790,GO:0022904,GO:0007129,GO:0016604,GO:0006397,GO:0009055
MGG_02442	GO:0005634,GO:0006915,GO:0005509,GO:0046982,GO:0002062,GO:0016021,GO:0005654,GO:0046872,GO:0006936,GO:0009507,GO:0001958,GO:0045735,GO:1990837,GO:0008237,GO:0043565,GO:0048046,GO:0042803,GO:0031672,GO:0019899,GO:0043197,GO:0005829,GO:0045893,GO:0008134,GO:0042826,GO:0030154,GO:0035914,GO:0016459,GO:0001228,GO:0033613,GO:0008270,GO:0000976,GO:0000977,GO:0000978,GO:0006355,GO:0009941,GO:0000981,GO:…
MGG_01778	GO:0009986,GO:0005891,GO:0005125,GO:0039686,GO:0071944,GO:0023051,GO:0006417,GO:0110101,GO:1902600,GO:0005654,GO:0046872,GO:0006936,GO:0002074,GO:0006941,GO:0045087,GO:0020003,GO:0039715,GO:0044327,GO:1990454,GO:0042025,GO:0055085,GO:1990961,GO:0051258,GO:0045117,GO:0006974,GO:0004674,GO:0004930,GO:0019012,GO:0000324,GO:0015174,GO:0022857,GO:0000329,GO:0015179,GO:0015182,GO:0008270,GO:0019534,GO:…
MGG_00593	GO:0008199,GO:0004104,GO:0030728,GO:0008201,GO:0008203,GO:0090122,GO:0000015,GO:0043025,GO:0007193,GO:1901575,GO:0002076,GO:0002087,GO:0042025,GO:0008236,GO:0021549,GO:0042043,GO:0051259,GO:0007229,GO:0045121,GO:0045123,GO:0043083,GO:0040012,GO:0050253,GO:0005198,GO:2000969,GO:0006231,GO:0008283,GO:0006235,GO:0090205,GO:0008284,GO:0008285,GO:0090207,GO:0005216,GO:0008291,GO:0007268,GO:0008305,GO:…
MGG_09721	GO:0070880,GO:0000324,GO:0010053,GO:0015627,GO:0005739,GO:0015628,GO:0004558,GO:0070062,GO:0016020,GO:0016021,GO:0015926,GO:0006487,GO:0005783,GO:0009272,GO:0098553,GO:0006457,GO:0009913,GO:0006491,GO:0004573,GO:0005789,GO:0005886,GO:0009311
MGG_14602	GO:0033920,GO:0007040,GO:1904925,GO:0006914,GO:1901215,GO:0005124,GO:0005764,GO:0005765,GO:0032006,GO:0006665,GO:0008203,GO:0032268,GO:0032269,GO:0043407,GO:1905037,GO:1905165,GO:0016787,GO:0005524,GO:0016021,GO:0005783,GO:0046872,GO:0006680,GO:0033561,GO:0016798,GO:0006687,GO:0005794,GO:0009765,GO:0033574,GO:0050728,GO:0016168,GO:0005802,GO:0097066,GO:0016301,GO:0051246,GO:0051247,GO:0070062,GO:…
MGG_04434	GO:0031298,GO:1902975,GO:0005634,GO:0003682,GO:0005829,GO:0001833,GO:0005737,GO:0000811,GO:0043596,GO:0006260,GO:0006261,GO:0005654,GO:0000727,GO:0019031,GO:1902983,GO:0071162,GO:0031261,GO:0006271
MGG_10400	GO:0071555,GO:0009986,GO:0008643,GO:0000324,GO:0050501,GO:0030213,GO:0005576,GO:0042123,GO:0042124,GO:0008270,GO:0000272,GO:0031505,GO:0047890,GO:1903561,GO:0044117,GO:0016021,GO:0005975,GO:0006935,GO:0046872,GO:0042973,GO:0016798,GO:0070879,GO:0085029,GO:0042597,GO:0005737,GO:0045226,GO:0044011,GO:0007275,GO:0030445,GO:0045552,GO:0005618,GO:0004338,GO:0016757,GO:0044406,GO:0009718,GO:0044407,GO:…
MGG_10466	GO:0048640,GO:0005634,GO:0006979,GO:0005829,GO:0010310,GO:0048167,GO:0005739,GO:0016684,GO:0036524,GO:0014065,GO:0036529,GO:0050549,GO:1900073,GO:0034614,GO:0008344,GO:0008345,GO:1905446,GO:0106046
MGG_08405	GO:0031232,GO:0005634,GO:0009986,GO:0006915,GO:0005635,GO:0044550,GO:0042246,GO:0010508,GO:0110095,GO:0005902,GO:0043536,GO:0000786,GO:0042773,GO:0005654,GO:0018454,GO:0046872,GO:1990405,GO:0097308,GO:0030497,GO:0020002,GO:0009507,GO:0060707,GO:0060716,GO:0042802,GO:0052794,GO:0052795,GO:0052796,GO:0010812,GO:0009534,GO:0009535,GO:0048705,GO:0070469,GO:0020037,GO:2001241,GO:2001238,GO:0055114,GO:…
MGG_03773	GO:1905564,GO:0005506,GO:0009986,GO:0008199,GO:0038028,GO:0001934,GO:0018575,GO:0018576,GO:0002576,GO:0045840,GO:0048018,GO:0043410,GO:0018578,GO:0008083,GO:0043539,GO:0018581,GO:0016021,GO:0005911,GO:0045725,GO:0019614,GO:0009887,GO:0019615,GO:0019619,GO:0046628,GO:0001701,GO:0005158,GO:0005159,GO:0008360,GO:0031017,GO:0009897,GO:0009898,GO:0050731,GO:0060720,GO:0098609,GO:0042802,GO:0051897,GO:…
MGG_14956	GO:0005634,GO:0035846,GO:0008202,GO:0043531,GO:0008203,GO:0005131,GO:0015886,GO:0002576,GO:0008209,GO:0008210,GO:0005654,GO:0043546,GO:0008218,GO:0009243,GO:0004128,GO:0004640,GO:0004129,GO:0006694,GO:0006695,GO:0006696,GO:0042025,GO:0045610,GO:0006700,GO:0006704,GO:0006706,GO:0002098,GO:0043066,GO:0034875,GO:0005179,GO:0004155,GO:0004674,GO:0020037,GO:0006730,GO:0031307,GO:0042572,GO:0006221,GO:…
MGG_07602	GO:0004864,GO:0046848,GO:0005634,GO:0005506,GO:0004867,GO:0046726,GO:0008198,GO:0008199,GO:0035335,GO:0042761,GO:0035338,GO:0045070,GO:0102158,GO:0016021,GO:0010389,GO:0005783,GO:0046872,GO:0005789,GO:0030497,GO:0009507,GO:0005925,GO:0006826,GO:0004784,GO:2000045,GO:0014902,GO:0019899,GO:0010811,GO:0034622,GO:0042175,GO:0009793,GO:0030148,GO:0000324,GO:0102343,GO:0102345,GO:0005576,GO:0102344,GO:…
MGG_10357	GO:0008198,GO:0008201,GO:0043022,GO:0051216,GO:0006164,GO:1902600,GO:0009252,GO:0008233,GO:0042026,GO:0021546,GO:0008236,GO:0006189,GO:0004141,GO:0001072,GO:0000049,GO:0043060,GO:1904680,GO:0015413,GO:1901605,GO:0051257,GO:0019516,GO:0016446,GO:0019518,GO:0009279,GO:0019521,GO:0005198,GO:0008270,GO:0000082,GO:0002131,GO:0002132,GO:0045141,GO:0051287,GO:0015450,GO:0009314,GO:0004197,GO:0032869,GO:…
MGG_07428	GO:0005634,GO:0004866,GO:0042883,GO:0004867,GO:0046983,GO:0071944,GO:0003723,GO:0008203,GO:0000139,GO:0015116,GO:0003724,GO:0007566,GO:0008593,GO:0000786,GO:1905039,GO:0016787,GO:0016020,GO:0005524,GO:0015124,GO:0016021,GO:0005654,GO:0005783,GO:0032153,GO:0005789,GO:0072348,GO:0005794,GO:0032933,GO:0032936,GO:0006953,GO:0006954,GO:0055085,GO:0043186,GO:0042938,GO:0042939,GO:0000316,GO:0070469,GO:…
MGG_11327	GO:0005634,GO:0005635,GO:0005640,GO:0005641,GO:0051216,GO:0007186,GO:0051219,GO:0009236,GO:1902600,GO:0005654,GO:0106009,GO:0019483,GO:0005148,GO:0004639,GO:0006691,GO:0042025,GO:0006189,GO:0043065,GO:0051259,GO:0005179,GO:0009277,GO:0009791,GO:0004672,GO:0045121,GO:0030278,GO:0062023,GO:0004683,GO:0005198,GO:0039502,GO:0040014,GO:0019534,GO:0008270,GO:0030288,GO:0005201,GO:0019028,GO:0046677,GO:…
MGG_00611	GO:0007169,GO:0005634,GO:0008706,GO:0032259,GO:0009733,GO:0006662,GO:0009739,GO:0009740,GO:0010252,GO:0009228,GO:0051213,GO:0102924,GO:0009229,GO:0097295,GO:0002062,GO:0043025,GO:0008721,GO:0007186,GO:0007189,GO:0005654,GO:0047127,GO:0009751,GO:0009753,GO:0002076,GO:0010269,GO:0009245,GO:0047134,GO:0004640,GO:0070178,GO:0009252,GO:0048678,GO:1900602,GO:0000049,GO:0005681,GO:0047154,GO:0071731,GO:…
MGG_02110	GO:0009409,GO:0009793,GO:0005509,GO:0020037,GO:0010118,GO:0010888,GO:0005576,GO:0009737,GO:1902609,GO:0005773,GO:0050832,GO:0004497,GO:0009620,GO:0016021,GO:0034389,GO:0005783,GO:0009751,GO:0046872,GO:0009819,GO:0012511,GO:0043231,GO:0031969,GO:1990137,GO:2000377,GO:0004392,GO:0006952,GO:0016298,GO:0031407,GO:0031408,GO:0031090,GO:0042803,GO:0005811,GO:0009651,GO:0009269,GO:0071614,GO:0010431
MGG_09785	GO:0003713,GO:0005634,GO:0006915,GO:0070402,GO:0019843,GO:0043011,GO:0005635,GO:0047880,GO:0071560,GO:0008202,GO:0006412,GO:0072332,GO:0110095,GO:0005902,GO:0016655,GO:0008207,GO:0005777,GO:0005778,GO:0016021,GO:0005782,GO:0005654,GO:0018455,GO:0003735,GO:0046872,GO:0005789,GO:0030497,GO:0005794,GO:0009507,GO:0009636,GO:0097191,GO:0034599,GO:0042802,GO:0006066,GO:0016055,GO:0043066,GO:0019899,GO:…
MGG_02933	GO:0005634,GO:0071944,GO:1900055,GO:0002576,GO:0043025,GO:0098837,GO:0005654,GO:0043543,GO:0010008,GO:0016409,GO:0035618,GO:0044322,GO:0031268,GO:0005925,GO:0030246,GO:0048168,GO:0042026,GO:0042803,GO:0018230,GO:0014905,GO:0006457,GO:0005178,GO:0016188,GO:0034620,GO:0000324,GO:0051271,GO:0032839,GO:0043849,GO:0000329,GO:1905751,GO:0006730,GO:0006986,GO:0051787,GO:0008270,GO:1904719,GO:0006996,GO:…
MGG_13006	GO:0006400,GO:0005634,GO:0005524,GO:0004713,GO:0005737,GO:0016746,GO:0003723,GO:0051391
MGG_12887	GO:0005634,GO:0002692,GO:0032391,GO:0090630,GO:0030216,GO:0048008,GO:0000139,GO:0051726,GO:0005524,GO:0016020,GO:0005525,GO:0000281,GO:0060313,GO:0001822,GO:0030496,GO:0005794,GO:0098978,GO:0050728,GO:0005929,GO:0048041,GO:0016301,GO:0070062,GO:0043314,GO:0005813,GO:0015031,GO:0071222,GO:0060216,GO:0046777,GO:0019003,GO:0043197,GO:0004674,GO:0006468,GO:0050885,GO:0005829,GO:0003014,GO:1903441,GO:…
MGG_09996	GO:0008033,GO:0005634,GO:0019843,GO:0005737,GO:0030154,GO:0016075,GO:0004525,GO:0003725,GO:0031053,GO:0031054,GO:0019953,GO:0007506,GO:0030422,GO:0046872,GO:0006364,GO:0006396,GO:0070877,GO:0006397
MGG_05578	GO:0005634,GO:0000981,GO:0003677,GO:0008270
MGG_03394	GO:0005634,GO:0005829,GO:0000790,GO:0016279,GO:0018024,GO:0034968
MGG_13715	GO:0045184,GO:0001666,GO:0014850,GO:0009986,GO:0005634,GO:0071555,GO:0043395,GO:0051971,GO:0001540,GO:0010634,GO:0007565,GO:0005518,GO:0050832,GO:0006929,GO:0016787,GO:0048661,GO:0016021,GO:0050966,GO:0046872,GO:0009887,GO:0030879,GO:0045727,GO:0043679,GO:0045987,GO:0009252,GO:0005925,GO:0008360,GO:0048041,GO:0050729,GO:0009897,GO:0007596,GO:0030639,GO:0038064,GO:0038065,GO:0033591,GO:0005178,GO:…
MGG_07146	GO:0030246,GO:0005975,GO:0005576,GO:0016798
MGG_08311	GO:0007169,GO:0005634,GO:0008706,GO:0032259,GO:0006662,GO:0009739,GO:0009740,GO:0044300,GO:0009228,GO:0051213,GO:0102924,GO:0009229,GO:0002062,GO:0008721,GO:0010001,GO:0019221,GO:0005654,GO:0046872,GO:0047134,GO:0000287,GO:0004640,GO:0071456,GO:0009506,GO:0009507,GO:0070178,GO:0080167,GO:1900602,GO:0006952,GO:0010030,GO:0005681,GO:0071731,GO:0042802,GO:0042803,GO:2000170,GO:0071732,GO:0006974,GO:…
MGG_04922	GO:0009986,GO:0032902,GO:0032455,GO:0062023,GO:0005576,GO:0007368,GO:0008201,GO:0009100,GO:0004175,GO:0016020,GO:0048406,GO:0005783,GO:0046556,GO:0004252,GO:0005796,GO:0046373,GO:0016485,GO:0016486,GO:0032940,GO:0030510,GO:0005615,GO:0031222,GO:0007354,GO:0051004,GO:0070268,GO:0005886
MGG_07704	GO:0050688,GO:0005634,GO:0045060,GO:0005125,GO:0007173,GO:0010757,GO:2000406,GO:2000404,GO:1904659,GO:0098830,GO:0098833,GO:0043536,GO:0043025,GO:0007186,GO:0033300,GO:0098839,GO:0051223,GO:0008217,GO:0048666,GO:0001562,GO:0009758,GO:0005154,GO:0006691,GO:0030246,GO:0005158,GO:0042535,GO:0008233,GO:0008235,GO:0008237,GO:0042542,GO:0008238,GO:0000049,GO:0009272,GO:0031295,GO:0071230,GO:0046658,GO:…
MGG_13971	GO:0005344,GO:0019825,GO:0097363,GO:0020037,GO:0016757,GO:0016262,GO:0046872,GO:0005833,GO:0008363,GO:0097370,GO:0005788,GO:0006493
MGG_02583	GO:0000001,GO:0000002,GO:0010242,GO:0010243,GO:0004100,GO:0008206,GO:0032782,GO:0000014,GO:0000015,GO:1990668,GO:0008210,GO:0043027,GO:0047126,GO:1902602,GO:0045087,GO:0071716,GO:0008233,GO:0008234,GO:0010287,GO:0010288,GO:0000049,GO:1904680,GO:0043066,GO:0043069,GO:0045121,GO:0071748,GO:0071751,GO:1904724,GO:0071752,GO:0010315,GO:0051276,GO:0008270,GO:0000079,GO:0000086,GO:0051286,GO:0010328,GO:…
MGG_08487	GO:0015616,GO:0005634,GO:0016899,GO:0044550,GO:0003849,GO:0004106,GO:0071949,GO:0039694,GO:0008977,GO:0000786,GO:0047639,GO:0046872,GO:0044826,GO:0016670,GO:0000287,GO:0020002,GO:0009507,GO:0030245,GO:0032298,GO:0003887,GO:0042802,GO:0005938,GO:0042803,GO:0030261,GO:0006457,GO:0004665,GO:0006970,GO:0050237,GO:0031297,GO:0042820,GO:0043590,GO:0043847,GO:0015945,GO:0055114,GO:0008270,GO:0046417,GO:…
MGG_03623	GO:0005634,GO:0000981,GO:0008270
MGG_02243	GO:0004672,GO:0005506,GO:0006147,GO:0042307,GO:0018756,GO:0010628,GO:0005829,GO:0008270,GO:0046098,GO:0005524,GO:0046872,GO:0006556,GO:0007260,GO:0050270,GO:0004000,GO:1904894,GO:0019556,GO:0019557,GO:0019239,GO:0005737,GO:0004713,GO:0004715,GO:0050480,GO:0090613,GO:0090614,GO:1903013,GO:0046777,GO:0030587,GO:0008892,GO:0006972,GO:0007165
MGG_09189	GO:0015616,GO:0046593,GO:0005634,GO:0016899,GO:0044550,GO:0032775,GO:0003849,GO:0004106,GO:0008716,GO:0071949,GO:0039694,GO:2000144,GO:0008977,GO:0006418,GO:0000786,GO:0047639,GO:0046872,GO:0016670,GO:0000287,GO:0055072,GO:0020002,GO:0061475,GO:0009507,GO:0009252,GO:0030245,GO:0006438,GO:0032298,GO:0009002,GO:0009772,GO:0043565,GO:0003887,GO:0009007,GO:0005938,GO:0042802,GO:0042803,GO:0030261,GO:…
MGG_16432	GO:0009986,GO:0005891,GO:0005125,GO:0039686,GO:0023051,GO:0006417,GO:0110101,GO:1902600,GO:0005654,GO:0046872,GO:0006936,GO:0002074,GO:0006941,GO:0045087,GO:0020003,GO:0039715,GO:0044327,GO:1990454,GO:0042025,GO:0055085,GO:1990961,GO:0051258,GO:0006974,GO:0004674,GO:0004930,GO:0019012,GO:0000324,GO:0015174,GO:0022857,GO:0000329,GO:0015179,GO:0015182,GO:0008270,GO:0019534,GO:0005198,GO:0043086,GO:…
MGG_15731	GO:0043010,GO:0005125,GO:1902618,GO:0140297,GO:0007179,GO:0010252,GO:0008207,GO:0043025,GO:0048146,GO:0007186,GO:0071701,GO:0007188,GO:0007189,GO:0007190,GO:1904645,GO:0004121,GO:0019481,GO:0008217,GO:1904646,GO:0086045,GO:0045087,GO:0086046,GO:0004129,GO:0086048,GO:0007204,GO:0085029,GO:0045095,GO:0086056,GO:0008233,GO:0086059,GO:0010285,GO:0008237,GO:0008238,GO:0045104,GO:1901612,GO:0086064,GO:…
MGG_02128	GO:0070401,GO:0035584,GO:0005634,GO:0070402,GO:0032259,GO:1901336,GO:0009735,GO:0097546,GO:0071949,GO:1900560,GO:0039693,GO:1900563,GO:0009742,GO:0000786,GO:0043027,GO:0005654,GO:1902086,GO:0036126,GO:0000287,GO:1901621,GO:0039720,GO:0042025,GO:0005930,GO:0034605,GO:0016174,GO:0086064,GO:0004146,GO:0001843,GO:0044853,GO:0006970,GO:0043066,GO:0046654,GO:0046655,GO:0009279,GO:0005952,GO:0004674,GO:…
MGG_05232	GO:0006096,GO:0050661,GO:0006006,GO:0051287,GO:0005576,GO:0005737,GO:0004365
MGG_15280	GO:0008289,GO:1901006,GO:0042803,GO:0006744,GO:0006120,GO:0005739,GO:0005743,GO:0032991
MGG_04852	GO:0005634,GO:0000003,GO:0005637,GO:0097284,GO:0046598,GO:0030217,GO:0045579,GO:0008206,GO:0002576,GO:0043537,GO:0005654,GO:0048666,GO:0002080,GO:0140326,GO:0140327,GO:0045095,GO:0016936,GO:0042025,GO:0015914,GO:0015917,GO:0043565,GO:1900082,GO:0010286,GO:0140333,GO:0004656,GO:0045104,GO:1901612,GO:0045111,GO:0140346,GO:0005178,GO:0043066,GO:0140345,GO:0009792,GO:1901660,GO:1902175,GO:0048194,GO:…
MGG_04850	GO:0019843,GO:0005509,GO:0008519,GO:0006855,GO:0005576,GO:0022857,GO:0071944,GO:0002250,GO:0009098,GO:0080139,GO:0023051,GO:0006412,GO:0005773,GO:0019534,GO:0005774,GO:0015696,GO:0016020,GO:0016021,GO:0046677,GO:0003862,GO:0003735,GO:0005783,GO:0051287,GO:0005789,GO:0045087,GO:0000287,GO:0030435,GO:0016740,GO:0090729,GO:0017000,GO:0005737,GO:0004842,GO:0007596,GO:0055085,GO:0005102,GO:1901998,GO:…
MGG_02113	GO:0031649,GO:0009409,GO:0045986,GO:0005634,GO:0120162,GO:0016324,GO:0030501,GO:0002024,GO:0002025,GO:0016491,GO:0002028,GO:0004941,GO:0045453,GO:0040015,GO:0008179,GO:0010739,GO:0007189,GO:0016021,GO:0045944,GO:0050873,GO:1904646,GO:0061885,GO:0009405
MGG_11560	GO:0016491
MGG_01873	GO:0005634,GO:0016787,GO:0005524,GO:0003877,GO:0005737,GO:0004780,GO:0009117
MGG_16751	GO:0005634,GO:0008835,GO:0032259,GO:0005829,GO:0018022,GO:0000455,GO:0008168,GO:0005737,GO:0005739,GO:0043723,GO:0003723,GO:0106029,GO:0009231,GO:0031119,GO:0016279,GO:0046872,GO:0009982
MGG_05623	GO:0000002,GO:0043010,GO:1902616,GO:0007186,GO:0007187,GO:1902600,GO:0007189,GO:1902603,GO:0007193,GO:0000027,GO:0004127,GO:0045087,GO:0004129,GO:0002082,GO:0086050,GO:0086052,GO:0042025,GO:0008234,GO:0010288,GO:1901612,GO:0000050,GO:0009266,GO:0007219,GO:0043066,GO:0005179,GO:0051259,GO:0051260,GO:0006207,GO:0000064,GO:0045121,GO:0086087,GO:0086089,GO:0086091,GO:0008266,GO:0086090,GO:0042060,GO:…
MGG_09014	GO:0021766,GO:0005576,GO:0008203,GO:0099402,GO:0003854,GO:0008207,GO:0051412,GO:0016020,GO:0030868,GO:0016021,GO:0001942,GO:0001558,GO:0102294,GO:0005783,GO:0032409,GO:0103067,GO:0103066,GO:0005789,GO:0031966,GO:0043231,GO:0004769,GO:0005730,GO:0047012,GO:0006694,GO:0006695,GO:0016616,GO:0047016,GO:0005737,GO:0035754,GO:0016491,GO:0060716,GO:0006702,GO:0006703,GO:0005743,GO:0047024,GO:0006704,GO:…
MGG_05723	GO:0005634,GO:0043011,GO:0005125,GO:0005129,GO:0008202,GO:0005643,GO:0047115,GO:0008206,GO:0030223,GO:0008207,GO:0030224,GO:0030225,GO:0009749,GO:1902600,GO:0008217,GO:0015903,GO:0045087,GO:0020002,GO:0042531,GO:0009252,GO:0006693,GO:0031781,GO:0031782,GO:0042025,GO:0005164,GO:0007218,GO:0008242,GO:0048179,GO:0044597,GO:0044598,GO:0071222,GO:0048185,GO:0005179,GO:0042045,GO:0009791,GO:0009279,GO:…
MGG_08494	GO:0061448,GO:0008202,GO:0008203,GO:0008206,GO:0008207,GO:0000015,GO:0051216,GO:0043025,GO:0008209,GO:0008210,GO:0008211,GO:0090135,GO:0047128,GO:0008217,GO:0010268,GO:0002076,GO:0002077,GO:0043043,GO:0000038,GO:0008233,GO:0008236,GO:0010291,GO:0010295,GO:0043066,GO:0034875,GO:1904672,GO:0045122,GO:0051276,GO:0016460,GO:0008270,GO:0043086,GO:0004175,GO:0071771,GO:0010332,GO:0008284,GO:0010333,GO:…
MGG_17802	GO:0047936,GO:0004352,GO:0007616,GO:0004353,GO:0005634,GO:0070403,GO:1903257,GO:0005829,GO:0006534,GO:0070728,GO:0006537,GO:0006538,GO:0043531,GO:0003916,GO:0006541,GO:0016846,GO:1990412,GO:0080146,GO:0005524,GO:0019028,GO:1990411,GO:0005525,GO:0016021,GO:0005783,GO:0032024,GO:0030170,GO:0052699,GO:0009820,GO:0003677,GO:0031071,GO:0072350,GO:0052704,GO:0016226,GO:0008483,GO:0009507,GO:0017000,GO:…
MGG_15340	GO:0030435,GO:0048315
MGG_06364	GO:0008097,GO:0042273,GO:0005634,GO:0000995,GO:0046872,GO:0003677
MGG_07595	GO:0005634,GO:0043011,GO:0005125,GO:0005129,GO:0008202,GO:0005643,GO:0047115,GO:0008716,GO:0008206,GO:0008207,GO:0030223,GO:0030224,GO:0030225,GO:1902600,GO:0009749,GO:0005654,GO:0036376,GO:0015385,GO:0008217,GO:0015386,GO:0015903,GO:0045087,GO:0020002,GO:0020003,GO:0042531,GO:0009252,GO:0006693,GO:0031781,GO:0031782,GO:0042025,GO:0005164,GO:0008242,GO:0007218,GO:0048179,GO:0044597,GO:0044598,GO:…
MGG_00464	GO:1900062,GO:0050434,GO:0005634,GO:0010247,GO:0005384,GO:0007049,GO:0071944,GO:0009737,GO:0009610,GO:0015114,GO:0003723,GO:0006797,GO:0005773,GO:0044175,GO:0009873,GO:0044178,GO:0016787,GO:0016021,GO:0005525,GO:0005783,GO:0046872,GO:0036377,GO:0044826,GO:0006811,GO:0005789,GO:0016798,GO:0016032,GO:0006817,GO:0005794,GO:0020002,GO:0009506,GO:0016036,GO:0044196,GO:0030245,GO:0006310,GO:0046760,GO:…
MGG_06444	GO:0045184,GO:1904153,GO:0038023,GO:0005768,GO:0005769,GO:0031625,GO:0005770,GO:0097038,GO:0016020,GO:0016021,GO:0036502,GO:0005783,GO:0036503,GO:0005785,GO:0043161,GO:0005789,GO:0034976,GO:0031648,GO:0016032,GO:0071712,GO:0036513,GO:0044322,GO:0031398,GO:0051117,GO:0055085,GO:0001967,GO:0042288,GO:0042802,GO:0016567,GO:0015031,GO:0043065,GO:0006457,GO:0070843,GO:0034620,GO:0000836,GO:0000839,GO:…
MGG_05085	GO:0050435,GO:0003333,GO:0071944,GO:0008202,GO:0047115,GO:0030476,GO:0010509,GO:0008206,GO:0016655,GO:0008207,GO:0006415,GO:0009749,GO:1902600,GO:0046872,GO:0001822,GO:0015903,GO:0045087,GO:0020002,GO:0030501,GO:0006693,GO:0031016,GO:0000296,GO:0000297,GO:0006955,GO:0055085,GO:0030509,GO:1990961,GO:0055088,GO:0043312,GO:0015665,GO:0005938,GO:0046898,GO:0042802,GO:0008242,GO:0048179,GO:0032052,GO:…
MGG_06429	GO:0009968,GO:0042273,GO:0005730,GO:0000466,GO:0016020,GO:0060021,GO:1901796,GO:0008283,GO:0000027,GO:0031965,GO:0000463
MGG_09131	GO:0005634,GO:0042759,GO:0018697,GO:0000778,GO:0000266,GO:0005643,GO:0051726,GO:0015630,GO:0046353,GO:0000022,GO:0033047,GO:0016407,GO:0046872,GO:0044826,GO:0015643,GO:0019740,GO:0098844,GO:0000287,GO:0019233,GO:0004129,GO:0020002,GO:0016163,GO:0044327,GO:0006952,GO:0008233,GO:0006954,GO:0003374,GO:0055088,GO:0042802,GO:0047411,GO:0042803,GO:0016691,GO:0018742,GO:0016185,GO:0009279,GO:0006465,GO:…
MGG_13895	GO:0046848,GO:0033280,GO:0009986,GO:0005634,GO:0032259,GO:1904408,GO:0005125,GO:0019464,GO:0034058,GO:0006412,GO:0016655,GO:0005654,GO:0000027,GO:0002076,GO:0000287,GO:0004129,GO:0009507,GO:0008483,GO:0030500,GO:0031012,GO:0033574,GO:0019240,GO:0055081,GO:0006954,GO:0048685,GO:0035375,GO:1900076,GO:0010033,GO:0042802,GO:0000050,GO:0010035,GO:0019253,GO:0006710,GO:0043065,GO:0033594,GO:0005178,GO:…
MGG_00565	GO:0005576
MGG_07546	GO:0045058,GO:0003084,GO:1904659,GO:0010255,GO:0000017,GO:0000023,GO:0010266,GO:0000027,GO:0002080,GO:0005158,GO:0042025,GO:0008234,GO:0043066,GO:1904679,GO:0005179,GO:0004160,GO:0045121,GO:0010311,GO:0008270,GO:0051286,GO:0009306,GO:0005213,GO:1990782,GO:0022625,GO:0022626,GO:0022627,GO:0032868,GO:0032869,GO:0007275,GO:0003179,GO:0048240,GO:0007283,GO:0006260,GO:0007286,GO:0051321,GO:0000122,GO:…
MGG_13426	GO:0047617,GO:0005506,GO:0005634,GO:0034755,GO:0000324,GO:0000329,GO:0055114,GO:0015891,GO:0016021,GO:0005783,GO:0046872,GO:0006811,GO:0030620,GO:0005789,GO:0000349,GO:0000350,GO:0071007,GO:0006879,GO:0071006,GO:0055072,GO:0006880,GO:0050660,GO:0000293,GO:0006825,GO:0006826,GO:0035434,GO:0005739,GO:0052851,GO:0000184,GO:0010106,GO:0008380,GO:0015677,GO:0009405,GO:0005886,GO:0006974,GO:0033215
MGG_03915	GO:0016021,GO:0016491
MGG_09146	GO:0005794,GO:0000324,GO:0140326,GO:0005737,GO:0071944,GO:1905329,GO:0045332,GO:0006869,GO:0016021,GO:0051286,GO:0005783,GO:0019031,GO:0035351,GO:0032153,GO:0005886
MGG_00978	GO:0043008,GO:0061952,GO:0005634,GO:0043025,GO:1990668,GO:0005652,GO:0005654,GO:0016925,GO:0042025,GO:0010807,GO:1902685,GO:0045121,GO:0019013,GO:0020037,GO:0040008,GO:0040011,GO:0030285,GO:0043085,GO:0040014,GO:0005198,GO:2000463,GO:0048210,GO:0019029,GO:0042581,GO:0051286,GO:0042582,GO:0019031,GO:0031321,GO:0097368,GO:0009306,GO:0008284,GO:0003677,GO:0008286,GO:0003678,GO:0009824,GO:0061025,GO:…
MGG_05011	GO:0046656,GO:0006080,GO:0008966,GO:0000136,GO:0000009,GO:0000137,GO:0036170,GO:0033164,GO:0009101,GO:0006487,GO:0005975,GO:0046872,GO:0006488,GO:0006491,GO:0005789,GO:0000030,GO:0000287,GO:0000032,GO:0005794,GO:0034605,GO:0030447,GO:0009267,GO:0004156,GO:0009405,GO:0046654
MGG_03771	GO:0030976,GO:0052737,GO:0005634,GO:0006915,GO:0023052,GO:0051726,GO:0000272,GO:0000790,GO:0046872,GO:0009755,GO:0000287,GO:0031779,GO:0031781,GO:0031782,GO:0030247,GO:0042025,GO:0006955,GO:0008236,GO:0042802,GO:0042803,GO:0001851,GO:0009279,GO:0005184,GO:0072517,GO:1902426,GO:0005198,GO:0046930,GO:0051286,GO:0019033,GO:0032091,GO:0071514,GO:0040030,GO:0008289,GO:1902716,GO:0005730,GO:0007267,GO:…
MGG_03205	GO:0005634,GO:0043011,GO:0005125,GO:0005129,GO:0008202,GO:0047115,GO:0008206,GO:0030223,GO:0008207,GO:0030224,GO:0030225,GO:0009749,GO:1902600,GO:0008217,GO:0015903,GO:0045087,GO:0020002,GO:0042531,GO:0009252,GO:0006693,GO:0031781,GO:0031782,GO:0042025,GO:0005164,GO:0007218,GO:0008242,GO:0048179,GO:0044597,GO:0044598,GO:0071222,GO:0048185,GO:0005179,GO:0042045,GO:0009791,GO:0009279,GO:0048705,GO:…
MGG_11505	GO:0003968,GO:0005634,GO:0031491,GO:0006276,GO:0050821,GO:1990168,GO:0019079,GO:0070536,GO:1990167,GO:0061578,GO:2000660,GO:0003723,GO:0101005,GO:0039694,GO:0005524,GO:0001558,GO:0005783,GO:0044313,GO:0042393,GO:0043161,GO:0033182,GO:0045727,GO:0035871,GO:0045087,GO:0031647,GO:0004386,GO:2000316,GO:0009507,GO:0006313,GO:0008234,GO:0008236,GO:0051898,GO:0060090,GO:0032700,GO:0016578,GO:0016579,GO:…
MGG_03513	GO:0005634,GO:0004866,GO:0042755,GO:0006281,GO:0060041,GO:0003723,GO:0101005,GO:0051726,GO:0042128,GO:0016021,GO:0001558,GO:0000790,GO:0005654,GO:0000151,GO:0046872,GO:0010016,GO:0045600,GO:0031011,GO:0006310,GO:0021670,GO:0043687,GO:0050727,GO:0008233,GO:0008234,GO:0007219,GO:0032435,GO:0010035,GO:0030901,GO:0016567,GO:0045880,GO:0035517,GO:0035520,GO:0006464,GO:0035522,GO:0016579,GO:0045892,GO:…
MGG_15485	GO:0007169,GO:0010245,GO:0008201,GO:0002062,GO:0043025,GO:0007186,GO:0007187,GO:0035860,GO:0007189,GO:0008217,GO:0045087,GO:0007202,GO:0042025,GO:0042026,GO:0043065,GO:0045121,GO:0002116,GO:0032839,GO:0043085,GO:0008270,GO:0040014,GO:0043087,GO:0198738,GO:0007259,GO:0008284,GO:0016477,GO:0097376,GO:0009314,GO:0007267,GO:0010342,GO:0010344,GO:0007275,GO:0043121,GO:0007283,GO:0048245,GO:0048246,GO:…
MGG_14590	GO:0006144,GO:0005634,GO:0009986,GO:0070402,GO:0006915,GO:0070404,GO:0044550,GO:0042246,GO:0071949,GO:0005388,GO:0039693,GO:1900560,GO:1900563,GO:0102164,GO:0005654,GO:0086039,GO:0048662,GO:0001558,GO:0046872,GO:0050714,GO:0039708,GO:0001568,GO:0019748,GO:0070697,GO:0042025,GO:0050731,GO:0070189,GO:0016942,GO:0016174,GO:0043567,GO:0043568,GO:0034354,GO:0042803,GO:0044342,GO:0044344,GO:0043065,GO:…
MGG_08447	GO:0051170,GO:0005737,GO:0009405,GO:0005741
MGG_02061	GO:0043008,GO:0043011,GO:0010243,GO:0086023,GO:0008198,GO:0043015,GO:0008199,GO:0008201,GO:0032780,GO:0090129,GO:0043025,GO:0004114,GO:0043027,GO:0004115,GO:0051225,GO:0008217,GO:0032794,GO:0051228,GO:0047134,GO:0045087,GO:0051233,GO:0002088,GO:0008234,GO:0045108,GO:0006198,GO:0090166,GO:0051256,GO:0051257,GO:0043065,GO:0043066,GO:0045120,GO:0045121,GO:0000070,GO:0002119,GO:0032839,GO:0086091,GO:…
MGG_02051	GO:0010243,GO:0007173,GO:0005125,GO:0008201,GO:0060426,GO:0043025,GO:0007190,GO:0032793,GO:0005146,GO:0060444,GO:0042025,GO:0051247,GO:0060463,GO:0045104,GO:0043065,GO:0043066,GO:0007229,GO:0042060,GO:0050254,GO:0008270,GO:0000082,GO:0090197,GO:0008284,GO:0007260,GO:0008285,GO:0016477,GO:0007265,GO:0008289,GO:0097381,GO:0032868,GO:0032869,GO:0051301,GO:0032870,GO:0040040,GO:0007275,GO:0007281,GO:…
MGG_02793	GO:0031362,GO:0071555,GO:0046658,GO:0020037,GO:0005576,GO:0005833,GO:0007117,GO:0031505,GO:0007124,GO:0036180,GO:0016021,GO:0044182,GO:0005783,GO:0046872,GO:0052696,GO:0052697,GO:0005789,GO:0005344,GO:0035690,GO:0051692,GO:0015020,GO:0005933,GO:0030447,GO:0008496,GO:0019825,GO:0005618,GO:0016052,GO:0009272,GO:0031225,GO:0009277,GO:0005886
MGG_01341	GO:0061665,GO:0005634,GO:0046914,GO:0005635,GO:0000324,GO:0070628,GO:0005829,GO:0006281,GO:0003690,GO:0006508,GO:0008237,GO:0036205,GO:0008270,GO:1990414,GO:0010224,GO:0019985,GO:0010225,GO:0003697,GO:0032183,GO:0046872,GO:1990466,GO:0016925,GO:0004222,GO:0006974
MGG_07230	GO:0016757,GO:0016021,GO:0006486,GO:0000139
MGG_03508	GO:0009986,GO:0008199,GO:0006412,GO:0004365,GO:0047890,GO:0039700,GO:0046872,GO:2000899,GO:0009505,GO:0020002,GO:0009506,GO:0009251,GO:0009507,GO:0071973,GO:0019748,GO:0030245,GO:0085030,GO:0008234,GO:0042285,GO:0015926,GO:0019512,GO:0009279,GO:0009536,GO:0003916,GO:0015948,GO:0005198,GO:0008270,GO:0030288,GO:0102483,GO:0009044,GO:0004436,GO:0046677,GO:0005975,GO:0051287,GO:0019031,GO:0003676,GO:…
MGG_00388	GO:0005634,GO:0009733,GO:0043021,GO:0051726,GO:0045071,GO:0014866,GO:0036371,GO:0005654,GO:0032794,GO:0050714,GO:0070682,GO:0085020,GO:0005667,GO:0043046,GO:0047655,GO:0042025,GO:0008236,GO:0001070,GO:0010801,GO:0071222,GO:0070198,GO:0045111,GO:0043065,GO:0043066,GO:0001085,GO:0009791,GO:0004672,GO:0010311,GO:1901652,GO:0035914,GO:0039502,GO:0005198,GO:0039503,GO:0007253,GO:0019031,GO:0016984,GO:…
MGG_13116	GO:0005634,GO:0006979,GO:1902617,GO:0005764,GO:0005509,GO:0046470,GO:0005576,GO:0008203,GO:0010124,GO:0008015,GO:0070542,GO:0046226,GO:0016020,GO:0046872,GO:0051099,GO:0032411,GO:0004063,GO:0043231,GO:0004064,GO:0032929,GO:0046434,GO:0008035,GO:0009636,GO:0006629,GO:0005543,GO:0005739,GO:0019372,GO:0018733,GO:0019439,GO:0005615,GO:0070062,GO:0042802,GO:0042803,GO:0031667,GO:0102007,GO:0046395,GO:…
MGG_10423	GO:0009877,GO:0030245,GO:0030247,GO:0005975,GO:0004553,GO:0008810
MGG_14057	GO:0020002,GO:0019012,GO:0046789,GO:0004806,GO:0039654,GO:0005576,GO:0016298,GO:0016042,GO:0036170,GO:0030447,GO:0009267,GO:0036180,GO:0016021,GO:0019062,GO:0019031,GO:0019064,GO:0075512,GO:0055036,GO:0009405,GO:0030430,GO:0005886
MGG_10534	GO:0005634,GO:0005381,GO:0098567,GO:0042887,GO:1905428,GO:0009737,GO:0005770,GO:0009611,GO:0000139,GO:0010252,GO:0005773,GO:0005774,GO:0005778,GO:0061459,GO:0016020,GO:0005524,GO:0016021,GO:1902475,GO:0009624,GO:0046872,GO:0010008,GO:0006811,GO:0006812,GO:0042908,GO:0046620,GO:0006556,GO:0042910,GO:0006814,GO:0031902,GO:0010015,GO:0055072,GO:0005794,GO:0009507,GO:0009636,GO:0080167,GO:0010150,GO:…
MGG_05024	GO:0004032,GO:0000256,GO:0006144,GO:0009536,GO:0006145,GO:0030145,GO:0050821,GO:0003910,GO:0051082,GO:0030474,GO:0008652,GO:0008270,GO:0051726,GO:0051087,GO:0050897,GO:0043410,GO:0006355,GO:0019029,GO:0016021,GO:0005783,GO:0046872,GO:0010136,GO:0003677,GO:0001758,GO:0031072,GO:0000161,GO:0009442,GO:0047652,GO:0051301,GO:0047655,GO:0004519,GO:0005737,GO:0050538,GO:0052650,GO:0033644,GO:0016813,GO:…
MGG_04345	GO:0071681,GO:0043010,GO:1990683,GO:0061448,GO:0030728,GO:0008202,GO:0008203,GO:0000015,GO:0051216,GO:0043025,GO:0008209,GO:0008210,GO:0090131,GO:0008211,GO:0047128,GO:0008217,GO:0002077,GO:0043043,GO:0000038,GO:0008233,GO:0008236,GO:0043065,GO:0006203,GO:0034875,GO:1904672,GO:0045122,GO:0051276,GO:0016460,GO:0008270,GO:0004175,GO:0000082,GO:0008283,GO:0010332,GO:0008285,GO:0010333,GO:0045150,GO:…
MGG_04432	GO:0071681,GO:0010241,GO:1990683,GO:0008201,GO:0008202,GO:0008203,GO:0045071,GO:0000015,GO:0043025,GO:0008209,GO:0008210,GO:0090131,GO:0006164,GO:0090135,GO:0008217,GO:0010268,GO:0002076,GO:0045087,GO:0043043,GO:0000038,GO:1990712,GO:0008233,GO:0008236,GO:0010291,GO:0010295,GO:0000055,GO:0043065,GO:0006203,GO:0034875,GO:1904672,GO:0002118,GO:0051276,GO:2000978,GO:0004175,GO:0000082,GO:0006231,GO:…
MGG_04744	GO:0009986,GO:0004866,GO:0043531,GO:0045580,GO:0015628,GO:0043025,GO:0046872,GO:0044571,GO:0004123,GO:0002587,GO:0010269,GO:0042270,GO:0045087,GO:0008483,GO:0009507,GO:0042277,GO:0030246,GO:0009000,GO:0006952,GO:0019752,GO:0008233,GO:0004650,GO:0006954,GO:0006955,GO:0006956,GO:0055085,GO:0006958,GO:0004398,GO:0042287,GO:0042288,GO:0042802,GO:0042803,GO:1904680,GO:0001848,GO:0001849,GO:0070971,GO:…
MGG_09841	GO:0005634,GO:0036098,GO:0008199,GO:0010507,GO:0000012,GO:0051213,GO:0009741,GO:0000786,GO:0000788,GO:0035093,GO:0005654,GO:0000790,GO:0046872,GO:0000792,GO:0006936,GO:0035097,GO:1904388,GO:0006937,GO:0006942,GO:0001825,GO:0007204,GO:0031013,GO:0031014,GO:0043565,GO:0070193,GO:0014898,GO:0045892,GO:0045893,GO:0048712,GO:1900113,GO:0008270,GO:0034647,GO:0005721,GO:0034649,GO:0008284,GO:0003677,GO:…
MGG_08180	GO:1903644,GO:0005634,GO:0000002,GO:1904158,GO:0008201,GO:0032781,GO:0090129,GO:0043025,GO:0140311,GO:0005654,GO:0051223,GO:1900034,GO:0042025,GO:0042026,GO:0002091,GO:0045109,GO:0043065,GO:0043066,GO:0005178,GO:0051260,GO:0050750,GO:0019012,GO:0051787,GO:0008270,GO:0009295,GO:0150093,GO:0050768,GO:0042584,GO:0008284,GO:0003677,GO:0016989,GO:0008285,GO:0003681,GO:0005730,GO:0022627,GO:0030308,GO:…
MGG_03208	GO:0035840,GO:0035841,GO:0031362,GO:0009986,GO:0071555,GO:0071940,GO:0000902,GO:0071944,GO:0051082,GO:0042123,GO:0042124,GO:0030476,GO:0007568,GO:0031505,GO:0016787,GO:0000917,GO:0016021,GO:0044182,GO:0005783,GO:0046872,GO:0032153,GO:0005788,GO:0071970,GO:0000936,GO:0071467,GO:0016042,GO:0003755,GO:0043188,GO:0030134,GO:0006457,GO:0006074,GO:0009277,GO:0009405,GO:0045121,GO:0046658,GO:0046274,GO:…
MGG_10105	GO:0030448,GO:0005634,GO:0005618,GO:0006355,GO:0016021,GO:0005576,GO:0090729,GO:0031160,GO:0003677,GO:0009405,GO:0045230,GO:0030446
MGG_05045	GO:0005634,GO:0032259,GO:0008206,GO:0000015,GO:0030742,GO:0005654,GO:0008217,GO:0004634,GO:0034341,GO:0042026,GO:0006699,GO:0006189,GO:0000049,GO:0004146,GO:1904680,GO:0071222,GO:0004156,GO:0046654,GO:0015934,GO:0009279,GO:0015935,GO:0042559,GO:0046656,GO:0014916,GO:0020037,GO:0043590,GO:0006728,GO:0006729,GO:0009289,GO:0006730,GO:0009291,GO:0008270,GO:0005198,GO:0030288,GO:0009297,GO:0061522,GO:…
MGG_01270	GO:0009986,GO:0005634,GO:0015620,GO:0015884,GO:0002576,GO:0061713,GO:0003857,GO:0061714,GO:0016151,GO:0046872,GO:0050714,GO:0036125,GO:0045087,GO:0000287,GO:0044320,GO:0055072,GO:1904447,GO:0047138,GO:0015908,GO:0031526,GO:0006954,GO:0005938,GO:0022834,GO:0042802,GO:0046392,GO:0051258,GO:0034622,GO:0071231,GO:0009279,GO:0046655,GO:0046658,GO:0034116,GO:0004165,GO:0015685,GO:0006725,GO:0050758,GO:…
MGG_01469	GO:0005506,GO:0009092,GO:0006534,GO:0006535,GO:0044167,GO:0005516,GO:0016656,GO:0019344,GO:0005524,GO:0046740,GO:0016021,GO:0033813,GO:0005783,GO:0036376,GO:0015385,GO:0006555,GO:0005789,GO:0009001,GO:0071468,GO:0055088,GO:0048306,GO:0005179,GO:0042171,GO:0044219,GO:0051259,GO:0004414,GO:0008899,GO:0004675,GO:0020037,GO:0005829,GO:0005576,GO:0005833,GO:0010447,GO:0052689,GO:0005344,GO:0000096,GO:…
MGG_04847	GO:0050688,GO:0005634,GO:0045060,GO:0005125,GO:0007173,GO:0010757,GO:2000406,GO:2000404,GO:1904659,GO:0098830,GO:0098833,GO:0043536,GO:0043025,GO:0007186,GO:0033300,GO:0098839,GO:0051223,GO:0048666,GO:0001562,GO:0009758,GO:0005154,GO:0006691,GO:0005158,GO:0042535,GO:0008233,GO:0008235,GO:0008237,GO:0042542,GO:0008238,GO:0000049,GO:0031295,GO:0046658,GO:0062023,GO:0008266,GO:0042059,GO:0008270,GO:…
MGG_05841	GO:0070401,GO:0070402,GO:0031427,GO:0016740,GO:0050661,GO:0005829,GO:0005542,GO:0006730,GO:1900560,GO:1900563,GO:0006545,GO:0004146,GO:0016114,GO:0046452,GO:0046677,GO:0042493,GO:0051870,GO:0046654,GO:0051871,GO:0046655
MGG_06155	GO:0005618,GO:0007155,GO:0005576,GO:0031225,GO:0005886
MGG_02795	GO:0001792,GO:0004993,GO:0005634,GO:0007173,GO:0006406,GO:0071751,GO:0042310,GO:0032776,GO:0008139,GO:0040012,GO:0038093,GO:0006606,GO:0045202,GO:0006355,GO:0005524,GO:0009307,GO:0006939,GO:0060188,GO:0003677,GO:0043235,GO:0007268,GO:0001895,GO:0061608,GO:0005737,GO:0043113,GO:0050795,GO:0001580,GO:0003886,GO:0002415,GO:0070062,GO:0005615,GO:0007088,GO:0043312,GO:0005938,GO:0005815,GO:0035577,GO:…
MGG_09632	GO:0005634,GO:0000003,GO:0032259,GO:0043523,GO:0014853,GO:0005640,GO:0043536,GO:0005654,GO:0035866,GO:0045087,GO:0020002,GO:0009253,GO:0030246,GO:0008743,GO:0042025,GO:0034351,GO:0008757,GO:0090680,GO:0005178,GO:0019518,GO:0009792,GO:0004672,GO:0004674,GO:0102978,GO:0019013,GO:0040010,GO:0035403,GO:0031307,GO:0008270,GO:0040014,GO:0039502,GO:0005198,GO:0010830,GO:0010319,GO:0035408,GO:0045651,GO:…
MGG_05177	GO:0005634,GO:0035299,GO:0034115,GO:0005829,GO:0005125,GO:0045352,GO:0045353,GO:0052746,GO:0006954,GO:2000660,GO:0006955,GO:0005615,GO:0005524,GO:0051384,GO:0032958,GO:0005150,GO:0005151
MGG_16868	GO:0042802,GO:0006915,GO:0005737
MGG_07250	GO:0006401,GO:0010497,GO:0005634,GO:0019843,GO:0006281,GO:0003723,GO:0031499,GO:0003724,GO:0003725,GO:0000398,GO:0006414,GO:0003727,GO:0009615,GO:0003729,GO:0006417,GO:0005524,GO:0016021,GO:0031125,GO:0005654,GO:0051607,GO:0003735,GO:0046872,GO:0045087,GO:0004386,GO:0009507,GO:0016554,GO:0000176,GO:0045111,GO:0008121,GO:0016441,GO:0008380,GO:0009793,GO:0070469,GO:0005829,GO:0016070,GO:0031047,GO:…
MGG_07366	GO:0009986,GO:0005891,GO:0005125,GO:0039686,GO:0071944,GO:0080139,GO:0023051,GO:0006412,GO:0003862,GO:0046872,GO:0006936,GO:0010008,GO:0002074,GO:0006941,GO:0000287,GO:0045087,GO:0039715,GO:0044327,GO:1990454,GO:0042025,GO:0055085,GO:0015934,GO:0008519,GO:0022857,GO:0032588,GO:0005198,GO:0019534,GO:0008270,GO:0043086,GO:0015696,GO:0046929,GO:0046677,GO:0019031,GO:0051287,GO:0008284,GO:0003677,GO:…
MGG_06057	GO:0006914,GO:0001666,GO:0007042,GO:0005634,GO:0005765,GO:0050821,GO:0005768,GO:0005769,GO:0000137,GO:0032009,GO:0000138,GO:0000139,GO:0050829,GO:0005773,GO:0005774,GO:0050830,GO:0042128,GO:0033299,GO:0016020,GO:2000010,GO:0016021,GO:0061462,GO:0010008,GO:0004888,GO:0046872,GO:0009624,GO:0006809,GO:0043546,GO:0006811,GO:0050464,GO:0009505,GO:0150051,GO:0005794,GO:0009506,GO:0007586,GO:0000421,GO:…
MGG_01918	GO:0004096,GO:0019464,GO:0043022,GO:1904659,GO:0006164,GO:0070681,GO:0000025,GO:0004121,GO:0000027,GO:0033819,GO:0009244,GO:0009245,GO:0016415,GO:0006177,GO:0009249,GO:0009252,GO:0004133,GO:0004134,GO:0004135,GO:0006183,GO:0008233,GO:0042026,GO:0008236,GO:0006189,GO:0009263,GO:0000049,GO:0009266,GO:0004149,GO:0009279,GO:0004160,GO:0019521,GO:0097351,GO:0009289,GO:0070728,GO:0032843,GO:0008270,GO:…
MGG_03085	GO:0009986,GO:0005635,GO:0004869,GO:0008201,GO:0071944,GO:0019216,GO:0009751,GO:0008217,GO:0009753,GO:0010266,GO:0000287,GO:0009507,GO:0031012,GO:0015908,GO:0006952,GO:0050728,GO:0015918,GO:0035375,GO:0098609,GO:0043312,GO:0042802,GO:0042803,GO:0010804,GO:0019253,GO:0032570,GO:0052794,GO:0052795,GO:0052796,GO:0009277,GO:0045121,GO:0000324,GO:0016209,GO:0042581,GO:0009814,GO:0016984,GO:0009566,GO:…
MGG_05331	GO:0032259,GO:0005764,GO:0005637,GO:0071432,GO:0060176,GO:0070291,GO:0016020,GO:0008340,GO:0016021,GO:0005783,GO:2000772,GO:0007323,GO:0005789,GO:0046498,GO:0046499,GO:0019236,GO:0001701,GO:0043687,GO:0003880,GO:0017064,GO:0008104,GO:0016810,GO:0016042,GO:0070062,GO:0047412,GO:0009908,GO:0031929,GO:0030010,GO:0019898,GO:0009788,GO:0004671,GO:0006464,GO:0035264,GO:0043202,GO:0008134,GO:0034504,GO:…
MGG_14499	GO:0003968,GO:0005634,GO:0004482,GO:0004483,GO:0019079,GO:0046983,GO:0044167,GO:0003724,GO:0039564,GO:0003725,GO:0039694,GO:0005524,GO:0005525,GO:0016021,GO:0005654,GO:0000151,GO:0046872,GO:0060828,GO:0004252,GO:0008353,GO:0039592,GO:0042025,GO:0046762,GO:0000308,GO:0016055,GO:0016567,GO:0044220,GO:0009405,GO:0004672,GO:0006468,GO:0005829,GO:0005576,GO:1900369,GO:0005198,GO:0039502,GO:0006351,GO:…
MGG_11311	GO:0005634,GO:0000981,GO:0003677,GO:0008270
MGG_14136	GO:0045058,GO:0003084,GO:1904659,GO:0010255,GO:0000017,GO:0000023,GO:0010266,GO:0007195,GO:0000027,GO:0002080,GO:0005158,GO:0042025,GO:0008234,GO:0085042,GO:0043066,GO:1904679,GO:0005179,GO:0045121,GO:0010311,GO:0008270,GO:0019534,GO:0051286,GO:0009306,GO:0005213,GO:0008286,GO:1990782,GO:0022625,GO:0022626,GO:0022627,GO:0032868,GO:0032869,GO:0007275,GO:0003179,GO:0048240,GO:0007283,GO:0006260,GO:…
MGG_12304	GO:0005634,GO:0070914,GO:0045190,GO:0008584,GO:0006281,GO:0043531,GO:0016779,GO:0009744,GO:0000784,GO:0006289,GO:0016787,GO:0010259,GO:0004373,GO:0016021,GO:0001302,GO:0005654,GO:0019863,GO:0006295,GO:0006296,GO:0009501,GO:0006302,GO:0006303,GO:0007584,GO:0090656,GO:0009507,GO:0006949,GO:0006310,GO:0043687,GO:1990841,GO:0004519,GO:0006312,GO:1904431,GO:0009650,GO:0019252,GO:0010165,GO:0048568,GO:…
MGG_12759	GO:0030496,GO:0051233,GO:0020002,GO:0005634,GO:0001667,GO:0051301,GO:0005829,GO:0000776,GO:0007049,GO:0000777,GO:0034508,GO:0016846,GO:0015630,GO:0032467,GO:0031508,GO:0033044,GO:0016021,GO:0005654,GO:0019031,GO:0019064,GO:0046872,GO:0055036,GO:0005886
MGG_08550	GO:0019073,GO:0019076,GO:0016485,GO:0030245,GO:0039686,GO:0005576,GO:0030248,GO:0042025,GO:2000884,GO:0008810,GO:0003697,GO:0005524,GO:0006260,GO:0045493,GO:0046872,GO:0046555,GO:0019069,GO:0003677,GO:0016798,GO:0005886
MGG_04194	GO:0005576,GO:0008126
MGG_07851	GO:0016021
MGG_02103	GO:0070401,GO:0009089,GO:0005634,GO:0050434,GO:0070402,GO:0019843,GO:0004867,GO:0006535,GO:0003723,GO:0004108,GO:0006412,GO:0009103,GO:0006545,GO:0006163,GO:0005524,GO:0016020,GO:0009877,GO:0016407,GO:0003735,GO:0009242,GO:0016413,GO:0051870,GO:0051871,GO:0000287,GO:0050208,GO:0016032,GO:1990077,GO:0009123,GO:0006563,GO:0044196,GO:0019877,GO:0008870,GO:0005542,GO:0019878,GO:0009001,GO:0043434,GO:…
MGG_10088	GO:0004721,GO:0140291,GO:0006388,GO:0016791,GO:0047407
MGG_14882	GO:0075521,GO:0005634,GO:0006915,GO:0031623,GO:0034312,GO:0000266,GO:0006412,GO:0015630,GO:0045071,GO:0009615,GO:0071310,GO:0045202,GO:0016787,GO:0016020,GO:0006805,GO:0016021,GO:0005525,GO:0003735,GO:0051607,GO:0097176,GO:0045211,GO:0005789,GO:0048285,GO:0098844,GO:0045087,GO:0009507,GO:0009636,GO:0034340,GO:0044327,GO:0006952,GO:0033961,GO:0042025,GO:0019369,GO:0003374,GO:0060337,GO:0042802,GO:…
MGG_14954	GO:0019072,GO:0019076,GO:0019012,GO:0005125,GO:0005576,GO:0102920,GO:0006730,GO:0042318,GO:0050640,GO:0004497,GO:0044177,GO:0019028,GO:0016021,GO:0075732,GO:0046872,GO:0016984,GO:0004252,GO:0003677,GO:0030430,GO:0000287,GO:0005537,GO:0016162,GO:0020002,GO:0009251,GO:0009507,GO:0000228,GO:0044196,GO:0030245,GO:0030248,GO:0005737,GO:0042025,GO:0008810,GO:0019050,GO:0006954,GO:0005615,GO:0004146,GO:…
MGG_12247	GO:0046872,GO:0005576,GO:0031225,GO:0055114,GO:0030541,GO:0005886
MGG_17476	GO:0016787,GO:0005829,GO:0006805,GO:0005737,GO:0070062
MGG_10116	GO:0043489,GO:0005634,GO:0005732,GO:0051973,GO:0000454,GO:0030089,GO:0005737,GO:0055114,GO:0015979,GO:0003723,GO:0090669,GO:0000493,GO:0042254,GO:0042802,GO:0001522,GO:0070034,GO:0032212,GO:1905323,GO:0005654,GO:1904874,GO:0018298,GO:1904358,GO:0006364,GO:0009535
MGG_02496	GO:0005634,GO:0005506,GO:0019843,GO:0030091,GO:0006412,GO:0015629,GO:0005774,GO:0005524,GO:0016021,GO:0005654,GO:0005783,GO:0003735,GO:0046872,GO:0010008,GO:0043161,GO:0045087,GO:0009631,GO:0000160,GO:0030240,GO:0009507,GO:0009253,GO:0006310,GO:0034599,GO:0016168,GO:0008745,GO:0009772,GO:0070191,GO:0000304,GO:0008113,GO:0009523,GO:0009405,GO:0009535,GO:0006464,GO:0043328,GO:0016192,GO:1990748,GO:…
MGG_15496	GO:0043009,GO:0071682,GO:0010255,GO:0035861,GO:0008217,GO:0070682,GO:0051228,GO:0071712,GO:0010273,GO:0042025,GO:0042026,GO:0009267,GO:0000055,GO:0043069,GO:0097352,GO:1904724,GO:0004170,GO:0008270,GO:0001102,GO:0005198,GO:0004176,GO:0031838,GO:0004190,GO:0022623,GO:0022624,GO:0008289,GO:0022626,GO:0051301,GO:0102502,GO:0051306,GO:0007279,GO:1904749,GO:0045169,GO:0007283,GO:0016504,GO:0043130,GO:…
MGG_11680	GO:0010628,GO:0005764,GO:0001669,GO:0044167,GO:0030984,GO:0010634,GO:0032526,GO:0051603,GO:0005524,GO:0046740,GO:0016021,GO:0031638,GO:0030108,GO:0004252,GO:0060448,GO:0031648,GO:0009507,GO:0008233,GO:0008234,GO:0097067,GO:0005930,GO:1990834,GO:0070324,GO:0097208,GO:0043066,GO:0010813,GO:0010815,GO:0005829,GO:0045766,GO:0010952,GO:0002250,GO:0002764,GO:0044877,GO:2001235,GO:0005198,GO:0004175,GO:…
MGG_00140	GO:0006816,GO:0030176,GO:2001256,GO:0005783,GO:0140268
MGG_05824	GO:0018880,GO:0019585,GO:0008194,GO:0046982,GO:0044877,GO:0005198,GO:0033108,GO:0016021,GO:0006805,GO:0005783,GO:0052695,GO:0005975,GO:0052696,GO:0046872,GO:0071385,GO:0052697,GO:0005789,GO:0043231,GO:0032991,GO:0016032,GO:0001889,GO:0032870,GO:0016999,GO:0045735,GO:0043434,GO:0005739,GO:0015020,GO:0035694,GO:0005743,GO:0032496,GO:0042803,GO:0006515,GO:0030259,GO:0016758,GO:0014070,GO:0031929,GO:…
MGG_00141	GO:0000001,GO:0000002,GO:0010242,GO:0010243,GO:0004100,GO:0008206,GO:0032782,GO:0000014,GO:0000015,GO:1990668,GO:0008210,GO:0016404,GO:0047126,GO:1902602,GO:1904646,GO:0000028,GO:0045087,GO:0043044,GO:0071716,GO:0008233,GO:0008234,GO:0008236,GO:0010287,GO:0010288,GO:0000049,GO:0002098,GO:0010290,GO:1904680,GO:0045121,GO:0010315,GO:0051276,GO:0008270,GO:0000079,GO:0000083,GO:0000086,GO:0051286,GO:…
MGG_08360	GO:0004993,GO:0005634,GO:0004930,GO:0030594,GO:0005506,GO:0060291,GO:0033603,GO:0005829,GO:0044550,GO:0032008,GO:0030154,GO:0003723,GO:0032526,GO:0045202,GO:0016787,GO:0007187,GO:0016788,GO:0016020,GO:0016021,GO:0005654,GO:1900554,GO:0030425,GO:0014050,GO:0021795,GO:0032355,GO:0009635,GO:0007268,GO:0045156,GO:0014053,GO:0014054,GO:0016168,GO:0005737,GO:0005929,GO:0014058,GO:0016682,GO:0009772,GO:…
MGG_04237	GO:0030245,GO:0045493,GO:0030248,GO:0005576,GO:0046555
MGG_14966	GO:0071555,GO:0004099,GO:0042763,GO:0030476,GO:0019213,GO:0045840,GO:0006032,GO:0000272,GO:0005524,GO:0046740,GO:0009877,GO:0016021,GO:0006039,GO:0046872,GO:0042783,GO:0003873,GO:0030246,GO:0030247,GO:0030248,GO:0016810,GO:0045493,GO:0009272,GO:0009405,GO:0009277,GO:0039617,GO:0046789,GO:0005829,GO:0051781,GO:0031176,GO:0005576,GO:0039624,GO:0004040,GO:0005198,GO:0008270,GO:0006096,GO:0050897,GO:…
MGG_17677	GO:0005634,GO:0043011,GO:0005125,GO:0005129,GO:0008202,GO:0047115,GO:0008206,GO:0008207,GO:0030223,GO:0030224,GO:0030225,GO:0009749,GO:1902600,GO:0036376,GO:0015385,GO:0008217,GO:0015386,GO:0045087,GO:0015903,GO:0020002,GO:0020003,GO:0042531,GO:0009252,GO:0006693,GO:0031781,GO:0031782,GO:0042025,GO:0005164,GO:0008242,GO:0007218,GO:0048179,GO:0044597,GO:0044598,GO:0071222,GO:0048185,GO:0051258,GO:…
MGG_08003	GO:0016114,GO:0019012,GO:0016021,GO:0006650,GO:1902086,GO:0016829,GO:0016765,GO:0008654,GO:0005886,GO:0047295,GO:0000287
MGG_01925	GO:0071681,GO:0032770,GO:0043010,GO:0010243,GO:0005125,GO:0008201,GO:0008202,GO:0008203,GO:0000015,GO:0043025,GO:0008209,GO:0008210,GO:0003091,GO:0009235,GO:0048148,GO:0090135,GO:0003095,GO:0008216,GO:0008217,GO:0008219,GO:0010268,GO:0003100,GO:0004128,GO:0047138,GO:0000038,GO:1901615,GO:0007218,GO:0048178,GO:0010291,GO:0009267,GO:0010295,GO:0045111,GO:0000055,GO:0043065,GO:0043066,GO:0034875,GO:…
MGG_17286	GO:0004096,GO:0019464,GO:0004108,GO:0043022,GO:1904659,GO:0043023,GO:0043024,GO:0006164,GO:0070681,GO:0008217,GO:0004121,GO:0000027,GO:0033819,GO:0009244,GO:0009245,GO:0016415,GO:0006177,GO:0009249,GO:0009252,GO:0004133,GO:0031781,GO:0031782,GO:0004135,GO:0008233,GO:0042026,GO:0008236,GO:0006189,GO:0042030,GO:0009263,GO:0000049,GO:0007218,GO:0009266,GO:0009268,GO:0004149,GO:0005179,GO:0000062,GO:…
MGG_10247	GO:0071682,GO:0046469,GO:0003847,GO:0034440,GO:0034441,GO:0047499,GO:0016788,GO:0031638,GO:0062234,GO:0051354,GO:0030492,GO:0004252,GO:0005789,GO:0005543,GO:0006952,GO:0050729,GO:0006953,GO:0006954,GO:0016042,GO:0090026,GO:0006955,GO:0006956,GO:0006958,GO:0042542,GO:0070062,GO:0043312,GO:2000296,GO:0034362,GO:0034364,GO:0010942,GO:0005829,GO:0034374,GO:0005576,GO:0002377,GO:1904724,GO:0016331,GO:…
MGG_07627	GO:0008899,GO:0004675,GO:0009092,GO:0006535,GO:0044167,GO:0005576,GO:0005516,GO:0010447,GO:0016656,GO:0046740,GO:0005524,GO:0016021,GO:0033813,GO:0005783,GO:0036376,GO:0015385,GO:0005789,GO:0000096,GO:0009058,GO:0006885,GO:0017000,GO:0005737,GO:0016747,GO:0071468,GO:0048306,GO:0044219,GO:0005179,GO:0051259,GO:0051453,GO:0004414,GO:0009086,GO:0005886
MGG_08778	GO:0005634,GO:0046148,GO:0006725,GO:0005829,GO:0046566,GO:0008198,GO:0005737,GO:0055114,GO:0008939,GO:0009163,GO:0051213,GO:0008270,GO:0009236,GO:0050297,GO:0016701
MGG_01940	GO:0016021
MGG_02261	GO:0030976,GO:0052737,GO:0005634,GO:0006915,GO:0023052,GO:0051726,GO:0000272,GO:0000790,GO:0046872,GO:0009755,GO:0000287,GO:0031779,GO:0031781,GO:0031782,GO:0030247,GO:0042025,GO:0006955,GO:0008236,GO:0042802,GO:0042803,GO:0001851,GO:0009279,GO:0005184,GO:0072517,GO:1902426,GO:0005198,GO:0046930,GO:0051286,GO:0019033,GO:0032091,GO:0071514,GO:0040030,GO:0008289,GO:1902716,GO:0005730,GO:0007267,GO:…
MGG_14010	GO:0008289,GO:0005737,GO:0000062
MGG_00619	GO:0035584,GO:1903135,GO:0009986,GO:0005634,GO:0001540,GO:0043525,GO:0050699,GO:0051726,GO:0007186,GO:0090647,GO:0046872,GO:0000281,GO:1904646,GO:0009755,GO:1905664,GO:0009758,GO:0042274,GO:0031012,GO:0009765,GO:0016168,GO:0006955,GO:0050731,GO:0050733,GO:0006957,GO:0009522,GO:0042802,GO:0009523,GO:0031802,GO:0043066,GO:0052794,GO:0052795,GO:0005179,GO:0051260,GO:0052796,GO:1903136,GO:0009535,GO:…
MGG_10207	GO:0005737
MGG_15100	GO:0007169,GO:1900575,GO:0050178,GO:0005125,GO:0005126,GO:0008201,GO:0005131,GO:0047117,GO:0005133,GO:0043022,GO:0048143,GO:0051216,GO:1900557,GO:0043025,GO:0048146,GO:0007186,GO:1900554,GO:0035864,GO:0045080,GO:0033817,GO:0015385,GO:0033818,GO:0015386,GO:1904646,GO:0009245,GO:0009247,GO:0031777,GO:0000036,GO:0007204,GO:0009253,GO:1903672,GO:1900602,GO:0048168,GO:0042025,GO:0021546,GO:0008234,GO:…
MGG_07227	GO:0003729,GO:0006979,GO:0016021,GO:0005576,GO:0005773,GO:0005886
MGG_03348	GO:0000002,GO:0005634,GO:0005635,GO:0006915,GO:0006405,GO:0006406,GO:0046601,GO:0006409,GO:0005642,GO:0005643,GO:0045840,GO:0005654,GO:0000790,GO:0008219,GO:0016925,GO:1900034,GO:0009507,GO:0005667,GO:0060964,GO:0055085,GO:0043565,GO:0042802,GO:0043066,GO:0005436,GO:0043069,GO:0001085,GO:0042306,GO:0045893,GO:0044613,GO:0042826,GO:0042059,GO:0060236,GO:0044877,GO:0033613,GO:0005198,GO:0030544,GO:…
MGG_10499	GO:0050112,GO:0070401,GO:0005634,GO:0009986,GO:0070402,GO:0005829,GO:0002377,GO:0002250,GO:0047115,GO:0003723,GO:0003724,GO:0000398,GO:0004564,GO:0005524,GO:0016020,GO:0006740,GO:0047061,GO:0016021,GO:0005975,GO:0042843,GO:0006811,GO:0047837,GO:0045277,GO:0009055,GO:0046239,GO:0102497,GO:0005985,GO:0009507,GO:0071013,GO:0009060,GO:0042597,GO:0019814,GO:0060967,GO:0017000,GO:0019048,GO:0016616,GO:…
MGG_04890	GO:0000003,GO:0010248,GO:0051208,GO:0061454,GO:0008206,GO:0043025,GO:0086037,GO:1902601,GO:1902600,GO:0086036,GO:0061462,GO:0086039,GO:0008217,GO:0008219,GO:1904646,GO:0002080,GO:0010273,GO:0000035,GO:0006182,GO:0002087,GO:0045095,GO:0032809,GO:0010288,GO:0045104,GO:0086064,GO:0071732,GO:0045111,GO:0043066,GO:0043069,GO:0045121,GO:0008270,GO:0051282,GO:0051286,GO:1904714,GO:0051287,GO:0008283,GO:…
MGG_11716	GO:0005634,GO:0046600,GO:0022037,GO:0045589,GO:0005654,GO:0016407,GO:0036376,GO:0000027,GO:0021537,GO:0005671,GO:0048167,GO:0043565,GO:0004145,GO:0007219,GO:0007221,GO:0036408,GO:0005694,GO:0009289,GO:0008270,GO:0010321,GO:0010835,GO:0045652,GO:0008283,GO:0015451,GO:0106077,GO:0003677,GO:0008285,GO:0106078,GO:0006754,GO:0003682,GO:0032869,GO:0046695,GO:0004713,GO:0005737,GO:0003690,GO:0015979,GO:…
MGG_00940	GO:0007040,GO:0045121,GO:0043202,GO:0005764,GO:0050885,GO:0030855,GO:0005576,GO:0007626,GO:0045453,GO:0004175,GO:0035727,GO:1902349,GO:0036498,GO:0120146,GO:0030163,GO:0046872,GO:0004252,GO:0005794,GO:0043171,GO:0042277,GO:0006629,GO:0042597,GO:0042470,GO:0007399,GO:0008233,GO:0005739,GO:0006508,GO:0008236,GO:0005615,GO:0070062,GO:0008240,GO:0019954,GO:0070198,GO:0022008,GO:0007417,GO:0030587,GO:…
MGG_15886	GO:0009986,GO:0005634,GO:0070402,GO:0000003,GO:0031514,GO:0042270,GO:0045087,GO:0045599,GO:0042783,GO:0004129,GO:0046370,GO:0020002,GO:0009507,GO:0019748,GO:0036132,GO:0030246,GO:0034599,GO:0006952,GO:0006955,GO:0055085,GO:0000303,GO:0043312,GO:2001198,GO:0042802,GO:0042803,GO:0006970,GO:0009535,GO:0009792,GO:1901661,GO:0006979,GO:0102978,GO:0040010,GO:0055114,GO:0008270,GO:0040014,GO:0050255,GO:…
MGG_11927	GO:0043011,GO:0002052,GO:0051205,GO:0008199,GO:0008202,GO:0005131,GO:0032781,GO:0008205,GO:0008207,GO:0008209,GO:0008210,GO:0007186,GO:0007187,GO:0009236,GO:0048149,GO:0018454,GO:0009239,GO:0018455,GO:0035865,GO:0008217,GO:0008218,GO:0000027,GO:0045087,GO:0002080,GO:1903673,GO:0042025,GO:0032809,GO:0000049,GO:0018482,GO:0009267,GO:0000054,GO:0045111,GO:0016442,GO:0043066,GO:0050235,GO:0005179,GO:…
MGG_03977	GO:0005634,GO:0043010,GO:0033796,GO:0060421,GO:0048133,GO:0004616,GO:0008201,GO:0051216,GO:0007186,GO:2000394,GO:0005654,GO:0043035,GO:1904640,GO:0005664,GO:0045600,GO:0001570,GO:0005667,GO:0046628,GO:0042025,GO:0043565,GO:0050221,GO:0000049,GO:0042546,GO:0010804,GO:0043065,GO:0043066,GO:0001085,GO:0005694,GO:0015935,GO:0019521,GO:0032835,GO:0019012,GO:0020037,GO:0042054,GO:0045638,GO:0035914,GO:…
MGG_03654	GO:0008080
MGG_09072	GO:0015616,GO:0046593,GO:0005634,GO:0016899,GO:0044550,GO:0032775,GO:0003849,GO:0004106,GO:0008716,GO:0071949,GO:0039694,GO:2000144,GO:0008977,GO:0006418,GO:0000786,GO:0047639,GO:0046872,GO:0044826,GO:0016670,GO:0000287,GO:0055072,GO:0061475,GO:0009507,GO:0009252,GO:0006438,GO:0032298,GO:0009002,GO:0009772,GO:0043565,GO:0003887,GO:0009007,GO:0042802,GO:0005938,GO:0042803,GO:0030261,GO:0004664,GO:…
MGG_09941	GO:0050177,GO:0045060,GO:0008201,GO:0008203,GO:0045069,GO:0140306,GO:0043024,GO:0007186,GO:0007189,GO:0001046,GO:0007194,GO:0000028,GO:0045087,GO:0007200,GO:0004129,GO:0007204,GO:0140326,GO:0032805,GO:0140327,GO:0042025,GO:0005161,GO:0090155,GO:0140328,GO:0090156,GO:0015408,GO:0000050,GO:0015411,GO:0015412,GO:0000054,GO:1903659,GO:0015415,GO:0015416,GO:0140347,GO:0015417,GO:0015418,GO:0015419,GO:…
MGG_04684	GO:0071681,GO:0010241,GO:0043010,GO:0010243,GO:0030728,GO:0008201,GO:0008202,GO:0008203,GO:0008207,GO:0000015,GO:0043025,GO:0008210,GO:0090131,GO:0032787,GO:0030742,GO:0008216,GO:0047128,GO:0008217,GO:0010268,GO:0071711,GO:0043043,GO:0010286,GO:0090160,GO:0002102,GO:0043065,GO:0010298,GO:0034875,GO:0006203,GO:0045121,GO:0045122,GO:0008270,GO:0004175,GO:0000079,GO:0008283,GO:0008284,GO:0008285,GO:…
MGG_01085	GO:0050549
MGG_07226	GO:0043968,GO:0005634,GO:0061187,GO:0006629,GO:0005829,GO:0005737,GO:0006474,GO:0017196,GO:0004402,GO:1990189,GO:0010485,GO:0032153,GO:0016573,GO:0043998,GO:0043967
MGG_02648	GO:0061952,GO:0000001,GO:0043009,GO:0005634,GO:0000002,GO:0014850,GO:1900063,GO:0031749,GO:1904666,GO:0009737,GO:0005643,GO:0015886,GO:0051726,GO:0045071,GO:0098835,GO:0030742,GO:0005654,GO:1904645,GO:0050714,GO:0090650,GO:0090141,GO:0098844,GO:1904643,GO:0034334,GO:0045087,GO:0034340,GO:0046628,GO:0090149,GO:0090148,GO:0034342,GO:0048172,GO:1901612,GO:1900078,GO:0071732,GO:0031798,GO:1903146,GO:…
MGG_03709	GO:0009536,GO:0061617,GO:0055122,GO:0010228,GO:0016021,GO:0005783,GO:0042407,GO:0001401,GO:0005739,GO:0005741,GO:0005743
MGG_05384	GO:0035844,GO:0005125,GO:0045064,GO:0007179,GO:0043021,GO:0045071,GO:0048146,GO:0005141,GO:0035861,GO:0018454,GO:0051225,GO:0008219,GO:0070682,GO:0085020,GO:0045087,GO:0032800,GO:0043043,GO:0032804,GO:0043046,GO:0008233,GO:0042025,GO:0008236,GO:0001070,GO:0085042,GO:0007219,GO:0042036,GO:0045111,GO:0043065,GO:0043066,GO:0097341,GO:0001085,GO:0045121,GO:0010313,GO:0035914,GO:0040014,GO:0008270,GO:…
MGG_02114	GO:0061952,GO:0000001,GO:0005634,GO:1900063,GO:0031749,GO:1904666,GO:0005643,GO:0015886,GO:0051726,GO:0045071,GO:0098835,GO:0030742,GO:0005654,GO:1904645,GO:0050714,GO:0090650,GO:0090141,GO:0098844,GO:0034334,GO:0045087,GO:0034340,GO:0090149,GO:0090148,GO:0034342,GO:0048172,GO:1901612,GO:0071732,GO:0031798,GO:1903146,GO:0031288,GO:0043065,GO:0031802,GO:0043066,GO:0051259,GO:0051260,GO:0060988,GO:…
MGG_14674	GO:0043008,GO:0010243,GO:0008201,GO:0045070,GO:0043022,GO:0045071,GO:0043025,GO:0008217,GO:1904646,GO:0045087,GO:0002088,GO:0010288,GO:0000049,GO:0045108,GO:0045111,GO:0090166,GO:0043065,GO:0043066,GO:0045121,GO:0032839,GO:0002119,GO:0043087,GO:1990737,GO:0000082,GO:0051285,GO:0086100,GO:0000086,GO:0051286,GO:1904714,GO:1902660,GO:0008283,GO:0008284,GO:0051293,GO:0008285,GO:0008289,GO:0032868,GO:…
MGG_00822	GO:0005576,GO:0004252
MGG_15032	GO:0098609,GO:0016020,GO:0016021,GO:0008201,GO:0005886
MGG_14930	GO:0046961,GO:0005524,GO:0046933,GO:0009447,GO:0005737,GO:0055114,GO:0016491,GO:0045261,GO:0009535
MGG_05084	GO:0017025,GO:0005634,GO:0006915,GO:0010181,GO:0005829,GO:0008134,GO:0006473,GO:0052873,GO:0052874,GO:0008270,GO:0050446,GO:0006355,GO:0000979,GO:0043923,GO:0005524,GO:0006805,GO:0001046,GO:0001174,GO:0016407,GO:0003677,GO:0003678,GO:0006366,GO:0006367,GO:0000993,GO:0032993,GO:0060261,GO:1990841,GO:0034599,GO:0005737,GO:0005674,GO:0016491,GO:0004402,GO:0042802,GO:0042994,GO:0051123,GO:0003955,GO:…
MGG_06312	GO:0005634,GO:0000981,GO:0003677,GO:0008270
MGG_02818	GO:0048640,GO:0007169,GO:0005634,GO:0016899,GO:0005125,GO:0016907,GO:1900566,GO:0052747,GO:0002062,GO:0043023,GO:0007186,GO:0007187,GO:1902600,GO:0032279,GO:0009753,GO:0007197,GO:0043552,GO:0042531,GO:0007205,GO:0007207,GO:0004650,GO:0007213,GO:0043565,GO:0009267,GO:0110135,GO:0062023,GO:0009289,GO:0030282,GO:0031307,GO:0040012,GO:0009295,GO:0046677,GO:0009307,GO:0008284,GO:0009820,GO:0050268,GO:…
MGG_09276	GO:1900189,GO:0005634,GO:0044011,GO:0008270,GO:0071311,GO:0000976,GO:0007155,GO:0006355,GO:0003700,GO:0000981,GO:0006357,GO:0010811,GO:0003677
MGG_06772	GO:0005504,GO:0009986,GO:0071555,GO:0004867,GO:0005635,GO:0001669,GO:0050821,GO:0004869,GO:0009607,GO:0071944,GO:0005773,GO:0004497,GO:1903496,GO:0016021,GO:0005783,GO:0008217,GO:1903494,GO:1903488,GO:0019870,GO:0045087,GO:0000287,GO:0005794,GO:0009507,GO:0015908,GO:0005796,GO:0031012,GO:0032934,GO:0050728,GO:0006952,GO:0007338,GO:0007339,GO:0007595,GO:0015918,GO:0035375,GO:0043312,GO:0098609,GO:…
MGG_14109	GO:0004181,GO:0005576,GO:0009405,GO:0008270
MGG_02210	GO:0016691,GO:0046872,GO:0005576
MGG_08161	GO:0006656,GO:0005634,GO:0032259,GO:0044163,GO:1900376,GO:0009860,GO:0005829,GO:0039557,GO:0044550,GO:0010183,GO:0008713,GO:0003723,GO:0042316,GO:1900691,GO:0030798,GO:0048528,GO:0009555,GO:0045460,GO:0005524,GO:0019028,GO:0016021,GO:0045461,GO:0006744,GO:0046872,GO:0009306,GO:0009244,GO:0039644,GO:0033246,GO:0030430,GO:0075296,GO:0009826,GO:0010914,GO:0030435,GO:0052067,GO:0030437,GO:0008168,GO:…
MGG_00184	GO:0048513,GO:0045665,GO:0007585,GO:0005634,GO:0001764,GO:0030182,GO:0002087,GO:1990837,GO:0007275,GO:0001228,GO:0001708,GO:0043565,GO:0000978,GO:0003700,GO:0006357,GO:0000981,GO:0005654,GO:0000790,GO:0007417,GO:0048665,GO:0003677
MGG_00291	GO:0035844,GO:0005125,GO:0045064,GO:0043021,GO:0045071,GO:0043025,GO:0005141,GO:0035861,GO:0086036,GO:0051225,GO:0043034,GO:0070682,GO:0071709,GO:0085020,GO:0045087,GO:0032800,GO:0043046,GO:1903670,GO:0043052,GO:0001070,GO:0090160,GO:0085042,GO:0007219,GO:0086066,GO:0086069,GO:0045111,GO:0086070,GO:0043065,GO:0043066,GO:0001085,GO:1901652,GO:0035914,GO:0086091,GO:0005198,GO:0040014,GO:0008270,GO:…
MGG_04999	GO:0005634,GO:0006915,GO:0008201,GO:0060173,GO:0002063,GO:0051216,GO:0010259,GO:1900047,GO:0010260,GO:0005654,GO:0046872,GO:0036122,GO:0055070,GO:0030500,GO:0030509,GO:0055085,GO:0042802,GO:0005938,GO:0004148,GO:0098868,GO:0043065,GO:0005178,GO:0043066,GO:0071482,GO:0097084,GO:0009536,GO:0043588,GO:0062023,GO:0031304,GO:0030282,GO:0006986,GO:0055114,GO:2001237,GO:0005201,GO:0031314,GO:0019031,GO:…
MGG_06996	GO:0008608,GO:0005874,GO:0051010,GO:0051987,GO:0051301,GO:1990758,GO:0005737,GO:0042729,GO:0031116,GO:0007052,GO:0072686,GO:0051455
MGG_10972	GO:0071555,GO:0006338,GO:0005634,GO:0005576,GO:0016584,GO:0003723,GO:0008270,GO:0006351,GO:0044175,GO:0000272,GO:0000976,GO:0042128,GO:0044178,GO:0006355,GO:0039700,GO:0046677,GO:0000981,GO:0016021,GO:0046872,GO:0006808,GO:0019033,GO:0033946,GO:0030430,GO:0008800,GO:0016032,GO:0020002,GO:0030245,GO:0030248,GO:0042025,GO:0008810,GO:0010411,GO:0044204,GO:0060141,GO:0019054,GO:0019058,GO:0018995,GO:…
MGG_03755	GO:0009986,GO:0001669,GO:0050821,GO:0004869,GO:0009607,GO:0008201,GO:0010634,GO:0000139,GO:0009611,GO:0005773,GO:0050832,GO:0019216,GO:0009617,GO:0016020,GO:1903496,GO:0016021,GO:0009751,GO:0031640,GO:0008217,GO:0009753,GO:0010266,GO:0080027,GO:1903494,GO:0009627,GO:1903488,GO:0019870,GO:0005794,GO:0005539,GO:0005796,GO:0031012,GO:0060325,GO:0050728,GO:0006952,GO:0007339,GO:0007595,GO:0048046,GO:…
MGG_10424	GO:0010466,GO:0004867,GO:0004869,GO:0005576,GO:0005615
MGG_00276	GO:0016773,GO:0019079,GO:0005576,GO:0055114,GO:0003723,GO:0071949,GO:0009036,GO:0039502,GO:0005775,GO:0006351,GO:0004370,GO:0006355,GO:0005524,GO:0016853,GO:0016021,GO:0046677,GO:0046167,GO:1900554,GO:0046872,GO:0019608,GO:0009307,GO:0003677,GO:0030430,GO:0005727,GO:0039649,GO:0018530,GO:0030435,GO:0039526,GO:0005737,GO:0042025,GO:0000746,GO:0019563,GO:0005739,GO:0016491,GO:0005741,GO:0005615,GO:…
MGG_01511	GO:0005634,GO:0043011,GO:0005125,GO:0005129,GO:0008202,GO:0047115,GO:0008206,GO:0030223,GO:0008207,GO:0030224,GO:0030225,GO:0009749,GO:1902600,GO:0008217,GO:0015903,GO:0045087,GO:0020002,GO:0042531,GO:0006693,GO:0031781,GO:0031782,GO:0042025,GO:0005164,GO:0007218,GO:0008242,GO:0048179,GO:0044597,GO:0044598,GO:0071222,GO:0048185,GO:0005179,GO:0042045,GO:0009791,GO:0009279,GO:0048705,GO:1903711,GO:…
MGG_07645	GO:0050688,GO:0035584,GO:0005634,GO:0009986,GO:0003331,GO:0075522,GO:0030980,GO:0045060,GO:0005892,GO:0010757,GO:0032005,GO:2000406,GO:0006409,GO:0071944,GO:2000404,GO:0005902,GO:1990416,GO:1904659,GO:0060175,GO:0005903,GO:0001808,GO:0055056,GO:0048403,GO:0033300,GO:0005911,GO:0046872,GO:0004888,GO:0001562,GO:0042780,GO:0009758,GO:0006691,GO:0005158,GO:0031526,GO:0042535,GO:0008233,GO:0031018,GO:…
MGG_00072	GO:0048640,GO:0007169,GO:0009986,GO:0005634,GO:0005125,GO:0043270,GO:0016907,GO:1900566,GO:0071949,GO:0002062,GO:0004370,GO:0007186,GO:0007187,GO:0010518,GO:0032279,GO:0046872,GO:0007197,GO:0043552,GO:0042531,GO:0031012,GO:0019748,GO:0007205,GO:0003878,GO:0007207,GO:0007213,GO:0042802,GO:0042803,GO:0110135,GO:0009535,GO:0070977,GO:0004930,GO:0045893,GO:0062023,GO:0030282,GO:0055114,GO:0040012,GO:…
MGG_07856	GO:0071681,GO:0010241,GO:0043010,GO:1990683,GO:0061448,GO:0030728,GO:0008202,GO:0008203,GO:0000015,GO:0051216,GO:0043025,GO:0008209,GO:0008210,GO:0030742,GO:0008216,GO:0047128,GO:0002077,GO:0071711,GO:0043043,GO:0000038,GO:0008233,GO:0008236,GO:0010286,GO:0090160,GO:0002102,GO:0006203,GO:0034875,GO:0008254,GO:0045121,GO:0045122,GO:0016460,GO:0008270,GO:0004175,GO:0000079,GO:0000082,GO:0008283,GO:…
MGG_09735	GO:0005634,GO:0050435,GO:0003333,GO:0071944,GO:0008202,GO:0047115,GO:0030476,GO:0010509,GO:0008206,GO:0016655,GO:0008207,GO:0006415,GO:0005903,GO:0009749,GO:0046872,GO:0008217,GO:0001822,GO:0045087,GO:0015903,GO:0020002,GO:0033059,GO:0006693,GO:0030501,GO:0031781,GO:0031782,GO:0000296,GO:0031016,GO:0000297,GO:0006955,GO:0055085,GO:0030509,GO:1990961,GO:0043312,GO:0055088,GO:0007218,GO:0042802,GO:…
MGG_00440	GO:0045056,GO:0008199,GO:0004104,GO:0030728,GO:0008201,GO:0008203,GO:0090122,GO:0000015,GO:0043025,GO:0007193,GO:1901575,GO:0035866,GO:0035867,GO:0002076,GO:0035868,GO:0002087,GO:0042025,GO:0008236,GO:0021549,GO:0009268,GO:0072756,GO:0042043,GO:0005179,GO:0051259,GO:0007229,GO:0045121,GO:0004161,GO:0045123,GO:0043083,GO:0002124,GO:0040012,GO:0050253,GO:0005198,GO:2000969,GO:0006231,GO:0008283,GO:…
MGG_02330	GO:0046872,GO:0005576,GO:0031225,GO:0055114,GO:0030541,GO:0005886
MGG_05843	GO:0016021,GO:0022857,GO:0005737,GO:0055085
MGG_05046	GO:0005634,GO:0046083,GO:0006662,GO:0002055,GO:0032264,GO:0009737,GO:0019985,GO:1902600,GO:0006166,GO:0005654,GO:1900554,GO:0006168,GO:0000028,GO:0030245,GO:0009765,GO:0030246,GO:0009768,GO:0043565,GO:0010287,GO:0070207,GO:0051262,GO:0015935,GO:0046658,GO:0004674,GO:0020037,GO:0008270,GO:0005200,GO:0000082,GO:0004693,GO:0009813,GO:0051287,GO:0062040,GO:0016984,GO:0003676,GO:0008284,GO:0003677,GO:…
MGG_07887	GO:0070401,GO:0035584,GO:0005634,GO:0070402,GO:0032259,GO:1901336,GO:0009735,GO:0097546,GO:0071949,GO:1900560,GO:0039693,GO:1900563,GO:0009742,GO:0000786,GO:0005654,GO:1902086,GO:0046620,GO:0036126,GO:0000287,GO:0071456,GO:0046885,GO:1901621,GO:0042025,GO:0005930,GO:0034605,GO:0016174,GO:0019761,GO:0086064,GO:0004146,GO:0001843,GO:0044853,GO:0031543,GO:0006970,GO:0048444,GO:0046654,GO:0046655,GO:…
MGG_10251	GO:0015106,GO:0009986,GO:0015108,GO:0015111,GO:1902358,GO:0015116,GO:0006412,GO:2000147,GO:0005654,GO:0038166,GO:0008470,GO:0009751,GO:0046872,GO:0035864,GO:0004129,GO:0015138,GO:0009506,GO:0009507,GO:0015141,GO:0031526,GO:0031528,GO:0030507,GO:0097066,GO:0015660,GO:0055085,GO:0042802,GO:0019001,GO:0008509,GO:0042045,GO:0015935,GO:0006979,GO:0020037,GO:0000329,GO:0019531,GO:0019532,GO:0008271,GO:…
MGG_12442	GO:0007168,GO:0005634,GO:0010498,GO:0010499,GO:0005764,GO:0045444,GO:0005509,GO:0006406,GO:0003723,GO:1903766,GO:0015628,GO:0005773,GO:0007565,GO:0005524,GO:0016021,GO:0005783,GO:0046872,GO:0043161,GO:0008217,GO:0004252,GO:0005789,GO:0000287,GO:0005794,GO:0043171,GO:0060452,GO:0016038,GO:0006182,GO:1902261,GO:0019882,GO:0070573,GO:0008237,GO:0071855,GO:0043952,GO:0007601,GO:0014898,GO:0007218,GO:…
MGG_11075	GO:0071681,GO:0010241,GO:0030728,GO:0008201,GO:0008202,GO:0008203,GO:1900560,GO:1900563,GO:0043025,GO:0008209,GO:0008210,GO:0090131,GO:0008216,GO:0008217,GO:0010268,GO:0002077,GO:0045087,GO:0043043,GO:0000038,GO:0008233,GO:0008236,GO:0010286,GO:0004146,GO:0010291,GO:0002102,GO:0043066,GO:0006203,GO:0034875,GO:1904672,GO:0045121,GO:0051276,GO:0008270,GO:0004175,GO:0000079,GO:0000082,GO:0010332,GO:…
MGG_14692	GO:0052689,GO:0016290,GO:0004806,GO:0005576,GO:0019433,GO:0016042,GO:0004620,GO:0102991
MGG_12383	GO:0039617,GO:0005576,GO:0016042,GO:0030430,GO:0080030
MGG_07884	GO:0005634,GO:1990428,GO:0030213,GO:0005125,GO:0008199,GO:0030218,GO:0005132,GO:0045582,GO:0002323,GO:0019221,GO:0005654,GO:0046872,GO:0010008,GO:0009758,GO:0042273,GO:0085029,GO:0071204,GO:0043565,GO:0006959,GO:0019512,GO:0051258,GO:0043330,GO:0050501,GO:0045893,GO:0008270,GO:1901394,GO:0008786,GO:0003924,GO:0005975,GO:0051031,GO:0009052,GO:0003677,GO:0008544,GO:0005730,GO:0051301,GO:0005737,GO:…
MGG_08989	GO:0005634,GO:0032259,GO:0006661,GO:0021766,GO:0035335,GO:0044297,GO:0003723,GO:0005773,GO:0001933,GO:0110095,GO:0008209,GO:0004497,GO:0016020,GO:0016021,GO:0039702,GO:0005654,GO:0005783,GO:0005148,GO:0005789,GO:0000287,GO:0009507,GO:0000166,GO:0004519,GO:0006695,GO:0009512,GO:0042025,GO:0006703,GO:0070062,GO:0047024,GO:0071345,GO:0050356,GO:0019253,GO:0050358,GO:0004022,GO:0048568,GO:0052794,GO:…
MGG_01475	GO:0003700,GO:0000228,GO:0051301,GO:0045944,GO:0051321,GO:0043565
MGG_07306	GO:0006081,GO:0001666,GO:0005829,GO:0051591,GO:0005576,GO:0004553,GO:0055114,GO:0007568,GO:0016021,GO:0051287,GO:0005783,GO:0042972,GO:0008284,GO:0071966,GO:0007584,GO:0009251,GO:0030245,GO:0043878,GO:0005737,GO:0008106,GO:0016620,GO:0018479,GO:0006068,GO:0014070,GO:0051384,GO:0043448,GO:0031225,GO:0004028,GO:0009277,GO:0052861,GO:0004029,GO:0042493,GO:0052862,GO:0005886,GO:0005759
MGG_16831	GO:0007155,GO:0005509,GO:0062023,GO:0048471,GO:0008201,GO:0003417,GO:0060346,GO:0043931,GO:0004252
MGG_05125	GO:0005125,GO:0045064,GO:0043021,GO:0045071,GO:0007186,GO:0048146,GO:0007189,GO:0005141,GO:0035861,GO:0007190,GO:0018454,GO:0016409,GO:0051225,GO:0032794,GO:0008219,GO:0070682,GO:0045087,GO:0032800,GO:0043046,GO:0042025,GO:0008236,GO:0001070,GO:0051247,GO:0085042,GO:0007219,GO:0042036,GO:0045111,GO:0043065,GO:0043066,GO:0001085,GO:0010311,GO:0010313,GO:0035914,GO:0005198,GO:0040014,GO:0001102,GO:…
MGG_14872	GO:0014850,GO:0005634,GO:0009986,GO:0006915,GO:0001541,GO:0090628,GO:0006921,GO:0015629,GO:0097038,GO:0001553,GO:0043025,GO:0000785,GO:0042001,GO:0042004,GO:0009749,GO:0001558,GO:0032024,GO:0010008,GO:0046872,GO:0090392,GO:0097050,GO:0030239,GO:0001824,GO:0032801,GO:0005925,GO:0051493,GO:0045862,GO:0008233,GO:0001578,GO:0008234,GO:0071467,GO:0031532,GO:0042542,GO:0000815,GO:0043312,GO:0071472,GO:…
MGG_06156	GO:0039617,GO:0046740,GO:0005525,GO:0016021,GO:0005576,GO:0003723,GO:0044219,GO:0003677,GO:0005198
MGG_09931	GO:0000001,GO:0000002,GO:0010242,GO:0010243,GO:0004100,GO:0008203,GO:0008206,GO:0032782,GO:0000014,GO:0000015,GO:1990668,GO:0008210,GO:0016404,GO:0047126,GO:1902602,GO:1904646,GO:0000028,GO:0045087,GO:0018467,GO:0071716,GO:0008233,GO:0008234,GO:0008236,GO:0010288,GO:0000049,GO:0010290,GO:1904680,GO:0045121,GO:0010315,GO:0051276,GO:0008270,GO:0000079,GO:0000083,GO:0000086,GO:0051286,GO:0010328,GO:…
MGG_03822	GO:0004177,GO:0042802,GO:0042597
MGG_15777	GO:0032259,GO:0006231,GO:0008171,GO:0004799
MGG_10516	GO:0001856,GO:0030593,GO:0004930,GO:0009986,GO:0006915,GO:0016323,GO:0043524,GO:0045766,GO:0010759,GO:0050890,GO:0004875,GO:0004878,GO:0050830,GO:0048143,GO:0010575,GO:0016021,GO:0046872,GO:0097242,GO:0021534,GO:0043231,GO:0007200,GO:0038178,GO:0007204,GO:0042789,GO:0099172,GO:0090023,GO:0070374,GO:0006954,GO:0001774,GO:0032494,GO:0031410,GO:0016114,GO:0050679,GO:0045177,GO:0016829,GO:0002430,GO:…
MGG_09091	GO:0036099,GO:0010629,GO:0038023,GO:0010633,GO:0043401,GO:0000139,GO:0007565,GO:0001933,GO:0001934,GO:0043407,GO:0019216,GO:0009744,GO:0004497,GO:0034067,GO:0005524,GO:0016020,GO:0001556,GO:0016021,GO:0009750,GO:0005783,GO:0046872,GO:0032024,GO:0007193,GO:0010906,GO:0009755,GO:0005789,GO:0000287,GO:0045471,GO:0007584,GO:0048545,GO:0005794,GO:0009507,GO:0046628,GO:0009636,GO:0000165,GO:0008878,GO:…
MGG_05390	GO:0071681,GO:1990683,GO:0061448,GO:0008201,GO:0008202,GO:0008203,GO:0045071,GO:0000015,GO:0051216,GO:0043025,GO:0008209,GO:0008210,GO:0090131,GO:0006164,GO:0030742,GO:0008216,GO:0047128,GO:0008217,GO:0010268,GO:0071711,GO:0045087,GO:0000038,GO:0010286,GO:0090160,GO:0010291,GO:0002102,GO:0043066,GO:0006203,GO:0034875,GO:1904672,GO:0008254,GO:0045121,GO:0008258,GO:0045122,GO:0051276,GO:0016460,GO:…
MGG_02318	GO:0044273,GO:0046306,GO:0005764,GO:0046872,GO:0005737,GO:0008234,GO:0000907,GO:0000908,GO:0051213
MGG_02762	GO:0050688,GO:0005634,GO:0005635,GO:0072715,GO:0008203,GO:0043021,GO:0048653,GO:0021517,GO:0045069,GO:0004623,GO:0043025,GO:0031252,GO:0030229,GO:0005654,GO:0042006,GO:0000027,GO:0097308,GO:0032802,GO:0020002,GO:0043046,GO:0035368,GO:0042025,GO:0005681,GO:0005682,GO:0045621,GO:0034361,GO:0016442,GO:0051259,GO:0048701,GO:0009791,GO:1902626,GO:0043073,GO:0004674,GO:0005700,GO:0019013,GO:0043590,GO:…
MGG_09071	GO:0005634,GO:0004357,GO:0043274,GO:0015627,GO:0032268,GO:0015628,GO:0098830,GO:0098833,GO:0005905,GO:0043025,GO:0005654,GO:0051223,GO:0046872,GO:0009753,GO:0048666,GO:0035615,GO:1990206,GO:0071713,GO:0008237,GO:0032050,GO:0042802,GO:0000822,GO:1905445,GO:0016185,GO:0046657,GO:0098894,GO:0031313,GO:0050772,GO:0004180,GO:0003924,GO:0008021,GO:0022625,GO:0007268,GO:0007269,GO:0048488,GO:0005737,GO:…
MGG_15702	GO:0046593,GO:0005634,GO:0016899,GO:0044550,GO:0032775,GO:0004106,GO:0008716,GO:0047639,GO:1990146,GO:0020002,GO:0061475,GO:0009252,GO:0030245,GO:0032298,GO:0009772,GO:0043565,GO:0030261,GO:0004664,GO:0004665,GO:0051259,GO:0050237,GO:0031297,GO:0045122,GO:0020037,GO:0043590,GO:0015945,GO:0046154,GO:0008270,GO:0046677,GO:0003676,GO:0003677,GO:0003678,GO:0008289,GO:0008802,GO:0009314,GO:0005730,GO:…
MGG_08785	GO:0050784,GO:0052689,GO:0005737,GO:0008239
MGG_14291	GO:0008800,GO:0046914,GO:0071555,GO:0009252,GO:0004040,GO:0005576,GO:0008360,GO:0017000,GO:0009002,GO:0080109,GO:0006450,GO:0016787,GO:0006807,GO:0043864
MGG_05101	GO:0030336,GO:0042753,GO:0005634,GO:0021892,GO:0044550,GO:0048646,GO:0021766,GO:0001161,GO:0060430,GO:0005654,GO:0031128,GO:0060441,GO:0030878,GO:0021795,GO:0005667,GO:0021798,GO:0033327,GO:0030512,GO:0019899,GO:0009405,GO:0006979,GO:0007492,GO:0005829,GO:0048709,GO:0045893,GO:0008134,GO:0060486,GO:0030154,GO:0007626,GO:0009807,GO:0000978,GO:0000981,GO:0006357,GO:0046686,GO:0060510,GO:0010719,GO:…
MGG_00566	GO:0005634,GO:0005635,GO:0043525,GO:0005643,GO:0033292,GO:0043021,GO:0045071,GO:0009744,GO:0043025,GO:0036371,GO:0086036,GO:0005654,GO:0051225,GO:0016409,GO:0034329,GO:0043034,GO:0050714,GO:0045596,GO:0045087,GO:0004128,GO:0001569,GO:0045602,GO:0071203,GO:0005667,GO:1900087,GO:0008237,GO:0086066,GO:0007221,GO:0070198,GO:0071222,GO:0086070,GO:0043065,GO:0043066,GO:0030266,GO:0001085,GO:0005694,GO:…
MGG_02662	GO:0006688,GO:0035252,GO:0016021,GO:0045227,GO:0009405
MGG_08774	GO:0039617,GO:0071555,GO:0004099,GO:0046789,GO:0031176,GO:0005576,GO:0039624,GO:0004040,GO:0042763,GO:0030476,GO:0019213,GO:0005198,GO:0008270,GO:0006032,GO:0000272,GO:0046740,GO:0009877,GO:0016021,GO:0005975,GO:0019031,GO:0006039,GO:0046872,GO:0043864,GO:0046555,GO:0042783,GO:0030435,GO:0030246,GO:0030247,GO:0030248,GO:0005737,GO:0016810,GO:0045493,GO:0019064,GO:0009272,GO:0005628,GO:0009405,GO:…
MGG_05856	GO:0035844,GO:0005125,GO:0045064,GO:0043021,GO:0045071,GO:0048145,GO:0043025,GO:0005141,GO:0032791,GO:0016409,GO:0051225,GO:0070682,GO:0045087,GO:0032800,GO:0000035,GO:0043046,GO:0042025,GO:1903670,GO:0043052,GO:0001070,GO:0051247,GO:0010288,GO:0090160,GO:0085042,GO:0086069,GO:0045111,GO:0043065,GO:0043066,GO:0001085,GO:0000062,GO:1901652,GO:0010313,GO:0035914,GO:0005198,GO:0040014,GO:0008270,GO:…

## Sheet: Sheet6
GO enrichment of up-regulated genes between b1 mutant and Ku80
Class	GO_Name	GO_ID	GO_Level	P_value	EnrichmentScore	HitsGenesCountsInSelectedSet	HitsGenesCountsInBackground	AllGenesCountsInSelectedSet	AllGenesCountsInBackground	GenesOfSelectedSetInGOterm	corrected p-value(BH method)
Molecular function	inhibin binding	GO:0034711	4	1.6932e-06	2.68641	27	144	458	6562	MGG_17677,MGG_07856,MGG_04345,MGG_07626,MGG_03205,MGG_11075,MGG_12817,MGG_01925,MGG_01924,MGG_00832,MGG_08500,MGG_01511,MGG_05085,MGG_04628,MGG_04404,MGG_05723,MGG_04469,MGG_09945,MGG_04432,MGG_04684,MGG_05390,MGG_07595,MGG_07593,MGG_09502,MGG_09735,MGG_08494,MGG_02792,	0.00610736
Molecular function	oxidoreductase activity, acting on NAD(P)H	GO:0016651	4	2.96132e-06	1.53292	101	944	458	6562	MGG_15496,MGG_17677,MGG_07856,MGG_04345,MGG_15019,MGG_07887,MGG_07626,MGG_07627,MGG_02128,MGG_05623,MGG_03205,MGG_04334,MGG_11075,MGG_04323,MGG_14590,MGG_12817,MGG_09645,MGG_07464,MGG_08311,MGG_01918,MGG_07219,MGG_07216,MGG_09632,MGG_17286,MGG_01925,MGG_01924,MGG_00832,MGG_09601,MGG_09602,MGG_11927,MGG_09834,MGG_08500,MGG_17002,MGG_15065,MGG_05017,MGG_08520,MGG_08519,MGG_01511,MGG_01991,MGG_10251…	0.00534073
Molecular function	serine-type peptidase activity	GO:0008236	5	4.28901e-06	1.45871	118	1159	458	6562	MGG_15496,MGG_17677,MGG_07856,MGG_04345,MGG_15018,MGG_15026,MGG_07404,MGG_07884,MGG_07877,MGG_07626,MGG_02127,MGG_03205,MGG_04334,MGG_11075,MGG_09647,MGG_12817,MGG_09645,MGG_05045,MGG_01918,MGG_07219,MGG_08309,MGG_00822,MGG_07216,MGG_09632,MGG_08541,MGG_17286,MGG_01924,MGG_00832,MGG_09841,MGG_11927,MGG_08500,MGG_05017,MGG_09249,MGG_11327,MGG_01511,MGG_01991,MGG_10247,MGG_00440,MGG_13977,MGG_05085…	0.00515682
Molecular function	oxidoreductase activity, acting on the CH-CH group of donors, NAD or NADP as acceptor	GO:0016628	5	4.90602e-06	1.77278	61	493	458	6562	MGG_17677,MGG_15026,MGG_06539,MGG_02127,MGG_03205,MGG_12817,MGG_09645,MGG_07219,MGG_07216,MGG_09632,MGG_11927,MGG_09834,MGG_17002,MGG_11327,MGG_01511,MGG_01991,MGG_08352,MGG_05085,MGG_08349,MGG_07009,MGG_00402,MGG_04628,MGG_09072,MGG_03765,MGG_05723,MGG_15702,MGG_09068,MGG_10499,MGG_03508,MGG_10912,MGG_10910,MGG_04469,MGG_09945,MGG_04251,MGG_02252,MGG_04432,MGG_15100,MGG_06872,MGG_03348,MGG_07580…	0.00442401
Molecular function	licodione synthase activity	GO:0033771	6	1.21163e-05	3.37118	16	68	458	6562	MGG_07856,MGG_04345,MGG_07626,MGG_01925,MGG_01924,MGG_00832,MGG_08500,MGG_04628,MGG_04404,MGG_04469,MGG_09945,MGG_04432,MGG_04684,MGG_05390,MGG_07593,MGG_08494,	0.00874069
Molecular function	serine hydrolase activity	GO:0017171	4	1.34903e-05	1.4255	118	1186	458	6562	MGG_15496,MGG_17677,MGG_07856,MGG_04345,MGG_15018,MGG_15026,MGG_07404,MGG_07884,MGG_07877,MGG_07626,MGG_02127,MGG_03205,MGG_04334,MGG_11075,MGG_09647,MGG_12817,MGG_09645,MGG_05045,MGG_01918,MGG_07219,MGG_08309,MGG_00822,MGG_07216,MGG_09632,MGG_08541,MGG_17286,MGG_01924,MGG_00832,MGG_09841,MGG_11927,MGG_08500,MGG_05017,MGG_09249,MGG_11327,MGG_01511,MGG_01991,MGG_10247,MGG_00440,MGG_13977,MGG_05085…	0.00810989
Molecular function	5-epi-aristolochene-1,3-dihydroxylase activity	GO:0102170	6	1.47791e-05	3.32232	16	69	458	6562	MGG_07856,MGG_04345,MGG_07626,MGG_11075,MGG_01924,MGG_00832,MGG_04628,MGG_04404,MGG_04469,MGG_09945,MGG_04432,MGG_04684,MGG_05390,MGG_07593,MGG_08494,MGG_02792,	0.00761546
Molecular function	hexose oxidase activity	GO:0047979	6	2.41558e-05	3.99838	12	43	458	6562	MGG_15026,MGG_02127,MGG_02818,MGG_09072,MGG_16812,MGG_15702,MGG_00072,MGG_07580,MGG_10961,MGG_09376,MGG_09150,MGG_09189,	0.0108912
Molecular function	melanocortin receptor binding	GO:0031779	7	2.41558e-05	3.99838	12	43	458	6562	MGG_17677,MGG_03205,MGG_12817,MGG_17286,MGG_01511,MGG_03771,MGG_05723,MGG_02261,MGG_07595,MGG_05592,MGG_09502,MGG_09735,	0.0108912
Molecular function	type 3 melanocortin receptor binding	GO:0031781	8	2.41558e-05	3.99838	12	43	458	6562	MGG_17677,MGG_03205,MGG_12817,MGG_17286,MGG_01511,MGG_03771,MGG_05723,MGG_02261,MGG_07595,MGG_05592,MGG_09502,MGG_09735,	0.0108912
Molecular function	type 4 melanocortin receptor binding	GO:0031782	8	2.41558e-05	3.99838	12	43	458	6562	MGG_17677,MGG_03205,MGG_12817,MGG_17286,MGG_01511,MGG_03771,MGG_05723,MGG_02261,MGG_07595,MGG_05592,MGG_09502,MGG_09735,	0.0108912
Molecular function	hydrolase activity	GO:0016787	3	3.19112e-05	1.14057	324	4070	458	6562	MGG_06772,MGG_15496,MGG_17677,MGG_07856,MGG_04345,MGG_04346,MGG_15018,MGG_15026,MGG_07404,MGG_07645,MGG_07884,MGG_07877,MGG_06540,MGG_15485,MGG_07626,MGG_02127,MGG_01270,MGG_14136,MGG_03208,MGG_02114,MGG_05623,MGG_03205,MGG_04334,MGG_11075,MGG_04323,MGG_14109,MGG_12173,MGG_14590,MGG_09647,MGG_07228,MGG_12817,MGG_09645,MGG_05045,MGG_08311,MGG_05046,MGG_08550,MGG_04194,MGG_01918,MGG_07219,MGG_08309…	0.00959198
Molecular function	carotene beta-ring hydroxylase activity	GO:0010291	5	3.84011e-05	3.39975	14	59	458	6562	MGG_07626,MGG_11075,MGG_01925,MGG_01924,MGG_08500,MGG_04628,MGG_04404,MGG_04469,MGG_09945,MGG_04432,MGG_05390,MGG_07593,MGG_08494,MGG_02792,	0.0106548
Molecular function	taxadiene 5-alpha-hydroxylase activity	GO:0050604	5	5.06798e-05	6.26829	7	16	458	6562	MGG_01925,MGG_04628,MGG_04469,MGG_04432,MGG_07593,MGG_08494,MGG_02792,	0.0130573
Molecular function	catalytic activity	GO:0003824	2	5.56788e-05	1.07568	410	5461	458	6562	MGG_01085,MGG_06772,MGG_15496,MGG_17677,MGG_07856,MGG_04345,MGG_04346,MGG_15019,MGG_15018,MGG_15026,MGG_07404,MGG_07645,MGG_07887,MGG_07884,MGG_07877,MGG_07871,MGG_06540,MGG_15485,MGG_07626,MGG_06539,MGG_07627,MGG_02128,MGG_02127,MGG_01270,MGG_03692,MGG_14136,MGG_03208,MGG_02114,MGG_07802,MGG_05623,MGG_03205,MGG_04334,MGG_07602,MGG_13006,MGG_11075,MGG_01293,MGG_04323,MGG_14109,MGG_12173,MGG_14590…	0.0133889
Molecular function	serine-type endopeptidase activity	GO:0004252	6	5.78744e-05	1.41923	105	1060	458	6562	MGG_15496,MGG_17677,MGG_07856,MGG_04345,MGG_15018,MGG_15026,MGG_07404,MGG_07884,MGG_07877,MGG_07626,MGG_02127,MGG_03205,MGG_04334,MGG_11075,MGG_09647,MGG_12817,MGG_09645,MGG_05045,MGG_01918,MGG_07219,MGG_08309,MGG_00822,MGG_07216,MGG_09632,MGG_08541,MGG_17286,MGG_01924,MGG_00832,MGG_09841,MGG_11927,MGG_08500,MGG_05017,MGG_09249,MGG_11327,MGG_01511,MGG_01991,MGG_10247,MGG_00440,MGG_13977,MGG_05085…	0.0130471
Molecular function	mannosyl-oligosaccharide 1,3-1,6-alpha-mannosidase activity	GO:0004572	9	0.000119493	3.08593	14	65	458	6562	MGG_07856,MGG_07626,MGG_11075,MGG_00832,MGG_08500,MGG_04628,MGG_04404,MGG_04469,MGG_09945,MGG_04432,MGG_04684,MGG_07593,MGG_08494,MGG_02792,	0.0253536
Molecular function	spermine transmembrane transporter activity	GO:0000297	7	0.000121089	3.97986	10	36	458	6562	MGG_17677,MGG_03205,MGG_12817,MGG_17286,MGG_01511,MGG_05085,MGG_05723,MGG_07595,MGG_09502,MGG_09735,	0.0242648
Molecular function	oxidoreductase activity	GO:0016491	3	0.000124192	1.1664	268	3292	458	6562	MGG_06772,MGG_15496,MGG_17677,MGG_07856,MGG_04345,MGG_04346,MGG_15019,MGG_15026,MGG_07887,MGG_07884,MGG_07877,MGG_07871,MGG_06540,MGG_15485,MGG_07626,MGG_06539,MGG_07627,MGG_02128,MGG_02127,MGG_01270,MGG_14136,MGG_05623,MGG_03205,MGG_04334,MGG_07602,MGG_11075,MGG_01293,MGG_04323,MGG_14590,MGG_09647,MGG_12817,MGG_09645,MGG_07464,MGG_05045,MGG_08311,MGG_05046,MGG_01918,MGG_07219,MGG_08309,MGG_07216…	0.0235768
Molecular function	oxidoreductase activity, acting on the CH-CH group of donors	GO:0016627	4	0.00013463	1.47225	82	798	458	6562	MGG_17677,MGG_04345,MGG_15026,MGG_07626,MGG_06539,MGG_02127,MGG_03205,MGG_11075,MGG_09647,MGG_12817,MGG_09645,MGG_07219,MGG_08309,MGG_07216,MGG_09632,MGG_17286,MGG_01925,MGG_01924,MGG_11927,MGG_09834,MGG_08500,MGG_17002,MGG_11327,MGG_01511,MGG_01991,MGG_10251,MGG_08352,MGG_05085,MGG_08349,MGG_07009,MGG_00402,MGG_04628,MGG_09072,MGG_03765,MGG_04404,MGG_14674,MGG_05723,MGG_15702,MGG_09068,MGG_10499…	0.0242805
Molecular function	peptidase activity	GO:0008233	4	0.000136966	1.24706	182	2091	458	6562	MGG_15496,MGG_17677,MGG_07856,MGG_04345,MGG_15018,MGG_15026,MGG_07404,MGG_07645,MGG_07884,MGG_07877,MGG_06540,MGG_07626,MGG_02127,MGG_14136,MGG_05623,MGG_03205,MGG_04334,MGG_11075,MGG_14109,MGG_14590,MGG_09647,MGG_12817,MGG_09645,MGG_05045,MGG_05046,MGG_01918,MGG_07219,MGG_08309,MGG_00822,MGG_07216,MGG_09632,MGG_08785,MGG_08541,MGG_17286,MGG_10869,MGG_01924,MGG_00832,MGG_09841,MGG_11927,MGG_15057…	0.0235255
Molecular function	all-trans-retinol binding	GO:1904768	7	0.000139745	2.605	18	99	458	6562	MGG_07856,MGG_04345,MGG_07626,MGG_11075,MGG_01925,MGG_01924,MGG_00832,MGG_08500,MGG_04628,MGG_04404,MGG_04469,MGG_09945,MGG_04432,MGG_04684,MGG_05390,MGG_07593,MGG_08494,MGG_02792,	0.0229118
Molecular function	(R)-6-hydroxynicotine oxidase activity	GO:0018530	7	0.000143618	4.77584	8	24	458	6562	MGG_05046,MGG_02818,MGG_00276,MGG_16812,MGG_00072,MGG_10961,MGG_09376,MGG_09150,	0.0225231
Molecular function	hydroxy-nicotine oxidase activity	GO:0019116	6	0.000143618	4.77584	8	24	458	6562	MGG_05046,MGG_02818,MGG_00276,MGG_16812,MGG_00072,MGG_10961,MGG_09376,MGG_09150,	0.0225231
Molecular function	spermidine transmembrane transporter activity	GO:0015606	7	0.000149634	3.37118	12	51	458	6562	MGG_17677,MGG_03205,MGG_12817,MGG_17286,MGG_11327,MGG_01511,MGG_05085,MGG_05723,MGG_06036,MGG_07595,MGG_09502,MGG_09735,	0.0215892
Molecular function	brain-derived neurotrophic factor-activated receptor activity	GO:0060175	9	0.000161405	7.95973	5	9	458	6562	MGG_07645,MGG_15485,MGG_04253,MGG_07704,MGG_17822,	0.0223919
Molecular function	testosterone 16-alpha-hydroxylase activity	GO:0008390	6	0.00016429	2.49746	19	109	458	6562	MGG_07856,MGG_04345,MGG_07626,MGG_11075,MGG_01925,MGG_01924,MGG_00832,MGG_08500,MGG_04628,MGG_04404,MGG_04469,MGG_09945,MGG_04432,MGG_06872,MGG_04684,MGG_05390,MGG_07593,MGG_08494,MGG_02792,	0.0219479
Molecular function	pyridoxine 4-oxidase activity	GO:0050237	6	0.000185619	5.27856	7	19	458	6562	MGG_15026,MGG_02127,MGG_09072,MGG_15702,MGG_07580,MGG_08487,MGG_09189,	0.0239117
Molecular function	oxidoreductase activity, acting on NAD(P)H, oxygen as acceptor	GO:0050664	5	0.000212173	2.22657	23	148	458	6562	MGG_07887,MGG_02128,MGG_04334,MGG_04323,MGG_14590,MGG_07216,MGG_11927,MGG_17002,MGG_08520,MGG_08352,MGG_08349,MGG_09068,MGG_05101,MGG_02252,MGG_09785,MGG_02095,MGG_10710,MGG_07307,MGG_14956,MGG_12983,MGG_12982,MGG_03414,MGG_14550,	0.02639
Molecular function	FAD binding	GO:0071949	7	0.000220818	1.71018	45	377	458	6562	MGG_15026,MGG_07887,MGG_02128,MGG_02127,MGG_04334,MGG_14590,MGG_09647,MGG_05045,MGG_05046,MGG_01918,MGG_08541,MGG_17286,MGG_01925,MGG_07686,MGG_05017,MGG_08520,MGG_14815,MGG_02818,MGG_00276,MGG_09072,MGG_16812,MGG_15702,MGG_15114,MGG_09931,MGG_07992,MGG_00072,MGG_14232,MGG_07580,MGG_10710,MGG_05595,MGG_10961,MGG_09709,MGG_10709,MGG_07307,MGG_14956,MGG_08297,MGG_08293,MGG_12999,MGG_09376,MGG_09323…	0.0265497
Molecular function	oxidoreductase activity, acting on NAD(P)H, quinone or similar compound as acceptor	GO:0016655	5	0.000225265	1.59195	57	513	458	6562	MGG_15496,MGG_17677,MGG_07627,MGG_05623,MGG_03205,MGG_12817,MGG_09645,MGG_07219,MGG_07216,MGG_09632,MGG_09601,MGG_11927,MGG_09834,MGG_15065,MGG_08519,MGG_01511,MGG_01991,MGG_05084,MGG_05085,MGG_08349,MGG_07009,MGG_00291,MGG_05723,MGG_03977,MGG_09068,MGG_09297,MGG_10912,MGG_02252,MGG_15100,MGG_04212,MGG_12047,MGG_09785,MGG_07595,MGG_05125,MGG_02096,MGG_09502,MGG_05384,MGG_09735,MGG_08405,MGG_07793…	0.0262107
Molecular function	alcohol dehydrogenase (NADP+) activity	GO:0008106	7	0.000229721	1.94804	31	228	458	6562	MGG_17677,MGG_03205,MGG_12817,MGG_07216,MGG_09632,MGG_11927,MGG_05024,MGG_08519,MGG_01511,MGG_05085,MGG_08349,MGG_07009,MGG_00402,MGG_05723,MGG_16813,MGG_09068,MGG_02252,MGG_07595,MGG_05125,MGG_09502,MGG_05384,MGG_09735,MGG_08405,MGG_07793,MGG_07306,MGG_12983,MGG_12982,MGG_10547,MGG_00388,MGG_03414,MGG_14550,	0.0258939
Molecular function	all-trans retinol 3,4-desaturase activity	GO:0061896	5	0.000247263	2.66558	16	86	458	6562	MGG_04345,MGG_07626,MGG_11075,MGG_01925,MGG_01924,MGG_08500,MGG_04628,MGG_04404,MGG_04469,MGG_09945,MGG_04432,MGG_04684,MGG_05390,MGG_07593,MGG_08494,MGG_02792,	0.0270265
Molecular function	all-trans retinal 3,4-desaturase activity	GO:0061897	5	0.000247263	2.66558	16	86	458	6562	MGG_04345,MGG_07626,MGG_11075,MGG_01925,MGG_01924,MGG_08500,MGG_04628,MGG_04404,MGG_04469,MGG_09945,MGG_04432,MGG_04684,MGG_05390,MGG_07593,MGG_08494,MGG_02792,	0.0270265
Molecular function	all-trans retinoic acid 3,4-desaturase activity	GO:0061898	5	0.000247263	2.66558	16	86	458	6562	MGG_04345,MGG_07626,MGG_11075,MGG_01925,MGG_01924,MGG_08500,MGG_04628,MGG_04404,MGG_04469,MGG_09945,MGG_04432,MGG_04684,MGG_05390,MGG_07593,MGG_08494,MGG_02792,	0.0270265
Molecular function	parthenolide 3beta-hydroxylase activity	GO:0102627	6	0.000263466	2.75529	15	78	458	6562	MGG_07856,MGG_04345,MGG_07626,MGG_11075,MGG_01925,MGG_01924,MGG_00832,MGG_08500,MGG_04628,MGG_04404,MGG_04469,MGG_09945,MGG_04432,MGG_04684,MGG_02792,	0.0263978
Molecular function	costunolide 3beta-hydroxylase activity	GO:0102628	6	0.000263466	2.75529	15	78	458	6562	MGG_07856,MGG_04345,MGG_07626,MGG_11075,MGG_01925,MGG_01924,MGG_00832,MGG_08500,MGG_04628,MGG_04404,MGG_04469,MGG_09945,MGG_04432,MGG_04684,MGG_02792,	0.0263978
Molecular function	tri-(coumaroyl or caffeoyl) spermidine meta-hydroxylase activity	GO:0072533	6	0.000266816	3.18389	12	54	458	6562	MGG_07856,MGG_07626,MGG_11075,MGG_01925,MGG_01924,MGG_00832,MGG_08500,MGG_04404,MGG_09945,MGG_04684,MGG_05390,MGG_07593,	0.0253265
Molecular function	tricoumaroylspermidine meta-hydroxylase activity	GO:0072547	7	0.000266816	3.18389	12	54	458	6562	MGG_07856,MGG_07626,MGG_11075,MGG_01925,MGG_01924,MGG_00832,MGG_08500,MGG_04404,MGG_09945,MGG_04684,MGG_05390,MGG_07593,	0.0253265
Molecular function	monocoumaroyl dicaffeoyl spermidine meta-hydroxylase activity	GO:0072549	7	0.000266816	3.18389	12	54	458	6562	MGG_07856,MGG_07626,MGG_11075,MGG_01925,MGG_01924,MGG_00832,MGG_08500,MGG_04404,MGG_09945,MGG_04684,MGG_05390,MGG_07593,	0.0253265
Molecular function	dicoumaroyl monocaffeoyl spermidine meta-hydroxylase activity	GO:0072548	7	0.000266816	3.18389	12	54	458	6562	MGG_07856,MGG_07626,MGG_11075,MGG_01925,MGG_01924,MGG_00832,MGG_08500,MGG_04404,MGG_09945,MGG_04684,MGG_05390,MGG_07593,	0.0253265
Molecular function	quinine 3-monooxygenase activity	GO:0050591	6	0.000301211	2.45614	18	105	458	6562	MGG_07856,MGG_04345,MGG_07626,MGG_11075,MGG_01925,MGG_01924,MGG_08500,MGG_04628,MGG_04404,MGG_04469,MGG_09945,MGG_04432,MGG_06872,MGG_05390,MGG_07593,MGG_14956,MGG_08494,MGG_02792,	0.0258683
Molecular function	1,8-cineole 2-exo-monooxygenase activity	GO:0102320	6	0.000301211	2.45614	18	105	458	6562	MGG_07856,MGG_04345,MGG_07626,MGG_11075,MGG_01925,MGG_01924,MGG_08500,MGG_04628,MGG_04404,MGG_04469,MGG_09945,MGG_04432,MGG_06872,MGG_05390,MGG_07593,MGG_14956,MGG_08494,MGG_02792,	0.0258683
Molecular function	type 1 melanocortin receptor binding	GO:0070996	8	0.000308926	3.9075	9	33	458	6562	MGG_17677,MGG_03205,MGG_12817,MGG_17286,MGG_01511,MGG_05723,MGG_07595,MGG_09502,MGG_09735,	0.0253249
Molecular function	serine-type D-Ala-D-Ala carboxypeptidase activity	GO:0009002	8	0.000320135	3.126	12	55	458	6562	MGG_15026,MGG_02127,MGG_01918,MGG_17286,MGG_05017,MGG_09072,MGG_15702,MGG_14291,MGG_07580,MGG_08486,MGG_09150,MGG_09189,	0.0251027
Molecular function	(S)-canadine synthase activity	GO:0047056	6	0.000320135	3.126	12	55	458	6562	MGG_07856,MGG_07626,MGG_11075,MGG_01924,MGG_00832,MGG_04628,MGG_04404,MGG_04469,MGG_09945,MGG_04684,MGG_05390,MGG_02792,	0.0251027
Molecular function	benzoate 4-monooxygenase activity	GO:0018664	6	0.000326687	2.95647	13	63	458	6562	MGG_07856,MGG_04345,MGG_07626,MGG_01925,MGG_01924,MGG_08500,MGG_04628,MGG_04404,MGG_09945,MGG_05390,MGG_07593,MGG_08494,MGG_02792,	0.0245492
Molecular function	type II site-specific deoxyribonuclease activity	GO:0009036	9	0.00032918	2.31089	20	124	458	6562	MGG_05045,MGG_08309,MGG_04173,MGG_05017,MGG_01991,MGG_02818,MGG_00276,MGG_16812,MGG_09931,MGG_00072,MGG_11608,MGG_05595,MGG_10961,MGG_09139,MGG_09376,MGG_03826,MGG_00141,MGG_02583,MGG_13464,MGG_09150,	0.0242317
Molecular function	bile acid transmembrane transporter activity	GO:0015125	9	0.000339945	2.43297	18	106	458	6562	MGG_17677,MGG_07856,MGG_15018,MGG_07626,MGG_11075,MGG_08309,MGG_01925,MGG_00832,MGG_08500,MGG_04404,MGG_09931,MGG_04684,MGG_07595,MGG_07593,MGG_05595,MGG_00978,MGG_00141,MGG_02583,	0.0240428
Molecular function	triphosphoric monoester hydrolase activity	GO:0016793	6	0.000372694	2.7859	14	72	458	6562	MGG_07856,MGG_04345,MGG_07626,MGG_11075,MGG_07686,MGG_04628,MGG_04404,MGG_04469,MGG_09945,MGG_04432,MGG_04684,MGG_05390,MGG_09709,MGG_02792,	0.025852
Molecular function	dGTPase activity	GO:0008832	7	0.000372694	2.7859	14	72	458	6562	MGG_07856,MGG_04345,MGG_07626,MGG_11075,MGG_07686,MGG_04628,MGG_04404,MGG_04469,MGG_09945,MGG_04432,MGG_04684,MGG_05390,MGG_09709,MGG_02792,	0.025852
Molecular function	histidine-tRNA ligase activity	GO:0004821	6	0.000372694	2.7859	14	72	458	6562	MGG_07856,MGG_04345,MGG_01918,MGG_17286,MGG_01925,MGG_00832,MGG_04628,MGG_04469,MGG_09945,MGG_04432,MGG_05390,MGG_07593,MGG_08494,MGG_02792,	0.025852
Molecular function	arachidonic acid 11,12-epoxygenase activity	GO:0008405	7	0.000382934	2.41024	18	107	458	6562	MGG_07856,MGG_04345,MGG_11075,MGG_01925,MGG_01924,MGG_00832,MGG_08500,MGG_04628,MGG_04404,MGG_04469,MGG_09945,MGG_04432,MGG_06872,MGG_04684,MGG_05390,MGG_07593,MGG_08494,MGG_02792,	0.0251135
Molecular function	oxidoreductase activity, acting on the CH-NH group of donors	GO:0016645	4	0.000393794	1.65594	46	398	458	6562	MGG_07856,MGG_04345,MGG_07887,MGG_07626,MGG_02128,MGG_01270,MGG_11075,MGG_09645,MGG_05045,MGG_05046,MGG_07219,MGG_08309,MGG_07216,MGG_01925,MGG_11927,MGG_15065,MGG_01991,MGG_14815,MGG_05084,MGG_00611,MGG_02818,MGG_00276,MGG_04404,MGG_16812,MGG_09931,MGG_00072,MGG_04684,MGG_05390,MGG_10712,MGG_05595,MGG_10961,MGG_14954,MGG_10357,MGG_14956,MGG_08297,MGG_09376,MGG_09323,MGG_12982,MGG_00978,MGG_08494…	0.0253645
Molecular function	activin receptor binding	GO:0070697	7	0.000432358	2.74774	14	73	458	6562	MGG_07856,MGG_04345,MGG_07626,MGG_11075,MGG_14590,MGG_00832,MGG_08500,MGG_04628,MGG_04404,MGG_04469,MGG_15114,MGG_04432,MGG_05390,MGG_10710,	0.0273599
Molecular function	transition metal ion transmembrane transporter activity	GO:0046915	8	0.00043442	1.69509	42	355	458	6562	MGG_17677,MGG_07626,MGG_01270,MGG_05623,MGG_03205,MGG_07228,MGG_12817,MGG_08309,MGG_07216,MGG_01924,MGG_11927,MGG_08500,MGG_05233,MGG_01511,MGG_05085,MGG_04628,MGG_04890,MGG_04404,MGG_05723,MGG_00464,MGG_04469,MGG_09945,MGG_09941,MGG_09931,MGG_02252,MGG_04432,MGG_11608,MGG_10750,MGG_07595,MGG_07593,MGG_05595,MGG_09502,MGG_10357,MGG_09139,MGG_12982,MGG_08494,MGG_10534,MGG_03414,MGG_00141,MGG_02583…	0.0270165
Molecular function	oxidoreductase activity, acting on paired donors, with incorporation or reduction of molecular oxygen, NAD(P)H as one donor, and incorporation of one atom of oxygen	GO:0016709	5	0.000466025	1.64355	46	401	458	6562	MGG_17677,MGG_07856,MGG_04345,MGG_07887,MGG_07626,MGG_02128,MGG_03205,MGG_04334,MGG_11075,MGG_14590,MGG_12817,MGG_07464,MGG_08541,MGG_01925,MGG_01924,MGG_00832,MGG_09834,MGG_08500,MGG_08520,MGG_01511,MGG_05085,MGG_00611,MGG_04628,MGG_04404,MGG_05723,MGG_04469,MGG_09945,MGG_15114,MGG_04432,MGG_04212,MGG_06872,MGG_04684,MGG_05390,MGG_07595,MGG_07593,MGG_10710,MGG_09502,MGG_09735,MGG_10709,MGG_07307…	0.0284907
Molecular function	steroid 17-alpha-monooxygenase activity	GO:0004508	6	0.000471638	2.30697	19	118	458	6562	MGG_07856,MGG_04345,MGG_07626,MGG_11075,MGG_01925,MGG_01924,MGG_00832,MGG_08500,MGG_04628,MGG_04404,MGG_01336,MGG_04469,MGG_09945,MGG_04432,MGG_06872,MGG_04684,MGG_05390,MGG_08458,MGG_07593,	0.0283533
Molecular function	17-alpha-hydroxyprogesterone aldolase activity	GO:0047442	6	0.000471638	2.30697	19	118	458	6562	MGG_07856,MGG_04345,MGG_07626,MGG_11075,MGG_01925,MGG_01924,MGG_00832,MGG_08500,MGG_04628,MGG_04404,MGG_01336,MGG_04469,MGG_09945,MGG_04432,MGG_06872,MGG_04684,MGG_05390,MGG_08458,MGG_07593,	0.0283533
Molecular function	hydroperoxy icosatetraenoate dehydratase activity	GO:0106256	6	0.000471638	2.30697	19	118	458	6562	MGG_07856,MGG_04345,MGG_07626,MGG_01925,MGG_01924,MGG_00832,MGG_08500,MGG_04628,MGG_04404,MGG_04469,MGG_09945,MGG_04432,MGG_06872,MGG_04684,MGG_05390,MGG_07593,MGG_06058,MGG_08494,MGG_02792,	0.0283533
Molecular function	phosphopyruvate hydratase activity	GO:0004634	6	0.000474728	2.03516	25	176	458	6562	MGG_07856,MGG_04345,MGG_07626,MGG_05045,MGG_08309,MGG_01925,MGG_01924,MGG_00832,MGG_08500,MGG_01991,MGG_00440,MGG_04628,MGG_04404,MGG_04469,MGG_09945,MGG_09931,MGG_04432,MGG_04684,MGG_05390,MGG_07593,MGG_05595,MGG_08494,MGG_00141,MGG_02583,MGG_00593,	0.0271801
Molecular function	vitamin D 24-hydroxylase activity	GO:0070576	5	0.000479455	2.19619	21	137	458	6562	MGG_07856,MGG_04345,MGG_07626,MGG_11075,MGG_01925,MGG_01924,MGG_00832,MGG_08500,MGG_04628,MGG_04404,MGG_04469,MGG_09945,MGG_04432,MGG_06872,MGG_04684,MGG_05390,MGG_07593,MGG_14956,MGG_06058,MGG_08494,MGG_02792,	0.0270218
Molecular function	trans-1,2-dihydrobenzene-1,2-diol dehydrogenase activity	GO:0047115	6	0.000479633	3.41131	10	42	458	6562	MGG_17677,MGG_03205,MGG_12817,MGG_01511,MGG_05085,MGG_05723,MGG_10499,MGG_07595,MGG_09502,MGG_09735,	0.026616
Molecular function	brain-derived neurotrophic factor binding	GO:0048403	6	0.000489965	5.37282	6	16	458	6562	MGG_07645,MGG_15485,MGG_09834,MGG_04253,MGG_07704,MGG_17822,	0.0267773
Molecular function	aldehyde-lyase activity	GO:0016832	5	0.000492606	1.73944	38	313	458	6562	MGG_07856,MGG_04345,MGG_15026,MGG_07626,MGG_02127,MGG_01270,MGG_11075,MGG_01925,MGG_01924,MGG_00832,MGG_08500,MGG_11327,MGG_14819,MGG_02817,MGG_04628,MGG_09072,MGG_04404,MGG_14674,MGG_15702,MGG_01336,MGG_04469,MGG_09945,MGG_04432,MGG_06872,MGG_04684,MGG_11608,MGG_07580,MGG_05390,MGG_08458,MGG_06036,MGG_07593,MGG_10357,MGG_09139,MGG_17828,MGG_02583,MGG_13464,MGG_09189,MGG_13895,	0.0265199
Molecular function	midchain alkane hydroxylase activity	GO:0080133	6	0.000524621	3.15205	11	50	458	6562	MGG_07626,MGG_01924,MGG_08500,MGG_04628,MGG_04404,MGG_04469,MGG_09945,MGG_05390,MGG_07593,MGG_08494,MGG_02792,	0.027828
Molecular function	glucan 1,4-alpha-maltohexaosidase activity	GO:0033927	6	0.000526115	6.5125	5	11	458	6562	MGG_07645,MGG_04847,MGG_04253,MGG_07704,MGG_17822,	0.0275028
Molecular function	carboxypeptidase activity	GO:0004180	6	0.000526771	1.90595	29	218	458	6562	MGG_15026,MGG_07645,MGG_02127,MGG_14109,MGG_01918,MGG_07216,MGG_17286,MGG_11927,MGG_05017,MGG_09072,MGG_09071,MGG_15702,MGG_09068,MGG_12442,MGG_01336,MGG_04847,MGG_14291,MGG_04253,MGG_02252,MGG_07704,MGG_07580,MGG_09785,MGG_12982,MGG_08486,MGG_17822,MGG_03414,MGG_14550,MGG_09150,MGG_09189,	0.0271437
Molecular function	testosterone 6-beta-hydroxylase activity	GO:0050649	6	0.000559441	2.22132	20	129	458	6562	MGG_07856,MGG_04345,MGG_07626,MGG_11075,MGG_01925,MGG_01924,MGG_00832,MGG_08500,MGG_04628,MGG_04404,MGG_04469,MGG_09945,MGG_04432,MGG_06872,MGG_04684,MGG_05390,MGG_07593,MGG_14956,MGG_08494,MGG_02792,	0.0284212
Molecular function	aldo-keto reductase (NADP) activity	GO:0004033	6	0.00057119	1.85064	31	240	458	6562	MGG_17677,MGG_03205,MGG_12817,MGG_07216,MGG_09632,MGG_11927,MGG_05024,MGG_08519,MGG_01511,MGG_05085,MGG_08349,MGG_07009,MGG_00402,MGG_05723,MGG_16813,MGG_09068,MGG_02252,MGG_07595,MGG_05125,MGG_09502,MGG_05384,MGG_09735,MGG_08405,MGG_07793,MGG_07306,MGG_12983,MGG_12982,MGG_10547,MGG_00388,MGG_03414,MGG_14550,	0.028615
Molecular function	ATPase-coupled cation transmembrane transporter activity	GO:0019829	7	0.000597468	1.50686	61	580	458	6562	MGG_15496,MGG_17677,MGG_07856,MGG_04345,MGG_07626,MGG_05623,MGG_03205,MGG_14590,MGG_09647,MGG_12817,MGG_05046,MGG_01918,MGG_08309,MGG_07216,MGG_17286,MGG_11716,MGG_01925,MGG_01924,MGG_00832,MGG_11927,MGG_06326,MGG_08500,MGG_05017,MGG_01511,MGG_05085,MGG_02818,MGG_04628,MGG_04890,MGG_04404,MGG_05723,MGG_16812,MGG_03977,MGG_04852,MGG_09068,MGG_04469,MGG_09945,MGG_09931,MGG_02252,MGG_06006,MGG_05390…	0.0295215
Molecular function	flavonoid 3',5'-hydroxylase activity	GO:0033772	6	0.00061882	2.46495	16	93	458	6562	MGG_07856,MGG_04345,MGG_07626,MGG_11075,MGG_01925,MGG_01924,MGG_00832,MGG_08500,MGG_04628,MGG_04404,MGG_09945,MGG_04432,MGG_04684,MGG_05390,MGG_07593,MGG_08494,	0.0301633
Molecular function	laurate hydroxylase activity	GO:0102116	6	0.00061882	2.46495	16	93	458	6562	MGG_07856,MGG_04345,MGG_07626,MGG_11075,MGG_01925,MGG_01924,MGG_04628,MGG_04404,MGG_04469,MGG_09945,MGG_04432,MGG_06872,MGG_05390,MGG_07593,MGG_08494,MGG_02792,	0.0301633
Molecular function	16-hydroxypalmitate dehydrogenase activity	GO:0103002	6	0.00061882	2.46495	16	93	458	6562	MGG_07856,MGG_04345,MGG_07626,MGG_11075,MGG_01925,MGG_01924,MGG_04628,MGG_04404,MGG_04469,MGG_09945,MGG_04432,MGG_06872,MGG_05390,MGG_07593,MGG_08494,MGG_02792,	0.0301633
Molecular function	vitamin D3 25-hydroxylase activity	GO:0030343	6	0.000619376	2.20423	20	130	458	6562	MGG_07856,MGG_04345,MGG_07626,MGG_11075,MGG_01925,MGG_01924,MGG_00832,MGG_08500,MGG_04628,MGG_04404,MGG_04469,MGG_09945,MGG_04432,MGG_06872,MGG_04684,MGG_05390,MGG_07593,MGG_14956,MGG_08494,MGG_02792,	0.0290141
Molecular function	hydrolase activity, hydrolyzing O-glycosyl compounds	GO:0004553	5	0.000622733	1.31175	116	1267	458	6562	MGG_06772,MGG_15496,MGG_07856,MGG_04345,MGG_07645,MGG_07626,MGG_14136,MGG_11075,MGG_09645,MGG_05045,MGG_08311,MGG_05046,MGG_08550,MGG_01918,MGG_07219,MGG_08309,MGG_07216,MGG_09632,MGG_10400,MGG_17286,MGG_01925,MGG_01924,MGG_00832,MGG_09601,MGG_11927,MGG_08989,MGG_08500,MGG_08537,MGG_10814,MGG_03085,MGG_08774,MGG_07686,MGG_08772,MGG_05017,MGG_01991,MGG_14602,MGG_14819,MGG_00440,MGG_11554,MGG_10431…	0.0287974
Molecular function	indanol dehydrogenase activity	GO:0047718	6	0.000624912	3.58188	9	36	458	6562	MGG_17677,MGG_03205,MGG_12817,MGG_01511,MGG_05085,MGG_05723,MGG_07595,MGG_09502,MGG_09735,	0.0285324
Molecular function	NADPH binding	GO:0070402	7	0.00063101	1.70358	39	328	458	6562	MGG_07887,MGG_02128,MGG_11075,MGG_14590,MGG_09645,MGG_07219,MGG_07216,MGG_09632,MGG_01925,MGG_11927,MGG_09834,MGG_17002,MGG_10814,MGG_08520,MGG_08519,MGG_08352,MGG_08349,MGG_03765,MGG_16813,MGG_10499,MGG_09297,MGG_10912,MGG_15114,MGG_02252,MGG_15100,MGG_09785,MGG_10710,MGG_07307,MGG_08293,MGG_14943,MGG_10106,MGG_09323,MGG_12983,MGG_12982,MGG_05841,MGG_15886,MGG_03414,MGG_02103,MGG_14550,	0.0284506
Molecular function	indoleacetaldoxime dehydratase activity	GO:0047720	4	0.000632689	2.91407	12	59	458	6562	MGG_07856,MGG_07626,MGG_11075,MGG_00832,MGG_08500,MGG_04404,MGG_04469,MGG_09945,MGG_04684,MGG_05390,MGG_07593,MGG_02792,	0.0281742
Molecular function	steroid dehydrogenase activity, acting on the CH-OH group of donors, NAD or NADP as acceptor	GO:0033764	6	0.000646851	1.93421	27	200	458	6562	MGG_17677,MGG_03205,MGG_04323,MGG_12817,MGG_05045,MGG_07216,MGG_11927,MGG_08989,MGG_01511,MGG_09014,MGG_05085,MGG_08349,MGG_07009,MGG_05723,MGG_15731,MGG_09068,MGG_10274,MGG_02252,MGG_07595,MGG_07594,MGG_09502,MGG_09735,MGG_07793,MGG_12983,MGG_12982,MGG_03414,MGG_14550,	0.0284536
Molecular function	alpha-mannosidase activity	GO:0004559	7	0.000650547	2.24977	19	121	458	6562	MGG_07856,MGG_07626,MGG_11075,MGG_09645,MGG_07219,MGG_00832,MGG_08500,MGG_04628,MGG_04404,MGG_10912,MGG_04469,MGG_09945,MGG_04432,MGG_15100,MGG_04684,MGG_07593,MGG_08494,MGG_02793,MGG_02792,	0.0282714
Molecular function	steroid dehydrogenase activity	GO:0016229	4	0.000681493	1.90128	28	211	458	6562	MGG_17677,MGG_03205,MGG_04323,MGG_12817,MGG_05045,MGG_07216,MGG_11927,MGG_08989,MGG_08519,MGG_01511,MGG_09014,MGG_05085,MGG_08349,MGG_07009,MGG_05723,MGG_15731,MGG_09068,MGG_10274,MGG_02252,MGG_07595,MGG_07594,MGG_09502,MGG_09735,MGG_07793,MGG_12983,MGG_12982,MGG_03414,MGG_14550,	0.0292636
Molecular function	restriction endodeoxyribonuclease activity	GO:0015666	8	0.00068479	2.18741	20	131	458	6562	MGG_05045,MGG_08309,MGG_04173,MGG_05017,MGG_01991,MGG_02818,MGG_00276,MGG_16812,MGG_09931,MGG_00072,MGG_11608,MGG_05595,MGG_10961,MGG_09139,MGG_09376,MGG_03826,MGG_00141,MGG_02583,MGG_13464,MGG_09150,	0.0290592
Molecular function	pyridoxal transmembrane transporter activity	GO:0031925	7	0.000706835	4.36055	7	23	458	6562	MGG_17677,MGG_03205,MGG_12817,MGG_01511,MGG_05723,MGG_07595,MGG_09502,	0.029646
Molecular function	pyridoxamine transmembrane transporter activity	GO:0031927	7	0.000706835	4.36055	7	23	458	6562	MGG_17677,MGG_03205,MGG_12817,MGG_01511,MGG_05723,MGG_07595,MGG_09502,	0.029646
Molecular function	pyridoxine transmembrane transporter activity	GO:0031928	7	0.000706835	4.36055	7	23	458	6562	MGG_17677,MGG_03205,MGG_12817,MGG_01511,MGG_05723,MGG_07595,MGG_09502,	0.029646
Molecular function	lactose binding	GO:0030395	6	0.000712932	3.25625	10	44	458	6562	MGG_01925,MGG_01924,MGG_04628,MGG_04469,MGG_09945,MGG_04432,MGG_06872,MGG_04684,MGG_08494,MGG_02792,	0.0288938
Molecular function	tripeptidyl-peptidase activity	GO:0008240	7	0.00071303	5.05677	6	17	458	6562	MGG_07404,MGG_13977,MGG_10445,MGG_08436,MGG_00940,MGG_07559,	0.0285767
Molecular function	mandelonitrile lyase activity	GO:0046593	6	0.00071303	5.05677	6	17	458	6562	MGG_15026,MGG_02127,MGG_09072,MGG_15702,MGG_07580,MGG_09189,	0.0285767
Molecular function	NADH binding	GO:0070404	7	0.000714557	1.95034	26	191	458	6562	MGG_07856,MGG_04345,MGG_07626,MGG_14590,MGG_07216,MGG_17286,MGG_01924,MGG_11927,MGG_09834,MGG_08500,MGG_10814,MGG_08520,MGG_01991,MGG_04404,MGG_09068,MGG_09945,MGG_15114,MGG_02252,MGG_05390,MGG_07593,MGG_10710,MGG_08293,MGG_12982,MGG_03414,MGG_14550,MGG_02792,	0.0280153
Molecular function	terpene synthase activity	GO:0010333	6	0.000721948	2.23133	19	122	458	6562	MGG_07856,MGG_04345,MGG_07626,MGG_11075,MGG_01925,MGG_01924,MGG_00832,MGG_08500,MGG_04628,MGG_04404,MGG_04469,MGG_09945,MGG_04432,MGG_06872,MGG_04684,MGG_05390,MGG_07593,MGG_08494,MGG_02792,	0.0280007
Molecular function	endopeptidase activity	GO:0004175	5	0.000749192	1.24481	153	1761	458	6562	MGG_15496,MGG_17677,MGG_07856,MGG_04345,MGG_15018,MGG_15026,MGG_07404,MGG_07645,MGG_07884,MGG_07877,MGG_07626,MGG_02127,MGG_14136,MGG_03205,MGG_04334,MGG_11075,MGG_09647,MGG_12817,MGG_09645,MGG_05045,MGG_05046,MGG_01918,MGG_07219,MGG_08309,MGG_00822,MGG_07216,MGG_09632,MGG_08541,MGG_17286,MGG_10869,MGG_01924,MGG_00832,MGG_09841,MGG_11927,MGG_09834,MGG_08500,MGG_05017,MGG_08519,MGG_09249,MGG_11327…	0.0287483
Molecular function	vitamin D 25-hydroxylase activity	GO:0070643	5	0.000756089	2.17083	20	132	458	6562	MGG_07856,MGG_04345,MGG_07626,MGG_11075,MGG_01925,MGG_01924,MGG_00832,MGG_08500,MGG_04628,MGG_04404,MGG_04469,MGG_09945,MGG_04432,MGG_06872,MGG_04684,MGG_05390,MGG_07593,MGG_14956,MGG_08494,MGG_02792,	0.0287075
Molecular function	steroid binding	GO:0005496	4	0.000762876	1.51797	57	538	458	6562	MGG_06772,MGG_17677,MGG_07856,MGG_04345,MGG_07626,MGG_03205,MGG_11075,MGG_12817,MGG_07216,MGG_05059,MGG_11716,MGG_01925,MGG_01924,MGG_00832,MGG_11927,MGG_09834,MGG_08500,MGG_15065,MGG_03085,MGG_01511,MGG_01991,MGG_10247,MGG_14815,MGG_05085,MGG_13935,MGG_04628,MGG_04890,MGG_04404,MGG_09091,MGG_05723,MGG_04852,MGG_09068,MGG_03755,MGG_03508,MGG_10274,MGG_04469,MGG_09945,MGG_09941,MGG_02252,MGG_04432…	0.0286635
Molecular function	neurotrophin binding	GO:0043121	5	0.000775713	3.48507	9	37	458	6562	MGG_07645,MGG_15485,MGG_09834,MGG_04253,MGG_12047,MGG_07704,MGG_05384,MGG_04922,MGG_17822,	0.0288453
Molecular function	estrogen 2-hydroxylase activity	GO:0101021	6	0.000779372	2.11886	21	142	458	6562	MGG_07856,MGG_04345,MGG_07626,MGG_11075,MGG_01925,MGG_01924,MGG_00832,MGG_08500,MGG_04628,MGG_04404,MGG_04469,MGG_09945,MGG_04432,MGG_06872,MGG_04684,MGG_05390,MGG_07593,MGG_14956,MGG_06058,MGG_08494,MGG_02792,	0.0286857
Molecular function	3-oxo-glutaryl-[acp] methyl ester reductase activity	GO:0102131	6	0.000779372	2.11886	21	142	458	6562	MGG_09645,MGG_07219,MGG_07216,MGG_11927,MGG_09834,MGG_08349,MGG_07009,MGG_09068,MGG_10912,MGG_02252,MGG_15100,MGG_09785,MGG_08200,MGG_08405,MGG_07793,MGG_14943,MGG_12983,MGG_12982,MGG_03414,MGG_14550,MGG_09398,	0.0286857
Molecular function	3-oxo-pimeloyl-[acp] methyl ester reductase activity	GO:0102132	6	0.000779372	2.11886	21	142	458	6562	MGG_09645,MGG_07219,MGG_07216,MGG_11927,MGG_09834,MGG_08349,MGG_07009,MGG_09068,MGG_10912,MGG_02252,MGG_15100,MGG_09785,MGG_08200,MGG_08405,MGG_07793,MGG_14943,MGG_12983,MGG_12982,MGG_03414,MGG_14550,MGG_09398,	0.0286857
Molecular function	3-oxoacyl-[acyl-carrier-protein] reductase (NADPH) activity	GO:0004316	7	0.000779372	2.11886	21	142	458	6562	MGG_09645,MGG_07219,MGG_07216,MGG_11927,MGG_09834,MGG_08349,MGG_07009,MGG_09068,MGG_10912,MGG_02252,MGG_15100,MGG_09785,MGG_08200,MGG_08405,MGG_07793,MGG_14943,MGG_12983,MGG_12982,MGG_03414,MGG_14550,MGG_09398,	0.0286857
Molecular function	serine-type exopeptidase activity	GO:0070008	6	0.000779372	2.11886	21	142	458	6562	MGG_15026,MGG_07404,MGG_02127,MGG_01918,MGG_17286,MGG_05017,MGG_09249,MGG_13977,MGG_10445,MGG_09072,MGG_15702,MGG_01336,MGG_14291,MGG_08436,MGG_07580,MGG_00940,MGG_07559,MGG_08486,MGG_17822,MGG_09150,MGG_09189,	0.0286857
Molecular function	arachidonic acid omega-hydroxylase activity	GO:0052869	6	0.000799997	2.21319	19	123	458	6562	MGG_07856,MGG_04345,MGG_07626,MGG_11075,MGG_01925,MGG_01924,MGG_00832,MGG_08500,MGG_04628,MGG_04404,MGG_04469,MGG_09945,MGG_04432,MGG_06872,MGG_04684,MGG_05390,MGG_07593,MGG_08494,MGG_02792,	0.0280154
Molecular function	taxoid 14-beta-hydroxylase activity	GO:0036203	6	0.000850507	5.9698	5	12	458	6562	MGG_04628,MGG_04432,MGG_07593,MGG_08494,MGG_02792,	0.0294979
Molecular function	2-hydroxyisoflavanone synthase activity	GO:0033770	6	0.000867768	2.5716	14	78	458	6562	MGG_07856,MGG_04345,MGG_07626,MGG_11075,MGG_01925,MGG_01924,MGG_00832,MGG_08500,MGG_04628,MGG_04404,MGG_04469,MGG_04432,MGG_05390,MGG_07593,	0.0298099
Molecular function	naringenin,NADPH:oxygen oxidoreductase activity	GO:0102604	6	0.000867768	2.5716	14	78	458	6562	MGG_07856,MGG_04345,MGG_07626,MGG_11075,MGG_01925,MGG_01924,MGG_00832,MGG_08500,MGG_04628,MGG_04404,MGG_04469,MGG_04432,MGG_05390,MGG_07593,	0.0298099
Molecular function	liquiritigenin,NADPH:oxygen oxidoreductase activity	GO:0102668	6	0.000867768	2.5716	14	78	458	6562	MGG_07856,MGG_04345,MGG_07626,MGG_11075,MGG_01925,MGG_01924,MGG_00832,MGG_08500,MGG_04628,MGG_04404,MGG_04469,MGG_04432,MGG_05390,MGG_07593,	0.0298099
Molecular function	galactose binding	GO:0005534	5	0.000884964	2.97363	11	53	458	6562	MGG_01925,MGG_01924,MGG_04628,MGG_15731,MGG_04469,MGG_09945,MGG_04432,MGG_06872,MGG_04684,MGG_08494,MGG_02792,	0.0295561
Molecular function	ATPase-coupled ion transmembrane transporter activity	GO:0042625	5	0.000890115	1.47805	62	601	458	6562	MGG_15496,MGG_17677,MGG_07856,MGG_04345,MGG_07626,MGG_05623,MGG_03205,MGG_14590,MGG_09647,MGG_12817,MGG_05046,MGG_01918,MGG_08309,MGG_07216,MGG_17286,MGG_11716,MGG_01925,MGG_01924,MGG_00832,MGG_11927,MGG_06326,MGG_08500,MGG_05017,MGG_01511,MGG_05085,MGG_02818,MGG_04628,MGG_04890,MGG_04404,MGG_05723,MGG_16812,MGG_03977,MGG_04852,MGG_09068,MGG_04469,MGG_09945,MGG_09941,MGG_09931,MGG_02252,MGG_06006…	0.0294554
Molecular function	pyranose dehydrogenase (acceptor) activity	GO:0033718	5	0.000938748	4.17886	7	24	458	6562	MGG_15026,MGG_02127,MGG_09072,MGG_15702,MGG_07580,MGG_08487,MGG_09189,	0.0307824
Molecular function	protopanaxadiol 6-hydroxylase activity	GO:0102557	6	0.000938748	4.17886	7	24	458	6562	MGG_08500,MGG_04628,MGG_04432,MGG_05390,MGG_07593,MGG_08494,MGG_02792,	0.0307824
Molecular function	clathrin heavy chain binding	GO:0032050	5	0.000938748	4.17886	7	24	458	6562	MGG_06540,MGG_09071,MGG_15731,MGG_04847,MGG_04253,MGG_07704,MGG_17822,	0.0307824
Molecular function	flavin adenine dinucleotide binding	GO:0050660	6	0.000945146	1.42107	73	736	458	6562	MGG_15019,MGG_15026,MGG_07887,MGG_02128,MGG_02127,MGG_04334,MGG_14590,MGG_09647,MGG_05045,MGG_05046,MGG_01918,MGG_08541,MGG_17286,MGG_01925,MGG_00832,MGG_09602,MGG_09834,MGG_08500,MGG_15065,MGG_07686,MGG_05017,MGG_08520,MGG_01991,MGG_10251,MGG_14815,MGG_02818,MGG_00275,MGG_00276,MGG_04628,MGG_03771,MGG_09072,MGG_13578,MGG_16812,MGG_03977,MGG_15702,MGG_12210,MGG_04469,MGG_15114,MGG_09931,MGG_07992…	0.0301694
Molecular function	germacrene A hydroxylase activity	GO:0106223	5	0.000945578	2.66082	13	70	458	6562	MGG_07856,MGG_04345,MGG_07626,MGG_11075,MGG_04628,MGG_04404,MGG_04469,MGG_09945,MGG_04432,MGG_04684,MGG_05390,MGG_07593,MGG_02792,	0.0299184
Molecular function	jasmonoyl-isoleucine-12-hydroxylase activity	GO:0052694	5	0.000954875	3.39336	9	38	458	6562	MGG_07856,MGG_04345,MGG_07626,MGG_08500,MGG_04404,MGG_04469,MGG_09945,MGG_08494,MGG_02792,	0.0299499
Molecular function	4'-methoxyisoflavone 2'-hydroxylase activity	GO:0047957	6	0.000954875	3.39336	9	38	458	6562	MGG_07856,MGG_01924,MGG_00832,MGG_08500,MGG_04628,MGG_04404,MGG_04432,MGG_04684,MGG_02792,	0.0299499
Molecular function	methyltetrahydroprotoberberine 14-monooxygenase activity	GO:0047084	6	0.00100827	2.77307	12	62	458	6562	MGG_07856,MGG_04345,MGG_07626,MGG_01925,MGG_00832,MGG_08500,MGG_04404,MGG_04432,MGG_04684,MGG_05390,MGG_07593,MGG_08494,	0.0310839
Molecular function	ferrochelatase activity	GO:0004325	4	0.0010326	3.11468	10	46	458	6562	MGG_15496,MGG_17677,MGG_03205,MGG_12817,MGG_17286,MGG_01511,MGG_05723,MGG_07595,MGG_09502,MGG_09735,	0.0315642
Molecular function	cholesterol monooxygenase (side-chain-cleaving) activity	GO:0008386	6	0.00103314	2.22323	18	116	458	6562	MGG_07856,MGG_04345,MGG_07626,MGG_11075,MGG_01924,MGG_00832,MGG_08500,MGG_04628,MGG_04404,MGG_04469,MGG_09945,MGG_04432,MGG_04684,MGG_05390,MGG_07593,MGG_14956,MGG_08494,MGG_02792,	0.0313155
Molecular function	ribonuclease III activity	GO:0004525	9	0.00104309	2.91857	11	54	458	6562	MGG_07856,MGG_01925,MGG_01924,MGG_00832,MGG_08500,MGG_04628,MGG_04404,MGG_04432,MGG_04684,MGG_09996,MGG_07593,	0.0313537
Molecular function	sodium:proton antiporter activity	GO:0015385	10	0.00104309	2.91857	11	54	458	6562	MGG_17677,MGG_07627,MGG_09645,MGG_07219,MGG_09834,MGG_10912,MGG_15100,MGG_07595,MGG_06058,MGG_08252,MGG_01469,	0.0313537
Molecular function	double-stranded RNA-specific ribonuclease activity	GO:0032296	7	0.00104309	2.91857	11	54	458	6562	MGG_07856,MGG_01925,MGG_01924,MGG_00832,MGG_08500,MGG_04628,MGG_04404,MGG_04432,MGG_04684,MGG_09996,MGG_07593,	0.0313537
Molecular function	cholestanetriol 26-monooxygenase activity	GO:0047749	6	0.00108003	2.27633	17	107	458	6562	MGG_07856,MGG_04345,MGG_07626,MGG_11075,MGG_01925,MGG_01924,MGG_00832,MGG_04628,MGG_04404,MGG_04469,MGG_09945,MGG_04432,MGG_04684,MGG_05390,MGG_07593,MGG_08494,MGG_02792,	0.0316721
Molecular function	inositol 2-dehydrogenase activity	GO:0050112	8	0.00108575	2.62335	13	71	458	6562	MGG_07856,MGG_04345,MGG_07626,MGG_01924,MGG_08500,MGG_04628,MGG_10499,MGG_09945,MGG_04432,MGG_04684,MGG_05390,MGG_07593,MGG_02792,	0.031583
Molecular function	11-cis-retinal 3,4-desaturase activity	GO:0061899	5	0.00108575	2.62335	13	71	458	6562	MGG_07626,MGG_01924,MGG_08500,MGG_04628,MGG_04404,MGG_04469,MGG_09945,MGG_04432,MGG_04684,MGG_05390,MGG_07593,MGG_08494,MGG_02792,	0.031583
Molecular function	oxidoreductase activity, acting on NAD(P)H, heme protein as acceptor	GO:0016653	5	0.00110657	1.95375	24	176	458	6562	MGG_07856,MGG_04345,MGG_15019,MGG_07626,MGG_11075,MGG_01925,MGG_01924,MGG_00832,MGG_09602,MGG_09834,MGG_08500,MGG_04628,MGG_04404,MGG_04469,MGG_04432,MGG_06872,MGG_04684,MGG_05390,MGG_07307,MGG_14956,MGG_00566,MGG_08494,MGG_10547,MGG_02792,	0.0316779
Molecular function	NADPH-hemoprotein reductase activity	GO:0003958	6	0.00112847	2.02055	22	156	458	6562	MGG_07856,MGG_04345,MGG_15019,MGG_07626,MGG_11075,MGG_01925,MGG_01924,MGG_00832,MGG_09602,MGG_09834,MGG_08500,MGG_04628,MGG_04404,MGG_04469,MGG_04432,MGG_06872,MGG_04684,MGG_05390,MGG_07307,MGG_14956,MGG_08494,MGG_02792,	0.0320504
Molecular function	Hsp70 protein binding	GO:0030544	5	0.00116266	1.69112	36	305	458	6562	MGG_07856,MGG_04345,MGG_07645,MGG_07626,MGG_11075,MGG_09645,MGG_07219,MGG_01925,MGG_01924,MGG_00832,MGG_08500,MGG_04628,MGG_04404,MGG_14674,MGG_08180,MGG_04847,MGG_10912,MGG_04469,MGG_09945,MGG_04251,MGG_09941,MGG_04253,MGG_02061,MGG_04432,MGG_15100,MGG_04684,MGG_03348,MGG_07704,MGG_05390,MGG_07593,MGG_14943,MGG_06058,MGG_08494,MGG_17822,MGG_17828,MGG_02792,	0.0327633
Molecular function	phenanthrene 9,10-monooxygenase activity	GO:0018636	6	0.00116619	3.30635	9	39	458	6562	MGG_17677,MGG_03205,MGG_12817,MGG_01511,MGG_05085,MGG_05723,MGG_07595,MGG_09502,MGG_09735,	0.0326083
Molecular function	choline dehydrogenase activity	GO:0008812	5	0.00122663	4.0117	7	25	458	6562	MGG_15026,MGG_02127,MGG_09072,MGG_15702,MGG_07580,MGG_08487,MGG_09189,	0.0340344
Molecular function	thromboxane-A synthase activity	GO:0004796	5	0.00127456	2.47636	14	81	458	6562	MGG_07626,MGG_01925,MGG_01924,MGG_00832,MGG_04628,MGG_04404,MGG_04469,MGG_09945,MGG_04432,MGG_06872,MGG_04684,MGG_05390,MGG_08494,MGG_02792,	0.0350942
Molecular function	clathrin adaptor activity	GO:0035615	5	0.00130835	2.12674	19	128	458	6562	MGG_07856,MGG_06540,MGG_07626,MGG_11075,MGG_00832,MGG_08500,MGG_09071,MGG_04890,MGG_04404,MGG_04847,MGG_04469,MGG_09945,MGG_04253,MGG_04684,MGG_07704,MGG_05390,MGG_07593,MGG_17822,MGG_02792,	0.0352181
Molecular function	cytokine activity	GO:0005125	6	0.00132941	1.4039	73	745	458	6562	MGG_17677,MGG_07856,MGG_04345,MGG_04346,MGG_07884,MGG_15485,MGG_07626,MGG_03205,MGG_11075,MGG_09647,MGG_12817,MGG_09645,MGG_07219,MGG_07216,MGG_10869,MGG_01925,MGG_01924,MGG_00832,MGG_11927,MGG_08500,MGG_08519,MGG_01511,MGG_01778,MGG_02818,MGG_00275,MGG_04628,MGG_00291,MGG_04404,MGG_05723,MGG_15731,MGG_04847,MGG_10912,MGG_02051,MGG_04469,MGG_09945,MGG_04253,MGG_07992,MGG_02061,MGG_02252,MGG_04432…	0.0355198
Molecular function	retinoic acid 4-hydroxylase activity	GO:0008401	5	0.00133314	2.07645	20	138	458	6562	MGG_07856,MGG_04345,MGG_07626,MGG_11075,MGG_01925,MGG_01924,MGG_00832,MGG_08500,MGG_04628,MGG_04404,MGG_04469,MGG_09945,MGG_04432,MGG_06872,MGG_04684,MGG_05390,MGG_07593,MGG_14956,MGG_08494,MGG_02792,	0.0353575
Molecular function	oxidoreductase activity, acting on CH or CH2 groups, quinone or similar compound as acceptor	GO:0033695	5	0.00133314	2.07645	20	138	458	6562	MGG_07856,MGG_04345,MGG_07626,MGG_11075,MGG_01925,MGG_01924,MGG_00832,MGG_08500,MGG_04628,MGG_04404,MGG_04469,MGG_09945,MGG_04432,MGG_06872,MGG_04684,MGG_05390,MGG_07593,MGG_14956,MGG_08494,MGG_02792,	0.0353575
Molecular function	caffeine oxidase activity	GO:0034875	6	0.00133314	2.07645	20	138	458	6562	MGG_07856,MGG_04345,MGG_07626,MGG_11075,MGG_01925,MGG_01924,MGG_00832,MGG_08500,MGG_04628,MGG_04404,MGG_04469,MGG_09945,MGG_04432,MGG_06872,MGG_04684,MGG_05390,MGG_07593,MGG_14956,MGG_08494,MGG_02792,	0.0353575
Molecular function	1-alpha,25-dihydroxyvitamin D3 24-hydroxylase activity	GO:0030342	6	0.0013907	2.2924	16	100	458	6562	MGG_07856,MGG_04345,MGG_07626,MGG_01924,MGG_00832,MGG_08500,MGG_04628,MGG_04404,MGG_04469,MGG_09945,MGG_04432,MGG_04684,MGG_05390,MGG_07593,MGG_08494,MGG_02792,	0.0360881
Molecular function	tri-(feruloyl or hydroxyferuloyl) spermidine meta-hydroxylase activity	GO:0072532	6	0.00141375	3.22369	9	40	458	6562	MGG_07856,MGG_07626,MGG_11075,MGG_01925,MGG_00832,MGG_08500,MGG_04404,MGG_04684,MGG_07593,	0.0364242
Molecular function	diferuloyl mono-(hydroxyferuloyl) spermidine meta-hydroxylase activity	GO:0072551	7	0.00141375	3.22369	9	40	458	6562	MGG_07856,MGG_07626,MGG_11075,MGG_01925,MGG_00832,MGG_08500,MGG_04404,MGG_04684,MGG_07593,	0.0364242
Molecular function	triferuloylspermidine meta-hydroxylase activity	GO:0072550	7	0.00141375	3.22369	9	40	458	6562	MGG_07856,MGG_07626,MGG_11075,MGG_01925,MGG_00832,MGG_08500,MGG_04404,MGG_04684,MGG_07593,	0.0364242
Molecular function	monoferuloyl di-(hydroxyferuloyl) spermidine meta-hydroxylase activity	GO:0072552	7	0.00141375	3.22369	9	40	458	6562	MGG_07856,MGG_07626,MGG_11075,MGG_01925,MGG_00832,MGG_08500,MGG_04404,MGG_04684,MGG_07593,	0.0364242
Molecular function	25-hydroxycholecalciferol-24-hydroxylase activity	GO:0008403	6	0.00142904	2.36168	15	91	458	6562	MGG_07856,MGG_04345,MGG_07626,MGG_01924,MGG_00832,MGG_08500,MGG_04628,MGG_04404,MGG_09945,MGG_04432,MGG_04684,MGG_05390,MGG_07593,MGG_08494,MGG_02792,	0.0357954
Molecular function	vitamin D 23-hydroxylase activity	GO:0062179	5	0.00142904	2.36168	15	91	458	6562	MGG_07856,MGG_04345,MGG_07626,MGG_01924,MGG_00832,MGG_08500,MGG_04628,MGG_04404,MGG_09945,MGG_04432,MGG_04684,MGG_05390,MGG_07593,MGG_08494,MGG_02792,	0.0357954
Molecular function	25-hydroxycholecalciferol-23-hydroxylase activity	GO:0062180	6	0.00142904	2.36168	15	91	458	6562	MGG_07856,MGG_04345,MGG_07626,MGG_01924,MGG_00832,MGG_08500,MGG_04628,MGG_04404,MGG_09945,MGG_04432,MGG_04684,MGG_05390,MGG_07593,MGG_08494,MGG_02792,	0.0357954
Molecular function	1-alpha,25-dihydroxyvitamin D3 23-hydroxylase activity	GO:0062181	6	0.00142904	2.36168	15	91	458	6562	MGG_07856,MGG_04345,MGG_07626,MGG_01924,MGG_00832,MGG_08500,MGG_04628,MGG_04404,MGG_09945,MGG_04432,MGG_04684,MGG_05390,MGG_07593,MGG_08494,MGG_02792,	0.0357954
Molecular function	mannosyl-oligosaccharide mannosidase activity	GO:0015924	8	0.0014414	2.44616	14	82	458	6562	MGG_07856,MGG_07626,MGG_11075,MGG_00832,MGG_08500,MGG_04628,MGG_04404,MGG_04469,MGG_09945,MGG_04432,MGG_04684,MGG_07593,MGG_08494,MGG_02792,	0.0351292
Molecular function	oxidoreductase activity, acting on CH-OH group of donors	GO:0016614	4	0.00148273	1.26658	125	1414	458	6562	MGG_15496,MGG_17677,MGG_07856,MGG_04345,MGG_15026,MGG_07626,MGG_02127,MGG_01270,MGG_05623,MGG_03205,MGG_11075,MGG_04323,MGG_09647,MGG_12817,MGG_09645,MGG_05045,MGG_08311,MGG_05046,MGG_01918,MGG_07219,MGG_08309,MGG_07216,MGG_09632,MGG_10400,MGG_17286,MGG_01925,MGG_01924,MGG_00833,MGG_00832,MGG_11927,MGG_08989,MGG_09834,MGG_08500,MGG_17002,MGG_10814,MGG_05024,MGG_05017,MGG_08519,MGG_01511,MGG_01991…	0.0358939
Molecular function	oxidoreductase activity, acting on paired donors, with incorporation or reduction of molecular oxygen, with NAD(P)H as one donor, and the other dehydrogenated	GO:0046996	5	0.00154911	2.2697	16	101	458	6562	MGG_07856,MGG_04345,MGG_07626,MGG_11075,MGG_01925,MGG_01924,MGG_00832,MGG_08500,MGG_04628,MGG_04404,MGG_04469,MGG_09945,MGG_04432,MGG_04684,MGG_05390,MGG_02792,	0.037251
Molecular function	polyamine transmembrane transporter activity	GO:0015203	6	0.00154911	2.2697	16	101	458	6562	MGG_17677,MGG_03205,MGG_12817,MGG_17286,MGG_11327,MGG_01511,MGG_05085,MGG_05723,MGG_15731,MGG_09941,MGG_09931,MGG_06036,MGG_07595,MGG_05595,MGG_09502,MGG_09735,	0.037251
Molecular function	cargo adaptor activity	GO:0140312	4	0.00157778	2.09402	19	130	458	6562	MGG_07856,MGG_06540,MGG_07626,MGG_11075,MGG_00832,MGG_08500,MGG_09071,MGG_04890,MGG_04404,MGG_04847,MGG_04469,MGG_09945,MGG_04253,MGG_04684,MGG_07704,MGG_05390,MGG_07593,MGG_17822,MGG_02792,	0.0374412
Molecular function	metal ion:proton antiporter activity	GO:0051139	9	0.00166281	2.76496	11	57	458	6562	MGG_17677,MGG_07627,MGG_09645,MGG_07219,MGG_09834,MGG_10912,MGG_15100,MGG_07595,MGG_06058,MGG_08252,MGG_01469,	0.039201
Molecular function	berbamunine synthase activity	GO:0047054	6	0.00166281	2.76496	11	57	458	6562	MGG_07856,MGG_04345,MGG_07626,MGG_11075,MGG_01925,MGG_01924,MGG_00832,MGG_08500,MGG_09945,MGG_04432,MGG_04684,	0.039201
Molecular function	solute:proton antiporter activity	GO:0015299	8	0.00172243	2.24745	16	102	458	6562	MGG_17677,MGG_07627,MGG_03205,MGG_12817,MGG_09645,MGG_07219,MGG_09834,MGG_01511,MGG_10912,MGG_15100,MGG_07595,MGG_09502,MGG_06058,MGG_08252,MGG_10534,MGG_01469,	0.0400826
Molecular function	glucose oxidase activity	GO:0046562	7	0.00186549	4.29825	6	20	458	6562	MGG_15026,MGG_02127,MGG_09072,MGG_15702,MGG_07580,MGG_09189,	0.0431335
Molecular function	estrogen 16-alpha-hydroxylase activity	GO:0101020	6	0.001886	1.97946	21	152	458	6562	MGG_07856,MGG_04345,MGG_07626,MGG_11075,MGG_01925,MGG_01924,MGG_00832,MGG_08500,MGG_04628,MGG_04404,MGG_04469,MGG_09945,MGG_04432,MGG_06872,MGG_04684,MGG_05390,MGG_07593,MGG_14956,MGG_06058,MGG_08494,MGG_02792,	0.04333
Molecular function	fluconazole transmembrane transporter activity	GO:0015244	8	0.00190829	3.37118	8	34	458	6562	MGG_17677,MGG_03205,MGG_12817,MGG_01511,MGG_05723,MGG_07595,MGG_09502,MGG_09735,	0.0435646
Molecular function	17-alpha,20-alpha-dihydroxypregn-4-en-3-one dehydrogenase activity	GO:0047006	7	0.00192624	2.71729	11	58	458	6562	MGG_17677,MGG_03205,MGG_12817,MGG_01511,MGG_05085,MGG_05723,MGG_09068,MGG_07595,MGG_09502,MGG_09735,MGG_12983,	0.0436978
Molecular function	calcidiol 1-monooxygenase activity	GO:0004498	6	0.00199692	2.2863	15	94	458	6562	MGG_07856,MGG_04345,MGG_07626,MGG_11075,MGG_01924,MGG_08500,MGG_04628,MGG_04404,MGG_09945,MGG_04432,MGG_04684,MGG_05390,MGG_07593,MGG_08494,MGG_02792,	0.045018
Molecular function	secalciferol 1-monooxygenase activity	GO:0062185	5	0.00199692	2.2863	15	94	458	6562	MGG_07856,MGG_04345,MGG_07626,MGG_11075,MGG_01924,MGG_08500,MGG_04628,MGG_04404,MGG_09945,MGG_04432,MGG_04684,MGG_05390,MGG_07593,MGG_08494,MGG_02792,	0.045018
Molecular function	alcohol oxidase activity	GO:0047639	6	0.00200613	3.71454	7	27	458	6562	MGG_15026,MGG_02127,MGG_09072,MGG_15702,MGG_07580,MGG_08487,MGG_09189,	0.0446673
Molecular function	indolin-2-one monooxygenase activity	GO:0036191	6	0.00202356	2.8655	10	50	458	6562	MGG_07856,MGG_04345,MGG_07626,MGG_11075,MGG_08500,MGG_04404,MGG_04469,MGG_09945,MGG_05390,MGG_07593,	0.0447791
Molecular function	averantin hydroxylase activity	GO:0140395	5	0.00203628	2.56612	12	67	458	6562	MGG_07856,MGG_04345,MGG_07626,MGG_01924,MGG_08500,MGG_04404,MGG_04469,MGG_09945,MGG_05390,MGG_07593,MGG_08494,MGG_02792,	0.0447858
Molecular function	triphosphatase activity	GO:0050355	7	0.0020731	2.45076	13	76	458	6562	MGG_07626,MGG_01924,MGG_08500,MGG_04628,MGG_04404,MGG_04469,MGG_09945,MGG_04432,MGG_04684,MGG_05390,MGG_07593,MGG_08494,MGG_02792,	0.0453191
Molecular function	flavonoid 3'-monooxygenase activity	GO:0016711	6	0.00219865	2.13656	17	114	458	6562	MGG_07856,MGG_04345,MGG_07626,MGG_11075,MGG_01925,MGG_01924,MGG_00832,MGG_08500,MGG_04628,MGG_04404,MGG_04469,MGG_09945,MGG_04432,MGG_04684,MGG_05390,MGG_07593,MGG_02792,	0.0477742
Molecular function	D3 vitamins binding	GO:1902271	6	0.00222268	2.67123	11	59	458	6562	MGG_07626,MGG_01925,MGG_01924,MGG_00832,MGG_04404,MGG_04469,MGG_09945,MGG_06872,MGG_04684,MGG_07593,MGG_08494,	0.0480073
Molecular function	monovalent cation:proton antiporter activity	GO:0005451	9	0.00222268	2.67123	11	59	458	6562	MGG_17677,MGG_07627,MGG_09645,MGG_07219,MGG_09834,MGG_10912,MGG_15100,MGG_07595,MGG_06058,MGG_08252,MGG_01469,	0.0480073
Molecular function	lithocholate 6beta-hydroxylase activity	GO:0033777	6	0.00222361	2.26224	15	95	458	6562	MGG_07856,MGG_04345,MGG_07626,MGG_11075,MGG_01925,MGG_01924,MGG_04628,MGG_04404,MGG_04469,MGG_09945,MGG_04432,MGG_05390,MGG_07593,MGG_08494,MGG_02792,	0.0474589
Molecular function	carboxylic acid binding	GO:0031406	5	0.00228447	1.29896	100	1103	458	6562	MGG_06772,MGG_17677,MGG_07856,MGG_04345,MGG_04346,MGG_15026,MGG_07887,MGG_07877,MGG_07626,MGG_02128,MGG_02127,MGG_01270,MGG_14136,MGG_05623,MGG_03205,MGG_11075,MGG_09647,MGG_12817,MGG_09645,MGG_05045,MGG_08311,MGG_01918,MGG_07219,MGG_07216,MGG_17286,MGG_01925,MGG_01924,MGG_00832,MGG_09841,MGG_09834,MGG_08500,MGG_10814,MGG_03085,MGG_08772,MGG_05017,MGG_08519,MGG_09249,MGG_11327,MGG_01511,MGG_01991…	0.0481877
Molecular function	myosin II light chain binding	GO:0032033	7	0.00232042	2.52838	12	68	458	6562	MGG_07856,MGG_04345,MGG_07626,MGG_01924,MGG_08500,MGG_04628,MGG_04404,MGG_09945,MGG_05390,MGG_07593,MGG_08494,MGG_02792,	0.0486614
Molecular function	alditol:NADP+ 1-oxidoreductase activity	GO:0004032	8	0.0023428	2.18324	16	105	458	6562	MGG_17677,MGG_03205,MGG_12817,MGG_05024,MGG_08519,MGG_01511,MGG_05085,MGG_05723,MGG_16813,MGG_07595,MGG_05125,MGG_09502,MGG_05384,MGG_09735,MGG_10547,MGG_00388,	0.0488468
Molecular function	efflux transmembrane transporter activity	GO:0015562	4	0.0023529	1.91033	22	165	458	6562	MGG_17677,MGG_03205,MGG_12817,MGG_08309,MGG_01511,MGG_10251,MGG_05085,MGG_05723,MGG_04850,MGG_09941,MGG_09931,MGG_16432,MGG_07366,MGG_07595,MGG_05595,MGG_09502,MGG_09735,MGG_10598,MGG_11658,MGG_10534,MGG_00141,MGG_02583,	0.0487754
Molecular function	ent-isokaurene C2-hydroxylase activity	GO:0036201	6	0.00236401	2.80932	10	51	458	6562	MGG_07856,MGG_04345,MGG_07626,MGG_00832,MGG_04404,MGG_04469,MGG_04432,MGG_05390,MGG_07593,MGG_02792,	0.0487256
Molecular function	androsterone dehydrogenase (B-specific) activity	GO:0047042	8	0.00236401	2.80932	10	51	458	6562	MGG_17677,MGG_03205,MGG_12817,MGG_01511,MGG_05085,MGG_05723,MGG_07595,MGG_09502,MGG_09735,MGG_12982,	0.0487256
Molecular function	oxidoreductase activity, acting on the CH-NH group of donors, oxygen as acceptor	GO:0016647	5	0.00241865	2.99878	9	43	458	6562	MGG_05046,MGG_14815,MGG_02818,MGG_00276,MGG_16812,MGG_00072,MGG_10961,MGG_09376,MGG_09150,	0.0492885
Molecular function	amidase activity	GO:0004040	6	0.00247127	2.23867	15	96	458	6562	MGG_07856,MGG_04345,MGG_07626,MGG_11075,MGG_01918,MGG_17286,MGG_08500,MGG_08774,MGG_05017,MGG_04628,MGG_04469,MGG_14291,MGG_10357,MGG_14966,MGG_08494,	0.0500779
Molecular function	metallocarboxypeptidase activity	GO:0004181	7	0.00247127	2.23867	15	96	458	6562	MGG_07645,MGG_14109,MGG_07216,MGG_11927,MGG_09068,MGG_12442,MGG_04847,MGG_04253,MGG_02252,MGG_07704,MGG_09785,MGG_12982,MGG_17822,MGG_03414,MGG_14550,	0.0500779
Molecular function	exopeptidase activity	GO:0008238	5	0.00247471	1.51858	46	434	458	6562	MGG_15026,MGG_07404,MGG_07645,MGG_07877,MGG_06540,MGG_02127,MGG_14109,MGG_01918,MGG_07216,MGG_08785,MGG_17286,MGG_11927,MGG_05017,MGG_09249,MGG_13977,MGG_10445,MGG_08136,MGG_09072,MGG_09071,MGG_15731,MGG_15702,MGG_09068,MGG_12442,MGG_01336,MGG_04847,MGG_14291,MGG_04253,MGG_02252,MGG_07704,MGG_08436,MGG_07580,MGG_00940,MGG_09785,MGG_07559,MGG_12304,MGG_11680,MGG_03822,MGG_12982,MGG_08486,MGG_08487…	0.0495904
Molecular function	oxidoreductase activity, acting on the aldehyde or oxo group of donors	GO:0016903	4	0.00255281	1.38983	68	701	458	6562	MGG_07856,MGG_04345,MGG_15026,MGG_07887,MGG_07626,MGG_02128,MGG_02127,MGG_04323,MGG_09645,MGG_05046,MGG_01918,MGG_07219,MGG_07216,MGG_09632,MGG_17286,MGG_01925,MGG_11927,MGG_09834,MGG_08500,MGG_05232,MGG_10814,MGG_05024,MGG_05017,MGG_08519,MGG_01991,MGG_08349,MGG_07009,MGG_00611,MGG_00402,MGG_03771,MGG_09072,MGG_04890,MGG_04404,MGG_16813,MGG_15731,MGG_03977,MGG_15702,MGG_09068,MGG_03508,MGG_10912…	0.0508729
Molecular function	ganglioside GP1c binding	GO:1905577	7	0.00255508	2.62671	11	60	458	6562	MGG_07856,MGG_04345,MGG_07626,MGG_01924,MGG_08500,MGG_04404,MGG_09945,MGG_05390,MGG_07593,MGG_08494,MGG_02792,	0.0506384
Molecular function	ganglioside GM1 binding	GO:1905573	7	0.00255508	2.62671	11	60	458	6562	MGG_07856,MGG_04345,MGG_07626,MGG_01924,MGG_08500,MGG_04404,MGG_09945,MGG_05390,MGG_07593,MGG_08494,MGG_02792,	0.0506384
Molecular function	ganglioside GM3 binding	GO:1905575	7	0.00255508	2.62671	11	60	458	6562	MGG_07856,MGG_04345,MGG_07626,MGG_01924,MGG_08500,MGG_04404,MGG_09945,MGG_05390,MGG_07593,MGG_08494,MGG_02792,	0.0506384
Molecular function	ganglioside GM2 binding	GO:1905574	7	0.00255508	2.62671	11	60	458	6562	MGG_07856,MGG_04345,MGG_07626,MGG_01924,MGG_08500,MGG_04404,MGG_09945,MGG_05390,MGG_07593,MGG_08494,MGG_02792,	0.0506384
Molecular function	vitamin D binding	GO:0005499	5	0.00257325	2.30558	14	87	458	6562	MGG_07626,MGG_01925,MGG_01924,MGG_00832,MGG_15065,MGG_04890,MGG_04404,MGG_04469,MGG_09945,MGG_06872,MGG_04684,MGG_07593,MGG_08494,MGG_04999,	0.0499016
Molecular function	dolichyl pyrophosphate Man9GlcNAc2 alpha-1,3-glucosyltransferase activity	GO:0042281	7	0.00270603	4.77584	5	15	458	6562	MGG_00291,MGG_12047,MGG_05125,MGG_10547,MGG_00388,	0.0521959
Molecular function	taxane 13-alpha-hydroxylase activity	GO:0050598	6	0.00270603	4.77584	5	15	458	6562	MGG_04628,MGG_04432,MGG_07593,MGG_08494,MGG_02792,	0.0521959
Molecular function	demethylase activity	GO:0032451	3	0.00281943	1.91642	21	157	458	6562	MGG_07856,MGG_04345,MGG_07626,MGG_11075,MGG_01925,MGG_01924,MGG_00832,MGG_09841,MGG_08500,MGG_14815,MGG_04628,MGG_04404,MGG_04469,MGG_09945,MGG_04432,MGG_06872,MGG_04684,MGG_05390,MGG_07593,MGG_08494,MGG_02792,	0.0538079
Molecular function	beta-adrenergic receptor activity	GO:0004939	8	0.00287026	2.27938	14	88	458	6562	MGG_07856,MGG_04345,MGG_07626,MGG_01924,MGG_08500,MGG_01991,MGG_04404,MGG_10911,MGG_05390,MGG_07593,MGG_12981,MGG_08494,MGG_02113,MGG_02792,	0.0544896
Molecular function	intramolecular oxidoreductase activity	GO:0016860	4	0.00311025	1.37496	69	719	458	6562	MGG_04345,MGG_15026,MGG_07884,MGG_06540,MGG_07626,MGG_02127,MGG_01270,MGG_03692,MGG_14590,MGG_09647,MGG_09645,MGG_08311,MGG_01918,MGG_07219,MGG_07216,MGG_01925,MGG_01924,MGG_15081,MGG_00833,MGG_00832,MGG_11927,MGG_10814,MGG_14602,MGG_09014,MGG_00611,MGG_04628,MGG_09072,MGG_05983,MGG_04890,MGG_04404,MGG_15731,MGG_08180,MGG_04852,MGG_15702,MGG_03508,MGG_10912,MGG_04469,MGG_09945,MGG_09941,MGG_15114…	0.0581279
Molecular function	prephenate dehydrogenase (NAD+) activity	GO:0008977	6	0.0031224	3.45836	7	29	458	6562	MGG_15026,MGG_02127,MGG_09072,MGG_15702,MGG_07580,MGG_08487,MGG_09189,	0.0580541
Molecular function	1-aminocyclopropane-1-carboxylate oxidase activity	GO:0009815	6	0.0031224	3.45836	7	29	458	6562	MGG_07877,MGG_08311,MGG_09249,MGG_00611,MGG_05125,MGG_05384,MGG_10547,	0.0580541
Molecular function	prephenate dehydrogenase (NADP+) activity	GO:0004665	6	0.0031224	3.45836	7	29	458	6562	MGG_15026,MGG_02127,MGG_09072,MGG_15702,MGG_07580,MGG_08487,MGG_09189,	0.0580541
Molecular function	p-coumarate 3-hydroxylase activity	GO:0046409	5	0.00318245	2.7033	10	53	458	6562	MGG_07856,MGG_04345,MGG_07626,MGG_11075,MGG_01924,MGG_00832,MGG_08500,MGG_04404,MGG_04684,MGG_07790,	0.0582695
Molecular function	versicolorin B synthase activity	GO:0046572	5	0.00318665	3.9075	6	22	458	6562	MGG_15026,MGG_02127,MGG_09072,MGG_15702,MGG_07580,MGG_09189,	0.0580517
Molecular function	transmembrane receptor protein serine/threonine kinase activity	GO:0004675	8	0.0033144	2.32822	13	80	458	6562	MGG_17677,MGG_07627,MGG_03205,MGG_12817,MGG_01511,MGG_05085,MGG_05723,MGG_09941,MGG_07595,MGG_09502,MGG_09735,MGG_01469,MGG_04725,	0.0600755
Molecular function	(S)-nandinine synthase activity	GO:0102632	6	0.00335642	2.8655	9	45	458	6562	MGG_07856,MGG_11075,MGG_00832,MGG_04404,MGG_04469,MGG_09945,MGG_04684,MGG_05390,MGG_02792,	0.060533
Molecular function	molybdate ion binding	GO:0030973	5	0.00337356	3.09784	8	37	458	6562	MGG_05045,MGG_01924,MGG_08500,MGG_04628,MGG_04469,MGG_09945,MGG_04432,MGG_08494,	0.0605395
Molecular function	oxidoreductase activity, acting on CH or CH2 groups	GO:0016725	4	0.00350242	1.72698	27	224	458	6562	MGG_07856,MGG_04345,MGG_07626,MGG_11075,MGG_09647,MGG_01925,MGG_01924,MGG_00832,MGG_08500,MGG_17002,MGG_01991,MGG_04628,MGG_04404,MGG_04469,MGG_09945,MGG_04251,MGG_04432,MGG_06872,MGG_04684,MGG_03348,MGG_05390,MGG_07593,MGG_14956,MGG_12999,MGG_08494,MGG_17828,MGG_02792,	0.0625407
Molecular function	cholesterol 26-hydroxylase activity	GO:0031073	6	0.00370146	2.14913	15	100	458	6562	MGG_07856,MGG_04345,MGG_07626,MGG_11075,MGG_01924,MGG_00832,MGG_04628,MGG_04404,MGG_04469,MGG_09945,MGG_04432,MGG_05390,MGG_07593,MGG_08494,MGG_02792,	0.0657693
Molecular function	(+)-menthofuran synthase activity	GO:0052582	6	0.00370437	2.29948	13	81	458	6562	MGG_07856,MGG_04345,MGG_07626,MGG_11075,MGG_08500,MGG_04404,MGG_04469,MGG_09945,MGG_04432,MGG_04684,MGG_05390,MGG_07593,MGG_02792,	0.0654983
Molecular function	(S)-corytuberine synthase activity	GO:0102963	6	0.00379824	2.38792	12	72	458	6562	MGG_07856,MGG_04345,MGG_07626,MGG_11075,MGG_01924,MGG_00832,MGG_08500,MGG_04628,MGG_04404,MGG_09945,MGG_04432,MGG_04684,	0.0668305
Molecular function	ketoreductase activity	GO:0045703	5	0.00379968	2.50163	11	63	458	6562	MGG_04323,MGG_07216,MGG_11927,MGG_08989,MGG_07009,MGG_09068,MGG_10274,MGG_10910,MGG_02252,MGG_12983,MGG_12982,	0.0665313
Molecular function	ganglioside GT1b binding	GO:1905576	7	0.00379968	2.50163	11	63	458	6562	MGG_07856,MGG_04345,MGG_07626,MGG_01924,MGG_08500,MGG_04404,MGG_09945,MGG_05390,MGG_07593,MGG_08494,MGG_02792,	0.0665313
Molecular function	type II activin receptor binding	GO:0070699	8	0.00379968	2.50163	11	63	458	6562	MGG_07856,MGG_04345,MGG_07626,MGG_11075,MGG_00832,MGG_08500,MGG_04628,MGG_04404,MGG_04469,MGG_04432,MGG_05390,	0.0665313
Molecular function	labd-13Z-ene-9,15,16-triol synthase activity	GO:0106240	5	0.00379968	2.50163	11	63	458	6562	MGG_07856,MGG_04345,MGG_07626,MGG_11075,MGG_00832,MGG_08500,MGG_04628,MGG_04432,MGG_04684,MGG_05390,MGG_07593,	0.0665313
Molecular function	(S)-stylopine synthase activity	GO:0047052	6	0.00392167	2.80321	9	46	458	6562	MGG_07856,MGG_11075,MGG_00832,MGG_04404,MGG_04469,MGG_09945,MGG_04684,MGG_05390,MGG_02792,	0.0673594
Molecular function	prephenate dehydratase activity	GO:0004664	6	0.00406187	3.73761	6	23	458	6562	MGG_15026,MGG_02127,MGG_09072,MGG_15702,MGG_07580,MGG_09189,	0.0694369
Molecular function	linoleic acid epoxygenase activity	GO:0071614	5	0.00413072	2.27143	13	82	458	6562	MGG_07856,MGG_11075,MGG_01925,MGG_01924,MGG_00832,MGG_08500,MGG_04404,MGG_04469,MGG_09945,MGG_04684,MGG_10107,MGG_08494,MGG_02110,	0.0702807
Molecular function	clathrin binding	GO:0030276	4	0.00418298	1.74726	25	205	458	6562	MGG_07856,MGG_06540,MGG_07626,MGG_02114,MGG_11075,MGG_09647,MGG_00832,MGG_08500,MGG_09071,MGG_04890,MGG_04404,MGG_15731,MGG_02648,MGG_04847,MGG_04469,MGG_09945,MGG_04253,MGG_04684,MGG_07704,MGG_05390,MGG_07593,MGG_12999,MGG_17822,MGG_02792,MGG_04725,	0.0708358
Molecular function	phosphatidylethanolamine flippase activity	GO:0090555	12	0.00421196	2.605	10	55	458	6562	MGG_08309,MGG_04890,MGG_04852,MGG_09941,MGG_09931,MGG_05595,MGG_11658,MGG_00141,MGG_02583,MGG_02767,	0.0709932
Molecular function	glycerophospholipid flippase activity	GO:0140333	11	0.00421196	2.605	10	55	458	6562	MGG_08309,MGG_04890,MGG_04852,MGG_09941,MGG_09931,MGG_05595,MGG_11658,MGG_00141,MGG_02583,MGG_02767,	0.0709932
Molecular function	4,8,12-trimethyltrideca-1,3,7,11-tetraene synthase activity	GO:0097007	6	0.00421196	2.605	10	55	458	6562	MGG_04345,MGG_11075,MGG_01925,MGG_00832,MGG_04404,MGG_04469,MGG_04432,MGG_04684,MGG_05390,MGG_07593,	0.0709932
Molecular function	(3E)-4,8-dimethyl-1,3,7-nonatriene synthase activity	GO:0097008	6	0.00421196	2.605	10	55	458	6562	MGG_04345,MGG_11075,MGG_01925,MGG_00832,MGG_04404,MGG_04469,MGG_04432,MGG_04684,MGG_05390,MGG_07593,	0.0709932
Molecular function	lipid antigen binding	GO:0030882	4	0.00430819	2.46254	11	64	458	6562	MGG_07856,MGG_04345,MGG_07626,MGG_01924,MGG_08500,MGG_04404,MGG_09945,MGG_05390,MGG_07593,MGG_08494,MGG_02792,	0.0712827
Molecular function	proton-transporting ATPase activity, rotational mechanism	GO:0046961	8	0.00435525	1.49033	44	423	458	6562	MGG_15496,MGG_17677,MGG_07856,MGG_04345,MGG_07626,MGG_05623,MGG_03205,MGG_09647,MGG_12817,MGG_05046,MGG_01918,MGG_11716,MGG_01925,MGG_01924,MGG_00832,MGG_06326,MGG_08500,MGG_05017,MGG_01511,MGG_05085,MGG_02818,MGG_04628,MGG_04404,MGG_05723,MGG_16812,MGG_03977,MGG_09068,MGG_04469,MGG_09945,MGG_06006,MGG_05390,MGG_07595,MGG_07593,MGG_10961,MGG_09502,MGG_13626,MGG_14930,MGG_12999,MGG_09376,MGG_12983…	0.0717323
Molecular function	bile acid binding	GO:0032052	7	0.00452869	1.99646	17	122	458	6562	MGG_17677,MGG_03205,MGG_12817,MGG_05045,MGG_07216,MGG_01511,MGG_05085,MGG_05723,MGG_09068,MGG_02252,MGG_07595,MGG_09502,MGG_09735,MGG_12983,MGG_12982,MGG_03414,MGG_14550,	0.07425
Molecular function	geraniol 10-hydroxylase activity	GO:0102811	6	0.00459587	2.24407	13	83	458	6562	MGG_07856,MGG_04345,MGG_07626,MGG_11075,MGG_01925,MGG_01924,MGG_00832,MGG_08500,MGG_04628,MGG_04404,MGG_09945,MGG_04432,MGG_04684,	0.0750104
Molecular function	hydrolase activity, acting on glycosyl bonds	GO:0016798	4	0.00462115	1.23151	123	1431	458	6562	MGG_06772,MGG_15496,MGG_07856,MGG_04345,MGG_07645,MGG_07626,MGG_14136,MGG_11075,MGG_09645,MGG_05045,MGG_08311,MGG_05046,MGG_08550,MGG_01918,MGG_07219,MGG_08309,MGG_07216,MGG_09632,MGG_10400,MGG_17286,MGG_01925,MGG_01924,MGG_00832,MGG_09601,MGG_11927,MGG_08989,MGG_08500,MGG_08537,MGG_10814,MGG_03085,MGG_08774,MGG_07686,MGG_08772,MGG_05017,MGG_01991,MGG_14602,MGG_14819,MGG_00440,MGG_11554,MGG_08115…	0.0750833
Molecular function	1-phosphatidylinositol binding	GO:0005545	6	0.0046599	3.23524	7	31	458	6562	MGG_06540,MGG_13935,MGG_09071,MGG_04847,MGG_04253,MGG_07704,MGG_17822,	0.0753733
Molecular function	3-keto sterol reductase activity	GO:0000253	6	0.00480741	2.15683	14	93	458	6562	MGG_07216,MGG_11927,MGG_08989,MGG_09014,MGG_08349,MGG_15731,MGG_09068,MGG_02252,MGG_09785,MGG_07793,MGG_12983,MGG_12982,MGG_03414,MGG_14550,	0.0774121
Molecular function	transmembrane receptor protein serine/threonine kinase binding	GO:0070696	6	0.00480741	2.15683	14	93	458	6562	MGG_07856,MGG_04345,MGG_07626,MGG_11075,MGG_14590,MGG_00832,MGG_08500,MGG_04628,MGG_04404,MGG_04469,MGG_15114,MGG_04432,MGG_05390,MGG_10710,	0.0774121
Molecular function	ganglioside binding	GO:0035594	6	0.0048694	2.42466	11	65	458	6562	MGG_07856,MGG_04345,MGG_07626,MGG_01924,MGG_08500,MGG_04404,MGG_09945,MGG_05390,MGG_07593,MGG_08494,MGG_02792,	0.0766984
Molecular function	choline:oxygen 1-oxidoreductase activity	GO:0033713	6	0.00496345	4.21397	5	17	458	6562	MGG_15026,MGG_02127,MGG_09072,MGG_15702,MGG_07580,	0.0778399
Molecular function	neurotrophin receptor activity	GO:0005030	4	0.00496345	4.21397	5	17	458	6562	MGG_07645,MGG_15485,MGG_04253,MGG_07704,MGG_17822,	0.0778399
Molecular function	activin-activated receptor activity	GO:0017002	9	0.00527365	2.68641	9	48	458	6562	MGG_17677,MGG_03205,MGG_12817,MGG_01511,MGG_05085,MGG_05723,MGG_07595,MGG_09502,MGG_09735,	0.0819917
Molecular function	molybdenum ion transmembrane transporter activity	GO:0042888	9	0.00534122	2.2924	12	75	458	6562	MGG_07626,MGG_01924,MGG_08500,MGG_04628,MGG_04404,MGG_04469,MGG_09945,MGG_09941,MGG_04432,MGG_07593,MGG_08494,MGG_02792,	0.0826858
Molecular function	androsterone dehydrogenase activity	GO:0047023	7	0.00534122	2.2924	12	75	458	6562	MGG_17677,MGG_03205,MGG_12817,MGG_01511,MGG_05085,MGG_05723,MGG_09068,MGG_07595,MGG_09502,MGG_09735,MGG_12983,MGG_12982,	0.0826858
Molecular function	ABC-type molybdate transporter activity	GO:0015412	11	0.00534122	2.2924	12	75	458	6562	MGG_07626,MGG_01924,MGG_08500,MGG_04628,MGG_04404,MGG_04469,MGG_09945,MGG_09941,MGG_04432,MGG_07593,MGG_08494,MGG_02792,	0.0826858
Molecular function	interleukin-1 receptor activity	GO:0004908	6	0.00548703	2.38792	11	66	458	6562	MGG_08309,MGG_00611,MGG_04847,MGG_09941,MGG_04253,MGG_09931,MGG_07704,MGG_05595,MGG_17822,MGG_00141,MGG_02583,	0.0838631
Molecular function	3,9-dihydroxypterocarpan 6a-monooxygenase activity	GO:0047082	6	0.00548789	2.5136	10	57	458	6562	MGG_07856,MGG_04345,MGG_11075,MGG_01925,MGG_00832,MGG_04628,MGG_09945,MGG_04432,MGG_04684,MGG_05390,	0.0835225
Molecular function	siderophore transmembrane transporter activity	GO:0015343	4	0.00551246	1.8774	19	145	458	6562	MGG_07856,MGG_04345,MGG_07626,MGG_01270,MGG_08309,MGG_01924,MGG_04404,MGG_04469,MGG_09945,MGG_09931,MGG_05390,MGG_07593,MGG_05595,MGG_10357,MGG_08494,MGG_00141,MGG_02583,MGG_02792,MGG_13895,	0.0835438
Molecular function	intramolecular oxidoreductase activity, interconverting aldoses and ketoses	GO:0016861	5	0.00576857	1.50026	40	382	458	6562	MGG_15026,MGG_07884,MGG_06540,MGG_02127,MGG_03692,MGG_09647,MGG_08311,MGG_01918,MGG_07216,MGG_15081,MGG_00833,MGG_11927,MGG_10814,MGG_14602,MGG_00611,MGG_09072,MGG_05983,MGG_04890,MGG_15731,MGG_15702,MGG_03508,MGG_09941,MGG_03393,MGG_02252,MGG_02274,MGG_07580,MGG_07793,MGG_10357,MGG_14956,MGG_08297,MGG_09138,MGG_14943,MGG_12983,MGG_12982,MGG_08487,MGG_03414,MGG_00164,MGG_14550,MGG_09189,MGG_04725,	0.0870596
Molecular function	NADP-retinol dehydrogenase activity	GO:0052650	8	0.00583083	2.11142	14	95	458	6562	MGG_07216,MGG_05024,MGG_08349,MGG_00402,MGG_09068,MGG_02252,MGG_05125,MGG_05384,MGG_08405,MGG_07793,MGG_12983,MGG_12982,MGG_10547,MGG_00388,	0.0876326
Molecular function	all-trans retinal binding	GO:0005503	7	0.00590191	2.04679	15	105	458	6562	MGG_07856,MGG_07626,MGG_01924,MGG_00832,MGG_08500,MGG_04628,MGG_04404,MGG_04469,MGG_09945,MGG_04432,MGG_04684,MGG_05390,MGG_07593,MGG_08494,MGG_02792,	0.0883327
Molecular function	growth factor binding	GO:0019838	4	0.00602828	1.4016	54	552	458	6562	MGG_17677,MGG_07645,MGG_15485,MGG_03205,MGG_11075,MGG_14590,MGG_09647,MGG_12817,MGG_09645,MGG_07219,MGG_08309,MGG_01925,MGG_00832,MGG_09834,MGG_08500,MGG_08520,MGG_11327,MGG_01511,MGG_05085,MGG_00611,MGG_13935,MGG_02818,MGG_04628,MGG_04404,MGG_14674,MGG_05723,MGG_15731,MGG_04469,MGG_04253,MGG_15114,MGG_09931,MGG_07992,MGG_02061,MGG_04432,MGG_00072,MGG_15100,MGG_04684,MGG_12047,MGG_07704,MGG_05390…	0.0898513
Molecular function	glucose-1-phosphate cytidylyltransferase activity	GO:0047343	7	0.00607238	2.63158	9	49	458	6562	MGG_07856,MGG_04345,MGG_01924,MGG_00833,MGG_08500,MGG_04404,MGG_09945,MGG_05390,MGG_07593,	0.0901361
Molecular function	ATPase activity, coupled to transmembrane movement of ions, rotational mechanism	GO:0044769	6	0.00612188	1.46267	44	431	458	6562	MGG_15496,MGG_17677,MGG_07856,MGG_04345,MGG_07626,MGG_05623,MGG_03205,MGG_09647,MGG_12817,MGG_05046,MGG_01918,MGG_11716,MGG_01925,MGG_01924,MGG_00832,MGG_06326,MGG_08500,MGG_05017,MGG_01511,MGG_05085,MGG_02818,MGG_04628,MGG_04404,MGG_05723,MGG_16812,MGG_03977,MGG_09068,MGG_04469,MGG_09945,MGG_06006,MGG_05390,MGG_07595,MGG_07593,MGG_10961,MGG_09502,MGG_13626,MGG_14930,MGG_12999,MGG_09376,MGG_12983…	0.0904984
Molecular function	hydro-lyase activity	GO:0016836	5	0.00614033	1.29818	82	905	458	6562	MGG_01085,MGG_07856,MGG_04345,MGG_15019,MGG_15026,MGG_07626,MGG_02127,MGG_01270,MGG_07602,MGG_11075,MGG_09645,MGG_05045,MGG_08311,MGG_01918,MGG_07219,MGG_08309,MGG_07216,MGG_17286,MGG_05059,MGG_01925,MGG_01924,MGG_00833,MGG_00832,MGG_09602,MGG_11927,MGG_09834,MGG_08500,MGG_05017,MGG_01991,MGG_14819,MGG_00440,MGG_10466,MGG_00863,MGG_07009,MGG_00611,MGG_04628,MGG_09072,MGG_04404,MGG_15731,MGG_15702…	0.0904008
Molecular function	cytochrome P450 dependent ent-sandaracopimaradiene 3-hydroxylase activity	GO:0102596	6	0.00632701	3.4386	6	25	458	6562	MGG_07856,MGG_11075,MGG_00832,MGG_04628,MGG_04469,MGG_04684,	0.0927704
Molecular function	aminoacyl-tRNA editing activity	GO:0002161	6	0.00638752	1.76092	22	179	458	6562	MGG_07856,MGG_04345,MGG_15026,MGG_07626,MGG_02127,MGG_01918,MGG_17286,MGG_01924,MGG_08500,MGG_09072,MGG_04890,MGG_04404,MGG_15702,MGG_04469,MGG_09945,MGG_04432,MGG_07580,MGG_05390,MGG_07593,MGG_10357,MGG_02792,MGG_09189,	0.0932785
Molecular function	glucose-6-phosphate isomerase activity	GO:0004347	6	0.00696114	2.57895	9	50	458	6562	MGG_06540,MGG_15081,MGG_05983,MGG_15731,MGG_09941,MGG_03393,MGG_02274,MGG_09138,MGG_04725,	0.101245
Molecular function	ketosteroid monooxygenase activity	GO:0047086	6	0.00696114	2.57895	9	50	458	6562	MGG_17677,MGG_03205,MGG_12817,MGG_01511,MGG_05085,MGG_05723,MGG_07595,MGG_09502,MGG_09735,	0.101245
Molecular function	limonene monooxygenase activity	GO:0019113	6	0.00702229	2.06789	14	97	458	6562	MGG_07856,MGG_04345,MGG_07626,MGG_11075,MGG_01925,MGG_00832,MGG_08500,MGG_04404,MGG_09945,MGG_04432,MGG_04684,MGG_05390,MGG_07593,MGG_08494,	0.101318
Molecular function	xylose isomerase activity	GO:0009045	6	0.0071397	1.86881	18	138	458	6562	MGG_15026,MGG_02127,MGG_07216,MGG_11927,MGG_09072,MGG_04890,MGG_15702,MGG_02252,MGG_07580,MGG_07793,MGG_10357,MGG_08297,MGG_12983,MGG_12982,MGG_08487,MGG_03414,MGG_14550,MGG_09189,	0.102601
Molecular function	alkane 1-monooxygenase activity	GO:0018685	6	0.0071397	1.86881	18	138	458	6562	MGG_07856,MGG_04345,MGG_07626,MGG_11075,MGG_01925,MGG_01924,MGG_00832,MGG_08500,MGG_04628,MGG_04404,MGG_04469,MGG_09945,MGG_04432,MGG_06872,MGG_05390,MGG_07593,MGG_08494,MGG_02792,	0.102601
Molecular function	arachidonic acid 14,15-epoxygenase activity	GO:0008404	7	0.00734608	2.20423	12	78	458	6562	MGG_07856,MGG_11075,MGG_01925,MGG_01924,MGG_00832,MGG_08500,MGG_04404,MGG_04469,MGG_09945,MGG_04432,MGG_04684,MGG_08494,	0.104732
Molecular function	NADH dehydrogenase (quinone) activity	GO:0050136	7	0.00734635	1.50602	37	352	458	6562	MGG_15496,MGG_09645,MGG_07219,MGG_07216,MGG_09601,MGG_11927,MGG_09834,MGG_15065,MGG_08519,MGG_01991,MGG_08349,MGG_07009,MGG_00291,MGG_03977,MGG_09068,MGG_10912,MGG_02252,MGG_15100,MGG_04212,MGG_12047,MGG_09785,MGG_05125,MGG_02096,MGG_05384,MGG_08405,MGG_07793,MGG_10357,MGG_14943,MGG_12983,MGG_12982,MGG_10547,MGG_00388,MGG_03414,MGG_05856,MGG_14550,MGG_04999,MGG_13895,	0.104324
Molecular function	NADH dehydrogenase (ubiquinone) activity	GO:0008137	8	0.00734635	1.50602	37	352	458	6562	MGG_15496,MGG_09645,MGG_07219,MGG_07216,MGG_09601,MGG_11927,MGG_09834,MGG_15065,MGG_08519,MGG_01991,MGG_08349,MGG_07009,MGG_00291,MGG_03977,MGG_09068,MGG_10912,MGG_02252,MGG_15100,MGG_04212,MGG_12047,MGG_09785,MGG_05125,MGG_02096,MGG_05384,MGG_08405,MGG_07793,MGG_10357,MGG_14943,MGG_12983,MGG_12982,MGG_10547,MGG_00388,MGG_03414,MGG_05856,MGG_14550,MGG_04999,MGG_13895,	0.104324
Molecular function	fibroblast growth factor-activated receptor activity	GO:0005007	9	0.00736905	1.90287	17	128	458	6562	MGG_15485,MGG_11075,MGG_01925,MGG_00832,MGG_08500,MGG_11327,MGG_00440,MGG_02818,MGG_04628,MGG_04404,MGG_04469,MGG_07992,MGG_04432,MGG_00072,MGG_04684,MGG_05390,MGG_00593,	0.103829
Molecular function	gamma-catenin binding	GO:0045295	4	0.00754954	1.94271	16	118	458	6562	MGG_07856,MGG_04345,MGG_07626,MGG_11075,MGG_08309,MGG_01925,MGG_04404,MGG_09945,MGG_09931,MGG_04432,MGG_04684,MGG_05390,MGG_07593,MGG_05595,MGG_00141,MGG_02583,	0.105958
Molecular function	omega peptidase activity	GO:0008242	5	0.00756616	1.79094	20	160	458	6562	MGG_17677,MGG_07877,MGG_03205,MGG_14590,MGG_12817,MGG_05017,MGG_07431,MGG_09249,MGG_01511,MGG_05085,MGG_11505,MGG_05723,MGG_03513,MGG_15114,MGG_07595,MGG_10710,MGG_09502,MGG_09735,MGG_08293,MGG_00566,	0.10578
Molecular function	siderophore uptake transmembrane transporter activity	GO:0015344	5	0.00759258	2.11656	13	88	458	6562	MGG_07856,MGG_04345,MGG_07626,MGG_01270,MGG_01924,MGG_04404,MGG_04469,MGG_09945,MGG_05390,MGG_07593,MGG_10357,MGG_08494,MGG_02792,	0.105739
Molecular function	acetoacetyl-CoA reductase activity	GO:0018454	6	0.00766303	1.98993	15	108	458	6562	MGG_09647,MGG_09645,MGG_07216,MGG_11927,MGG_07009,MGG_09068,MGG_02252,MGG_05125,MGG_05384,MGG_08405,MGG_12983,MGG_12982,MGG_10547,MGG_03414,MGG_14550,	0.10631
Molecular function	11-cis retinal binding	GO:0005502	7	0.00768678	2.04679	14	98	458	6562	MGG_07626,MGG_01924,MGG_08500,MGG_04628,MGG_04404,MGG_12442,MGG_04469,MGG_09945,MGG_04432,MGG_04684,MGG_05390,MGG_07593,MGG_08494,MGG_02792,	0.106231
Molecular function	phosphatidylcholine floppase activity	GO:0090554	11	0.00794623	2.38792	10	60	458	6562	MGG_08309,MGG_04890,MGG_04852,MGG_09941,MGG_09931,MGG_05595,MGG_11658,MGG_00141,MGG_02583,MGG_02767,	0.109397
Molecular function	[glutamate-ammonia-ligase] adenylyltransferase activity	GO:0008882	7	0.00794623	2.38792	10	60	458	6562	MGG_01925,MGG_01924,MGG_04628,MGG_04404,MGG_09945,MGG_04432,MGG_04684,MGG_07593,MGG_08494,MGG_02792,	0.109397
Molecular function	protopine 6-monooxygenase activity	GO:0047087	6	0.00794623	2.38792	10	60	458	6562	MGG_07856,MGG_11075,MGG_00832,MGG_08500,MGG_04404,MGG_09945,MGG_04432,MGG_04684,MGG_05390,MGG_07593,	0.109397
Molecular function	[glutamine synthetase]-adenylyl-L-tyrosine phosphorylase	GO:0047388	7	0.00794623	2.38792	10	60	458	6562	MGG_01925,MGG_01924,MGG_04628,MGG_04404,MGG_09945,MGG_04432,MGG_04684,MGG_07593,MGG_08494,MGG_02792,	0.109397
Molecular function	D-alanine-D-alanine ligase activity	GO:0008716	6	0.00795258	2.94978	7	34	458	6562	MGG_15026,MGG_02127,MGG_09072,MGG_15702,MGG_07580,MGG_07595,MGG_09189,	0.107838
Molecular function	chorismate mutase activity	GO:0004106	5	0.00795258	2.94978	7	34	458	6562	MGG_15026,MGG_02127,MGG_09072,MGG_15702,MGG_07580,MGG_08487,MGG_09189,	0.107838
Molecular function	glycerol kinase activity	GO:0004370	6	0.00795258	2.94978	7	34	458	6562	MGG_01918,MGG_17286,MGG_00276,MGG_16812,MGG_00072,MGG_10961,MGG_09376,	0.107838
Molecular function	leukotriene-B4 20-monooxygenase activity	GO:0050051	6	0.00795849	1.88812	17	129	458	6562	MGG_07856,MGG_04345,MGG_07626,MGG_11075,MGG_01925,MGG_01924,MGG_08500,MGG_04628,MGG_04404,MGG_04469,MGG_09945,MGG_04432,MGG_06872,MGG_05390,MGG_07593,MGG_08494,MGG_02792,	0.106715
Molecular function	ATPase-coupled intramembrane lipid transporter activity	GO:0140326	9	0.00813191	2.17633	12	79	458	6562	MGG_08309,MGG_04890,MGG_04852,MGG_09941,MGG_09931,MGG_05595,MGG_10597,MGG_09146,MGG_11658,MGG_00141,MGG_02583,MGG_02767,	0.108636
Molecular function	osmolarity-sensing cation channel activity	GO:1990760	8	0.00830604	3.7704	5	19	458	6562	MGG_00291,MGG_12047,MGG_05384,MGG_10547,MGG_05856,	0.110553
Molecular function	protochlorophyllide reductase activity	GO:0016630	6	0.00830604	3.7704	5	19	458	6562	MGG_08349,MGG_00402,MGG_09068,MGG_08405,MGG_07793,	0.110553
Molecular function	adrenergic receptor activity	GO:0004935	7	0.0083354	1.97168	15	109	458	6562	MGG_07856,MGG_04345,MGG_07626,MGG_01924,MGG_08500,MGG_01991,MGG_04404,MGG_10911,MGG_09941,MGG_05390,MGG_07593,MGG_12981,MGG_08494,MGG_02113,MGG_02792,	0.110131
Molecular function	(S)-limonene 6-monooxygenase activity	GO:0018675	7	0.00834482	2.09278	13	89	458	6562	MGG_07856,MGG_04345,MGG_07626,MGG_11075,MGG_01925,MGG_00832,MGG_08500,MGG_04404,MGG_09945,MGG_04432,MGG_04684,MGG_05390,MGG_07593,	0.109853
Molecular function	myosin light chain binding	GO:0032027	6	0.00834482	2.09278	13	89	458	6562	MGG_07856,MGG_04345,MGG_07626,MGG_01924,MGG_09834,MGG_08500,MGG_04628,MGG_04404,MGG_09945,MGG_05390,MGG_07593,MGG_08494,MGG_02792,	0.109853
Molecular function	vitamin binding	GO:0019842	4	0.0085377	1.24979	97	1112	458	6562	MGG_07856,MGG_04345,MGG_07887,MGG_07877,MGG_07626,MGG_02128,MGG_01270,MGG_05623,MGG_11075,MGG_14590,MGG_09647,MGG_09645,MGG_05045,MGG_08311,MGG_05046,MGG_01918,MGG_07219,MGG_08309,MGG_07216,MGG_09632,MGG_17286,MGG_01925,MGG_01924,MGG_00832,MGG_09834,MGG_08500,MGG_15065,MGG_05017,MGG_08519,MGG_09249,MGG_11327,MGG_01991,MGG_00440,MGG_11312,MGG_00611,MGG_02817,MGG_04628,MGG_03771,MGG_04890,MGG_04404…	0.111578
Molecular function	NADP binding	GO:0050661	6	0.00857612	1.28642	80	891	458	6562	MGG_15019,MGG_07887,MGG_06539,MGG_02128,MGG_11075,MGG_14590,MGG_09645,MGG_05045,MGG_05046,MGG_01918,MGG_07219,MGG_08309,MGG_07216,MGG_09632,MGG_17286,MGG_01925,MGG_00832,MGG_09602,MGG_11927,MGG_09834,MGG_05232,MGG_17002,MGG_10814,MGG_05017,MGG_08520,MGG_08519,MGG_01991,MGG_08352,MGG_00863,MGG_08349,MGG_07009,MGG_00611,MGG_00275,MGG_03765,MGG_04890,MGG_16813,MGG_15731,MGG_03977,MGG_09068,MGG_10499…	0.111675
Molecular function	structural constituent of postsynapse	GO:0099186	4	0.00858526	1.8736	17	130	458	6562	MGG_07856,MGG_07626,MGG_02114,MGG_11075,MGG_00832,MGG_09834,MGG_08500,MGG_04404,MGG_02648,MGG_04469,MGG_09945,MGG_02061,MGG_04684,MGG_05390,MGG_07593,MGG_17822,MGG_02792,	0.111392
Molecular function	alpha-humulene 10-hydroxylase activity	GO:0102068	6	0.0087727	2.66558	8	43	458	6562	MGG_07856,MGG_04345,MGG_07626,MGG_11075,MGG_08500,MGG_04628,MGG_04469,MGG_08494,	0.113416
Molecular function	structural constituent of synapse	GO:0098918	3	0.00889064	1.82904	18	141	458	6562	MGG_07856,MGG_07626,MGG_02114,MGG_11075,MGG_00832,MGG_09834,MGG_08500,MGG_10814,MGG_04404,MGG_02648,MGG_04469,MGG_09945,MGG_02061,MGG_04684,MGG_05390,MGG_07593,MGG_17822,MGG_02792,	0.11453
Molecular function	beta-3 adrenergic receptor binding	GO:0031699	7	0.00893048	2.34877	10	61	458	6562	MGG_07856,MGG_04345,MGG_07626,MGG_01924,MGG_08500,MGG_04404,MGG_05390,MGG_07593,MGG_08494,MGG_02792,	0.114634
Molecular function	molybdate ion transmembrane transporter activity	GO:0015098	7	0.00898206	2.14913	12	80	458	6562	MGG_07626,MGG_01924,MGG_08500,MGG_04628,MGG_04404,MGG_04469,MGG_09945,MGG_09941,MGG_04432,MGG_07593,MGG_08494,MGG_02792,	0.114888
Molecular function	interleukin-10 receptor binding	GO:0005141	6	0.0093928	3.18389	6	27	458	6562	MGG_00291,MGG_12047,MGG_05125,MGG_05384,MGG_10547,MGG_05856,	0.119717
Molecular function	polychlorinated biphenyl binding	GO:0097160	4	0.0093928	3.18389	6	27	458	6562	MGG_04345,MGG_07626,MGG_08500,MGG_04628,MGG_04432,MGG_04684,	0.119717
Molecular function	hydrolase activity, acting on carbon-nitrogen (but not peptide) bonds, in cyclic amides	GO:0016812	5	0.00940508	1.57386	29	264	458	6562	MGG_17677,MGG_03205,MGG_12817,MGG_05045,MGG_01918,MGG_07216,MGG_17286,MGG_11927,MGG_08537,MGG_05017,MGG_01511,MGG_07009,MGG_05723,MGG_15731,MGG_09068,MGG_03508,MGG_14291,MGG_02061,MGG_02252,MGG_02243,MGG_10972,MGG_07595,MGG_09502,MGG_09735,MGG_12983,MGG_12982,MGG_08486,MGG_03414,MGG_14550,	0.119032
Molecular function	receptor serine/threonine kinase binding	GO:0033612	5	0.00982064	1.93615	15	111	458	6562	MGG_07856,MGG_04345,MGG_07626,MGG_11075,MGG_14590,MGG_00832,MGG_08500,MGG_08772,MGG_04628,MGG_04404,MGG_04469,MGG_15114,MGG_04432,MGG_05390,MGG_10710,	0.122571
Molecular function	oxidoreductase activity, acting on paired donors, with incorporation or reduction of molecular oxygen, reduced iron-sulfur protein as one donor, and incorporation of one atom of oxygen	GO:0016713	5	0.00987439	1.74726	20	164	458	6562	MGG_07856,MGG_04345,MGG_07626,MGG_11075,MGG_01925,MGG_01924,MGG_00832,MGG_08500,MGG_04628,MGG_04404,MGG_04469,MGG_09945,MGG_04432,MGG_06872,MGG_04684,MGG_05390,MGG_07593,MGG_14956,MGG_08494,MGG_02792,	0.122817
Molecular function	intramembrane lipid transporter activity	GO:0140303	4	0.00989992	2.12259	12	81	458	6562	MGG_08309,MGG_04890,MGG_04852,MGG_09941,MGG_09931,MGG_05595,MGG_10597,MGG_09146,MGG_11658,MGG_00141,MGG_02583,MGG_02767,	0.122711
Molecular function	psoralen synthase activity	GO:0102876	6	0.00989992	2.12259	12	81	458	6562	MGG_07856,MGG_07626,MGG_11075,MGG_01925,MGG_00832,MGG_04628,MGG_04469,MGG_09945,MGG_04432,MGG_04684,MGG_05390,MGG_07593,	0.122711
Molecular function	serine-type carboxypeptidase activity	GO:0004185	7	0.009984	1.98599	14	101	458	6562	MGG_15026,MGG_02127,MGG_01918,MGG_17286,MGG_05017,MGG_09072,MGG_15702,MGG_01336,MGG_14291,MGG_07580,MGG_08486,MGG_17822,MGG_09150,MGG_09189,	0.122909
Molecular function	beta3-adrenergic receptor activity	GO:0015052	9	0.0100055	2.31089	10	62	458	6562	MGG_07856,MGG_04345,MGG_07626,MGG_01924,MGG_08500,MGG_04404,MGG_05390,MGG_07593,MGG_08494,MGG_02792,	0.122755
Molecular function	hydroperoxy icosatetraenoate isomerase activity	GO:0106255	6	0.0100055	2.31089	10	62	458	6562	MGG_11075,MGG_01925,MGG_01924,MGG_00832,MGG_08500,MGG_04404,MGG_04469,MGG_09945,MGG_04684,MGG_08494,	0.122755
Molecular function	oxidoreductase activity, acting on paired donors, with oxidation of a pair of donors resulting in the reduction of molecular oxygen to two molecules of water	GO:0016717	5	0.0100245	2.04679	13	91	458	6562	MGG_07856,MGG_04345,MGG_07626,MGG_01924,MGG_04628,MGG_04404,MGG_04432,MGG_04684,MGG_05390,MGG_14956,MGG_09599,MGG_08494,MGG_10547,	0.122157
Molecular function	catalytic activity, acting on a protein	GO:0140096	3	0.0100941	1.11395	239	3074	458	6562	MGG_15496,MGG_17677,MGG_07856,MGG_04345,MGG_15018,MGG_15026,MGG_07404,MGG_07645,MGG_07887,MGG_07884,MGG_07877,MGG_06540,MGG_15485,MGG_07626,MGG_07627,MGG_02128,MGG_02127,MGG_03692,MGG_14136,MGG_03208,MGG_07802,MGG_05623,MGG_03205,MGG_04334,MGG_13006,MGG_11075,MGG_04323,MGG_14109,MGG_14590,MGG_09647,MGG_07226,MGG_12817,MGG_09645,MGG_05045,MGG_08311,MGG_05046,MGG_01918,MGG_07219,MGG_08309,MGG_00822…	0.119767
Molecular function	transmembrane receptor protein kinase activity	GO:0019199	7	0.0101242	1.40826	46	468	458	6562	MGG_17677,MGG_07645,MGG_15485,MGG_07627,MGG_14136,MGG_03205,MGG_11075,MGG_12817,MGG_09645,MGG_08311,MGG_07219,MGG_01925,MGG_00832,MGG_08500,MGG_11327,MGG_01511,MGG_00440,MGG_05085,MGG_00611,MGG_02818,MGG_04628,MGG_04404,MGG_14674,MGG_05723,MGG_10912,MGG_04469,MGG_09941,MGG_04253,MGG_07992,MGG_04432,MGG_00072,MGG_15100,MGG_04446,MGG_04684,MGG_07704,MGG_05390,MGG_07595,MGG_07546,MGG_09502,MGG_09735…	0.119731
Molecular function	zerumbone synthase activity	GO:0102069	6	0.010231	2.43297	9	53	458	6562	MGG_07216,MGG_11927,MGG_09068,MGG_02252,MGG_07793,MGG_12983,MGG_12982,MGG_03414,MGG_14550,	0.120598
Molecular function	enoyl-[acyl-carrier-protein] reductase (NADPH, A-specific) activity	GO:0047117	6	0.010231	2.43297	9	53	458	6562	MGG_09645,MGG_07219,MGG_09834,MGG_10912,MGG_02252,MGG_15100,MGG_08200,MGG_14943,MGG_09398,	0.120598
Molecular function	NAD(P)H dehydrogenase (quinone) activity	GO:0003955	6	0.0104212	1.43977	41	408	458	6562	MGG_15496,MGG_05623,MGG_09645,MGG_07219,MGG_07216,MGG_09601,MGG_11927,MGG_09834,MGG_15065,MGG_08519,MGG_01991,MGG_05084,MGG_08349,MGG_07009,MGG_00291,MGG_03977,MGG_09068,MGG_10912,MGG_02252,MGG_15100,MGG_04212,MGG_12047,MGG_09785,MGG_05125,MGG_02096,MGG_05384,MGG_08405,MGG_07793,MGG_10357,MGG_00566,MGG_14943,MGG_12983,MGG_12982,MGG_10547,MGG_00388,MGG_03414,MGG_05856,MGG_14550,MGG_00156,MGG_04999…	0.122043
Molecular function	mannosidase activity	GO:0015923	6	0.0104256	1.76768	19	154	458	6562	MGG_07856,MGG_07626,MGG_11075,MGG_09645,MGG_07219,MGG_00832,MGG_08500,MGG_04628,MGG_04404,MGG_10912,MGG_04469,MGG_09945,MGG_04432,MGG_15100,MGG_04684,MGG_07593,MGG_08494,MGG_02793,MGG_02792,	0.1217
Molecular function	temperature-gated ion channel activity	GO:0097603	7	0.0104529	3.58188	5	20	458	6562	MGG_00291,MGG_12047,MGG_05384,MGG_10547,MGG_05856,	0.121624
Molecular function	temperature-gated cation channel activity	GO:0097604	8	0.0104529	3.58188	5	20	458	6562	MGG_00291,MGG_12047,MGG_05384,MGG_10547,MGG_05856,	0.121624
Molecular function	costunolide synthase activity	GO:0102934	6	0.0105953	2.18893	11	72	458	6562	MGG_07856,MGG_07626,MGG_11075,MGG_00832,MGG_08500,MGG_04628,MGG_04469,MGG_09945,MGG_04432,MGG_04684,MGG_07593,	0.122492
Molecular function	anandamide epoxidase activity	GO:0062186	6	0.0106378	1.91886	15	112	458	6562	MGG_04345,MGG_11075,MGG_01925,MGG_01924,MGG_00832,MGG_08500,MGG_04628,MGG_04469,MGG_09945,MGG_04432,MGG_04684,MGG_05390,MGG_07593,MGG_08494,MGG_02792,	0.12259
Molecular function	anandamide 14,15 epoxidase activity	GO:0062189	7	0.0106378	1.91886	15	112	458	6562	MGG_04345,MGG_11075,MGG_01925,MGG_01924,MGG_00832,MGG_08500,MGG_04628,MGG_04469,MGG_09945,MGG_04432,MGG_04684,MGG_05390,MGG_07593,MGG_08494,MGG_02792,	0.12259
Molecular function	growth factor activity	GO:0008083	6	0.0106621	1.3114	67	732	458	6562	MGG_17677,MGG_07856,MGG_04345,MGG_07887,MGG_07626,MGG_02128,MGG_03205,MGG_11075,MGG_14590,MGG_09647,MGG_12817,MGG_09645,MGG_07219,MGG_10869,MGG_01925,MGG_01924,MGG_00832,MGG_09834,MGG_08500,MGG_08520,MGG_01511,MGG_01778,MGG_00440,MGG_04628,MGG_03771,MGG_03773,MGG_04890,MGG_04404,MGG_14674,MGG_05723,MGG_15731,MGG_04847,MGG_10912,MGG_02051,MGG_04469,MGG_09945,MGG_04253,MGG_15114,MGG_07992,MGG_02061…	0.12209
Molecular function	acetylcholine-gated cation-selective channel activity	GO:0022848	12	0.0106721	1.57322	28	255	458	6562	MGG_07856,MGG_07645,MGG_11075,MGG_09647,MGG_09645,MGG_07219,MGG_00832,MGG_09834,MGG_11327,MGG_04628,MGG_04404,MGG_10912,MGG_04469,MGG_09945,MGG_04253,MGG_02252,MGG_02000,MGG_15100,MGG_04684,MGG_05390,MGG_08458,MGG_06036,MGG_08297,MGG_12999,MGG_14943,MGG_12982,MGG_17822,MGG_02792,	0.121817
Molecular function	leucine-tRNA ligase activity	GO:0004823	6	0.0108889	2.09671	12	82	458	6562	MGG_07856,MGG_04345,MGG_07626,MGG_01924,MGG_08500,MGG_04404,MGG_04469,MGG_09945,MGG_04432,MGG_05390,MGG_07593,MGG_02792,	0.1239
Molecular function	granulocyte macrophage colony-stimulating factor receptor binding	GO:0005129	6	0.0109397	2.7859	7	36	458	6562	MGG_17677,MGG_03205,MGG_12817,MGG_01511,MGG_05723,MGG_07595,MGG_09502,	0.124086
Molecular function	L-phenylalanine transmembrane transporter activity	GO:0015192	10	0.0109397	2.7859	7	36	458	6562	MGG_01918,MGG_17286,MGG_05017,MGG_11327,MGG_15731,MGG_09941,MGG_06036,	0.124086
Molecular function	indole-3-carbonyl nitrile 4-hydroxylase activity	GO:0106149	6	0.0109397	2.7859	7	36	458	6562	MGG_11075,MGG_01925,MGG_00832,MGG_04404,MGG_09945,MGG_04684,MGG_05390,	0.124086
Molecular function	tocopherol omega-hydroxylase activity	GO:0052870	6	0.0109578	2.02454	13	92	458	6562	MGG_04345,MGG_11075,MGG_01925,MGG_01924,MGG_04628,MGG_04469,MGG_09945,MGG_04432,MGG_06872,MGG_05390,MGG_07593,MGG_08494,MGG_02792,	0.12313
Molecular function	alpha-tocopherol omega-hydroxylase activity	GO:0052871	7	0.0109578	2.02454	13	92	458	6562	MGG_04345,MGG_11075,MGG_01925,MGG_01924,MGG_04628,MGG_04469,MGG_09945,MGG_04432,MGG_06872,MGG_05390,MGG_07593,MGG_08494,MGG_02792,	0.12313
Molecular function	tocotrienol omega-hydroxylase activity	GO:0052872	6	0.0109578	2.02454	13	92	458	6562	MGG_04345,MGG_11075,MGG_01925,MGG_01924,MGG_04628,MGG_04469,MGG_09945,MGG_04432,MGG_06872,MGG_05390,MGG_07593,MGG_08494,MGG_02792,	0.12313
Molecular function	beta-lactamase activity	GO:0008800	6	0.0111778	1.59878	26	233	458	6562	MGG_17677,MGG_03205,MGG_12817,MGG_01918,MGG_07216,MGG_17286,MGG_11927,MGG_08537,MGG_05017,MGG_01511,MGG_07009,MGG_05723,MGG_09068,MGG_03508,MGG_14291,MGG_02061,MGG_02252,MGG_10972,MGG_07595,MGG_09502,MGG_09735,MGG_12983,MGG_12982,MGG_08486,MGG_03414,MGG_14550,	0.124439
Molecular function	exodeoxyribonuclease III activity	GO:0008853	9	0.011268	3.07018	6	28	458	6562	MGG_15026,MGG_02127,MGG_09072,MGG_15702,MGG_07580,MGG_09189,	0.125058
Molecular function	leucine binding	GO:0070728	7	0.011268	3.07018	6	28	458	6562	MGG_01918,MGG_17286,MGG_05017,MGG_08200,MGG_17802,MGG_09398,	0.125058
Molecular function	NADH dehydrogenase activity	GO:0003954	5	0.0113403	1.4476	39	386	458	6562	MGG_15496,MGG_09645,MGG_07219,MGG_07216,MGG_09601,MGG_11927,MGG_09834,MGG_15065,MGG_08519,MGG_01991,MGG_08349,MGG_07009,MGG_00291,MGG_03977,MGG_09068,MGG_10912,MGG_02252,MGG_15100,MGG_04212,MGG_12047,MGG_09785,MGG_05125,MGG_02096,MGG_05384,MGG_08405,MGG_07793,MGG_07307,MGG_10357,MGG_14956,MGG_14943,MGG_12983,MGG_12982,MGG_10547,MGG_00388,MGG_03414,MGG_05856,MGG_14550,MGG_04999,MGG_13895,	0.12509
Molecular function	oxidoreductase activity, acting on the CH-OH group of donors, NAD or NADP as acceptor	GO:0016616	5	0.0114178	1.21183	113	1336	458	6562	MGG_15496,MGG_17677,MGG_07856,MGG_04345,MGG_07626,MGG_01270,MGG_05623,MGG_03205,MGG_11075,MGG_04323,MGG_09647,MGG_12817,MGG_09645,MGG_05045,MGG_08311,MGG_05046,MGG_01918,MGG_07219,MGG_08309,MGG_07216,MGG_09632,MGG_10400,MGG_17286,MGG_01925,MGG_01924,MGG_00833,MGG_00832,MGG_11927,MGG_08989,MGG_09834,MGG_08500,MGG_17002,MGG_10814,MGG_05024,MGG_05017,MGG_08519,MGG_01511,MGG_01991,MGG_10215,MGG_09014…	0.125561
Molecular function	excinuclease ABC activity	GO:0009381	8	0.0115425	2.54711	8	45	458	6562	MGG_15026,MGG_02127,MGG_05623,MGG_09072,MGG_15702,MGG_07580,MGG_08487,MGG_09189,	0.126547
Molecular function	fluorene oxygenase activity	GO:0018585	5	0.0117182	2.15894	11	73	458	6562	MGG_04345,MGG_11075,MGG_01925,MGG_00832,MGG_04469,MGG_09945,MGG_06872,MGG_05390,MGG_07593,MGG_08494,MGG_02792,	0.128084
Molecular function	alcohol dehydrogenase [NAD(P)+] activity	GO:0018455	6	0.0120331	1.38844	47	485	458	6562	MGG_15496,MGG_07856,MGG_04345,MGG_07626,MGG_04323,MGG_09647,MGG_08311,MGG_05046,MGG_07216,MGG_09632,MGG_01924,MGG_11927,MGG_08989,MGG_08500,MGG_08519,MGG_08349,MGG_00611,MGG_04628,MGG_16813,MGG_09068,MGG_10499,MGG_01336,MGG_10274,MGG_10910,MGG_09945,MGG_09941,MGG_09931,MGG_07992,MGG_02252,MGG_04432,MGG_04684,MGG_05390,MGG_08458,MGG_09785,MGG_07593,MGG_07546,MGG_05595,MGG_07793,MGG_09351,MGG_12999…	0.131128
Molecular function	retinol binding	GO:0019841	6	0.0125847	1.65897	22	190	458	6562	MGG_07856,MGG_04345,MGG_07626,MGG_11075,MGG_09647,MGG_01925,MGG_01924,MGG_00832,MGG_08500,MGG_00440,MGG_04628,MGG_04404,MGG_04469,MGG_09945,MGG_04432,MGG_04684,MGG_05390,MGG_07593,MGG_14943,MGG_08494,MGG_00593,MGG_02792,	0.136726
Molecular function	L-glutamine aminotransferase activity	GO:0070548	6	0.0127051	2.71061	7	37	458	6562	MGG_01918,MGG_17286,MGG_05017,MGG_08349,MGG_15731,MGG_08450,MGG_07793,	0.137619
Molecular function	protein ADP-ribosylase activity	GO:1990404	6	0.0127051	2.71061	7	37	458	6562	MGG_00291,MGG_12047,MGG_05125,MGG_05384,MGG_00566,MGG_10547,MGG_05856,	0.137619
Molecular function	ligase activity, forming carbon-oxygen bonds	GO:0016875	4	0.0128335	1.45238	37	365	458	6562	MGG_07856,MGG_04345,MGG_15026,MGG_07626,MGG_02127,MGG_01918,MGG_08309,MGG_17286,MGG_01925,MGG_01924,MGG_00832,MGG_08500,MGG_05017,MGG_11327,MGG_04628,MGG_09072,MGG_04890,MGG_04404,MGG_15731,MGG_15702,MGG_04469,MGG_09945,MGG_09931,MGG_07992,MGG_04432,MGG_07580,MGG_05390,MGG_06036,MGG_07593,MGG_05595,MGG_10357,MGG_08494,MGG_17823,MGG_00141,MGG_02583,MGG_02792,MGG_09189,	0.13818
Molecular function	aminoacyl-tRNA ligase activity	GO:0004812	5	0.0128335	1.45238	37	365	458	6562	MGG_07856,MGG_04345,MGG_15026,MGG_07626,MGG_02127,MGG_01918,MGG_08309,MGG_17286,MGG_01925,MGG_01924,MGG_00832,MGG_08500,MGG_05017,MGG_11327,MGG_04628,MGG_09072,MGG_04890,MGG_04404,MGG_15731,MGG_15702,MGG_04469,MGG_09945,MGG_09931,MGG_07992,MGG_04432,MGG_07580,MGG_05390,MGG_06036,MGG_07593,MGG_05595,MGG_10357,MGG_08494,MGG_17823,MGG_00141,MGG_02583,MGG_02792,MGG_09189,	0.13818
Molecular function	chlorophyll(ide) b reductase activity	GO:0034256	6	0.0129506	3.41131	5	21	458	6562	MGG_11927,MGG_10274,MGG_10910,MGG_02252,MGG_09785,	0.138614
Molecular function	2-heptyl-3-hydroxy-4(1H)-quinolone synthase activity	GO:0102164	6	0.0129506	3.41131	5	21	458	6562	MGG_14590,MGG_08520,MGG_15114,MGG_10710,MGG_08293,	0.138614
Molecular function	arginine binding	GO:0034618	7	0.0131469	2.49174	8	46	458	6562	MGG_15026,MGG_02127,MGG_01925,MGG_09072,MGG_15702,MGG_09941,MGG_07580,MGG_09189,	0.139885
Molecular function	sorbose reductase activity	GO:0032115	6	0.0131469	2.49174	8	46	458	6562	MGG_07216,MGG_11927,MGG_09068,MGG_02252,MGG_12983,MGG_12982,MGG_03414,MGG_14550,	0.139885
Molecular function	fatty acid alpha-hydroxylase activity	GO:0080132	4	0.013393	2.96431	6	29	458	6562	MGG_11075,MGG_08500,MGG_04628,MGG_04469,MGG_04432,MGG_02792,	0.141253
Molecular function	metalloendopeptidase inhibitor activity	GO:0008191	7	0.0134561	1.67154	21	180	458	6562	MGG_06772,MGG_09645,MGG_07219,MGG_09632,MGG_10869,MGG_01924,MGG_03085,MGG_01778,MGG_02818,MGG_03755,MGG_10912,MGG_00072,MGG_15100,MGG_16432,MGG_06872,MGG_05390,MGG_07366,MGG_10598,MGG_14943,MGG_08494,MGG_02792,	0.141504
Molecular function	flippase activity	GO:0140327	10	0.0138263	2.20423	10	65	458	6562	MGG_08309,MGG_04890,MGG_04852,MGG_09941,MGG_09931,MGG_05595,MGG_11658,MGG_00141,MGG_02583,MGG_02767,	0.144975
Molecular function	angelicin synthase activity	GO:0102995	6	0.0138263	2.20423	10	65	458	6562	MGG_07856,MGG_11075,MGG_01925,MGG_00832,MGG_04628,MGG_04432,MGG_04684,MGG_05390,MGG_07593,MGG_02792,	0.144975
Molecular function	filamin binding	GO:0031005	5	0.0138263	2.20423	10	65	458	6562	MGG_07856,MGG_15018,MGG_07626,MGG_11075,MGG_01925,MGG_00832,MGG_08500,MGG_04404,MGG_04684,MGG_07593,	0.144975
Molecular function	oxidoreductase activity, acting on the CH-OH group of donors, oxygen as acceptor	GO:0016899	5	0.0141665	1.96061	13	95	458	6562	MGG_15026,MGG_02127,MGG_02818,MGG_09072,MGG_16812,MGG_15702,MGG_00072,MGG_07580,MGG_10961,MGG_09376,MGG_08487,MGG_09150,MGG_09189,	0.146414
Molecular function	alcohol dehydrogenase (NAD+) activity	GO:0004022	7	0.0145331	1.3788	46	478	458	6562	MGG_15496,MGG_07856,MGG_04345,MGG_07626,MGG_04323,MGG_09647,MGG_08311,MGG_05046,MGG_07216,MGG_09632,MGG_01924,MGG_11927,MGG_08989,MGG_08500,MGG_08519,MGG_08349,MGG_00611,MGG_04628,MGG_16813,MGG_09068,MGG_10499,MGG_01336,MGG_10274,MGG_10910,MGG_09945,MGG_09941,MGG_09931,MGG_07992,MGG_02252,MGG_04432,MGG_04684,MGG_05390,MGG_08458,MGG_07593,MGG_07546,MGG_05595,MGG_07793,MGG_09351,MGG_12999,MGG_14943…	0.148923
Molecular function	betaine-aldehyde dehydrogenase activity	GO:0008802	8	0.0145406	2.30264	9	56	458	6562	MGG_15026,MGG_02127,MGG_01991,MGG_00611,MGG_09072,MGG_15702,MGG_07580,MGG_08487,MGG_09189,	0.148578
Molecular function	L-xylulose reductase (NADP+) activity	GO:0050038	6	0.0145406	2.30264	9	56	458	6562	MGG_04323,MGG_07216,MGG_11927,MGG_09068,MGG_02252,MGG_09785,MGG_12982,MGG_03414,MGG_14550,	0.148578
Molecular function	secologanin synthase activity	GO:0050616	6	0.0145406	2.30264	9	56	458	6562	MGG_07626,MGG_01925,MGG_01924,MGG_04628,MGG_04469,MGG_06872,MGG_05390,MGG_08494,MGG_02792,	0.148578
Molecular function	1,2-dehydroreticulinium reductase (NADPH) activity	GO:0047128	6	0.0146666	2.63928	7	38	458	6562	MGG_07856,MGG_04345,MGG_07626,MGG_04404,MGG_04684,MGG_05390,MGG_08494,	0.148602
Molecular function	molecular transducer activity	GO:0060089	2	0.0147131	1.16761	144	1767	458	6562	MGG_17677,MGG_07856,MGG_04345,MGG_15018,MGG_15026,MGG_07645,MGG_15485,MGG_07626,MGG_07627,MGG_02127,MGG_01270,MGG_14136,MGG_05623,MGG_03205,MGG_11075,MGG_06738,MGG_09647,MGG_12817,MGG_09645,MGG_05045,MGG_08311,MGG_05046,MGG_01918,MGG_07219,MGG_08309,MGG_07215,MGG_07216,MGG_09632,MGG_17286,MGG_05059,MGG_11716,MGG_01925,MGG_01924,MGG_00832,MGG_11927,MGG_09834,MGG_08500,MGG_17002,MGG_05017,MGG_11327…	0.148656
Molecular function	3-oxo-arachidoyl-CoA reductase activity	GO:0102339	6	0.0149086	2.43873	8	47	458	6562	MGG_04323,MGG_07216,MGG_11927,MGG_07009,MGG_09068,MGG_02252,MGG_12983,MGG_12982,	0.150211
Molecular function	3-oxo-lignoceroyl-CoA reductase activity	GO:0102341	6	0.0149086	2.43873	8	47	458	6562	MGG_04323,MGG_07216,MGG_11927,MGG_07009,MGG_09068,MGG_02252,MGG_12983,MGG_12982,	0.150211
Molecular function	3-oxo-behenoyl-CoA reductase activity	GO:0102340	6	0.0149086	2.43873	8	47	458	6562	MGG_04323,MGG_07216,MGG_11927,MGG_07009,MGG_09068,MGG_02252,MGG_12983,MGG_12982,	0.150211
Molecular function	3-oxo-cerotoyl-CoA reductase activity	GO:0102342	6	0.0149086	2.43873	8	47	458	6562	MGG_04323,MGG_07216,MGG_11927,MGG_07009,MGG_09068,MGG_02252,MGG_12983,MGG_12982,	0.150211
Molecular function	glycosphingolipid binding	GO:0043208	5	0.0149744	1.89231	14	106	458	6562	MGG_07856,MGG_04345,MGG_07626,MGG_01924,MGG_08500,MGG_00440,MGG_04404,MGG_09945,MGG_05390,MGG_07593,MGG_08494,MGG_02583,MGG_00593,MGG_02792,	0.149206
Molecular function	oxidoreductase activity, acting on the CH-NH group of donors, NAD or NADP as acceptor	GO:0016646	5	0.0151225	1.45352	35	345	458	6562	MGG_07856,MGG_04345,MGG_07887,MGG_07626,MGG_02128,MGG_01270,MGG_11075,MGG_09645,MGG_05045,MGG_07219,MGG_08309,MGG_07216,MGG_01925,MGG_11927,MGG_01991,MGG_05084,MGG_00611,MGG_04404,MGG_09931,MGG_04684,MGG_05390,MGG_10712,MGG_05595,MGG_14954,MGG_10357,MGG_14956,MGG_08297,MGG_09323,MGG_12982,MGG_08494,MGG_05841,MGG_00141,MGG_02103,MGG_02583,MGG_13427,	0.150267
Molecular function	tropine dehydrogenase activity	GO:0050356	6	0.0153155	2.17083	10	66	458	6562	MGG_07216,MGG_11927,MGG_08989,MGG_08349,MGG_09068,MGG_02252,MGG_12983,MGG_12982,MGG_03414,MGG_14550,	0.151766
Molecular function	epinephrine binding	GO:0051379	5	0.0153155	2.17083	10	66	458	6562	MGG_07856,MGG_04345,MGG_07626,MGG_01924,MGG_08500,MGG_04404,MGG_05390,MGG_07593,MGG_08494,MGG_02792,	0.151766
Molecular function	steroid 21-monooxygenase activity	GO:0004509	6	0.0156352	2.07372	11	76	458	6562	MGG_07856,MGG_04345,MGG_07626,MGG_01924,MGG_00832,MGG_08500,MGG_04628,MGG_04404,MGG_04684,MGG_05390,MGG_07593,	0.154088
Molecular function	amylase activity	GO:0016160	6	0.015754	1.44931	35	346	458	6562	MGG_07856,MGG_04345,MGG_07645,MGG_07626,MGG_11075,MGG_09645,MGG_05046,MGG_07219,MGG_01925,MGG_00832,MGG_09601,MGG_08500,MGG_04628,MGG_04404,MGG_04847,MGG_10912,MGG_04469,MGG_09945,MGG_04253,MGG_07992,MGG_04432,MGG_15100,MGG_06872,MGG_04684,MGG_07704,MGG_05390,MGG_07593,MGG_02096,MGG_07546,MGG_10357,MGG_14943,MGG_08494,MGG_17822,MGG_00164,MGG_02792,	0.154835
Molecular function	3-hydroxyphenylacetate 6-hydroxylase activity	GO:0047094	6	0.0158224	3.25625	5	22	458	6562	MGG_07856,MGG_00832,MGG_04628,MGG_04684,MGG_05390,	0.155085
Molecular function	oxidoreductase activity, acting on paired donors, with incorporation or reduction of molecular oxygen	GO:0016705	4	0.0158647	1.26082	77	875	458	6562	MGG_17677,MGG_07856,MGG_04345,MGG_07887,MGG_07626,MGG_02128,MGG_03205,MGG_04334,MGG_11075,MGG_14590,MGG_09647,MGG_12817,MGG_07464,MGG_05045,MGG_08311,MGG_01918,MGG_08541,MGG_01925,MGG_01924,MGG_00832,MGG_09841,MGG_09834,MGG_08500,MGG_05017,MGG_08520,MGG_08519,MGG_01511,MGG_14815,MGG_05085,MGG_00611,MGG_08136,MGG_04628,MGG_04890,MGG_04404,MGG_13578,MGG_05723,MGG_16813,MGG_04852,MGG_01336,MGG_03140…	0.155079
Molecular function	monooxygenase activity	GO:0004497	4	0.0161278	1.20725	106	1258	458	6562	MGG_06772,MGG_15496,MGG_17677,MGG_07856,MGG_04345,MGG_07887,MGG_07626,MGG_02128,MGG_03205,MGG_04334,MGG_11075,MGG_14590,MGG_09647,MGG_12817,MGG_09645,MGG_07464,MGG_05045,MGG_05046,MGG_07216,MGG_08541,MGG_01925,MGG_01924,MGG_00832,MGG_09601,MGG_11927,MGG_08989,MGG_09834,MGG_08500,MGG_10814,MGG_03085,MGG_08772,MGG_08520,MGG_08519,MGG_01511,MGG_10215,MGG_13977,MGG_05085,MGG_08349,MGG_07009,MGG_00611…	0.157225
Molecular function	excitatory extracellular ligand-gated ion channel activity	GO:0005231	10	0.0165201	1.51958	28	264	458	6562	MGG_07856,MGG_07645,MGG_11075,MGG_09647,MGG_09645,MGG_07219,MGG_00832,MGG_09834,MGG_11327,MGG_04628,MGG_04404,MGG_10912,MGG_04469,MGG_09945,MGG_04253,MGG_02252,MGG_02000,MGG_15100,MGG_04684,MGG_05390,MGG_08458,MGG_06036,MGG_08297,MGG_12999,MGG_14943,MGG_12982,MGG_17822,MGG_02792,	0.160615
Molecular function	3-deoxy-7-phosphoheptulonate synthase activity	GO:0003849	5	0.0168348	2.5716	7	39	458	6562	MGG_15026,MGG_02127,MGG_09072,MGG_15702,MGG_07580,MGG_08487,MGG_09189,	0.163234
Molecular function	porin activity	GO:0015288	7	0.016837	1.57734	24	218	458	6562	MGG_17677,MGG_04346,MGG_07887,MGG_02128,MGG_01270,MGG_03205,MGG_12817,MGG_01918,MGG_07216,MGG_17286,MGG_06326,MGG_05017,MGG_01511,MGG_05085,MGG_03771,MGG_05723,MGG_03140,MGG_02261,MGG_07595,MGG_07594,MGG_05592,MGG_09502,MGG_09735,MGG_09323,	0.162818
Molecular function	cyclopentanol dehydrogenase activity	GO:0055041	6	0.0169209	2.13843	10	67	458	6562	MGG_07216,MGG_11927,MGG_08349,MGG_09068,MGG_02252,MGG_07793,MGG_12983,MGG_12982,MGG_03414,MGG_14550,	0.163191
Molecular function	alpha-amylase activity (releasing maltohexaose)	GO:0103025	6	0.0170954	1.45928	33	324	458	6562	MGG_07856,MGG_04345,MGG_07645,MGG_07626,MGG_11075,MGG_09645,MGG_05046,MGG_07219,MGG_01925,MGG_00832,MGG_08500,MGG_04628,MGG_04404,MGG_04847,MGG_10912,MGG_04469,MGG_09945,MGG_04253,MGG_07992,MGG_04432,MGG_15100,MGG_06872,MGG_04684,MGG_07704,MGG_05390,MGG_07593,MGG_07546,MGG_10357,MGG_14943,MGG_08494,MGG_17822,MGG_00164,MGG_02792,	0.164435
Molecular function	cholesterol 24-hydroxylase activity	GO:0033781	6	0.0171375	2.04679	11	77	458	6562	MGG_07626,MGG_01925,MGG_04628,MGG_04404,MGG_04469,MGG_09945,MGG_04432,MGG_05390,MGG_07593,MGG_08494,MGG_02792,	0.164402
Molecular function	chloride ion binding	GO:0031404	5	0.0171493	1.65636	20	173	458	6562	MGG_07856,MGG_04345,MGG_07626,MGG_11075,MGG_01925,MGG_00832,MGG_08500,MGG_00440,MGG_04628,MGG_04404,MGG_04469,MGG_09945,MGG_04432,MGG_06872,MGG_04684,MGG_05390,MGG_07593,MGG_08494,MGG_00593,MGG_02792,	0.164079
Molecular function	retinoic acid binding	GO:0001972	7	0.0172337	1.59195	23	207	458	6562	MGG_07856,MGG_04345,MGG_07626,MGG_14136,MGG_11075,MGG_01925,MGG_01924,MGG_00832,MGG_08500,MGG_11327,MGG_13935,MGG_04628,MGG_04404,MGG_04469,MGG_09945,MGG_04432,MGG_04684,MGG_05390,MGG_06036,MGG_07593,MGG_07546,MGG_08494,MGG_02792,	0.163585
Molecular function	oxidoreductase activity, acting on a sulfur group of donors	GO:0016667	4	0.0180596	1.40395	39	398	458	6562	MGG_15019,MGG_15026,MGG_02127,MGG_14590,MGG_09647,MGG_05045,MGG_08311,MGG_05046,MGG_01918,MGG_17286,MGG_01925,MGG_09602,MGG_05017,MGG_07431,MGG_01991,MGG_10251,MGG_00611,MGG_00275,MGG_09072,MGG_04890,MGG_13578,MGG_08180,MGG_04852,MGG_15702,MGG_09941,MGG_15114,MGG_02061,MGG_02496,MGG_14232,MGG_07580,MGG_10357,MGG_12999,MGG_09138,MGG_08487,MGG_10547,MGG_04999,MGG_02767,MGG_02762,MGG_09189,	0.170974
Molecular function	fraxetin 5-hydroxylase activity	GO:0106144	6	0.0180762	2.22323	9	58	458	6562	MGG_07626,MGG_11075,MGG_01925,MGG_00832,MGG_04404,MGG_09945,MGG_04684,MGG_05390,MGG_07593,	0.170683
Molecular function	nitric oxide dioxygenase activity	GO:0008941	6	0.0184525	2.77307	6	31	458	6562	MGG_01918,MGG_01925,MGG_09834,MGG_05017,MGG_07307,MGG_14956,	0.173781
Molecular function	ion transmembrane transporter activity, phosphorylative mechanism	GO:0015662	6	0.0186369	1.563	24	220	458	6562	MGG_14590,MGG_09647,MGG_01918,MGG_08309,MGG_07216,MGG_17286,MGG_11927,MGG_06326,MGG_05017,MGG_04890,MGG_04852,MGG_09068,MGG_09931,MGG_02252,MGG_06006,MGG_05595,MGG_07793,MGG_08293,MGG_12999,MGG_10106,MGG_06058,MGG_00141,MGG_02583,MGG_02767,	0.175061
Molecular function	3'(2'),5'-bisphosphate nucleotidase activity	GO:0008441	8	0.0186474	2.10699	10	68	458	6562	MGG_07856,MGG_04345,MGG_07626,MGG_11075,MGG_01924,MGG_04404,MGG_09945,MGG_05390,MGG_07593,MGG_10357,	0.174705
Molecular function	dTDP-glucose 4,6-dehydratase activity	GO:0008460	6	0.0186474	2.10699	10	68	458	6562	MGG_07856,MGG_04345,MGG_07626,MGG_01924,MGG_08500,MGG_04404,MGG_09945,MGG_05390,MGG_07593,MGG_02792,	0.174705
Molecular function	floppase activity	GO:0140328	10	0.0186474	2.10699	10	68	458	6562	MGG_08309,MGG_04890,MGG_04852,MGG_09941,MGG_09931,MGG_05595,MGG_11658,MGG_00141,MGG_02583,MGG_02767,	0.174705
Molecular function	norepinephrine binding	GO:0051380	5	0.0187451	2.02055	11	78	458	6562	MGG_07856,MGG_04345,MGG_07626,MGG_01924,MGG_08500,MGG_01991,MGG_04404,MGG_05390,MGG_07593,MGG_08494,MGG_02792,	0.174262
Molecular function	ceramide binding	GO:0097001	5	0.0187451	2.02055	11	78	458	6562	MGG_07856,MGG_04345,MGG_07626,MGG_01924,MGG_08500,MGG_04404,MGG_09945,MGG_05390,MGG_07593,MGG_08494,MGG_02792,	0.174262
Molecular function	structural constituent of postsynaptic actin cytoskeleton	GO:0098973	5	0.0187778	1.84023	14	109	458	6562	MGG_07856,MGG_07626,MGG_11075,MGG_00832,MGG_08500,MGG_04404,MGG_04469,MGG_09945,MGG_02061,MGG_04684,MGG_05390,MGG_07593,MGG_17822,MGG_02792,	0.173671
Molecular function	electron transfer activity	GO:0009055	4	0.0190595	1.17087	131	1603	458	6562	MGG_15496,MGG_17677,MGG_04345,MGG_04346,MGG_15019,MGG_15026,MGG_07626,MGG_02127,MGG_01270,MGG_05623,MGG_03205,MGG_04323,MGG_09647,MGG_12817,MGG_09645,MGG_05045,MGG_05046,MGG_01918,MGG_07219,MGG_08309,MGG_07216,MGG_08541,MGG_17286,MGG_05059,MGG_01925,MGG_01924,MGG_00832,MGG_09601,MGG_09602,MGG_11927,MGG_08989,MGG_09834,MGG_08500,MGG_15065,MGG_10814,MGG_04173,MGG_05017,MGG_07428,MGG_08519,MGG_11327…	0.175826
Molecular function	7-deoxyloganin 7-hydroxylase activity	GO:0050595	6	0.0192201	2.50731	7	40	458	6562	MGG_04345,MGG_07626,MGG_01925,MGG_01924,MGG_04469,MGG_08494,MGG_02792,	0.176854
Molecular function	zeinoxanthin epsilon hydroxylase activity	GO:0009974	6	0.0192201	2.50731	7	40	458	6562	MGG_01925,MGG_04628,MGG_04469,MGG_09945,MGG_05390,MGG_08494,MGG_02792,	0.176854
Molecular function	carotene epsilon hydroxylase activity	GO:0072374	5	0.0192201	2.50731	7	40	458	6562	MGG_01925,MGG_04628,MGG_04469,MGG_09945,MGG_05390,MGG_08494,MGG_02792,	0.176854
Molecular function	glycolipid binding	GO:0051861	4	0.0196019	1.68559	18	153	458	6562	MGG_07856,MGG_04345,MGG_07404,MGG_07626,MGG_01924,MGG_08500,MGG_00440,MGG_04404,MGG_09945,MGG_12047,MGG_00940,MGG_05390,MGG_07593,MGG_07559,MGG_08494,MGG_02583,MGG_00593,MGG_02792,	0.178997
Molecular function	galactitol 2-dehydrogenase activity	GO:0047713	6	0.0200613	2.18555	9	59	458	6562	MGG_07216,MGG_11927,MGG_09068,MGG_02252,MGG_07793,MGG_12983,MGG_12982,MGG_03414,MGG_14550,	0.18273
Molecular function	titin binding	GO:0031432	5	0.0204619	1.99497	11	79	458	6562	MGG_00291,MGG_14872,MGG_02061,MGG_12047,MGG_05125,MGG_05384,MGG_15810,MGG_00566,MGG_10547,MGG_00388,MGG_05856,	0.18591
Molecular function	isomerase activity	GO:0016853	3	0.0205045	1.18301	117	1417	458	6562	MGG_17677,MGG_07856,MGG_04345,MGG_15026,MGG_07884,MGG_06540,MGG_07626,MGG_02127,MGG_01270,MGG_03692,MGG_14136,MGG_03208,MGG_03205,MGG_11075,MGG_14590,MGG_09647,MGG_12817,MGG_09645,MGG_05045,MGG_08311,MGG_05046,MGG_01918,MGG_07219,MGG_08309,MGG_07216,MGG_08541,MGG_17286,MGG_01925,MGG_01924,MGG_15081,MGG_00833,MGG_00832,MGG_11927,MGG_07412,MGG_08500,MGG_10814,MGG_05017,MGG_05011,MGG_08520,MGG_09249…	0.185829
Molecular function	aminopeptidase activity	GO:0004177	6	0.0205849	1.54892	24	222	458	6562	MGG_15026,MGG_07645,MGG_07877,MGG_06540,MGG_02127,MGG_01918,MGG_17286,MGG_05017,MGG_09249,MGG_08136,MGG_09072,MGG_15702,MGG_12442,MGG_04847,MGG_04253,MGG_07704,MGG_07580,MGG_12304,MGG_11680,MGG_03822,MGG_08487,MGG_17822,MGG_05855,MGG_09189,	0.18609
Molecular function	alpha-amylase activity	GO:0004556	7	0.0209609	1.43711	33	329	458	6562	MGG_07856,MGG_04345,MGG_07645,MGG_07626,MGG_11075,MGG_09645,MGG_05046,MGG_07219,MGG_01925,MGG_00832,MGG_08500,MGG_04628,MGG_04404,MGG_04847,MGG_10912,MGG_04469,MGG_09945,MGG_04253,MGG_07992,MGG_04432,MGG_15100,MGG_06872,MGG_04684,MGG_07704,MGG_05390,MGG_07593,MGG_07546,MGG_10357,MGG_14943,MGG_08494,MGG_17822,MGG_00164,MGG_02792,	0.185764
Molecular function	Tat protein binding	GO:0030957	7	0.0210554	1.86258	13	100	458	6562	MGG_07856,MGG_07626,MGG_11075,MGG_00832,MGG_08500,MGG_04404,MGG_08180,MGG_04469,MGG_09945,MGG_04684,MGG_05390,MGG_07593,MGG_02792,	0.186144
Molecular function	2-isopropylmalate synthase activity	GO:0003852	6	0.0212166	2.2924	8	50	458	6562	MGG_01918,MGG_08309,MGG_17286,MGG_05017,MGG_09931,MGG_05595,MGG_00141,MGG_02583,	0.187111
Molecular function	icosanoid transmembrane transporter activity	GO:0071714	6	0.0212166	2.2924	8	50	458	6562	MGG_09645,MGG_07219,MGG_08309,MGG_10912,MGG_09931,MGG_15100,MGG_05595,MGG_00141,	0.187111
Molecular function	prostaglandin transmembrane transporter activity	GO:0015132	7	0.0212166	2.2924	8	50	458	6562	MGG_09645,MGG_07219,MGG_08309,MGG_10912,MGG_09931,MGG_15100,MGG_05595,MGG_00141,	0.187111
Molecular function	protein carboxyl O-methyltransferase activity	GO:0051998	8	0.0214151	2.68641	6	32	458	6562	MGG_03140,MGG_05331,MGG_07594,MGG_05125,MGG_00388,MGG_05856,	0.187486
Molecular function	parthenolide synthase activity	GO:0102626	6	0.0214151	2.68641	6	32	458	6562	MGG_07856,MGG_04345,MGG_07626,MGG_11075,MGG_08500,MGG_05390,	0.187486
Molecular function	receptor ligand activity	GO:0048018	5	0.0218294	1.17073	126	1542	458	6562	MGG_17677,MGG_07856,MGG_04345,MGG_04346,MGG_15018,MGG_07887,MGG_07884,MGG_06540,MGG_15485,MGG_07626,MGG_07627,MGG_02128,MGG_14136,MGG_07802,MGG_05623,MGG_03205,MGG_11075,MGG_14590,MGG_09647,MGG_12817,MGG_09645,MGG_07219,MGG_08309,MGG_07216,MGG_10400,MGG_17286,MGG_10869,MGG_01925,MGG_01924,MGG_00832,MGG_11927,MGG_09834,MGG_07412,MGG_08500,MGG_08520,MGG_08519,MGG_11327,MGG_01511,MGG_01991,MGG_01778…	0.19019
Molecular function	ceramide floppase activity	GO:0099038	12	0.0218322	2.44616	7	41	458	6562	MGG_08309,MGG_09941,MGG_09931,MGG_05595,MGG_11658,MGG_00141,MGG_02583,	0.189756
Molecular function	carboxyl-O-methyltransferase activity	GO:0010340	7	0.0218322	2.44616	7	41	458	6562	MGG_04346,MGG_03140,MGG_05331,MGG_07594,MGG_05125,MGG_00388,MGG_05856,	0.189756
Molecular function	sphingolipid floppase activity	GO:0046623	11	0.0218322	2.44616	7	41	458	6562	MGG_08309,MGG_09941,MGG_09931,MGG_05595,MGG_11658,MGG_00141,MGG_02583,	0.189756
Molecular function	superoxide dismutase activity	GO:0004784	5	0.0218654	1.44176	32	318	458	6562	MGG_07856,MGG_04345,MGG_15485,MGG_07626,MGG_14136,MGG_07602,MGG_09645,MGG_05045,MGG_07219,MGG_08309,MGG_01924,MGG_09834,MGG_01991,MGG_08349,MGG_00402,MGG_00276,MGG_16812,MGG_10912,MGG_00072,MGG_15100,MGG_10764,MGG_05390,MGG_08200,MGG_07546,MGG_10961,MGG_07793,MGG_08297,MGG_00566,MGG_09376,MGG_14943,MGG_10547,MGG_04744,	0.18868
Molecular function	phosphatidylglycerol binding	GO:1901611	5	0.0220701	1.76158	15	122	458	6562	MGG_02114,MGG_05623,MGG_08309,MGG_07686,MGG_04890,MGG_15731,MGG_02648,MGG_04852,MGG_09931,MGG_07594,MGG_05595,MGG_09709,MGG_00141,MGG_02583,MGG_02767,	0.189993
Molecular function	cholesterol 7-alpha-monooxygenase activity	GO:0008123	6	0.0220701	1.76158	15	122	458	6562	MGG_07856,MGG_04345,MGG_07626,MGG_11075,MGG_01924,MGG_00832,MGG_04628,MGG_04404,MGG_04469,MGG_09945,MGG_04432,MGG_05390,MGG_07593,MGG_08494,MGG_02792,	0.189993
Molecular function	pentalenene synthase activity	GO:0050467	8	0.0221993	2.14913	9	60	458	6562	MGG_01925,MGG_01924,MGG_04628,MGG_04469,MGG_04432,MGG_05390,MGG_07593,MGG_08494,MGG_02792,	0.190196
Molecular function	thalian-diol desaturase activity	GO:0080004	5	0.0221993	2.14913	9	60	458	6562	MGG_04345,MGG_07626,MGG_11075,MGG_08500,MGG_04628,MGG_04404,MGG_04432,MGG_05390,MGG_07593,	0.190196
Molecular function	potassium ion antiporter activity	GO:0022821	9	0.0221993	2.14913	9	60	458	6562	MGG_17677,MGG_12817,MGG_09645,MGG_07219,MGG_15057,MGG_09834,MGG_10912,MGG_15100,MGG_07595,	0.190196
Molecular function	endonuclease activity	GO:0004519	6	0.022234	1.2088	95	1126	458	6562	MGG_15496,MGG_17677,MGG_07856,MGG_15026,MGG_02127,MGG_05623,MGG_03205,MGG_04323,MGG_12817,MGG_09645,MGG_05045,MGG_05046,MGG_01918,MGG_07219,MGG_08309,MGG_09632,MGG_17286,MGG_10869,MGG_01925,MGG_01924,MGG_00832,MGG_08989,MGG_08500,MGG_10814,MGG_05024,MGG_04173,MGG_05017,MGG_01511,MGG_01991,MGG_01778,MGG_05085,MGG_02818,MGG_00276,MGG_04628,MGG_03771,MGG_09072,MGG_00291,MGG_04404,MGG_14674,MGG_05723…	0.189147
Molecular function	monocarboxylic acid binding	GO:0033293	6	0.0225258	1.27356	64	720	458	6562	MGG_06772,MGG_17677,MGG_07856,MGG_04345,MGG_15026,MGG_07626,MGG_02127,MGG_01270,MGG_14136,MGG_05623,MGG_03205,MGG_11075,MGG_09647,MGG_12817,MGG_05045,MGG_01918,MGG_07216,MGG_17286,MGG_01925,MGG_01924,MGG_00832,MGG_09834,MGG_08500,MGG_03085,MGG_08772,MGG_05017,MGG_11327,MGG_01511,MGG_05085,MGG_13935,MGG_04628,MGG_09072,MGG_04404,MGG_05723,MGG_15702,MGG_09068,MGG_04469,MGG_09945,MGG_09931,MGG_02061…	0.191178
Molecular function	estradiol 17-beta-dehydrogenase activity	GO:0004303	7	0.022691	1.84414	13	101	458	6562	MGG_07216,MGG_11927,MGG_08989,MGG_08349,MGG_07009,MGG_09068,MGG_10274,MGG_02252,MGG_07793,MGG_12983,MGG_12982,MGG_03414,MGG_14550,	0.192128
Molecular function	tryptamine 4-monooxygenase activity	GO:0140382	5	0.0227698	2.9849	5	24	458	6562	MGG_04345,MGG_07626,MGG_00832,MGG_04404,MGG_04684,	0.192343
Molecular function	FAD-dependent urate hydroxylase activity	GO:0102099	6	0.0227698	2.9849	5	24	458	6562	MGG_14590,MGG_08520,MGG_15114,MGG_10710,MGG_08293,	0.192343
Molecular function	oligopeptide transmembrane transporter activity	GO:0035673	7	0.0236228	1.67978	17	145	458	6562	MGG_17677,MGG_03205,MGG_07228,MGG_12817,MGG_08309,MGG_07428,MGG_00275,MGG_05723,MGG_09931,MGG_10750,MGG_07595,MGG_05595,MGG_09502,MGG_10357,MGG_10534,MGG_00141,MGG_02583,	0.198619
Molecular function	oxidoreductase activity, acting on superoxide radicals as acceptor	GO:0016721	4	0.0236872	1.43275	32	320	458	6562	MGG_07856,MGG_04345,MGG_15485,MGG_07626,MGG_14136,MGG_07602,MGG_09645,MGG_05045,MGG_07219,MGG_08309,MGG_01924,MGG_09834,MGG_01991,MGG_08349,MGG_00402,MGG_00276,MGG_16812,MGG_10912,MGG_00072,MGG_15100,MGG_10764,MGG_05390,MGG_08200,MGG_07546,MGG_10961,MGG_07793,MGG_08297,MGG_00566,MGG_09376,MGG_14943,MGG_10547,MGG_04744,	0.198697
Molecular function	galactosidase activity	GO:0015925	6	0.0239669	1.60084	20	179	458	6562	MGG_07856,MGG_04345,MGG_07626,MGG_01918,MGG_01924,MGG_08500,MGG_14602,MGG_11554,MGG_04890,MGG_04404,MGG_15731,MGG_04852,MGG_03508,MGG_09945,MGG_05390,MGG_07593,MGG_13626,MGG_08494,MGG_02767,MGG_02792,	0.200577
Molecular function	N-methylcoclaurine 3'-monooxygenase activity	GO:0050593	6	0.0246806	2.38792	7	42	458	6562	MGG_04345,MGG_11075,MGG_01925,MGG_08500,MGG_04628,MGG_04432,MGG_04684,	0.206071
Molecular function	cardiolipin binding	GO:1901612	6	0.0254564	1.86881	12	92	458	6562	MGG_02114,MGG_05623,MGG_08309,MGG_04890,MGG_15731,MGG_02648,MGG_04852,MGG_09931,MGG_05595,MGG_00141,MGG_02583,MGG_02767,	0.212059
Molecular function	alpha-glucosidase activity	GO:0090599	7	0.026243	1.80833	13	103	458	6562	MGG_01918,MGG_08309,MGG_17286,MGG_09601,MGG_05017,MGG_07729,MGG_09931,MGG_02096,MGG_09721,MGG_05595,MGG_06058,MGG_00141,MGG_02583,	0.218107
Molecular function	alcohol transmembrane transporter activity	GO:0015665	7	0.026243	1.80833	13	103	458	6562	MGG_17677,MGG_03205,MGG_09647,MGG_12817,MGG_17286,MGG_01511,MGG_05085,MGG_05723,MGG_07595,MGG_09502,MGG_09735,MGG_14943,MGG_10534,	0.218107
Molecular function	growth factor receptor binding	GO:0070851	5	0.026746	1.36619	39	409	458	6562	MGG_17677,MGG_07887,MGG_02128,MGG_03205,MGG_09647,MGG_12817,MGG_09645,MGG_07219,MGG_09834,MGG_01511,MGG_00440,MGG_00291,MGG_14674,MGG_05723,MGG_01336,MGG_04847,MGG_10912,MGG_09941,MGG_04253,MGG_07992,MGG_15100,MGG_12047,MGG_07704,MGG_07595,MGG_05177,MGG_05125,MGG_05595,MGG_09502,MGG_05384,MGG_12999,MGG_14943,MGG_06058,MGG_09323,MGG_10323,MGG_10547,MGG_17822,MGG_05856,MGG_02583,MGG_00593,	0.217281
Molecular function	carbon-sulfur lyase activity	GO:0016846	4	0.0268596	1.7193	15	125	458	6562	MGG_05046,MGG_01918,MGG_17286,MGG_00832,MGG_05017,MGG_09249,MGG_11327,MGG_15731,MGG_04684,MGG_06036,MGG_12759,MGG_09138,MGG_17828,MGG_04744,MGG_17802,	0.217714
Molecular function	intramolecular transferase activity, transferring hydroxy groups	GO:0050486	5	0.026862	1.98993	10	72	458	6562	MGG_11075,MGG_01925,MGG_01924,MGG_00832,MGG_08500,MGG_04404,MGG_04469,MGG_09945,MGG_04684,MGG_08494,	0.217245
Molecular function	uroporphyrinogen-III synthase activity	GO:0004852	6	0.026862	1.98993	10	72	458	6562	MGG_07216,MGG_17286,MGG_11927,MGG_09068,MGG_02252,MGG_10357,MGG_12983,MGG_12982,MGG_03414,MGG_14550,	0.217245
Molecular function	2'-hydroxyisoflavone reductase activity	GO:0047526	6	0.0268805	2.8655	5	25	458	6562	MGG_06539,MGG_17002,MGG_11327,MGG_08352,MGG_06036,	0.216424
Molecular function	(S)-limonene 3-monooxygenase activity	GO:0018674	7	0.0269564	2.0798	9	62	458	6562	MGG_04345,MGG_07626,MGG_11075,MGG_04404,MGG_09945,MGG_04432,MGG_05390,MGG_07593,MGG_08494,	0.215591
Molecular function	penicillin binding	GO:0008658	7	0.0274563	1.84871	12	93	458	6562	MGG_15026,MGG_02127,MGG_11075,MGG_01918,MGG_17286,MGG_08772,MGG_05017,MGG_09072,MGG_15702,MGG_07580,MGG_09150,MGG_09189,	0.219104
Molecular function	disaccharide binding	GO:0048030	5	0.0274563	1.84871	12	93	458	6562	MGG_11075,MGG_01925,MGG_01924,MGG_05017,MGG_04628,MGG_04469,MGG_09945,MGG_04432,MGG_06872,MGG_04684,MGG_08494,MGG_02792,	0.219104
Molecular function	trans-activation response element binding	GO:1990970	7	0.0277738	2.33239	7	43	458	6562	MGG_00291,MGG_12047,MGG_05125,MGG_05384,MGG_10547,MGG_00388,MGG_05856,	0.220661
Molecular function	protein kinase B binding	GO:0043422	7	0.0282685	2.52838	6	34	458	6562	MGG_12047,MGG_05125,MGG_05384,MGG_00566,MGG_10547,MGG_05856,	0.221662
Molecular function	glutamine-fructose-6-phosphate transaminase (isomerizing) activity	GO:0004360	7	0.0282685	2.52838	6	34	458	6562	MGG_01918,MGG_17286,MGG_05017,MGG_08349,MGG_08450,MGG_07793,	0.221662
Molecular function	signaling receptor activator activity	GO:0030546	4	0.0284853	1.1602	126	1556	458	6562	MGG_17677,MGG_07856,MGG_04345,MGG_04346,MGG_15018,MGG_07887,MGG_07884,MGG_06540,MGG_15485,MGG_07626,MGG_07627,MGG_02128,MGG_14136,MGG_07802,MGG_05623,MGG_03205,MGG_11075,MGG_14590,MGG_09647,MGG_12817,MGG_09645,MGG_07219,MGG_08309,MGG_07216,MGG_10400,MGG_17286,MGG_10869,MGG_01925,MGG_01924,MGG_00832,MGG_11927,MGG_09834,MGG_07412,MGG_08500,MGG_08520,MGG_08519,MGG_11327,MGG_01511,MGG_01991,MGG_01778…	0.222395
Molecular function	retinal dehydrogenase activity	GO:0001758	6	0.028527	1.74422	14	115	458	6562	MGG_07216,MGG_11927,MGG_05024,MGG_01991,MGG_09068,MGG_02252,MGG_09785,MGG_05125,MGG_05384,MGG_12982,MGG_10547,MGG_00388,MGG_03414,MGG_14550,	0.222239
Molecular function	2,4-dienoyl-CoA reductase (NADPH) activity	GO:0008670	6	0.029215	2.16264	8	53	458	6562	MGG_07216,MGG_11927,MGG_09068,MGG_02252,MGG_08297,MGG_12982,MGG_03414,MGG_14550,	0.227109
Molecular function	L-xylulose reductase (NAD+) activity	GO:0044105	6	0.029215	2.16264	8	53	458	6562	MGG_04323,MGG_07216,MGG_11927,MGG_09068,MGG_02252,MGG_09785,MGG_12982,MGG_03414,	0.227109
Molecular function	(-)-secoisolariciresinol dehydrogenase activity	GO:0102911	6	0.029215	2.16264	8	53	458	6562	MGG_07216,MGG_11927,MGG_02252,MGG_07793,MGG_12983,MGG_12982,MGG_03414,MGG_14550,	0.227109
Molecular function	erythronolide synthase activity	GO:0047879	6	0.029215	2.16264	8	53	458	6562	MGG_09645,MGG_07219,MGG_09632,MGG_11312,MGG_10912,MGG_15100,MGG_09384,MGG_14943,	0.227109
Molecular function	NAD(P)H oxidase H2O2-forming activity	GO:0016174	6	0.029215	2.16264	8	53	458	6562	MGG_07887,MGG_02128,MGG_04334,MGG_14590,MGG_08520,MGG_10710,MGG_07307,MGG_14956,	0.227109
Molecular function	diacetyl reductase ((S)-acetoin forming) activity	GO:0052588	7	0.0292658	1.96267	10	73	458	6562	MGG_04323,MGG_07216,MGG_11927,MGG_07009,MGG_09068,MGG_02252,MGG_12983,MGG_12982,MGG_03414,MGG_14550,	0.225079
Molecular function	xylulokinase activity	GO:0004856	7	0.0295864	2.04679	9	63	458	6562	MGG_15026,MGG_02127,MGG_09072,MGG_15702,MGG_07580,MGG_10357,MGG_08297,MGG_08487,MGG_09189,	0.22706
Molecular function	arachidonic acid epoxygenase activity	GO:0008392	6	0.0303118	1.58269	19	172	458	6562	MGG_07856,MGG_04345,MGG_07626,MGG_11075,MGG_01925,MGG_01924,MGG_00832,MGG_08500,MGG_04628,MGG_04404,MGG_04469,MGG_09945,MGG_04432,MGG_06872,MGG_04684,MGG_05390,MGG_07593,MGG_08494,MGG_02792,	0.232133
Molecular function	cobyrinic acid a,c-diamide synthase activity	GO:0042242	6	0.0311199	2.27938	7	44	458	6562	MGG_07856,MGG_01924,MGG_08500,MGG_04404,MGG_09945,MGG_05390,MGG_07593,	0.237817
Molecular function	(S,S)-butanediol dehydrogenase activity	GO:0047512	6	0.0311199	2.27938	7	44	458	6562	MGG_07216,MGG_11927,MGG_09068,MGG_02252,MGG_12982,MGG_03414,MGG_14550,	0.237817
Molecular function	chitin disaccharide deacetylase activity	GO:0036311	6	0.0314351	2.75529	5	26	458	6562	MGG_08309,MGG_09931,MGG_05595,MGG_00141,MGG_02583,	0.239211
Molecular function	acetylxylan esterase activity	GO:0046555	6	0.0321807	2.45614	6	35	458	6562	MGG_08550,MGG_08774,MGG_04237,MGG_17154,MGG_14966,MGG_02543,	0.24437
Molecular function	ion binding	GO:0043167	3	0.0322542	1.04731	366	5007	458	6562	MGG_06772,MGG_15496,MGG_17677,MGG_07856,MGG_04345,MGG_04346,MGG_15019,MGG_15018,MGG_15026,MGG_06312,MGG_07404,MGG_07645,MGG_07887,MGG_07884,MGG_07877,MGG_07871,MGG_06540,MGG_15485,MGG_07626,MGG_06539,MGG_07627,MGG_02128,MGG_02127,MGG_01270,MGG_03692,MGG_14136,MGG_03208,MGG_02114,MGG_07802,MGG_05623,MGG_03205,MGG_04334,MGG_07602,MGG_13006,MGG_11075,MGG_04323,MGG_06740,MGG_14109,MGG_14590,MGG_09647…	0.244414
Molecular function	tumor necrosis factor-activated receptor activity	GO:0005031	6	0.0322883	2.12259	8	54	458	6562	MGG_07645,MGG_15731,MGG_04847,MGG_04253,MGG_07704,MGG_09351,MGG_10547,MGG_17822,	0.244159
Molecular function	death receptor activity	GO:0005035	5	0.0322883	2.12259	8	54	458	6562	MGG_07645,MGG_15731,MGG_04847,MGG_04253,MGG_07704,MGG_09351,MGG_10547,MGG_17822,	0.244159
Molecular function	NADP+ binding	GO:0070401	7	0.0326893	1.54892	20	185	458	6562	MGG_07887,MGG_02128,MGG_11075,MGG_09645,MGG_07219,MGG_07216,MGG_01925,MGG_11927,MGG_08519,MGG_01991,MGG_00863,MGG_09068,MGG_10499,MGG_10274,MGG_04212,MGG_09323,MGG_12983,MGG_05841,MGG_02103,MGG_00156,	0.246159
Molecular function	complement binding	GO:0001848	4	0.0327154	1.59195	18	162	458	6562	MGG_09645,MGG_07219,MGG_07686,MGG_08519,MGG_00440,MGG_00611,MGG_03771,MGG_16813,MGG_15731,MGG_10912,MGG_15100,MGG_02261,MGG_10516,MGG_05592,MGG_09709,MGG_14943,MGG_04744,MGG_00593,	0.245843
Molecular function	(S)-cheilanthifoline synthase activity	GO:0047053	6	0.0347262	2.22872	7	45	458	6562	MGG_07856,MGG_11075,MGG_00832,MGG_04628,MGG_09945,MGG_04684,MGG_02792,	0.258263
Molecular function	proton-transporting ATP synthase activity, rotational mechanism	GO:0046933	9	0.0353642	1.27251	54	608	458	6562	MGG_15496,MGG_17677,MGG_07856,MGG_04345,MGG_07626,MGG_05623,MGG_03205,MGG_11075,MGG_12817,MGG_09645,MGG_01918,MGG_07219,MGG_09632,MGG_17286,MGG_11716,MGG_01925,MGG_01924,MGG_00832,MGG_06326,MGG_08500,MGG_05017,MGG_11327,MGG_01511,MGG_01991,MGG_05085,MGG_02818,MGG_04628,MGG_04404,MGG_05723,MGG_03977,MGG_09068,MGG_10912,MGG_04469,MGG_09945,MGG_00072,MGG_15100,MGG_11608,MGG_05390,MGG_06036,MGG_07595…	0.262466
Molecular function	hydroquinone:oxygen oxidoreductase activity	GO:0052716	6	0.0355752	2.084	8	55	458	6562	MGG_09645,MGG_07219,MGG_10912,MGG_15100,MGG_11608,MGG_09139,MGG_14943,MGG_13464,	0.26349
Molecular function	NAD+ ADP-ribosyltransferase activity	GO:0003950	6	0.0355752	2.084	8	55	458	6562	MGG_00291,MGG_12047,MGG_05125,MGG_05384,MGG_00566,MGG_10547,MGG_00388,MGG_05856,	0.26349
Molecular function	11-oxo-beta-amyrin 30-oxidase activity	GO:0102375	6	0.0355752	2.084	8	55	458	6562	MGG_04345,MGG_07626,MGG_01925,MGG_04628,MGG_04469,MGG_06872,MGG_08494,MGG_02792,	0.26349
Molecular function	3-hydroxy-2-methylbutyryl-CoA dehydrogenase activity	GO:0047015	6	0.0355752	2.084	8	55	458	6562	MGG_07216,MGG_11927,MGG_07009,MGG_09068,MGG_02252,MGG_12983,MGG_12982,MGG_03414,	0.26349
Molecular function	naringenin-chalcone synthase activity	GO:0016210	6	0.0355752	2.084	8	55	458	6562	MGG_07602,MGG_09645,MGG_05046,MGG_07219,MGG_10912,MGG_15100,MGG_09138,MGG_14943,	0.26349
Molecular function	carboxylic ester hydrolase activity	GO:0052689	5	0.0360029	1.22561	71	830	458	6562	MGG_07856,MGG_04345,MGG_15026,MGG_07626,MGG_02127,MGG_03208,MGG_09647,MGG_08311,MGG_08550,MGG_04194,MGG_01918,MGG_07216,MGG_08785,MGG_17286,MGG_01924,MGG_11927,MGG_09834,MGG_08500,MGG_08774,MGG_10247,MGG_10215,MGG_00440,MGG_01943,MGG_00611,MGG_03771,MGG_13116,MGG_09072,MGG_14692,MGG_04890,MGG_04404,MGG_15702,MGG_09068,MGG_02051,MGG_04469,MGG_14057,MGG_09945,MGG_04251,MGG_07992,MGG_02061,MGG_04237…	0.263948
Molecular function	xenobiotic transmembrane transporter activity	GO:0042910	4	0.0360472	1.3489	37	393	458	6562	MGG_17677,MGG_01270,MGG_14136,MGG_05623,MGG_03205,MGG_12817,MGG_09645,MGG_01918,MGG_07219,MGG_08309,MGG_17286,MGG_10869,MGG_09834,MGG_05017,MGG_11327,MGG_01511,MGG_01778,MGG_05085,MGG_05723,MGG_10912,MGG_09941,MGG_09931,MGG_15100,MGG_16432,MGG_06036,MGG_07595,MGG_07546,MGG_05595,MGG_09502,MGG_09735,MGG_10598,MGG_10357,MGG_14943,MGG_11658,MGG_10534,MGG_00141,MGG_02583,	0.263737
Molecular function	RNA-directed DNA polymerase activity	GO:0003964	7	0.0360776	1.31062	44	481	458	6562	MGG_15496,MGG_07856,MGG_04345,MGG_15026,MGG_07626,MGG_02128,MGG_02127,MGG_07602,MGG_04323,MGG_09647,MGG_05046,MGG_01924,MGG_08989,MGG_08500,MGG_04628,MGG_09072,MGG_00291,MGG_04404,MGG_14674,MGG_00464,MGG_15702,MGG_10274,MGG_05564,MGG_10910,MGG_09945,MGG_09941,MGG_02065,MGG_04212,MGG_04684,MGG_12047,MGG_11608,MGG_07580,MGG_17154,MGG_05390,MGG_07593,MGG_05125,MGG_05384,MGG_12999,MGG_09139,MGG_10547…	0.263425
Molecular function	nucleotide binding	GO:0000166	5	0.0363374	1.07292	277	3699	458	6562	MGG_15496,MGG_17677,MGG_07856,MGG_04345,MGG_04346,MGG_15019,MGG_15018,MGG_15026,MGG_07645,MGG_07887,MGG_07884,MGG_15485,MGG_07626,MGG_06539,MGG_07627,MGG_02128,MGG_02127,MGG_01270,MGG_14136,MGG_02114,MGG_07802,MGG_05623,MGG_03205,MGG_04334,MGG_13006,MGG_11075,MGG_04323,MGG_06740,MGG_14590,MGG_09647,MGG_07228,MGG_12817,MGG_09645,MGG_05045,MGG_08311,MGG_05046,MGG_08550,MGG_01918,MGG_07219,MGG_08309…	0.264786
Molecular function	allyl-alcohol dehydrogenase activity	GO:0047655	6	0.0364289	2.38792	6	36	458	6562	MGG_05024,MGG_08519,MGG_05125,MGG_05384,MGG_10547,MGG_00388,	0.264917
Molecular function	cis-stilbene-oxide hydrolase activity	GO:0033961	6	0.0364447	2.65324	5	27	458	6562	MGG_03070,MGG_14882,MGG_09131,MGG_06058,MGG_05826,	0.264499
Molecular function	phosphopantetheine binding	GO:0031177	5	0.0365949	1.51195	21	199	458	6562	MGG_14590,MGG_09647,MGG_09645,MGG_07219,MGG_09632,MGG_17286,MGG_09834,MGG_01991,MGG_11312,MGG_10912,MGG_15100,MGG_08200,MGG_10710,MGG_10357,MGG_09384,MGG_08293,MGG_12999,MGG_14943,MGG_15886,MGG_09398,MGG_02787,	0.263469
Molecular function	neurotransmitter receptor activity involved in regulation of postsynaptic membrane potential	GO:0099529	6	0.0368181	1.37444	33	344	458	6562	MGG_07856,MGG_07645,MGG_11075,MGG_09647,MGG_09645,MGG_07219,MGG_09632,MGG_00832,MGG_09834,MGG_11327,MGG_02818,MGG_04628,MGG_04404,MGG_16812,MGG_10912,MGG_04469,MGG_09945,MGG_04253,MGG_02252,MGG_00072,MGG_02000,MGG_15100,MGG_04684,MGG_14232,MGG_05390,MGG_08458,MGG_06036,MGG_08297,MGG_12999,MGG_14943,MGG_12982,MGG_17822,MGG_02792,	0.264547
Molecular function	nucleoside phosphate binding	GO:1901265	4	0.0368819	1.07263	277	3700	458	6562	MGG_15496,MGG_17677,MGG_07856,MGG_04345,MGG_04346,MGG_15019,MGG_15018,MGG_15026,MGG_07645,MGG_07887,MGG_07884,MGG_15485,MGG_07626,MGG_06539,MGG_07627,MGG_02128,MGG_02127,MGG_01270,MGG_14136,MGG_02114,MGG_07802,MGG_05623,MGG_03205,MGG_04334,MGG_13006,MGG_11075,MGG_04323,MGG_06740,MGG_14590,MGG_09647,MGG_07228,MGG_12817,MGG_09645,MGG_05045,MGG_08311,MGG_05046,MGG_08550,MGG_01918,MGG_07219,MGG_08309…	0.264479
Molecular function	cobalt ion binding	GO:0050897	7	0.0371971	1.54672	19	176	458	6562	MGG_07856,MGG_04345,MGG_07626,MGG_11075,MGG_05233,MGG_07686,MGG_05024,MGG_04628,MGG_04404,MGG_02051,MGG_04469,MGG_09945,MGG_04432,MGG_04684,MGG_05390,MGG_09709,MGG_14966,MGG_09138,MGG_02792,	0.26621
Molecular function	neuropeptide receptor binding	GO:0071855	6	0.0378512	1.5242	20	188	458	6562	MGG_17677,MGG_05623,MGG_03205,MGG_12817,MGG_09645,MGG_07219,MGG_17286,MGG_01511,MGG_03771,MGG_05723,MGG_15731,MGG_12442,MGG_10912,MGG_15100,MGG_02261,MGG_07595,MGG_07594,MGG_05592,MGG_09502,MGG_09735,	0.270355
Molecular function	tropinone reductase activity	GO:0050358	6	0.0385416	1.95375	9	66	458	6562	MGG_07216,MGG_11927,MGG_08989,MGG_09068,MGG_02252,MGG_12983,MGG_12982,MGG_03414,MGG_14550,	0.274742
Molecular function	androstan-3-alpha,17-beta-diol dehydrogenase activity	GO:0047044	7	0.0385416	1.95375	9	66	458	6562	MGG_07216,MGG_11927,MGG_08349,MGG_09068,MGG_02252,MGG_12983,MGG_12982,MGG_03414,MGG_14550,	0.274742
Molecular function	activin binding	GO:0048185	4	0.0385416	1.95375	9	66	458	6562	MGG_17677,MGG_03205,MGG_12817,MGG_01511,MGG_05085,MGG_05723,MGG_07595,MGG_09502,MGG_09735,	0.274742
Molecular function	3-hydroxyindolin-2-one monooxygenase activity	GO:0036192	6	0.0385994	2.18027	7	46	458	6562	MGG_07856,MGG_04345,MGG_07626,MGG_08500,MGG_04404,MGG_05390,MGG_07593,	0.273533
Molecular function	sphingolipid transporter activity	GO:0046624	4	0.0385994	2.18027	7	46	458	6562	MGG_08309,MGG_09941,MGG_09931,MGG_05595,MGG_11658,MGG_00141,MGG_02583,	0.273533
Molecular function	4-formylbenzenesulfonate dehydrogenase activity	GO:0018482	6	0.0390809	2.04679	8	56	458	6562	MGG_07216,MGG_11927,MGG_07009,MGG_09068,MGG_02252,MGG_12982,MGG_03414,MGG_14550,	0.275861
Molecular function	ligand-gated cation channel activity	GO:0099094	9	0.0397173	1.35165	35	371	458	6562	MGG_07856,MGG_07645,MGG_11075,MGG_09647,MGG_09645,MGG_07219,MGG_00832,MGG_09834,MGG_06326,MGG_11327,MGG_04628,MGG_00291,MGG_04404,MGG_10912,MGG_04469,MGG_09945,MGG_04253,MGG_02252,MGG_02000,MGG_15100,MGG_04684,MGG_12047,MGG_05390,MGG_08458,MGG_06036,MGG_05384,MGG_09351,MGG_08297,MGG_12999,MGG_14943,MGG_12982,MGG_10547,MGG_17822,MGG_05856,MGG_02792,	0.27926
Molecular function	microfilament motor activity	GO:0000146	9	0.0402046	1.60308	16	143	458	6562	MGG_07856,MGG_04345,MGG_07626,MGG_01924,MGG_09834,MGG_08500,MGG_17002,MGG_08352,MGG_04628,MGG_04404,MGG_09945,MGG_05390,MGG_07593,MGG_08494,MGG_04733,MGG_02792,	0.282136
Molecular function	deacetylase activity	GO:0019213	4	0.0402046	1.60308	16	143	458	6562	MGG_09647,MGG_08309,MGG_09834,MGG_08774,MGG_01991,MGG_00440,MGG_09071,MGG_09931,MGG_12047,MGG_05595,MGG_14966,MGG_12999,MGG_09376,MGG_00141,MGG_02583,MGG_00593,	0.282136
Molecular function	copper ion transmembrane transporter activity	GO:0005375	9	0.0404076	1.86072	10	77	458	6562	MGG_17677,MGG_05623,MGG_03205,MGG_12817,MGG_01511,MGG_05085,MGG_04890,MGG_05723,MGG_07595,MGG_09502,	0.282462
Molecular function	icosanoid binding	GO:0050542	6	0.0409803	1.62813	15	132	458	6562	MGG_07856,MGG_04345,MGG_01925,MGG_01924,MGG_04628,MGG_04404,MGG_04469,MGG_09945,MGG_04432,MGG_06872,MGG_05390,MGG_07593,MGG_06058,MGG_08494,MGG_02792,	0.285911
Molecular function	arachidonic acid binding	GO:0050544	10	0.0409803	1.62813	15	132	458	6562	MGG_07856,MGG_04345,MGG_01925,MGG_01924,MGG_04628,MGG_04404,MGG_04469,MGG_09945,MGG_04432,MGG_06872,MGG_05390,MGG_07593,MGG_06058,MGG_08494,MGG_02792,	0.285911
Molecular function	arachidonic acid monooxygenase activity	GO:0008391	5	0.0416114	1.50816	20	190	458	6562	MGG_07856,MGG_04345,MGG_07626,MGG_11075,MGG_01925,MGG_01924,MGG_00832,MGG_08500,MGG_04628,MGG_04404,MGG_04469,MGG_09945,MGG_04432,MGG_06872,MGG_04684,MGG_05390,MGG_07593,MGG_06058,MGG_08494,MGG_02792,	0.289195
Molecular function	oxidoreductase activity, acting on a sulfur group of donors, oxygen as acceptor	GO:0016670	5	0.0418965	1.92459	9	67	458	6562	MGG_15026,MGG_02127,MGG_01991,MGG_09072,MGG_15702,MGG_14232,MGG_07580,MGG_08487,MGG_09189,	0.290617
Molecular function	carbonyl reductase (NADPH) activity	GO:0004090	6	0.0419074	1.69325	13	110	458	6562	MGG_04323,MGG_07216,MGG_11927,MGG_08349,MGG_03977,MGG_09068,MGG_02252,MGG_09785,MGG_07793,MGG_12983,MGG_12982,MGG_03414,MGG_14550,	0.290134
Molecular function	GTP-dependent protein binding	GO:0030742	4	0.0419074	1.69325	13	110	458	6562	MGG_07856,MGG_07626,MGG_02114,MGG_05045,MGG_00832,MGG_08500,MGG_04404,MGG_02648,MGG_04469,MGG_04684,MGG_05390,MGG_10323,MGG_02792,	0.290134
Molecular function	ABC-type iron-sulfur cluster transporter activity	GO:0140481	11	0.0419178	2.55848	5	28	458	6562	MGG_08309,MGG_09931,MGG_05595,MGG_00141,MGG_02583,	0.289097
Molecular function	salutaridine synthase activity	GO:0047055	6	0.0419178	2.55848	5	28	458	6562	MGG_00832,MGG_09945,MGG_04432,MGG_04684,MGG_05390,	0.289097
Molecular function	receptor regulator activity	GO:0030545	3	0.0422006	1.14402	126	1578	458	6562	MGG_17677,MGG_07856,MGG_04345,MGG_04346,MGG_15018,MGG_07887,MGG_07884,MGG_06540,MGG_15485,MGG_07626,MGG_07627,MGG_02128,MGG_14136,MGG_07802,MGG_05623,MGG_03205,MGG_11075,MGG_14590,MGG_09647,MGG_12817,MGG_09645,MGG_07219,MGG_08309,MGG_07216,MGG_10400,MGG_17286,MGG_10869,MGG_01925,MGG_01924,MGG_00832,MGG_11927,MGG_09834,MGG_07412,MGG_08500,MGG_08520,MGG_08519,MGG_11327,MGG_01511,MGG_01991,MGG_01778…	0.289938
Molecular function	nitric-oxide synthase binding	GO:0050998	5	0.042354	1.54428	18	167	458	6562	MGG_07856,MGG_07626,MGG_02114,MGG_11075,MGG_01925,MGG_00832,MGG_08500,MGG_04890,MGG_04404,MGG_02648,MGG_04852,MGG_04469,MGG_09945,MGG_02061,MGG_04684,MGG_05390,MGG_07593,MGG_02792,	0.283961
Molecular function	organic hydroxy compound transmembrane transporter activity	GO:1901618	6	0.0424011	1.33195	37	398	458	6562	MGG_17677,MGG_07856,MGG_15018,MGG_07626,MGG_01270,MGG_14136,MGG_07802,MGG_03205,MGG_11075,MGG_09647,MGG_12817,MGG_08309,MGG_17286,MGG_01925,MGG_00832,MGG_08500,MGG_01511,MGG_01991,MGG_05085,MGG_15990,MGG_04404,MGG_05723,MGG_09931,MGG_04684,MGG_07595,MGG_07593,MGG_07546,MGG_05595,MGG_09502,MGG_09735,MGG_10357,MGG_14943,MGG_00978,MGG_10534,MGG_03411,MGG_00141,MGG_02583,	0.283749
Molecular function	hydrolase activity, acting on carbon-nitrogen (but not peptide) bonds	GO:0016810	4	0.0425644	1.21899	69	811	458	6562	MGG_17677,MGG_07856,MGG_04345,MGG_07626,MGG_03205,MGG_11075,MGG_12173,MGG_12817,MGG_05045,MGG_01918,MGG_08309,MGG_07216,MGG_17286,MGG_11927,MGG_08500,MGG_15065,MGG_08537,MGG_10814,MGG_08774,MGG_05024,MGG_05017,MGG_07431,MGG_01511,MGG_01991,MGG_14815,MGG_10431,MGG_07009,MGG_00611,MGG_04628,MGG_09071,MGG_05968,MGG_05723,MGG_15731,MGG_09068,MGG_03508,MGG_04469,MGG_14291,MGG_09941,MGG_09931,MGG_05331…	0.284314
Molecular function	potassium:proton antiporter activity	GO:0015386	10	0.0427453	2.13388	7	47	458	6562	MGG_17677,MGG_09645,MGG_07219,MGG_09834,MGG_10912,MGG_15100,MGG_07595,	0.284995
Molecular function	metal ion binding	GO:0046872	5	0.0427594	1.05396	330	4486	458	6562	MGG_06772,MGG_15496,MGG_17677,MGG_07856,MGG_04345,MGG_04346,MGG_15019,MGG_15018,MGG_15026,MGG_06312,MGG_07404,MGG_07645,MGG_07887,MGG_07884,MGG_07877,MGG_07871,MGG_06540,MGG_15485,MGG_07626,MGG_06539,MGG_02128,MGG_02127,MGG_01270,MGG_03692,MGG_14136,MGG_03208,MGG_07802,MGG_05623,MGG_03205,MGG_04334,MGG_07602,MGG_11075,MGG_04323,MGG_14109,MGG_14590,MGG_09647,MGG_12817,MGG_09645,MGG_07464,MGG_05045…	0.284563
Molecular function	ent-cassa-12,15-diene 11-hydroxylase activity	GO:0036202	6	0.0435933	1.83686	10	78	458	6562	MGG_07856,MGG_04345,MGG_07626,MGG_11075,MGG_01925,MGG_00832,MGG_08500,MGG_04404,MGG_09945,MGG_04432,	0.289578
Molecular function	carbon-oxygen lyase activity, acting on phosphates	GO:0016838	5	0.0442257	1.45169	23	227	458	6562	MGG_07856,MGG_04345,MGG_07626,MGG_03692,MGG_11075,MGG_01925,MGG_01924,MGG_00832,MGG_08500,MGG_00275,MGG_04628,MGG_04404,MGG_04469,MGG_09945,MGG_04432,MGG_06872,MGG_04684,MGG_05390,MGG_07593,MGG_08297,MGG_08494,MGG_17828,MGG_02792,	0.293239
Molecular function	phosphatidylcholine transporter activity	GO:0008525	5	0.0444731	1.77082	11	89	458	6562	MGG_08309,MGG_17286,MGG_04890,MGG_04852,MGG_09941,MGG_09931,MGG_05595,MGG_11658,MGG_00141,MGG_02583,MGG_02767,	0.294338
Molecular function	proton channel activity	GO:0015252	8	0.0447381	1.25395	54	617	458	6562	MGG_15496,MGG_17677,MGG_07856,MGG_04345,MGG_07626,MGG_05623,MGG_03205,MGG_11075,MGG_12817,MGG_09645,MGG_01918,MGG_07219,MGG_09632,MGG_17286,MGG_11716,MGG_01925,MGG_01924,MGG_00832,MGG_06326,MGG_08500,MGG_05017,MGG_11327,MGG_01511,MGG_01991,MGG_05085,MGG_02818,MGG_04628,MGG_04404,MGG_05723,MGG_03977,MGG_09068,MGG_10912,MGG_04469,MGG_09945,MGG_00072,MGG_15100,MGG_11608,MGG_05390,MGG_06036,MGG_07595…	0.29555
Molecular function	transmembrane signaling receptor activity	GO:0004888	4	0.0447561	1.14854	118	1472	458	6562	MGG_17677,MGG_07856,MGG_04345,MGG_15018,MGG_07645,MGG_15485,MGG_07626,MGG_07627,MGG_14136,MGG_05623,MGG_03205,MGG_11075,MGG_06738,MGG_09647,MGG_12817,MGG_09645,MGG_08311,MGG_07219,MGG_08309,MGG_07215,MGG_07216,MGG_09632,MGG_01925,MGG_01924,MGG_00832,MGG_11927,MGG_09834,MGG_08500,MGG_17002,MGG_11327,MGG_01511,MGG_01991,MGG_10215,MGG_01778,MGG_00440,MGG_13977,MGG_08352,MGG_05085,MGG_10445,MGG_13715…	0.295129
Molecular function	carbon-carbon lyase activity	GO:0016830	4	0.0447608	1.16606	101	1241	458	6562	MGG_06772,MGG_15496,MGG_07856,MGG_04345,MGG_15026,MGG_07887,MGG_07626,MGG_02128,MGG_02127,MGG_01270,MGG_05623,MGG_11075,MGG_09647,MGG_09645,MGG_05045,MGG_08311,MGG_05046,MGG_01918,MGG_07219,MGG_07216,MGG_17286,MGG_11716,MGG_01925,MGG_01924,MGG_00832,MGG_09601,MGG_11927,MGG_08989,MGG_08500,MGG_10814,MGG_03085,MGG_08772,MGG_05017,MGG_08519,MGG_11327,MGG_01991,MGG_14819,MGG_13977,MGG_07009,MGG_00611…	0.294621
Molecular function	metal ion transmembrane transporter activity	GO:0046873	7	0.0451454	1.18375	87	1053	458	6562	MGG_17677,MGG_07626,MGG_07627,MGG_01270,MGG_05623,MGG_03205,MGG_11075,MGG_14590,MGG_09647,MGG_07228,MGG_12817,MGG_09645,MGG_01918,MGG_07219,MGG_08309,MGG_07216,MGG_17286,MGG_11716,MGG_01924,MGG_11927,MGG_15057,MGG_09834,MGG_06326,MGG_08500,MGG_05233,MGG_05017,MGG_08519,MGG_01511,MGG_01778,MGG_05085,MGG_04628,MGG_00291,MGG_04890,MGG_04404,MGG_05723,MGG_16813,MGG_15731,MGG_00464,MGG_04852,MGG_09068…	0.296611
Molecular function	gluconate dehydrogenase activity	GO:0008875	6	0.045443	1.89629	9	68	458	6562	MGG_07216,MGG_11927,MGG_10814,MGG_02252,MGG_10357,MGG_12983,MGG_12982,MGG_04744,MGG_03414,	0.298023
Molecular function	peptidoglycan binding	GO:0042834	5	0.045443	1.89629	9	68	458	6562	MGG_15026,MGG_02127,MGG_01918,MGG_17286,MGG_05017,MGG_09072,MGG_15702,MGG_07580,MGG_09189,	0.298023
Molecular function	ribonuclease activity	GO:0004540	6	0.045914	1.24587	56	644	458	6562	MGG_15496,MGG_07856,MGG_15026,MGG_02127,MGG_09645,MGG_05046,MGG_07219,MGG_08309,MGG_09632,MGG_01925,MGG_01924,MGG_00832,MGG_08500,MGG_00276,MGG_04628,MGG_03771,MGG_09072,MGG_00291,MGG_04404,MGG_14674,MGG_16812,MGG_00464,MGG_15702,MGG_10912,MGG_02065,MGG_09931,MGG_04432,MGG_15100,MGG_04212,MGG_04684,MGG_02261,MGG_12047,MGG_11608,MGG_07580,MGG_09996,MGG_07593,MGG_05125,MGG_06683,MGG_05595,MGG_10961…	0.300021
Molecular function	inositol hexakisphosphate binding	GO:0000822	5	0.045962	2.26224	6	38	458	6562	MGG_06540,MGG_09071,MGG_04847,MGG_04253,MGG_07704,MGG_17822,	0.299792
Molecular function	cytochrome-b5 reductase activity, acting on NAD(P)H	GO:0004128	6	0.045962	2.26224	6	38	458	6562	MGG_01925,MGG_09834,MGG_07307,MGG_14956,MGG_00566,MGG_10547,	0.299792
Molecular function	kinase activity	GO:0016301	5	0.0460857	1.11661	160	2053	458	6562	MGG_17677,MGG_07856,MGG_04345,MGG_15019,MGG_15026,MGG_07645,MGG_07887,MGG_07884,MGG_15485,MGG_07627,MGG_02128,MGG_02127,MGG_14136,MGG_02114,MGG_07802,MGG_05623,MGG_03205,MGG_13006,MGG_11075,MGG_12173,MGG_09647,MGG_12817,MGG_09645,MGG_05045,MGG_08311,MGG_05046,MGG_01918,MGG_07219,MGG_08309,MGG_07216,MGG_09632,MGG_17286,MGG_10869,MGG_11716,MGG_01925,MGG_01924,MGG_00833,MGG_00832,MGG_09602,MGG_11927…	0.299516
Molecular function	carbonate dehydratase activity	GO:0004089	6	0.0467312	1.63077	14	123	458	6562	MGG_07856,MGG_15019,MGG_07626,MGG_11075,MGG_09602,MGG_04628,MGG_15731,MGG_04469,MGG_06872,MGG_10323,MGG_08494,MGG_02933,MGG_02792,MGG_13895,	0.298335
Molecular function	2-(R)-hydroxypropyl-CoM dehydrogenase activity	GO:0050574	6	0.0467679	1.97621	8	58	458	6562	MGG_07216,MGG_11927,MGG_09068,MGG_02252,MGG_12983,MGG_12982,MGG_03414,MGG_14550,	0.298042
Molecular function	lysine-tRNA ligase activity	GO:0004824	6	0.0467679	1.97621	8	58	458	6562	MGG_01918,MGG_08309,MGG_17286,MGG_05017,MGG_09931,MGG_05595,MGG_00141,MGG_02583,	0.298042
Molecular function	tripeptide transmembrane transporter activity	GO:0042937	8	0.0471689	2.08943	7	48	458	6562	MGG_07228,MGG_08309,MGG_09931,MGG_10750,MGG_05595,MGG_10357,MGG_00141,	0.299539
Molecular function	12-hydroxyheptadecatrienoic acid synthase activity	GO:0036134	6	0.0471689	2.08943	7	48	458	6562	MGG_04628,MGG_04469,MGG_09945,MGG_04432,MGG_06872,MGG_05390,MGG_08494,	0.299539
Molecular function	delta-catenin binding	GO:0070097	4	0.0471689	2.08943	7	48	458	6562	MGG_01925,MGG_08500,MGG_04628,MGG_04469,MGG_04432,MGG_08494,MGG_02792,	0.299539
Molecular function	versicolorin reductase activity	GO:0042469	5	0.0476329	1.75114	11	90	458	6562	MGG_04345,MGG_07216,MGG_11927,MGG_08500,MGG_09068,MGG_02252,MGG_12982,MGG_08494,MGG_03414,MGG_14550,MGG_02792,	0.300897
Molecular function	NADPH dehydrogenase activity	GO:0003959	5	0.0476329	1.75114	11	90	458	6562	MGG_07856,MGG_07626,MGG_01925,MGG_08500,MGG_08349,MGG_00402,MGG_07793,MGG_08297,MGG_08494,MGG_04999,MGG_02792,	0.300897
Molecular function	alkaline phosphatase activity	GO:0004035	7	0.0477272	1.70228	12	101	458	6562	MGG_07216,MGG_09601,MGG_11927,MGG_07009,MGG_09068,MGG_02061,MGG_02252,MGG_02096,MGG_12983,MGG_12982,MGG_03414,MGG_14550,	0.30044
Molecular function	metalloaminopeptidase activity	GO:0070006	7	0.0477272	1.70228	12	101	458	6562	MGG_15026,MGG_07645,MGG_02127,MGG_09072,MGG_15702,MGG_04847,MGG_04253,MGG_07704,MGG_07580,MGG_08487,MGG_17822,MGG_09189,	0.30044
Molecular function	norsolorinate anthrone synthase activity	GO:0102973	6	0.0478605	2.47026	5	29	458	6562	MGG_09645,MGG_07219,MGG_10912,MGG_15100,MGG_14943,	0.300231
Molecular function	signaling receptor activity	GO:0038023	3	0.049129	1.13134	134	1697	458	6562	MGG_17677,MGG_07856,MGG_04345,MGG_15018,MGG_07645,MGG_15485,MGG_07626,MGG_07627,MGG_01270,MGG_14136,MGG_05623,MGG_03205,MGG_11075,MGG_06738,MGG_09647,MGG_12817,MGG_09645,MGG_05045,MGG_08311,MGG_05046,MGG_07219,MGG_08309,MGG_07215,MGG_07216,MGG_09632,MGG_05059,MGG_11716,MGG_01925,MGG_01924,MGG_00832,MGG_11927,MGG_09834,MGG_08500,MGG_17002,MGG_11327,MGG_01511,MGG_01991,MGG_10215,MGG_01778,MGG_00440…	0.307653
Molecular function	small molecule binding	GO:0036094	3	0.0497131	1.06251	291	3924	458	6562	MGG_06772,MGG_15496,MGG_17677,MGG_07856,MGG_04345,MGG_04346,MGG_15019,MGG_15018,MGG_15026,MGG_07645,MGG_07887,MGG_07884,MGG_07877,MGG_06540,MGG_15485,MGG_07626,MGG_06539,MGG_07627,MGG_02128,MGG_02127,MGG_01270,MGG_14136,MGG_02114,MGG_07802,MGG_05623,MGG_03205,MGG_04334,MGG_13006,MGG_11075,MGG_04323,MGG_06740,MGG_14590,MGG_09647,MGG_07228,MGG_12817,MGG_09645,MGG_05045,MGG_08311,MGG_05046,MGG_08550…	0.310771
Cellular component	extracellular region	GO:0005576	3	1.93611e-07	1.19218	322	3921	466	6765	MGG_06772,MGG_15496,MGG_17677,MGG_07856,MGG_04345,MGG_04346,MGG_15019,MGG_15018,MGG_15026,MGG_07404,MGG_07645,MGG_07887,MGG_07884,MGG_07877,MGG_06540,MGG_15485,MGG_07626,MGG_06538,MGG_07627,MGG_02128,MGG_02127,MGG_01270,MGG_03692,MGG_14136,MGG_03208,MGG_02114,MGG_07802,MGG_05623,MGG_03205,MGG_07602,MGG_11075,MGG_04323,MGG_14109,MGG_14590,MGG_09647,MGG_07228,MGG_12817,MGG_09645,MGG_07227,MGG_05045…	0.000285576
Cellular component	intrinsic component of membrane	GO:0031224	3	2.86161e-06	1.14036	356	4532	466	6765	MGG_06772,MGG_15496,MGG_17677,MGG_07856,MGG_04345,MGG_04346,MGG_07851,MGG_15019,MGG_15018,MGG_15026,MGG_04339,MGG_07645,MGG_07887,MGG_07884,MGG_07877,MGG_06540,MGG_15485,MGG_07626,MGG_06538,MGG_07627,MGG_02128,MGG_02127,MGG_01270,MGG_03692,MGG_14136,MGG_07806,MGG_03208,MGG_02114,MGG_07802,MGG_05623,MGG_03205,MGG_04334,MGG_07602,MGG_11075,MGG_04323,MGG_06740,MGG_06738,MGG_14590,MGG_09647,MGG_07228…	0.00211043
Cellular component	integral component of membrane	GO:0016021	4	8.81849e-06	1.13593	350	4473	466	6765	MGG_06772,MGG_15496,MGG_17677,MGG_07856,MGG_04345,MGG_04346,MGG_07851,MGG_15019,MGG_15018,MGG_15026,MGG_04339,MGG_07645,MGG_07887,MGG_07884,MGG_07877,MGG_06540,MGG_15485,MGG_07626,MGG_06538,MGG_07627,MGG_02128,MGG_02127,MGG_01270,MGG_03692,MGG_14136,MGG_07806,MGG_03208,MGG_02114,MGG_07802,MGG_05623,MGG_03205,MGG_04334,MGG_07602,MGG_11075,MGG_04323,MGG_06740,MGG_06738,MGG_14590,MGG_09647,MGG_07228…	0.00433576
Cellular component	inhibin B complex	GO:0043513	4	5.86884e-05	2.77988	18	94	466	6765	MGG_07856,MGG_04345,MGG_07626,MGG_11075,MGG_01925,MGG_01924,MGG_00832,MGG_08500,MGG_04628,MGG_04404,MGG_04469,MGG_09945,MGG_04432,MGG_04684,MGG_05390,MGG_07593,MGG_08494,MGG_02792,	0.0216413
Cellular component	DNA polymerase III, clamp loader chi/psi subcomplex	GO:0043847	4	0.000181333	4.64549	8	25	466	6765	MGG_15026,MGG_02127,MGG_05017,MGG_09072,MGG_15702,MGG_07580,MGG_08487,MGG_09189,	0.0534931
Cellular component	thylakoid membrane	GO:0042651	5	0.000189943	1.38259	104	1092	466	6765	MGG_15496,MGG_07856,MGG_04345,MGG_15019,MGG_15026,MGG_15485,MGG_07626,MGG_02127,MGG_02114,MGG_05623,MGG_11075,MGG_09647,MGG_09645,MGG_05046,MGG_07219,MGG_08309,MGG_07216,MGG_09632,MGG_05059,MGG_11716,MGG_01925,MGG_01924,MGG_00832,MGG_09601,MGG_09602,MGG_11927,MGG_08989,MGG_09834,MGG_08500,MGG_04173,MGG_08520,MGG_08519,MGG_11327,MGG_14602,MGG_10251,MGG_14815,MGG_10215,MGG_08115,MGG_08349,MGG_00619…	0.0466943
Cellular component	extrinsic component of presynaptic endocytic zone membrane	GO:0098894	7	0.000192869	6.22164	6	14	466	6765	MGG_06540,MGG_09071,MGG_04847,MGG_04253,MGG_07704,MGG_17822,	0.0406403
Cellular component	host cell part	GO:0033643	4	0.00034008	1.22047	190	2260	466	6765	MGG_15496,MGG_17677,MGG_07856,MGG_04345,MGG_04346,MGG_15018,MGG_07887,MGG_15485,MGG_07626,MGG_07627,MGG_02128,MGG_02127,MGG_14136,MGG_05623,MGG_03205,MGG_11075,MGG_04323,MGG_14590,MGG_09647,MGG_12817,MGG_09645,MGG_07464,MGG_05045,MGG_08550,MGG_07219,MGG_08309,MGG_07216,MGG_09632,MGG_08541,MGG_17286,MGG_06156,MGG_10869,MGG_01925,MGG_01924,MGG_15081,MGG_00833,MGG_00832,MGG_11927,MGG_08989,MGG_07412…	0.0627022
Cellular component	phosphopyruvate hydratase complex	GO:0000015	4	0.000391959	2.0621	25	176	466	6765	MGG_07856,MGG_04345,MGG_07626,MGG_05045,MGG_08309,MGG_01925,MGG_01924,MGG_00832,MGG_08500,MGG_01991,MGG_00440,MGG_04628,MGG_04404,MGG_04469,MGG_09945,MGG_09931,MGG_04432,MGG_04684,MGG_05390,MGG_07593,MGG_05595,MGG_08494,MGG_00141,MGG_02583,MGG_00593,	0.0642376
Cellular component	inhibin-betaglycan-ActRII complex	GO:0034673	5	0.000417559	2.55247	16	91	466	6765	MGG_07856,MGG_04345,MGG_07626,MGG_11075,MGG_01924,MGG_00832,MGG_04628,MGG_04404,MGG_04469,MGG_09945,MGG_04432,MGG_04684,MGG_05390,MGG_07593,MGG_08494,MGG_02792,	0.0615899
Cellular component	postsynaptic cytoskeleton	GO:0099571	7	0.000419922	2.46792	17	100	466	6765	MGG_07856,MGG_07626,MGG_11075,MGG_00832,MGG_09834,MGG_08500,MGG_17002,MGG_08352,MGG_04404,MGG_04469,MGG_09945,MGG_04684,MGG_05390,MGG_07593,MGG_10547,MGG_17822,MGG_02792,	0.0563077
Cellular component	inhibin complex	GO:0043511	3	0.000519549	2.35414	18	111	466	6765	MGG_07856,MGG_04345,MGG_07626,MGG_11075,MGG_01925,MGG_01924,MGG_00832,MGG_08500,MGG_04628,MGG_04404,MGG_04469,MGG_09945,MGG_04432,MGG_04684,MGG_05390,MGG_07593,MGG_08494,MGG_02792,	0.0638612
Cellular component	photosynthetic membrane	GO:0034357	4	0.000520436	1.3416	106	1147	466	6765	MGG_15496,MGG_07856,MGG_04345,MGG_15019,MGG_15026,MGG_15485,MGG_07626,MGG_02127,MGG_02114,MGG_05623,MGG_11075,MGG_09647,MGG_09645,MGG_05046,MGG_07219,MGG_08309,MGG_07216,MGG_09632,MGG_05059,MGG_11716,MGG_01925,MGG_01924,MGG_00832,MGG_09601,MGG_09602,MGG_11927,MGG_08989,MGG_09834,MGG_08500,MGG_04173,MGG_08520,MGG_08519,MGG_11327,MGG_14602,MGG_10251,MGG_14815,MGG_10215,MGG_08115,MGG_08349,MGG_00619…	0.0590495
Cellular component	DNA polymerase III, clamp loader complex	GO:0043846	4	0.000563233	4.00474	8	29	466	6765	MGG_15026,MGG_02127,MGG_05017,MGG_09072,MGG_15702,MGG_07580,MGG_08487,MGG_09189,	0.0593406
Cellular component	postsynaptic actin cytoskeleton	GO:0098871	8	0.000603096	2.56185	15	85	466	6765	MGG_07856,MGG_07626,MGG_11075,MGG_00832,MGG_08500,MGG_17002,MGG_08352,MGG_04404,MGG_04469,MGG_09945,MGG_04684,MGG_05390,MGG_07593,MGG_10547,MGG_02792,	0.0593045
Cellular component	host cell	GO:0043657	4	0.000642781	1.20712	190	2285	466	6765	MGG_15496,MGG_17677,MGG_07856,MGG_04345,MGG_04346,MGG_15018,MGG_07887,MGG_15485,MGG_07626,MGG_07627,MGG_02128,MGG_02127,MGG_14136,MGG_05623,MGG_03205,MGG_11075,MGG_04323,MGG_14590,MGG_09647,MGG_12817,MGG_09645,MGG_07464,MGG_05045,MGG_08550,MGG_07219,MGG_08309,MGG_07216,MGG_09632,MGG_08541,MGG_17286,MGG_06156,MGG_10869,MGG_01925,MGG_01924,MGG_15081,MGG_00833,MGG_00832,MGG_11927,MGG_08989,MGG_07412…	0.0592564
Cellular component	host cellular component	GO:0018995	3	0.000692307	1.20553	190	2288	466	6765	MGG_15496,MGG_17677,MGG_07856,MGG_04345,MGG_04346,MGG_15018,MGG_07887,MGG_15485,MGG_07626,MGG_07627,MGG_02128,MGG_02127,MGG_14136,MGG_05623,MGG_03205,MGG_11075,MGG_04323,MGG_14590,MGG_09647,MGG_12817,MGG_09645,MGG_07464,MGG_05045,MGG_08550,MGG_07219,MGG_08309,MGG_07216,MGG_09632,MGG_08541,MGG_17286,MGG_06156,MGG_10869,MGG_01925,MGG_01924,MGG_15081,MGG_00833,MGG_00832,MGG_11927,MGG_08989,MGG_07412…	0.0600678
Cellular component	inhibin A complex	GO:0043512	4	0.000839364	2.32822	17	106	466	6765	MGG_07856,MGG_04345,MGG_07626,MGG_11075,MGG_01924,MGG_00832,MGG_08500,MGG_04628,MGG_04404,MGG_04469,MGG_09945,MGG_04432,MGG_04684,MGG_05390,MGG_07593,MGG_08494,MGG_02792,	0.0687812
Cellular component	monolayer-surrounded lipid storage body	GO:0012511	7	0.000869877	3.43828	9	38	466	6765	MGG_04346,MGG_04334,MGG_07216,MGG_11927,MGG_09068,MGG_00566,MGG_10107,MGG_10547,MGG_02110,	0.0675299
Cellular component	Bcl3-Bcl10 complex	GO:0032996	4	0.000940208	4.83906	6	18	466	6765	MGG_00291,MGG_12047,MGG_05125,MGG_05384,MGG_10547,MGG_05856,	0.0693403
Cellular component	host cell junction	GO:0044156	5	0.000977705	1.81465	30	240	466	6765	MGG_07856,MGG_04345,MGG_07626,MGG_07627,MGG_09645,MGG_07219,MGG_06156,MGG_13977,MGG_00611,MGG_02649,MGG_09069,MGG_10912,MGG_09945,MGG_07992,MGG_15100,MGG_12047,MGG_08436,MGG_08429,MGG_05390,MGG_07593,MGG_16038,MGG_09352,MGG_08297,MGG_14943,MGG_12983,MGG_10323,MGG_04733,MGG_01469,MGG_02582,MGG_00343,	0.0686721
Cellular component	cellular bud membrane	GO:0033101	3	0.00111523	3.08876	10	47	466	6765	MGG_17677,MGG_03208,MGG_03205,MGG_12817,MGG_01511,MGG_05085,MGG_05723,MGG_07595,MGG_09502,MGG_09735,	0.0747711
Cellular component	presynaptic endocytic zone membrane	GO:0098835	6	0.00114923	3.62929	8	32	466	6765	MGG_06540,MGG_02114,MGG_09071,MGG_02648,MGG_04847,MGG_04253,MGG_07704,MGG_17822,	0.0737004
Cellular component	Bcl3/NF-kappaB2 complex	GO:0033257	5	0.00129519	4.58437	6	19	466	6765	MGG_00291,MGG_12047,MGG_05125,MGG_05384,MGG_10547,MGG_05856,	0.0764163
Cellular component	presynaptic endosome	GO:0098830	9	0.00129519	4.58437	6	19	466	6765	MGG_06540,MGG_09071,MGG_04847,MGG_04253,MGG_07704,MGG_17822,	0.0764163
Cellular component	thylakoid	GO:0009579	4	0.00148531	1.29703	109	1220	466	6765	MGG_15496,MGG_07856,MGG_04345,MGG_04346,MGG_15019,MGG_15026,MGG_15485,MGG_07626,MGG_02127,MGG_02114,MGG_05623,MGG_11075,MGG_09647,MGG_09645,MGG_07464,MGG_05046,MGG_07219,MGG_08309,MGG_07216,MGG_09632,MGG_05059,MGG_11716,MGG_01925,MGG_01924,MGG_00832,MGG_09601,MGG_09602,MGG_11927,MGG_08989,MGG_09834,MGG_08500,MGG_10814,MGG_04173,MGG_08520,MGG_08519,MGG_11327,MGG_14602,MGG_10251,MGG_14815,MGG_10215…	0.0811419
Cellular component	collagen and cuticulin-based cuticle extracellular matrix	GO:0060102	6	0.00180389	5.1847	5	14	466	6765	MGG_07645,MGG_04847,MGG_04253,MGG_07704,MGG_17822,	0.0950265
Cellular component	Smc5-Smc6 complex	GO:0030915	6	0.0018468	2.4832	13	76	466	6765	MGG_07856,MGG_04345,MGG_07626,MGG_01924,MGG_08500,MGG_08115,MGG_04404,MGG_04469,MGG_09945,MGG_04432,MGG_05390,MGG_07593,MGG_02792,	0.093932
Cellular component	SUMO ligase complex	GO:0106068	5	0.00208623	2.45095	13	77	466	6765	MGG_07856,MGG_04345,MGG_07626,MGG_01924,MGG_08500,MGG_08115,MGG_04404,MGG_04469,MGG_09945,MGG_04432,MGG_05390,MGG_07593,MGG_02792,	0.102573
Cellular component	presynaptic active zone membrane	GO:0048787	6	0.00210994	2.14602	17	115	466	6765	MGG_06540,MGG_07216,MGG_11927,MGG_09834,MGG_09071,MGG_04890,MGG_15731,MGG_04852,MGG_09068,MGG_04847,MGG_04253,MGG_02252,MGG_07704,MGG_07793,MGG_00978,MGG_02933,MGG_17822,	0.100392
Cellular component	mitochondrial crista	GO:0030061	3	0.00254819	2.30955	14	88	466	6765	MGG_07856,MGG_04345,MGG_02114,MGG_08309,MGG_04404,MGG_02648,MGG_01336,MGG_09931,MGG_04432,MGG_07593,MGG_05595,MGG_08494,MGG_00141,MGG_02583,	0.117456
Cellular component	pigment granule	GO:0048770	8	0.00268568	1.41915	61	624	466	6765	MGG_04345,MGG_07404,MGG_14136,MGG_09647,MGG_09645,MGG_05046,MGG_07219,MGG_07216,MGG_01925,MGG_01924,MGG_00833,MGG_09601,MGG_11927,MGG_09834,MGG_10814,MGG_00440,MGG_02818,MGG_04628,MGG_00291,MGG_04890,MGG_16812,MGG_15731,MGG_08180,MGG_04852,MGG_09068,MGG_01336,MGG_10912,MGG_04469,MGG_09945,MGG_07992,MGG_02252,MGG_04432,MGG_15100,MGG_12047,MGG_00940,MGG_05390,MGG_08200,MGG_05125,MGG_02096,MGG_07546…	0.120042
Cellular component	integral component of vacuolar membrane	GO:0031166	6	0.00271865	1.88981	22	169	466	6765	MGG_15496,MGG_07802,MGG_08309,MGG_07216,MGG_10869,MGG_11927,MGG_01778,MGG_04890,MGG_15990,MGG_09068,MGG_09931,MGG_02252,MGG_16432,MGG_05595,MGG_10598,MGG_12983,MGG_12982,MGG_03414,MGG_03411,MGG_00141,MGG_02583,MGG_14550,	0.117942
Cellular component	melanosome	GO:0042470	9	0.00282917	1.42093	60	613	466	6765	MGG_04345,MGG_07404,MGG_14136,MGG_09647,MGG_09645,MGG_05046,MGG_07219,MGG_07216,MGG_01925,MGG_01924,MGG_00833,MGG_09601,MGG_11927,MGG_09834,MGG_10814,MGG_00440,MGG_02818,MGG_04628,MGG_00291,MGG_04890,MGG_16812,MGG_15731,MGG_08180,MGG_04852,MGG_09068,MGG_01336,MGG_10912,MGG_04469,MGG_09945,MGG_07992,MGG_02252,MGG_04432,MGG_15100,MGG_12047,MGG_00940,MGG_05390,MGG_08200,MGG_05125,MGG_02096,MGG_07546…	0.11923
Cellular component	plasma membrane	GO:0005886	4	0.00293148	1.09727	317	4194	466	6765	MGG_06772,MGG_15496,MGG_17677,MGG_07856,MGG_04345,MGG_04346,MGG_15019,MGG_15018,MGG_15026,MGG_07645,MGG_07887,MGG_07884,MGG_07877,MGG_06540,MGG_15485,MGG_07626,MGG_06538,MGG_07627,MGG_02128,MGG_02127,MGG_01270,MGG_14136,MGG_03208,MGG_02114,MGG_07802,MGG_05623,MGG_03205,MGG_04334,MGG_11075,MGG_04323,MGG_06740,MGG_12173,MGG_06738,MGG_14590,MGG_09647,MGG_07228,MGG_12817,MGG_09645,MGG_07227,MGG_05045…	0.120109
Cellular component	azurophil granule membrane	GO:0035577	9	0.0030082	1.84472	23	181	466	6765	MGG_07856,MGG_04345,MGG_07626,MGG_01924,MGG_09601,MGG_06326,MGG_08500,MGG_03085,MGG_04890,MGG_04404,MGG_04852,MGG_03755,MGG_09945,MGG_09941,MGG_05390,MGG_08450,MGG_07593,MGG_02096,MGG_10323,MGG_08494,MGG_02767,MGG_02795,MGG_02792,	0.119922
Cellular component	lytic vacuole	GO:0000323	7	0.00321118	1.1957	163	1979	466	6765	MGG_06772,MGG_15496,MGG_17677,MGG_07856,MGG_04345,MGG_07404,MGG_07645,MGG_07626,MGG_14136,MGG_03208,MGG_02114,MGG_07802,MGG_03205,MGG_07602,MGG_09647,MGG_07228,MGG_12817,MGG_09645,MGG_05046,MGG_07219,MGG_08309,MGG_07216,MGG_09632,MGG_10400,MGG_17286,MGG_10869,MGG_01925,MGG_01924,MGG_09601,MGG_11927,MGG_15057,MGG_07412,MGG_06326,MGG_08500,MGG_10814,MGG_03085,MGG_08772,MGG_17222,MGG_07428,MGG_08519…	0.124644
Cellular component	F-actin capping protein complex	GO:0008290	3	0.00331345	2.32992	13	81	466	6765	MGG_17677,MGG_03205,MGG_11075,MGG_12817,MGG_01511,MGG_14819,MGG_05723,MGG_07595,MGG_05125,MGG_09502,MGG_09735,MGG_00566,MGG_05856,	0.125316
Cellular component	vacuole	GO:0005773	6	0.00337244	1.16091	202	2526	466	6765	MGG_06772,MGG_15496,MGG_17677,MGG_07856,MGG_04345,MGG_04346,MGG_15026,MGG_07404,MGG_07645,MGG_15485,MGG_07626,MGG_02127,MGG_14136,MGG_03208,MGG_02114,MGG_07802,MGG_05623,MGG_03205,MGG_07602,MGG_11075,MGG_04323,MGG_06738,MGG_09647,MGG_07228,MGG_12817,MGG_09645,MGG_07227,MGG_05046,MGG_07219,MGG_08309,MGG_07216,MGG_09632,MGG_10400,MGG_17286,MGG_10869,MGG_01925,MGG_01924,MGG_09601,MGG_11927,MGG_15057…	0.124359
Cellular component	intrinsic component of vacuolar membrane	GO:0031310	5	0.00338773	1.85685	22	172	466	6765	MGG_15496,MGG_07802,MGG_08309,MGG_07216,MGG_10869,MGG_11927,MGG_01778,MGG_04890,MGG_15990,MGG_09068,MGG_09931,MGG_02252,MGG_16432,MGG_05595,MGG_10598,MGG_12983,MGG_12982,MGG_03414,MGG_03411,MGG_00141,MGG_02583,MGG_14550,	0.121876
Cellular component	presynaptic endocytic zone	GO:0098833	3	0.00371001	3.05625	8	38	466	6765	MGG_06540,MGG_02114,MGG_09071,MGG_02648,MGG_04847,MGG_04253,MGG_07704,MGG_17822,	0.130292
Cellular component	activin receptor complex	GO:0048179	8	0.00484282	2.72197	9	48	466	6765	MGG_17677,MGG_03205,MGG_12817,MGG_01511,MGG_05085,MGG_05723,MGG_07595,MGG_09502,MGG_09735,	0.16612
Cellular component	proton-transporting V-type ATPase complex	GO:0033176	5	0.00517766	1.88922	19	146	466	6765	MGG_17677,MGG_03205,MGG_09647,MGG_12817,MGG_05046,MGG_06326,MGG_01511,MGG_05085,MGG_02818,MGG_05723,MGG_16812,MGG_01336,MGG_08458,MGG_07595,MGG_10961,MGG_09502,MGG_12999,MGG_09376,MGG_09150,	0.173569
Cellular component	other organism cell membrane	GO:0044218	3	0.00522805	3.17563	7	32	466	6765	MGG_00291,MGG_12047,MGG_05125,MGG_05384,MGG_00566,MGG_10547,MGG_05856,	0.171364
Cellular component	proton-transporting V-type ATPase, V1 domain	GO:0033180	5	0.0052432	2.07388	15	105	466	6765	MGG_17677,MGG_03205,MGG_12817,MGG_05046,MGG_01511,MGG_05085,MGG_02818,MGG_05723,MGG_16812,MGG_07595,MGG_10961,MGG_09502,MGG_12999,MGG_09376,MGG_09150,	0.168124
Cellular component	plastid thylakoid membrane	GO:0055035	6	0.00552233	1.31514	78	861	466	6765	MGG_15496,MGG_15019,MGG_15485,MGG_02114,MGG_05623,MGG_09647,MGG_09645,MGG_05046,MGG_07219,MGG_07216,MGG_09632,MGG_05059,MGG_01924,MGG_09601,MGG_09602,MGG_11927,MGG_08989,MGG_09834,MGG_08500,MGG_04173,MGG_08520,MGG_08519,MGG_11327,MGG_14602,MGG_14815,MGG_10215,MGG_08349,MGG_00619,MGG_07009,MGG_00402,MGG_08360,MGG_02818,MGG_00050,MGG_04890,MGG_16813,MGG_02648,MGG_09068,MGG_04847,MGG_10274,MGG_10912…	0.173307
Cellular component	bacterial-type flagellum filament	GO:0009420	3	0.00559794	2.38342	11	67	466	6765	MGG_01918,MGG_17286,MGG_00833,MGG_13977,MGG_03508,MGG_08436,MGG_08429,MGG_05125,MGG_05384,MGG_09352,MGG_00388,	0.17202
Cellular component	chloroplast thylakoid membrane	GO:0009535	7	0.00565665	1.31974	76	836	466	6765	MGG_15496,MGG_15019,MGG_15485,MGG_02114,MGG_05623,MGG_09647,MGG_09645,MGG_05046,MGG_07219,MGG_07216,MGG_09632,MGG_05059,MGG_01924,MGG_09601,MGG_09602,MGG_11927,MGG_08989,MGG_09834,MGG_08500,MGG_04173,MGG_08520,MGG_08519,MGG_14602,MGG_14815,MGG_10215,MGG_08349,MGG_00619,MGG_07009,MGG_00402,MGG_08360,MGG_02818,MGG_00050,MGG_04890,MGG_16813,MGG_02648,MGG_09068,MGG_04847,MGG_10274,MGG_10912,MGG_10910…	0.170277
Cellular component	microvillus	GO:0005902	6	0.00576451	1.5197	38	363	466	6765	MGG_07856,MGG_04345,MGG_15019,MGG_07645,MGG_05046,MGG_08309,MGG_07216,MGG_01924,MGG_00832,MGG_09602,MGG_11927,MGG_11327,MGG_10251,MGG_08349,MGG_00402,MGG_02818,MGG_04404,MGG_16812,MGG_15731,MGG_09068,MGG_04847,MGG_04469,MGG_09941,MGG_04253,MGG_02252,MGG_04432,MGG_04684,MGG_12047,MGG_07704,MGG_06006,MGG_09785,MGG_10961,MGG_08405,MGG_07793,MGG_09376,MGG_12982,MGG_17822,MGG_09150,	0.170053
Cellular component	extrinsic component of presynaptic membrane	GO:0098888	6	0.00593821	3.48412	6	25	466	6765	MGG_06540,MGG_09071,MGG_04847,MGG_04253,MGG_07704,MGG_17822,	0.171742
Cellular component	vacuolar proton-transporting V-type ATPase, V1 domain	GO:0000221	6	0.00604509	2.83262	8	41	466	6765	MGG_17677,MGG_03205,MGG_12817,MGG_01511,MGG_05085,MGG_05723,MGG_07595,MGG_09502,	0.171471
Cellular component	T=25 icosahedral viral capsid	GO:0039623	5	0.00613561	4.03255	5	18	466	6765	MGG_03070,MGG_14882,MGG_02649,MGG_08429,MGG_09352,	0.170755
Cellular component	tubular endosome	GO:0097422	3	0.00613561	4.03255	5	18	466	6765	MGG_00291,MGG_12047,MGG_05125,MGG_05384,MGG_10547,	0.170755
Cellular component	acetylcholine-gated channel complex	GO:0005892	6	0.00623006	1.7933	21	170	466	6765	MGG_07856,MGG_07645,MGG_11075,MGG_09647,MGG_00832,MGG_09834,MGG_04628,MGG_04404,MGG_04469,MGG_09945,MGG_04253,MGG_02252,MGG_02000,MGG_04684,MGG_05390,MGG_08297,MGG_12999,MGG_14943,MGG_12982,MGG_17822,MGG_02792,	0.167079
Cellular component	periplasmic space	GO:0042597	3	0.00637797	1.28709	86	970	466	6765	MGG_17677,MGG_07856,MGG_04345,MGG_15019,MGG_07404,MGG_07645,MGG_07877,MGG_07626,MGG_14136,MGG_03205,MGG_11075,MGG_14590,MGG_09647,MGG_12817,MGG_09645,MGG_05045,MGG_08311,MGG_01918,MGG_07219,MGG_08309,MGG_07216,MGG_09632,MGG_10400,MGG_17286,MGG_01924,MGG_09602,MGG_09834,MGG_08500,MGG_05017,MGG_09249,MGG_11327,MGG_01511,MGG_01991,MGG_00440,MGG_13977,MGG_00611,MGG_02817,MGG_04628,MGG_10097,MGG_04404…	0.167991
Cellular component	apical part of cell	GO:0045177	3	0.00639939	1.23527	113	1328	466	6765	MGG_07856,MGG_04345,MGG_15018,MGG_07645,MGG_07626,MGG_01270,MGG_14136,MGG_02114,MGG_07802,MGG_05623,MGG_11075,MGG_04323,MGG_12173,MGG_14590,MGG_09647,MGG_09645,MGG_05046,MGG_07219,MGG_08309,MGG_07216,MGG_01925,MGG_01924,MGG_00832,MGG_09601,MGG_11927,MGG_09834,MGG_08500,MGG_17002,MGG_08772,MGG_08519,MGG_11327,MGG_01991,MGG_10251,MGG_08352,MGG_10445,MGG_02818,MGG_04628,MGG_00291,MGG_04890,MGG_15990…	0.165598
Cellular component	plastid membrane	GO:0042170	5	0.00642804	1.36954	60	636	466	6765	MGG_07856,MGG_04345,MGG_07626,MGG_14136,MGG_05623,MGG_11075,MGG_09647,MGG_09645,MGG_07219,MGG_08309,MGG_09632,MGG_05059,MGG_01925,MGG_01924,MGG_00832,MGG_08500,MGG_04173,MGG_05017,MGG_08520,MGG_11327,MGG_10251,MGG_08349,MGG_00402,MGG_08360,MGG_04628,MGG_04890,MGG_04404,MGG_14674,MGG_09068,MGG_10912,MGG_04469,MGG_09945,MGG_04251,MGG_09931,MGG_04432,MGG_15100,MGG_06872,MGG_04684,MGG_12047,MGG_03348…	0.163472
Cellular component	chloroplast outer membrane	GO:0009707	8	0.00742908	1.99778	15	109	466	6765	MGG_07856,MGG_11075,MGG_09632,MGG_00832,MGG_05017,MGG_08349,MGG_04628,MGG_04469,MGG_04432,MGG_04684,MGG_12047,MGG_08405,MGG_14956,MGG_09599,MGG_15886,	0.185727
Cellular component	plastid thylakoid	GO:0031976	5	0.00759493	1.29077	81	911	466	6765	MGG_15496,MGG_04345,MGG_15019,MGG_15485,MGG_02114,MGG_05623,MGG_09647,MGG_09645,MGG_05046,MGG_07219,MGG_07216,MGG_09632,MGG_05059,MGG_01924,MGG_00832,MGG_09601,MGG_09602,MGG_11927,MGG_08989,MGG_09834,MGG_08500,MGG_04173,MGG_08520,MGG_08519,MGG_11327,MGG_14602,MGG_14815,MGG_10215,MGG_08349,MGG_00619,MGG_07009,MGG_00402,MGG_08360,MGG_02818,MGG_00050,MGG_04890,MGG_16813,MGG_02648,MGG_09068,MGG_04847…	0.186709
Cellular component	chloroplast thylakoid	GO:0009534	6	0.00782243	1.29442	79	886	466	6765	MGG_15496,MGG_04345,MGG_15019,MGG_15485,MGG_02114,MGG_05623,MGG_09647,MGG_09645,MGG_05046,MGG_07219,MGG_07216,MGG_09632,MGG_05059,MGG_01924,MGG_00832,MGG_09601,MGG_09602,MGG_11927,MGG_08989,MGG_09834,MGG_08500,MGG_04173,MGG_08520,MGG_08519,MGG_14602,MGG_14815,MGG_10215,MGG_08349,MGG_00619,MGG_07009,MGG_00402,MGG_08360,MGG_02818,MGG_00050,MGG_04890,MGG_16813,MGG_02648,MGG_09068,MGG_04847,MGG_10274…	0.189149
Cellular component	plastid outer membrane	GO:0009527	7	0.00876694	1.96178	15	111	466	6765	MGG_07856,MGG_11075,MGG_09632,MGG_00832,MGG_05017,MGG_08349,MGG_04628,MGG_04469,MGG_04432,MGG_04684,MGG_12047,MGG_08405,MGG_14956,MGG_09599,MGG_15886,	0.208568
Cellular component	host cell plasmodesma	GO:0044219	6	0.00880843	1.86964	17	132	466	6765	MGG_07627,MGG_06156,MGG_13977,MGG_00611,MGG_02649,MGG_09069,MGG_08436,MGG_08429,MGG_16038,MGG_09352,MGG_08297,MGG_12983,MGG_10323,MGG_04733,MGG_01469,MGG_02582,MGG_00343,	0.206229
Cellular component	presynaptic membrane	GO:0042734	6	0.00894273	1.48791	37	361	466	6765	MGG_06540,MGG_02114,MGG_09645,MGG_07219,MGG_07216,MGG_11927,MGG_09834,MGG_10215,MGG_00440,MGG_02818,MGG_09071,MGG_04890,MGG_16812,MGG_15731,MGG_02648,MGG_04852,MGG_09068,MGG_04847,MGG_10912,MGG_04253,MGG_02252,MGG_00072,MGG_15100,MGG_12047,MGG_07704,MGG_08450,MGG_05125,MGG_05384,MGG_07793,MGG_14943,MGG_00978,MGG_02933,MGG_17822,MGG_05856,MGG_00593,MGG_02767,MGG_04725,	0.206102
Cellular component	intrinsic component of cell outer membrane	GO:0031230	4	0.00897217	2.15069	12	81	466	6765	MGG_01270,MGG_01918,MGG_07216,MGG_17286,MGG_11927,MGG_09068,MGG_02252,MGG_10357,MGG_12983,MGG_12982,MGG_03414,MGG_14550,	0.203599
Cellular component	host cell plasma membrane	GO:0020002	6	0.00917316	1.22873	108	1276	466	6765	MGG_15496,MGG_17677,MGG_07856,MGG_04345,MGG_04346,MGG_07626,MGG_07627,MGG_05623,MGG_03205,MGG_11075,MGG_09647,MGG_12817,MGG_09645,MGG_07219,MGG_08309,MGG_07216,MGG_09632,MGG_17286,MGG_06156,MGG_01925,MGG_01924,MGG_11927,MGG_08500,MGG_15065,MGG_08537,MGG_08772,MGG_05017,MGG_07431,MGG_03070,MGG_01511,MGG_01991,MGG_13977,MGG_05085,MGG_08349,MGG_00611,MGG_13935,MGG_04628,MGG_00291,MGG_04404,MGG_14674…	0.205006
Cellular component	postsynaptic membrane	GO:0045211	6	0.00941169	1.31622	68	750	466	6765	MGG_07856,MGG_07645,MGG_06540,MGG_15485,MGG_02114,MGG_07802,MGG_11075,MGG_09647,MGG_09645,MGG_07219,MGG_08309,MGG_09632,MGG_00832,MGG_09834,MGG_03070,MGG_11327,MGG_10215,MGG_00440,MGG_02818,MGG_04628,MGG_09071,MGG_00291,MGG_04890,MGG_15990,MGG_04404,MGG_09048,MGG_16812,MGG_15731,MGG_14882,MGG_02648,MGG_04847,MGG_10912,MGG_04469,MGG_09945,MGG_04253,MGG_09931,MGG_02061,MGG_02252,MGG_00072,MGG_02000…	0.207198
Cellular component	host intracellular organelle	GO:0033647	6	0.00966956	1.18525	141	1727	466	6765	MGG_15496,MGG_17677,MGG_07856,MGG_04345,MGG_04346,MGG_07887,MGG_15485,MGG_07626,MGG_07627,MGG_02128,MGG_14136,MGG_05623,MGG_03205,MGG_11075,MGG_04323,MGG_14590,MGG_09647,MGG_12817,MGG_09645,MGG_07464,MGG_05045,MGG_08550,MGG_07219,MGG_08309,MGG_07216,MGG_09632,MGG_10869,MGG_01925,MGG_15081,MGG_00832,MGG_11927,MGG_08989,MGG_07412,MGG_15065,MGG_08537,MGG_03070,MGG_11327,MGG_01511,MGG_01991,MGG_14815…	0.209744
Cellular component	Cul2-RING ubiquitin ligase complex	GO:0031462	7	0.0099044	3.62929	5	20	466	6765	MGG_00291,MGG_12047,MGG_05125,MGG_10547,MGG_05856,	0.211725
Cellular component	chloroplast membrane	GO:0031969	6	0.0105142	1.34988	57	613	466	6765	MGG_07856,MGG_04345,MGG_07626,MGG_14136,MGG_05623,MGG_11075,MGG_09647,MGG_09645,MGG_07219,MGG_08309,MGG_09632,MGG_01925,MGG_01924,MGG_00832,MGG_08500,MGG_05017,MGG_08520,MGG_11327,MGG_10251,MGG_08349,MGG_00402,MGG_04628,MGG_04890,MGG_04404,MGG_14674,MGG_09068,MGG_10912,MGG_04469,MGG_09945,MGG_04251,MGG_09931,MGG_04432,MGG_15100,MGG_06872,MGG_04684,MGG_12047,MGG_03348,MGG_05390,MGG_06036,MGG_07593…	0.221549
Cellular component	external encapsulating structure	GO:0030312	3	0.0106185	1.14981	179	2260	466	6765	MGG_06772,MGG_15496,MGG_17677,MGG_07856,MGG_04345,MGG_04346,MGG_15019,MGG_15026,MGG_07645,MGG_07887,MGG_07877,MGG_07626,MGG_06538,MGG_02128,MGG_02127,MGG_01270,MGG_14136,MGG_03208,MGG_02114,MGG_05623,MGG_03205,MGG_11075,MGG_12173,MGG_09647,MGG_12817,MGG_09645,MGG_05045,MGG_08311,MGG_05046,MGG_01918,MGG_16181,MGG_07219,MGG_08309,MGG_07216,MGG_10400,MGG_17286,MGG_06155,MGG_01925,MGG_01924,MGG_09601…	0.220596
Cellular component	activin A complex	GO:0043509	4	0.0106915	2.18752	11	73	466	6765	MGG_07856,MGG_04345,MGG_07626,MGG_11075,MGG_00832,MGG_08500,MGG_04628,MGG_04404,MGG_04469,MGG_04432,MGG_05390,	0.219027
Cellular component	activin complex	GO:0048180	3	0.0106915	2.18752	11	73	466	6765	MGG_07856,MGG_04345,MGG_07626,MGG_11075,MGG_00832,MGG_08500,MGG_04628,MGG_04404,MGG_04469,MGG_04432,MGG_05390,	0.219027
Cellular component	excinuclease repair complex	GO:0009380	5	0.0107148	2.58083	8	45	466	6765	MGG_15026,MGG_02127,MGG_05623,MGG_09072,MGG_15702,MGG_07580,MGG_08487,MGG_09189,	0.213573
Cellular component	Cul5-RING ubiquitin ligase complex	GO:0031466	7	0.0122802	3.45647	5	21	466	6765	MGG_00291,MGG_12047,MGG_05125,MGG_10547,MGG_05856,	0.241511
Cellular component	outer membrane	GO:0019867	4	0.0123527	1.21935	106	1262	466	6765	MGG_15496,MGG_17677,MGG_07856,MGG_04345,MGG_04346,MGG_07887,MGG_15485,MGG_07626,MGG_02128,MGG_01270,MGG_02114,MGG_03205,MGG_04334,MGG_11075,MGG_14590,MGG_09647,MGG_12817,MGG_05045,MGG_01918,MGG_08309,MGG_07216,MGG_09632,MGG_17286,MGG_01925,MGG_01924,MGG_00832,MGG_11927,MGG_06326,MGG_08500,MGG_15065,MGG_08772,MGG_05017,MGG_08520,MGG_11327,MGG_01511,MGG_14815,MGG_03709,MGG_05085,MGG_00863,MGG_08349…	0.23974
Cellular component	I-kappaB/NF-kappaB complex	GO:0033256	4	0.0126083	3.00355	6	29	466	6765	MGG_00291,MGG_12047,MGG_05125,MGG_05384,MGG_10547,MGG_05856,	0.241522
Cellular component	extrinsic component of endosome membrane	GO:0031313	5	0.0126083	3.00355	6	29	466	6765	MGG_06540,MGG_09071,MGG_04847,MGG_04253,MGG_07704,MGG_17822,	0.241522
Cellular component	cell periphery	GO:0071944	3	0.0136075	1.07209	329	4455	466	6765	MGG_06772,MGG_15496,MGG_17677,MGG_07856,MGG_04345,MGG_04346,MGG_15019,MGG_15018,MGG_15026,MGG_07645,MGG_07887,MGG_07884,MGG_07877,MGG_06540,MGG_15485,MGG_07626,MGG_06538,MGG_07627,MGG_02128,MGG_02127,MGG_01270,MGG_14136,MGG_03208,MGG_02114,MGG_07802,MGG_05623,MGG_03205,MGG_04334,MGG_11075,MGG_04323,MGG_06740,MGG_12173,MGG_06738,MGG_14590,MGG_09647,MGG_07228,MGG_12817,MGG_09645,MGG_07227,MGG_05045…	0.254064
Cellular component	postsynaptic endocytic zone	GO:0098843	3	0.0137204	2.67422	7	38	466	6765	MGG_02114,MGG_03070,MGG_15731,MGG_14882,MGG_02648,MGG_09131,MGG_05826,	0.25297
Cellular component	lysosomal lumen	GO:0043202	6	0.0137211	1.57269	26	240	466	6765	MGG_07856,MGG_04345,MGG_07404,MGG_07626,MGG_01924,MGG_09601,MGG_08500,MGG_10814,MGG_08519,MGG_14602,MGG_04890,MGG_04404,MGG_15731,MGG_01336,MGG_09945,MGG_05331,MGG_00940,MGG_05390,MGG_07593,MGG_02096,MGG_07559,MGG_13626,MGG_09351,MGG_08494,MGG_04733,MGG_02792,	0.249859
Cellular component	pi-body	GO:0071546	9	0.0138609	2.47101	8	47	466	6765	MGG_00291,MGG_12047,MGG_05125,MGG_05384,MGG_10547,MGG_00388,MGG_05856,MGG_02762,	0.249328
Cellular component	cellular bud neck contractile ring	GO:0000142	6	0.0142178	2.02565	12	86	466	6765	MGG_07856,MGG_04345,MGG_07626,MGG_01924,MGG_08500,MGG_04628,MGG_04404,MGG_09945,MGG_05390,MGG_07593,MGG_08494,MGG_02792,	0.252666
Cellular component	postsynaptic endocytic zone membrane	GO:0098844	6	0.0148694	2.90343	6	30	466	6765	MGG_02114,MGG_03070,MGG_14882,MGG_02648,MGG_09131,MGG_05826,	0.2611
Cellular component	myosin II complex	GO:0016460	4	0.0157313	1.88186	14	108	466	6765	MGG_07856,MGG_04345,MGG_07626,MGG_01924,MGG_09834,MGG_08500,MGG_04628,MGG_04404,MGG_09945,MGG_05390,MGG_07593,MGG_08494,MGG_04733,MGG_02792,	0.272984
Cellular component	vacuolar proton-transporting V-type ATPase complex	GO:0016471	6	0.0167299	2.25266	9	58	466	6765	MGG_17677,MGG_03205,MGG_12817,MGG_06326,MGG_01511,MGG_05085,MGG_05723,MGG_07595,MGG_09502,	0.283639
Cellular component	proton-transporting two-sector ATPase complex, catalytic domain	GO:0033178	4	0.0172404	1.34979	49	527	466	6765	MGG_15496,MGG_17677,MGG_07856,MGG_04345,MGG_07626,MGG_05623,MGG_03205,MGG_12817,MGG_05046,MGG_01918,MGG_09632,MGG_17286,MGG_11716,MGG_01925,MGG_01924,MGG_00832,MGG_08500,MGG_05017,MGG_01511,MGG_01991,MGG_05085,MGG_02818,MGG_04628,MGG_04404,MGG_05723,MGG_16812,MGG_03977,MGG_09068,MGG_04469,MGG_09945,MGG_11608,MGG_06006,MGG_05390,MGG_07595,MGG_07593,MGG_10961,MGG_09502,MGG_13626,MGG_14930,MGG_12999…	0.288973
Cellular component	endodeoxyribonuclease complex	GO:1905347	4	0.0176322	2.37015	8	49	466	6765	MGG_15026,MGG_02127,MGG_05623,MGG_09072,MGG_15702,MGG_07580,MGG_08487,MGG_09189,	0.292218
Cellular component	Bam protein complex	GO:1990063	4	0.0176322	2.37015	8	49	466	6765	MGG_07216,MGG_11927,MGG_09068,MGG_02252,MGG_12983,MGG_12982,MGG_03414,MGG_14550,	0.292218
Cellular component	extracellular space	GO:0005615	3	0.0184735	1.10375	236	3104	466	6765	MGG_06772,MGG_15496,MGG_17677,MGG_07856,MGG_04345,MGG_04346,MGG_15019,MGG_15018,MGG_15026,MGG_07404,MGG_07645,MGG_07887,MGG_07884,MGG_07877,MGG_06540,MGG_15485,MGG_07626,MGG_02128,MGG_02127,MGG_01270,MGG_03692,MGG_14136,MGG_02114,MGG_07802,MGG_05623,MGG_03205,MGG_11075,MGG_04323,MGG_14590,MGG_09647,MGG_07228,MGG_12817,MGG_09645,MGG_08311,MGG_05046,MGG_01918,MGG_07219,MGG_08309,MGG_07216,MGG_09632…	0.299433
Cellular component	integral component of autophagosome membrane	GO:0097637	7	0.0185815	2.21448	9	59	466	6765	MGG_15496,MGG_07216,MGG_11927,MGG_09068,MGG_02252,MGG_12983,MGG_12982,MGG_03414,MGG_14550,	0.29791
Cellular component	intrinsic component of autophagosome membrane	GO:0097636	6	0.0185815	2.21448	9	59	466	6765	MGG_15496,MGG_07216,MGG_11927,MGG_09068,MGG_02252,MGG_12983,MGG_12982,MGG_03414,MGG_14550,	0.29791
Cellular component	proton-transporting two-sector ATPase complex	GO:0016469	4	0.0193771	1.26708	70	802	466	6765	MGG_15496,MGG_17677,MGG_07856,MGG_04345,MGG_07626,MGG_05623,MGG_03205,MGG_11075,MGG_09647,MGG_12817,MGG_09645,MGG_05046,MGG_01918,MGG_07219,MGG_09632,MGG_17286,MGG_11716,MGG_01925,MGG_01924,MGG_00832,MGG_06326,MGG_08500,MGG_05017,MGG_08519,MGG_11327,MGG_01511,MGG_01991,MGG_05085,MGG_02818,MGG_04628,MGG_03773,MGG_04404,MGG_05723,MGG_16813,MGG_16812,MGG_15731,MGG_03977,MGG_09068,MGG_01336,MGG_10912…	0.304055
Cellular component	periarbuscular membrane	GO:0085042	6	0.0197711	2.32275	8	50	466	6765	MGG_14136,MGG_00291,MGG_00464,MGG_12047,MGG_05125,MGG_05384,MGG_10547,MGG_05856,	0.306973
Cellular component	varicosity	GO:0043196	3	0.0204704	2.47854	7	41	466	6765	MGG_02114,MGG_07216,MGG_11927,MGG_02648,MGG_02252,MGG_08681,MGG_12982,	0.311277
Cellular component	host intracellular membrane-bounded organelle	GO:0033648	7	0.0209077	1.16239	137	1711	466	6765	MGG_15496,MGG_17677,MGG_07856,MGG_04345,MGG_04346,MGG_07887,MGG_15485,MGG_07626,MGG_07627,MGG_02128,MGG_14136,MGG_05623,MGG_03205,MGG_11075,MGG_04323,MGG_14590,MGG_09647,MGG_12817,MGG_09645,MGG_07464,MGG_05045,MGG_08550,MGG_07219,MGG_08309,MGG_07216,MGG_09632,MGG_10869,MGG_01925,MGG_00832,MGG_11927,MGG_08989,MGG_07412,MGG_15065,MGG_08537,MGG_03070,MGG_11327,MGG_01511,MGG_01991,MGG_14815,MGG_01778…	0.311504
Cellular component	acrosomal matrix	GO:0043159	3	0.0220887	2.2772	8	51	466	6765	MGG_07856,MGG_04345,MGG_07626,MGG_11075,MGG_08500,MGG_04628,MGG_04469,MGG_08494,	0.325808
Cellular component	AP-2 adaptor complex	GO:0030122	6	0.0222114	1.85023	13	102	466	6765	MGG_07856,MGG_06540,MGG_07626,MGG_11075,MGG_00832,MGG_08500,MGG_04404,MGG_04469,MGG_09945,MGG_04684,MGG_05390,MGG_07593,MGG_02792,	0.324375
Cellular component	host intracellular region	GO:0043656	5	0.0227584	1.14689	152	1924	466	6765	MGG_15496,MGG_17677,MGG_07856,MGG_04345,MGG_04346,MGG_15018,MGG_07887,MGG_15485,MGG_07626,MGG_07627,MGG_02128,MGG_14136,MGG_05623,MGG_03205,MGG_11075,MGG_04323,MGG_14590,MGG_09647,MGG_12817,MGG_09645,MGG_07464,MGG_05045,MGG_08550,MGG_07219,MGG_08309,MGG_07216,MGG_09632,MGG_10869,MGG_01925,MGG_15081,MGG_00833,MGG_00832,MGG_11927,MGG_08989,MGG_07412,MGG_15065,MGG_08537,MGG_03070,MGG_11327,MGG_01511…	0.329105
Cellular component	host intracellular part	GO:0033646	5	0.0227584	1.14689	152	1924	466	6765	MGG_15496,MGG_17677,MGG_07856,MGG_04345,MGG_04346,MGG_15018,MGG_07887,MGG_15485,MGG_07626,MGG_07627,MGG_02128,MGG_14136,MGG_05623,MGG_03205,MGG_11075,MGG_04323,MGG_14590,MGG_09647,MGG_12817,MGG_09645,MGG_07464,MGG_05045,MGG_08550,MGG_07219,MGG_08309,MGG_07216,MGG_09632,MGG_10869,MGG_01925,MGG_15081,MGG_00833,MGG_00832,MGG_11927,MGG_08989,MGG_07412,MGG_15065,MGG_08537,MGG_03070,MGG_11327,MGG_01511…	0.329105
Cellular component	plant-type cell wall	GO:0009505	5	0.0229123	1.58782	21	192	466	6765	MGG_05046,MGG_09601,MGG_14815,MGG_13977,MGG_10431,MGG_02818,MGG_03508,MGG_04684,MGG_11608,MGG_10961,MGG_07307,MGG_13626,MGG_14956,MGG_09352,MGG_09139,MGG_06057,MGG_10323,MGG_13464,MGG_09398,MGG_09150,MGG_04725,	0.324958
Cellular component	cluster of actin-based cell projections	GO:0098862	3	0.0238685	1.31505	51	563	466	6765	MGG_17677,MGG_04346,MGG_07645,MGG_01270,MGG_14136,MGG_02114,MGG_03205,MGG_12817,MGG_08309,MGG_07216,MGG_09601,MGG_11927,MGG_09834,MGG_17002,MGG_01511,MGG_10251,MGG_14819,MGG_08352,MGG_00291,MGG_04890,MGG_05723,MGG_15731,MGG_02648,MGG_04852,MGG_09068,MGG_04847,MGG_04253,MGG_09931,MGG_02252,MGG_12047,MGG_07704,MGG_07595,MGG_07594,MGG_08681,MGG_02096,MGG_07546,MGG_05595,MGG_09502,MGG_05384,MGG_09735…	0.335295
Cellular component	clathrin coat of endocytic vesicle	GO:0030128	7	0.023889	1.83226	13	103	466	6765	MGG_07856,MGG_06540,MGG_07626,MGG_11075,MGG_00832,MGG_08500,MGG_04404,MGG_04469,MGG_09945,MGG_04684,MGG_05390,MGG_07593,MGG_02792,	0.332417
Cellular component	integral component of fungal-type vacuolar membrane	GO:0071627	7	0.023889	1.83226	13	103	466	6765	MGG_07802,MGG_08309,MGG_10869,MGG_01778,MGG_04890,MGG_15990,MGG_09931,MGG_16432,MGG_05595,MGG_10598,MGG_03411,MGG_00141,MGG_02583,	0.332417
Cellular component	intrinsic component of fungal-type vacuolar membrane	GO:0071628	6	0.023889	1.83226	13	103	466	6765	MGG_07802,MGG_08309,MGG_10869,MGG_01778,MGG_04890,MGG_15990,MGG_09931,MGG_16432,MGG_05595,MGG_10598,MGG_03411,MGG_00141,MGG_02583,	0.332417
Cellular component	HslUV protease complex	GO:0009376	8	0.0245917	2.23341	8	52	466	6765	MGG_07216,MGG_11927,MGG_09068,MGG_02252,MGG_12983,MGG_12982,MGG_03414,MGG_14550,	0.332777
Cellular component	cell wall	GO:0005618	4	0.0246458	1.16656	126	1568	466	6765	MGG_06772,MGG_15496,MGG_07856,MGG_04346,MGG_15019,MGG_15026,MGG_07887,MGG_06538,MGG_02128,MGG_02127,MGG_14136,MGG_03208,MGG_02114,MGG_05623,MGG_11075,MGG_09647,MGG_09645,MGG_05045,MGG_08311,MGG_05046,MGG_07219,MGG_08309,MGG_07216,MGG_10400,MGG_06155,MGG_01925,MGG_01924,MGG_09601,MGG_09602,MGG_09834,MGG_08500,MGG_10814,MGG_03085,MGG_08774,MGG_08519,MGG_11327,MGG_01991,MGG_14815,MGG_13977,MGG_10431…	0.330477
Cellular component	brush border	GO:0005903	4	0.0258405	1.33594	45	489	466	6765	MGG_17677,MGG_07645,MGG_01270,MGG_14136,MGG_02114,MGG_03205,MGG_12817,MGG_08309,MGG_07216,MGG_09601,MGG_11927,MGG_09834,MGG_17002,MGG_01511,MGG_10251,MGG_14819,MGG_08352,MGG_04890,MGG_05723,MGG_15731,MGG_02648,MGG_04852,MGG_09068,MGG_04847,MGG_04253,MGG_09931,MGG_02252,MGG_12047,MGG_07704,MGG_07595,MGG_07594,MGG_08681,MGG_02096,MGG_07546,MGG_05595,MGG_09502,MGG_09735,MGG_06058,MGG_12982,MGG_11658…	0.34031
Cellular component	apical plasma membrane	GO:0016324	5	0.0260998	1.19567	99	1202	466	6765	MGG_07856,MGG_04345,MGG_15018,MGG_07645,MGG_07626,MGG_01270,MGG_14136,MGG_07802,MGG_05623,MGG_11075,MGG_12173,MGG_14590,MGG_09647,MGG_09645,MGG_05046,MGG_07219,MGG_08309,MGG_07216,MGG_01925,MGG_01924,MGG_00832,MGG_09601,MGG_11927,MGG_09834,MGG_08500,MGG_08772,MGG_08519,MGG_11327,MGG_01991,MGG_10251,MGG_02818,MGG_04628,MGG_00291,MGG_04890,MGG_15990,MGG_04404,MGG_14674,MGG_16812,MGG_15731,MGG_04852…	0.340683
Cellular component	cell outer membrane	GO:0009279	5	0.0265909	1.31486	49	541	466	6765	MGG_17677,MGG_07856,MGG_04345,MGG_04346,MGG_07887,MGG_07626,MGG_02128,MGG_01270,MGG_03205,MGG_12817,MGG_05045,MGG_01918,MGG_07216,MGG_17286,MGG_01924,MGG_11927,MGG_06326,MGG_05017,MGG_01511,MGG_05085,MGG_00863,MGG_03771,MGG_04404,MGG_05723,MGG_09068,MGG_03755,MGG_03508,MGG_03140,MGG_04469,MGG_09945,MGG_02252,MGG_04684,MGG_02261,MGG_05390,MGG_07595,MGG_07594,MGG_07593,MGG_05592,MGG_09502,MGG_09735…	0.344049
Cellular component	fibrinogen complex	GO:0005577	3	0.0272867	2.19127	8	53	466	6765	MGG_17677,MGG_07884,MGG_01270,MGG_10869,MGG_01778,MGG_16432,MGG_14232,MGG_07595,	0.349981
Cellular component	extrachromosomal circular DNA	GO:0005727	4	0.0272867	2.19127	8	53	466	6765	MGG_05046,MGG_00276,MGG_16812,MGG_03508,MGG_10961,MGG_07307,MGG_14956,MGG_09376,	0.349981
Cellular component	extrachromosomal DNA	GO:0046821	4	0.0272867	2.19127	8	53	466	6765	MGG_05046,MGG_00276,MGG_16812,MGG_03508,MGG_10961,MGG_07307,MGG_14956,MGG_09376,	0.349981
Cellular component	bacterial nucleoid	GO:0043590	6	0.0274881	2.07388	9	63	466	6765	MGG_15026,MGG_02127,MGG_05045,MGG_09072,MGG_15702,MGG_07580,MGG_08487,MGG_02762,MGG_09189,	0.343602
Cellular component	host cell cytoplasm	GO:0030430	6	0.0276497	1.14955	140	1768	466	6765	MGG_15496,MGG_17677,MGG_07856,MGG_04345,MGG_04346,MGG_15018,MGG_07887,MGG_15485,MGG_07626,MGG_07627,MGG_02128,MGG_14136,MGG_05623,MGG_03205,MGG_11075,MGG_04323,MGG_14590,MGG_09647,MGG_12817,MGG_09645,MGG_05045,MGG_07219,MGG_08309,MGG_07216,MGG_09632,MGG_10869,MGG_01925,MGG_15081,MGG_00833,MGG_00832,MGG_11927,MGG_08989,MGG_07412,MGG_15065,MGG_08537,MGG_11327,MGG_01511,MGG_01991,MGG_14815,MGG_01778…	0.342717
Cellular component	pore complex	GO:0046930	4	0.0286142	1.5177	23	220	466	6765	MGG_17677,MGG_04346,MGG_07887,MGG_02128,MGG_03205,MGG_12817,MGG_01918,MGG_17286,MGG_06326,MGG_05017,MGG_01511,MGG_05085,MGG_03771,MGG_05723,MGG_15731,MGG_03140,MGG_02261,MGG_07595,MGG_07594,MGG_05592,MGG_09502,MGG_09735,MGG_09323,	0.351717
Cellular component	M band	GO:0031430	3	0.0288991	1.67104	16	139	466	6765	MGG_00291,MGG_09048,MGG_04847,MGG_14872,MGG_04253,MGG_12047,MGG_07704,MGG_05125,MGG_15810,MGG_00566,MGG_03826,MGG_10547,MGG_17822,MGG_05856,MGG_02583,MGG_04725,	0.352283
Cellular component	extrinsic component of synaptic membrane	GO:0099243	5	0.0292446	2.30955	7	44	466	6765	MGG_06540,MGG_09071,MGG_04847,MGG_04253,MGG_07704,MGG_17822,MGG_04725,	0.353572
Cellular component	periplasmic side of cell outer membrane	GO:0031241	4	0.0301799	2.15069	8	54	466	6765	MGG_07216,MGG_11927,MGG_09068,MGG_02252,MGG_12983,MGG_12982,MGG_03414,MGG_14550,	0.361914
Cellular component	intrinsic component of periplasmic side of cell outer membrane	GO:0031246	5	0.0301799	2.15069	8	54	466	6765	MGG_07216,MGG_11927,MGG_09068,MGG_02252,MGG_12983,MGG_12982,MGG_03414,MGG_14550,	0.361914
Cellular component	ciliary inversin compartment	GO:0097543	3	0.0304311	2.48866	6	35	466	6765	MGG_00291,MGG_12047,MGG_05125,MGG_05384,MGG_10547,MGG_05856,	0.359087
Cellular component	bacterial-type flagellum	GO:0009288	5	0.0306458	1.87869	11	85	466	6765	MGG_01918,MGG_17286,MGG_00833,MGG_13977,MGG_03508,MGG_08436,MGG_08429,MGG_05125,MGG_05384,MGG_09352,MGG_00388,	0.35875
Cellular component	host cell membrane	GO:0033644	5	0.0309285	1.1556	128	1608	466	6765	MGG_15496,MGG_17677,MGG_07856,MGG_04345,MGG_04346,MGG_15485,MGG_07626,MGG_07627,MGG_02127,MGG_14136,MGG_05623,MGG_03205,MGG_11075,MGG_09647,MGG_12817,MGG_09645,MGG_07219,MGG_08309,MGG_07216,MGG_09632,MGG_08541,MGG_17286,MGG_06156,MGG_01925,MGG_01924,MGG_11927,MGG_07412,MGG_08500,MGG_15065,MGG_08537,MGG_08772,MGG_05024,MGG_05017,MGG_07431,MGG_03070,MGG_11327,MGG_01511,MGG_01991,MGG_14815,MGG_00440…	0.359209
Cellular component	integral component of synaptic membrane	GO:0099699	6	0.0313045	1.33418	42	457	466	6765	MGG_07856,MGG_07645,MGG_15485,MGG_14136,MGG_07802,MGG_09645,MGG_07219,MGG_07216,MGG_09632,MGG_00832,MGG_11927,MGG_09834,MGG_10215,MGG_00440,MGG_02818,MGG_04890,MGG_15990,MGG_04404,MGG_16812,MGG_15731,MGG_04852,MGG_09068,MGG_10912,MGG_04469,MGG_09945,MGG_04253,MGG_02252,MGG_00072,MGG_15100,MGG_05390,MGG_07546,MGG_07793,MGG_08297,MGG_12999,MGG_14943,MGG_12982,MGG_00978,MGG_02933,MGG_17822,MGG_03411…	0.360735
Cellular component	spectrin-associated cytoskeleton	GO:0014731	7	0.032658	2.25823	7	45	466	6765	MGG_00291,MGG_09048,MGG_12047,MGG_05125,MGG_00566,MGG_10547,MGG_05856,	0.373415
Cellular component	organelle outer membrane	GO:0031968	6	0.0336409	1.22198	75	891	466	6765	MGG_15496,MGG_07856,MGG_04345,MGG_04346,MGG_15485,MGG_07626,MGG_02114,MGG_04334,MGG_11075,MGG_14590,MGG_09647,MGG_08309,MGG_07216,MGG_09632,MGG_01925,MGG_01924,MGG_00832,MGG_08500,MGG_15065,MGG_08772,MGG_05017,MGG_08520,MGG_11327,MGG_14815,MGG_03709,MGG_08349,MGG_13935,MGG_02818,MGG_00276,MGG_04628,MGG_03765,MGG_00291,MGG_04404,MGG_16812,MGG_02648,MGG_09068,MGG_01336,MGG_14872,MGG_02051,MGG_04469…	0.381695
Cellular component	postsynaptic density	GO:0014069	5	0.0337739	1.24943	63	732	466	6765	MGG_07856,MGG_15018,MGG_06540,MGG_15485,MGG_07626,MGG_02114,MGG_07802,MGG_11075,MGG_07219,MGG_09632,MGG_11716,MGG_00832,MGG_09834,MGG_08500,MGG_03070,MGG_08519,MGG_14819,MGG_10215,MGG_00440,MGG_12887,MGG_02818,MGG_09071,MGG_00291,MGG_04890,MGG_15990,MGG_04404,MGG_14674,MGG_16813,MGG_16812,MGG_15731,MGG_14882,MGG_02648,MGG_08180,MGG_04847,MGG_04469,MGG_09945,MGG_04253,MGG_02061,MGG_00072,MGG_04684…	0.380278
Cellular component	synaptic membrane	GO:0097060	5	0.0363119	1.20976	79	948	466	6765	MGG_07856,MGG_07645,MGG_06540,MGG_15485,MGG_14136,MGG_02114,MGG_07802,MGG_11075,MGG_09647,MGG_09645,MGG_07219,MGG_08309,MGG_07216,MGG_09632,MGG_00832,MGG_11927,MGG_09834,MGG_03070,MGG_11327,MGG_10215,MGG_00440,MGG_02818,MGG_04628,MGG_09071,MGG_00291,MGG_04890,MGG_15990,MGG_04404,MGG_09048,MGG_16812,MGG_15731,MGG_14882,MGG_02648,MGG_04852,MGG_09068,MGG_04847,MGG_10912,MGG_04469,MGG_09945,MGG_04253…	0.405758
Cellular component	glycogen granule	GO:0042587	3	0.0374617	1.88535	10	77	466	6765	MGG_09645,MGG_07219,MGG_09834,MGG_01336,MGG_10912,MGG_15100,MGG_08200,MGG_14943,MGG_04733,MGG_09398,	0.415459
Cellular component	Golgi medial cisterna	GO:0005797	6	0.0393229	1.582	17	156	466	6765	MGG_07856,MGG_07626,MGG_11075,MGG_00832,MGG_08500,MGG_04628,MGG_04404,MGG_04469,MGG_09945,MGG_04432,MGG_04684,MGG_07593,MGG_06057,MGG_10323,MGG_08494,MGG_04744,MGG_02792,	0.429639
Cellular component	mitochondrial ribonuclease P complex	GO:0030678	6	0.0401051	2.0375	8	57	466	6765	MGG_07216,MGG_11927,MGG_07009,MGG_09068,MGG_02252,MGG_12983,MGG_12982,MGG_03414,	0.434963
Cellular component	cytochrome b6f complex	GO:0009512	4	0.0404458	1.86118	10	78	466	6765	MGG_07216,MGG_11927,MGG_08989,MGG_07009,MGG_09068,MGG_02252,MGG_13626,MGG_12983,MGG_12982,MGG_14550,	0.435456
Cellular component	Golgi cis cisterna	GO:0000137	6	0.0411653	1.74206	12	100	466	6765	MGG_07856,MGG_07626,MGG_00832,MGG_08500,MGG_05011,MGG_04404,MGG_04469,MGG_04684,MGG_05390,MGG_06057,MGG_00164,MGG_02792,	0.439991
Cellular component	integral component of postsynaptic specialization membrane	GO:0099060	8	0.0419492	1.4345	25	253	466	6765	MGG_07856,MGG_07645,MGG_07802,MGG_09632,MGG_00832,MGG_09834,MGG_10215,MGG_00440,MGG_02818,MGG_04890,MGG_15990,MGG_04404,MGG_04469,MGG_09945,MGG_04253,MGG_00072,MGG_05390,MGG_08297,MGG_12999,MGG_14943,MGG_12982,MGG_17822,MGG_03411,MGG_00593,MGG_04725,	0.445145
Cellular component	intrinsic component of synaptic membrane	GO:0099240	5	0.0423566	1.30561	42	467	466	6765	MGG_07856,MGG_07645,MGG_15485,MGG_14136,MGG_07802,MGG_09645,MGG_07219,MGG_07216,MGG_09632,MGG_00832,MGG_11927,MGG_09834,MGG_10215,MGG_00440,MGG_02818,MGG_04890,MGG_15990,MGG_04404,MGG_16812,MGG_15731,MGG_04852,MGG_09068,MGG_10912,MGG_04469,MGG_09945,MGG_04253,MGG_02252,MGG_00072,MGG_15100,MGG_05390,MGG_07546,MGG_07793,MGG_08297,MGG_12999,MGG_14943,MGG_12982,MGG_00978,MGG_02933,MGG_17822,MGG_03411…	0.446257
Cellular component	main axon	GO:0044304	3	0.0423784	1.38259	30	315	466	6765	MGG_02114,MGG_09645,MGG_07219,MGG_07218,MGG_07216,MGG_11927,MGG_09834,MGG_08519,MGG_00275,MGG_00291,MGG_09048,MGG_16813,MGG_02648,MGG_10912,MGG_02061,MGG_02252,MGG_15100,MGG_12047,MGG_11608,MGG_08455,MGG_08681,MGG_05125,MGG_00566,MGG_09139,MGG_14943,MGG_12982,MGG_10547,MGG_05856,MGG_13464,MGG_04725,	0.44332
Cellular component	chromaffin granule membrane	GO:0042584	8	0.0438451	2.00237	8	58	466	6765	MGG_02114,MGG_08519,MGG_04890,MGG_16813,MGG_02648,MGG_08180,MGG_04852,MGG_02767,	0.455434
Cellular component	asymmetric synapse	GO:0032279	6	0.0439237	1.23093	63	743	466	6765	MGG_07856,MGG_15018,MGG_06540,MGG_15485,MGG_07626,MGG_02114,MGG_07802,MGG_11075,MGG_07219,MGG_09632,MGG_11716,MGG_00832,MGG_09834,MGG_08500,MGG_03070,MGG_08519,MGG_14819,MGG_10215,MGG_00440,MGG_12887,MGG_02818,MGG_09071,MGG_00291,MGG_04890,MGG_15990,MGG_04404,MGG_14674,MGG_16813,MGG_16812,MGG_15731,MGG_14882,MGG_02648,MGG_08180,MGG_04847,MGG_04469,MGG_09945,MGG_04253,MGG_02061,MGG_00072,MGG_04684…	0.453059
Cellular component	clathrin coat of coated pit	GO:0030132	6	0.0451965	1.63904	14	124	466	6765	MGG_07856,MGG_06540,MGG_07626,MGG_11075,MGG_00832,MGG_08500,MGG_04404,MGG_15731,MGG_04469,MGG_09945,MGG_04684,MGG_05390,MGG_07593,MGG_02792,	0.459757
Cellular component	cell division site	GO:0032153	3	0.0455514	1.18369	87	1067	466	6765	MGG_17677,MGG_07856,MGG_04345,MGG_15018,MGG_15026,MGG_07645,MGG_07626,MGG_02127,MGG_14136,MGG_03208,MGG_02114,MGG_03205,MGG_09647,MGG_07226,MGG_12817,MGG_09645,MGG_01918,MGG_07219,MGG_08309,MGG_07216,MGG_17286,MGG_01924,MGG_00833,MGG_11927,MGG_08500,MGG_05017,MGG_07428,MGG_11327,MGG_01511,MGG_01991,MGG_00440,MGG_10431,MGG_13935,MGG_00275,MGG_04628,MGG_03771,MGG_09072,MGG_04890,MGG_04404,MGG_14674…	0.460194
Cellular component	lysosomal membrane	GO:0005765	8	0.0467449	1.22411	64	759	466	6765	MGG_15496,MGG_17677,MGG_07856,MGG_04345,MGG_07626,MGG_14136,MGG_05046,MGG_08309,MGG_07216,MGG_01924,MGG_09601,MGG_11927,MGG_06326,MGG_08500,MGG_10814,MGG_03085,MGG_11327,MGG_14602,MGG_10251,MGG_08349,MGG_00402,MGG_02818,MGG_00291,MGG_04890,MGG_04404,MGG_14674,MGG_16812,MGG_04852,MGG_09068,MGG_01336,MGG_03755,MGG_09945,MGG_09941,MGG_09931,MGG_02252,MGG_12047,MGG_06006,MGG_05390,MGG_07366,MGG_08450…	0.469039
Cellular component	cortical dynamic polarity patch	GO:0090726	3	0.0468945	1.81465	10	80	466	6765	MGG_07645,MGG_04847,MGG_04253,MGG_09931,MGG_07704,MGG_05595,MGG_10323,MGG_17822,MGG_00141,MGG_02583,	0.467361
Cellular component	AP-1 adaptor complex	GO:0030121	6	0.0468945	1.81465	10	80	466	6765	MGG_07856,MGG_07626,MGG_00832,MGG_08500,MGG_04890,MGG_04404,MGG_04469,MGG_04684,MGG_05390,MGG_02792,	0.467361
Cellular component	dendritic spine head	GO:0044327	3	0.047131	1.75482	11	91	466	6765	MGG_02114,MGG_09834,MGG_03070,MGG_01778,MGG_04890,MGG_14882,MGG_02648,MGG_16432,MGG_07366,MGG_09131,MGG_05826,	0.463455
Cellular component	chloroplast	GO:0009507	7	0.0479827	1.10703	176	2308	466	6765	MGG_06772,MGG_15496,MGG_07856,MGG_04345,MGG_04346,MGG_15019,MGG_15026,MGG_15485,MGG_07626,MGG_02127,MGG_14136,MGG_02114,MGG_05623,MGG_07602,MGG_11075,MGG_09647,MGG_09645,MGG_07464,MGG_08311,MGG_05046,MGG_01918,MGG_07219,MGG_08309,MGG_07216,MGG_09632,MGG_05059,MGG_01925,MGG_01924,MGG_00832,MGG_09601,MGG_09602,MGG_11927,MGG_08989,MGG_09834,MGG_08500,MGG_15065,MGG_10814,MGG_03085,MGG_08772,MGG_04173…	0.468705
Cellular component	aggresome	GO:0016235	5	0.0487997	1.49906	19	184	466	6765	MGG_07856,MGG_04345,MGG_07626,MGG_11716,MGG_01924,MGG_08500,MGG_04404,MGG_14674,MGG_09945,MGG_12047,MGG_10764,MGG_05390,MGG_07593,MGG_05125,MGG_03826,MGG_08494,MGG_05856,MGG_02792,MGG_02775,	0.47355
Cellular component	neuron to neuron synapse	GO:0098984	5	0.0489023	1.22089	64	761	466	6765	MGG_07856,MGG_15018,MGG_06540,MGG_15485,MGG_07626,MGG_02114,MGG_07802,MGG_11075,MGG_07219,MGG_09632,MGG_11716,MGG_00832,MGG_09834,MGG_08500,MGG_03070,MGG_08519,MGG_01991,MGG_14819,MGG_10215,MGG_00440,MGG_12887,MGG_02818,MGG_09071,MGG_00291,MGG_04890,MGG_15990,MGG_04404,MGG_14674,MGG_16813,MGG_16812,MGG_15731,MGG_14882,MGG_02648,MGG_08180,MGG_04847,MGG_04469,MGG_09945,MGG_04253,MGG_02061,MGG_00072…	0.471444
Biological process	secondary metabolic process	GO:0019748	3	3.15303e-14	1.6968	164	1428	448	6619	MGG_17677,MGG_07856,MGG_04345,MGG_15026,MGG_07887,MGG_07871,MGG_06540,MGG_07626,MGG_06539,MGG_02128,MGG_02127,MGG_01270,MGG_03208,MGG_07802,MGG_03205,MGG_04334,MGG_11075,MGG_04323,MGG_14590,MGG_09647,MGG_12817,MGG_09645,MGG_07464,MGG_05045,MGG_08311,MGG_05046,MGG_01918,MGG_07219,MGG_08309,MGG_07218,MGG_07215,MGG_07216,MGG_09632,MGG_08541,MGG_17286,MGG_05059,MGG_01925,MGG_01924,MGG_15081,MGG_00833…	3.80823e-10
Biological process	secondary metabolite biosynthetic process	GO:0044550	4	4.03999e-12	1.76049	130	1091	448	6619	MGG_07856,MGG_04345,MGG_15026,MGG_07887,MGG_07871,MGG_06540,MGG_07626,MGG_06539,MGG_02128,MGG_02127,MGG_04334,MGG_11075,MGG_04323,MGG_14590,MGG_09647,MGG_09645,MGG_07464,MGG_05045,MGG_08311,MGG_05046,MGG_01918,MGG_07219,MGG_07218,MGG_07215,MGG_07216,MGG_09632,MGG_08541,MGG_05059,MGG_01925,MGG_01924,MGG_15081,MGG_00833,MGG_00832,MGG_11927,MGG_08989,MGG_08500,MGG_17002,MGG_04173,MGG_07431,MGG_08520…	2.43975e-08
Biological process	pathogenesis	GO:0009405	3	2.66979e-11	1.47375	199	1995	448	6619	MGG_06772,MGG_17677,MGG_07856,MGG_04345,MGG_15026,MGG_07404,MGG_07645,MGG_07887,MGG_07877,MGG_06540,MGG_07626,MGG_02128,MGG_02127,MGG_14136,MGG_03208,MGG_03205,MGG_11075,MGG_14109,MGG_14590,MGG_09647,MGG_12817,MGG_09645,MGG_05045,MGG_08311,MGG_05046,MGG_01918,MGG_07219,MGG_08309,MGG_07216,MGG_09632,MGG_10400,MGG_17286,MGG_10869,MGG_01925,MGG_01924,MGG_15081,MGG_00833,MGG_00832,MGG_11927,MGG_09834…	1.07486e-07
Biological process	mycotoxin metabolic process	GO:0043385	5	1.94636e-08	2.23336	52	344	448	6619	MGG_07856,MGG_04345,MGG_15026,MGG_07887,MGG_07626,MGG_02128,MGG_02127,MGG_11075,MGG_04323,MGG_09645,MGG_07464,MGG_07219,MGG_07218,MGG_07216,MGG_01924,MGG_15081,MGG_00832,MGG_11927,MGG_08989,MGG_08500,MGG_08519,MGG_08161,MGG_04628,MGG_09072,MGG_05983,MGG_04404,MGG_13578,MGG_15731,MGG_15702,MGG_10274,MGG_10912,MGG_10910,MGG_04469,MGG_09945,MGG_03393,MGG_07992,MGG_02252,MGG_15100,MGG_02274,MGG_04684…	5.87705e-05
Biological process	toxin biosynthetic process	GO:0009403	5	2.31501e-08	2.03231	63	458	448	6619	MGG_07856,MGG_04345,MGG_15026,MGG_07887,MGG_07871,MGG_06540,MGG_07626,MGG_02128,MGG_02127,MGG_11075,MGG_04323,MGG_09647,MGG_09645,MGG_07464,MGG_01918,MGG_07219,MGG_07218,MGG_07216,MGG_01925,MGG_01924,MGG_15081,MGG_00832,MGG_11927,MGG_08989,MGG_08500,MGG_07431,MGG_08519,MGG_08161,MGG_04628,MGG_09072,MGG_05983,MGG_04404,MGG_13578,MGG_14674,MGG_15731,MGG_15702,MGG_09068,MGG_10274,MGG_10912,MGG_10910…	5.59215e-05
Biological process	antibiotic metabolic process	GO:0016999	5	2.76115e-08	1.63019	111	1006	448	6619	MGG_17677,MGG_07856,MGG_04345,MGG_04346,MGG_07887,MGG_07626,MGG_07627,MGG_02128,MGG_01270,MGG_03205,MGG_04334,MGG_11075,MGG_14590,MGG_09647,MGG_12817,MGG_09645,MGG_08311,MGG_07219,MGG_08309,MGG_07216,MGG_09632,MGG_08541,MGG_17286,MGG_10869,MGG_01925,MGG_01924,MGG_15081,MGG_00833,MGG_00832,MGG_11927,MGG_08989,MGG_08500,MGG_08537,MGG_10814,MGG_05017,MGG_08520,MGG_01511,MGG_01991,MGG_14819,MGG_11305…	5.5582e-05
Biological process	tertiary alcohol metabolic process	GO:1902644	6	3.19607e-08	2.20137	52	349	448	6619	MGG_17677,MGG_07856,MGG_04345,MGG_07626,MGG_03205,MGG_12817,MGG_09645,MGG_05046,MGG_07219,MGG_07216,MGG_08541,MGG_01925,MGG_01924,MGG_11927,MGG_08500,MGG_04173,MGG_08520,MGG_08519,MGG_01511,MGG_10215,MGG_05085,MGG_08360,MGG_00276,MGG_04628,MGG_04404,MGG_05723,MGG_16812,MGG_09068,MGG_10912,MGG_15114,MGG_02252,MGG_04432,MGG_15100,MGG_04212,MGG_07595,MGG_07594,MGG_07593,MGG_10710,MGG_10961,MGG_09502…	5.5146e-05
Biological process	mycotoxin biosynthetic process	GO:0043386	6	3.83452e-08	2.23181	50	331	448	6619	MGG_07856,MGG_04345,MGG_15026,MGG_07887,MGG_07626,MGG_02128,MGG_02127,MGG_11075,MGG_04323,MGG_09645,MGG_07464,MGG_07219,MGG_07218,MGG_07216,MGG_01924,MGG_15081,MGG_00832,MGG_11927,MGG_08989,MGG_08500,MGG_08519,MGG_08161,MGG_09072,MGG_05983,MGG_04404,MGG_13578,MGG_15731,MGG_15702,MGG_10274,MGG_10912,MGG_10910,MGG_09945,MGG_03393,MGG_07992,MGG_02252,MGG_15100,MGG_02274,MGG_04684,MGG_07580,MGG_05390…	5.78917e-05
Biological process	aflatoxin biosynthetic process	GO:0045122	9	1.55362e-07	2.35703	41	257	448	6619	MGG_07856,MGG_04345,MGG_15026,MGG_07887,MGG_07626,MGG_02128,MGG_02127,MGG_04323,MGG_09645,MGG_07464,MGG_07219,MGG_07218,MGG_07216,MGG_01924,MGG_00832,MGG_11927,MGG_08989,MGG_08500,MGG_08519,MGG_09072,MGG_04404,MGG_15702,MGG_10274,MGG_10912,MGG_10910,MGG_09945,MGG_07992,MGG_02252,MGG_15100,MGG_04684,MGG_07580,MGG_05390,MGG_07593,MGG_14943,MGG_09323,MGG_12982,MGG_08494,MGG_03414,MGG_14550,MGG_02792…	0.000208496
Biological process	toxin metabolic process	GO:0009404	4	1.75225e-07	1.78314	77	638	448	6619	MGG_17677,MGG_07856,MGG_04345,MGG_15026,MGG_07887,MGG_07871,MGG_06540,MGG_07626,MGG_02128,MGG_02127,MGG_03205,MGG_11075,MGG_04323,MGG_09647,MGG_12817,MGG_09645,MGG_07464,MGG_01918,MGG_07219,MGG_07218,MGG_07216,MGG_17286,MGG_01925,MGG_01924,MGG_15081,MGG_00832,MGG_11927,MGG_08989,MGG_08500,MGG_05017,MGG_07431,MGG_08519,MGG_01511,MGG_08161,MGG_04628,MGG_09072,MGG_05983,MGG_04404,MGG_13578,MGG_14674…	0.000211637
Biological process	retinal metabolic process	GO:0042574	10	1.79454e-07	2.44101	38	230	448	6619	MGG_17677,MGG_04345,MGG_07626,MGG_03205,MGG_12817,MGG_07216,MGG_01924,MGG_00832,MGG_11927,MGG_08500,MGG_01511,MGG_01991,MGG_10215,MGG_05085,MGG_08349,MGG_00402,MGG_04628,MGG_04404,MGG_05723,MGG_09068,MGG_04469,MGG_09945,MGG_02252,MGG_04432,MGG_04684,MGG_05390,MGG_09785,MGG_07595,MGG_07593,MGG_09502,MGG_09735,MGG_08405,MGG_07793,MGG_12982,MGG_08494,MGG_03414,MGG_14550,MGG_02792,	0.000197041
Biological process	aflatoxin metabolic process	GO:0046222	6	1.8118e-07	2.31542	42	268	448	6619	MGG_07856,MGG_04345,MGG_15026,MGG_07887,MGG_07626,MGG_02128,MGG_02127,MGG_04323,MGG_09645,MGG_07464,MGG_07219,MGG_07218,MGG_07216,MGG_01924,MGG_00832,MGG_11927,MGG_08989,MGG_08500,MGG_08519,MGG_09072,MGG_04404,MGG_15702,MGG_10274,MGG_10912,MGG_10910,MGG_04469,MGG_09945,MGG_07992,MGG_02252,MGG_15100,MGG_04684,MGG_07580,MGG_05390,MGG_07593,MGG_14943,MGG_09323,MGG_12982,MGG_08494,MGG_03414,MGG_14550…	0.000182358
Biological process	organic heteropentacyclic compound metabolic process	GO:1901376	5	2.29877e-07	2.09306	51	360	448	6619	MGG_07856,MGG_04345,MGG_15026,MGG_07887,MGG_07871,MGG_06540,MGG_07626,MGG_02128,MGG_02127,MGG_04323,MGG_09645,MGG_07464,MGG_07219,MGG_07218,MGG_07216,MGG_01924,MGG_15081,MGG_00832,MGG_11927,MGG_08989,MGG_08500,MGG_08519,MGG_08161,MGG_00611,MGG_09072,MGG_05983,MGG_04404,MGG_15702,MGG_09068,MGG_10274,MGG_10912,MGG_10910,MGG_04469,MGG_09945,MGG_03393,MGG_07992,MGG_02252,MGG_04432,MGG_15100,MGG_04684…	0.000213573
Biological process	organic heteropentacyclic compound biosynthetic process	GO:1901378	6	2.56579e-07	2.10464	50	351	448	6619	MGG_07856,MGG_04345,MGG_15026,MGG_07887,MGG_07871,MGG_06540,MGG_07626,MGG_02128,MGG_02127,MGG_04323,MGG_09645,MGG_07464,MGG_07219,MGG_07218,MGG_07216,MGG_01924,MGG_15081,MGG_00832,MGG_11927,MGG_08989,MGG_08500,MGG_08519,MGG_08161,MGG_00611,MGG_09072,MGG_05983,MGG_04404,MGG_15702,MGG_09068,MGG_10274,MGG_10912,MGG_10910,MGG_09945,MGG_03393,MGG_07992,MGG_02252,MGG_04432,MGG_15100,MGG_04684,MGG_07580…	0.000221354
Biological process	vitamin catabolic process	GO:0009111	5	3.01589e-07	2.36151	39	244	448	6619	MGG_07856,MGG_04345,MGG_15026,MGG_07626,MGG_02127,MGG_11075,MGG_07216,MGG_01925,MGG_01924,MGG_00832,MGG_11927,MGG_08500,MGG_14819,MGG_04628,MGG_09072,MGG_09071,MGG_04404,MGG_16813,MGG_15702,MGG_04469,MGG_09945,MGG_02252,MGG_04432,MGG_06872,MGG_04684,MGG_11608,MGG_07580,MGG_05390,MGG_07593,MGG_07793,MGG_09139,MGG_09131,MGG_12982,MGG_08494,MGG_08487,MGG_05826,MGG_13464,MGG_02792,MGG_09189,	0.00024284
Biological process	signaling receptor ligand precursor processing	GO:0140448	8	3.18171e-07	2.2187	44	293	448	6619	MGG_07856,MGG_04345,MGG_07645,MGG_07626,MGG_11075,MGG_08309,MGG_07216,MGG_00832,MGG_11927,MGG_08500,MGG_00440,MGG_10445,MGG_04628,MGG_04404,MGG_15731,MGG_09068,MGG_04847,MGG_04469,MGG_09945,MGG_04253,MGG_09931,MGG_02252,MGG_04432,MGG_04684,MGG_12047,MGG_07704,MGG_11608,MGG_09785,MGG_07593,MGG_05595,MGG_05384,MGG_09351,MGG_04922,MGG_09139,MGG_09376,MGG_12982,MGG_08494,MGG_17822,MGG_03414,MGG_00141…	0.000240179
Biological process	retinoid metabolic process	GO:0001523	9	4.95865e-07	1.87283	63	497	448	6619	MGG_17677,MGG_07856,MGG_04345,MGG_15026,MGG_07626,MGG_02127,MGG_03205,MGG_11075,MGG_12817,MGG_07216,MGG_01925,MGG_01924,MGG_00832,MGG_11927,MGG_08500,MGG_05024,MGG_01511,MGG_01991,MGG_10215,MGG_00440,MGG_05085,MGG_08349,MGG_00402,MGG_04628,MGG_04404,MGG_05723,MGG_15702,MGG_09068,MGG_01336,MGG_04469,MGG_09945,MGG_09941,MGG_09931,MGG_07992,MGG_02252,MGG_04432,MGG_06872,MGG_04684,MGG_07580,MGG_05390…	0.000352298
Biological process	peptide hormone processing	GO:0016486	9	5.95145e-07	2.27301	40	260	448	6619	MGG_07856,MGG_04345,MGG_07645,MGG_07626,MGG_11075,MGG_07216,MGG_00832,MGG_11927,MGG_08500,MGG_00440,MGG_10445,MGG_04628,MGG_04404,MGG_15731,MGG_09068,MGG_04847,MGG_04469,MGG_09945,MGG_04253,MGG_02252,MGG_04432,MGG_04684,MGG_12047,MGG_07704,MGG_11608,MGG_09785,MGG_07593,MGG_05384,MGG_09351,MGG_04922,MGG_09139,MGG_09376,MGG_12982,MGG_08494,MGG_17822,MGG_03414,MGG_14550,MGG_13464,MGG_00593,MGG_02792,	0.000399343
Biological process	drug metabolic process	GO:0017144	4	6.93575e-07	1.51668	116	1130	448	6619	MGG_17677,MGG_07856,MGG_04345,MGG_04346,MGG_07887,MGG_07626,MGG_07627,MGG_02128,MGG_01270,MGG_03205,MGG_04334,MGG_11075,MGG_14590,MGG_09647,MGG_12817,MGG_09645,MGG_08311,MGG_07219,MGG_08309,MGG_07216,MGG_09632,MGG_08785,MGG_08541,MGG_17286,MGG_10869,MGG_01925,MGG_01924,MGG_15081,MGG_00833,MGG_00832,MGG_11927,MGG_08989,MGG_08500,MGG_08537,MGG_10814,MGG_05017,MGG_08520,MGG_01511,MGG_01991,MGG_14819…	0.000440895
Biological process	antibiotic biosynthetic process	GO:0017000	6	1.56061e-06	1.59725	92	851	448	6619	MGG_07856,MGG_04345,MGG_04346,MGG_07887,MGG_07626,MGG_07627,MGG_02128,MGG_04334,MGG_11075,MGG_14590,MGG_09647,MGG_09645,MGG_08311,MGG_07219,MGG_08309,MGG_07216,MGG_09632,MGG_08541,MGG_17286,MGG_10869,MGG_01925,MGG_01924,MGG_00833,MGG_00832,MGG_11927,MGG_08989,MGG_08500,MGG_10814,MGG_05017,MGG_08520,MGG_01991,MGG_14819,MGG_11305,MGG_01778,MGG_11312,MGG_08115,MGG_08349,MGG_13715,MGG_00611,MGG_04628…	0.00094245
Biological process	xanthophyll biosynthetic process	GO:0016123	11	1.82375e-06	3.38213	19	83	448	6619	MGG_07626,MGG_11075,MGG_01925,MGG_01924,MGG_08500,MGG_08520,MGG_10215,MGG_04628,MGG_04404,MGG_04469,MGG_09945,MGG_15114,MGG_04432,MGG_05390,MGG_07593,MGG_10710,MGG_08293,MGG_08494,MGG_02792,	0.00104891
Biological process	primary alcohol metabolic process	GO:0034308	6	1.88957e-06	1.67502	78	688	448	6619	MGG_17677,MGG_07856,MGG_04345,MGG_15026,MGG_07626,MGG_06539,MGG_02127,MGG_03205,MGG_11075,MGG_09647,MGG_12817,MGG_07216,MGG_08541,MGG_17286,MGG_01925,MGG_01924,MGG_00832,MGG_09601,MGG_11927,MGG_08500,MGG_17002,MGG_10814,MGG_08519,MGG_01511,MGG_01991,MGG_10215,MGG_10466,MGG_08352,MGG_05085,MGG_08349,MGG_00402,MGG_02818,MGG_04628,MGG_09072,MGG_04404,MGG_05723,MGG_15702,MGG_09068,MGG_01336,MGG_04469…	0.00103737
Biological process	diterpenoid metabolic process	GO:0016101	8	2.06329e-06	1.77842	65	540	448	6619	MGG_17677,MGG_07856,MGG_04345,MGG_15026,MGG_07626,MGG_02127,MGG_03205,MGG_11075,MGG_12817,MGG_08311,MGG_07216,MGG_01925,MGG_01924,MGG_00832,MGG_11927,MGG_08500,MGG_05024,MGG_01511,MGG_01991,MGG_10215,MGG_00440,MGG_05085,MGG_08349,MGG_00611,MGG_00402,MGG_04628,MGG_04404,MGG_05723,MGG_15702,MGG_09068,MGG_01336,MGG_04469,MGG_09945,MGG_09941,MGG_09931,MGG_07992,MGG_02252,MGG_04432,MGG_06872,MGG_04684…	0.00108349
Biological process	ketone biosynthetic process	GO:0042181	5	2.78367e-06	1.68722	74	648	448	6619	MGG_07856,MGG_04345,MGG_04346,MGG_15026,MGG_06540,MGG_07626,MGG_02127,MGG_03692,MGG_04334,MGG_14590,MGG_09647,MGG_09645,MGG_07464,MGG_08311,MGG_05046,MGG_01918,MGG_07219,MGG_07216,MGG_08541,MGG_17286,MGG_05059,MGG_01925,MGG_01924,MGG_15081,MGG_00832,MGG_11927,MGG_08500,MGG_15065,MGG_04173,MGG_05017,MGG_15280,MGG_08161,MGG_00611,MGG_08360,MGG_00276,MGG_04628,MGG_09072,MGG_05983,MGG_04404,MGG_16812…	0.00140088
Biological process	obsolete oxidation-reduction process	GO:0055114	0	3.54622e-06	1.46985	116	1166	448	6619	MGG_17677,MGG_07856,MGG_04345,MGG_15019,MGG_15026,MGG_07887,MGG_07626,MGG_02128,MGG_02127,MGG_03205,MGG_11075,MGG_04323,MGG_14590,MGG_09647,MGG_12817,MGG_09645,MGG_08311,MGG_01918,MGG_07219,MGG_07216,MGG_09632,MGG_17286,MGG_01925,MGG_01924,MGG_00832,MGG_09601,MGG_09602,MGG_11927,MGG_09834,MGG_08500,MGG_15065,MGG_08778,MGG_10814,MGG_08520,MGG_08519,MGG_01511,MGG_01991,MGG_10215,MGG_05085,MGG_08349…	0.00171325
Biological process	xanthophyll metabolic process	GO:0016122	10	3.86699e-06	3.22663	19	87	448	6619	MGG_07626,MGG_11075,MGG_01925,MGG_01924,MGG_08500,MGG_08520,MGG_10215,MGG_04628,MGG_04404,MGG_04469,MGG_09945,MGG_15114,MGG_04432,MGG_05390,MGG_07593,MGG_10710,MGG_08293,MGG_08494,MGG_02792,	0.00179637
Biological process	activin receptor signaling pathway	GO:0032924	9	3.88293e-06	2.43537	30	182	448	6619	MGG_17677,MGG_07856,MGG_04345,MGG_07626,MGG_03205,MGG_11075,MGG_14590,MGG_12817,MGG_01925,MGG_01924,MGG_00832,MGG_08500,MGG_01511,MGG_05085,MGG_04628,MGG_00291,MGG_04404,MGG_05723,MGG_04469,MGG_15114,MGG_04432,MGG_12047,MGG_05390,MGG_07595,MGG_07593,MGG_10710,MGG_09502,MGG_09735,MGG_10547,MGG_05856,	0.00173696
Biological process	sterigmatocystin metabolic process	GO:0045460	6	4.43377e-06	2.23857	35	231	448	6619	MGG_07856,MGG_04345,MGG_07887,MGG_07871,MGG_06540,MGG_07626,MGG_02128,MGG_04323,MGG_09645,MGG_07219,MGG_07216,MGG_01924,MGG_15081,MGG_11927,MGG_08500,MGG_08161,MGG_05983,MGG_04404,MGG_09068,MGG_10274,MGG_10912,MGG_10910,MGG_09945,MGG_03393,MGG_02252,MGG_15100,MGG_05390,MGG_07593,MGG_14943,MGG_09323,MGG_12982,MGG_08494,MGG_03414,MGG_14550,MGG_02792,	0.00191254
Biological process	sterigmatocystin biosynthetic process	GO:0045461	7	4.43377e-06	2.23857	35	231	448	6619	MGG_07856,MGG_04345,MGG_07887,MGG_07871,MGG_06540,MGG_07626,MGG_02128,MGG_04323,MGG_09645,MGG_07219,MGG_07216,MGG_01924,MGG_15081,MGG_11927,MGG_08500,MGG_08161,MGG_05983,MGG_04404,MGG_09068,MGG_10274,MGG_10912,MGG_10910,MGG_09945,MGG_03393,MGG_02252,MGG_15100,MGG_05390,MGG_07593,MGG_14943,MGG_09323,MGG_12982,MGG_08494,MGG_03414,MGG_14550,MGG_02792,	0.00191254
Biological process	terpenoid metabolic process	GO:0006721	7	4.89034e-06	1.53276	97	935	448	6619	MGG_17677,MGG_07856,MGG_04345,MGG_15026,MGG_07887,MGG_07626,MGG_02128,MGG_02127,MGG_05623,MGG_03205,MGG_11075,MGG_04323,MGG_14590,MGG_12817,MGG_09645,MGG_08311,MGG_07219,MGG_07216,MGG_01925,MGG_01924,MGG_00832,MGG_11927,MGG_08989,MGG_07412,MGG_08500,MGG_05024,MGG_08520,MGG_08519,MGG_11327,MGG_01511,MGG_01991,MGG_10215,MGG_00440,MGG_11312,MGG_05085,MGG_08349,MGG_00611,MGG_00402,MGG_04628,MGG_04404…	0.00196885
Biological process	acetate metabolic process	GO:0006083	8	5.0012e-06	1.99058	45	334	448	6619	MGG_07856,MGG_04345,MGG_15026,MGG_07887,MGG_07626,MGG_02128,MGG_02127,MGG_04323,MGG_09647,MGG_09645,MGG_07464,MGG_07219,MGG_07218,MGG_07216,MGG_01924,MGG_00832,MGG_11927,MGG_08989,MGG_08500,MGG_10814,MGG_08519,MGG_01991,MGG_09072,MGG_04404,MGG_15702,MGG_10274,MGG_10912,MGG_10910,MGG_09945,MGG_07992,MGG_02252,MGG_15100,MGG_04684,MGG_07580,MGG_05390,MGG_07593,MGG_12999,MGG_14943,MGG_09323,MGG_12982…	0.00194853
Biological process	protein catabolic process in the vacuole	GO:0007039	8	7.21247e-06	2.32493	31	197	448	6619	MGG_15496,MGG_07856,MGG_04345,MGG_07626,MGG_07216,MGG_01924,MGG_11927,MGG_08500,MGG_10814,MGG_14602,MGG_13977,MGG_10445,MGG_04890,MGG_04404,MGG_09068,MGG_12442,MGG_04847,MGG_09945,MGG_04253,MGG_02252,MGG_07704,MGG_05390,MGG_07593,MGG_12983,MGG_12982,MGG_08494,MGG_17822,MGG_03414,MGG_04733,MGG_14550,MGG_02792,	0.00272226
Biological process	hormone metabolic process	GO:0042445	5	8.23257e-06	1.49822	101	996	448	6619	MGG_17677,MGG_07856,MGG_04345,MGG_15018,MGG_07645,MGG_07887,MGG_07626,MGG_02128,MGG_07802,MGG_03205,MGG_11075,MGG_04323,MGG_12817,MGG_05046,MGG_08309,MGG_07216,MGG_17286,MGG_01925,MGG_01924,MGG_00832,MGG_11927,MGG_08989,MGG_09834,MGG_08500,MGG_05017,MGG_01511,MGG_01991,MGG_10215,MGG_00440,MGG_09014,MGG_05085,MGG_08349,MGG_10445,MGG_07009,MGG_00611,MGG_00402,MGG_02818,MGG_02817,MGG_04628,MGG_09071…	0.00301312
Biological process	androgen metabolic process	GO:0008209	7	8.71752e-06	2.11883	37	258	448	6619	MGG_07856,MGG_04345,MGG_07626,MGG_11075,MGG_04323,MGG_07216,MGG_01925,MGG_01924,MGG_00832,MGG_11927,MGG_08989,MGG_08500,MGG_09014,MGG_08349,MGG_07009,MGG_02817,MGG_04628,MGG_04404,MGG_15731,MGG_09068,MGG_04469,MGG_09945,MGG_02252,MGG_04432,MGG_06872,MGG_04684,MGG_05390,MGG_07593,MGG_07793,MGG_14956,MGG_12983,MGG_12982,MGG_08494,MGG_03414,MGG_14550,MGG_02792,MGG_13895,	0.00309677
Biological process	cellular lactam metabolic process	GO:0072338	6	1.04368e-05	2.10253	37	260	448	6619	MGG_14590,MGG_09647,MGG_08309,MGG_07216,MGG_01924,MGG_15081,MGG_00833,MGG_00832,MGG_11927,MGG_08537,MGG_08161,MGG_07009,MGG_00611,MGG_05983,MGG_15731,MGG_09068,MGG_03508,MGG_14872,MGG_09931,MGG_03393,MGG_02252,MGG_04684,MGG_10972,MGG_10710,MGG_10712,MGG_05595,MGG_14954,MGG_08293,MGG_12999,MGG_14943,MGG_06058,MGG_12983,MGG_12982,MGG_03414,MGG_00141,MGG_02583,MGG_14550,	0.00360159
Biological process	amelogenesis	GO:0097186	7	1.30425e-05	3.09235	18	86	448	6619	MGG_07856,MGG_04345,MGG_07626,MGG_09834,MGG_08500,MGG_00291,MGG_04404,MGG_09945,MGG_12047,MGG_05390,MGG_08200,MGG_07593,MGG_05125,MGG_05384,MGG_08494,MGG_10547,MGG_09398,MGG_02792,	0.00437576
Biological process	odontogenesis of dentin-containing tooth	GO:0042475	6	1.40987e-05	2.0289	39	284	448	6619	MGG_17677,MGG_07856,MGG_04345,MGG_07626,MGG_03205,MGG_11075,MGG_12817,MGG_07216,MGG_01925,MGG_09834,MGG_08500,MGG_01511,MGG_05085,MGG_00291,MGG_04404,MGG_05723,MGG_15731,MGG_09945,MGG_02252,MGG_04432,MGG_04684,MGG_12047,MGG_11608,MGG_05390,MGG_07595,MGG_08200,MGG_07593,MGG_05125,MGG_09502,MGG_05384,MGG_09735,MGG_00566,MGG_09139,MGG_12982,MGG_08494,MGG_10547,MGG_13464,MGG_09398,MGG_02792,	0.00460229
Biological process	retina vasculature development in camera-type eye	GO:0061298	6	1.50076e-05	2.95491	19	95	448	6619	MGG_17677,MGG_04345,MGG_03205,MGG_12817,MGG_01924,MGG_00832,MGG_01511,MGG_05085,MGG_02818,MGG_05723,MGG_04469,MGG_04432,MGG_00072,MGG_04684,MGG_07595,MGG_09502,MGG_09735,MGG_10323,MGG_09150,	0.00477006
Biological process	polyamine homeostasis	GO:0010509	6	1.6002e-05	4.92485	10	30	448	6619	MGG_17677,MGG_03205,MGG_12817,MGG_17286,MGG_01511,MGG_05085,MGG_05723,MGG_07595,MGG_09502,MGG_09735,	0.00495571
Biological process	sesquiterpenoid biosynthetic process	GO:0016106	9	1.91809e-05	2.37448	27	168	448	6619	MGG_07856,MGG_07887,MGG_02128,MGG_07216,MGG_01925,MGG_01924,MGG_00832,MGG_11927,MGG_08500,MGG_08520,MGG_10215,MGG_04628,MGG_04404,MGG_09068,MGG_15114,MGG_02252,MGG_04432,MGG_04684,MGG_07594,MGG_07593,MGG_10710,MGG_08293,MGG_09323,MGG_12982,MGG_08494,MGG_03414,MGG_14550,	0.00579167
Biological process	polyketide metabolic process	GO:0030638	4	2.14022e-05	1.88344	45	353	448	6619	MGG_17677,MGG_01270,MGG_03205,MGG_04334,MGG_11075,MGG_09647,MGG_12817,MGG_09645,MGG_05046,MGG_07219,MGG_07216,MGG_09632,MGG_08541,MGG_11927,MGG_04173,MGG_08519,MGG_01511,MGG_01991,MGG_11312,MGG_05085,MGG_13715,MGG_08360,MGG_00276,MGG_17928,MGG_05723,MGG_16812,MGG_09068,MGG_10912,MGG_02252,MGG_15100,MGG_07595,MGG_07594,MGG_10710,MGG_10961,MGG_09502,MGG_09735,MGG_10709,MGG_09384,MGG_08293,MGG_09376…	0.00630476
Biological process	cellular pigmentation	GO:0033059	3	2.14175e-05	2.36043	27	169	448	6619	MGG_17677,MGG_07856,MGG_07626,MGG_03205,MGG_12817,MGG_17286,MGG_00832,MGG_08500,MGG_01511,MGG_03771,MGG_00291,MGG_04404,MGG_05723,MGG_04469,MGG_04684,MGG_02261,MGG_12047,MGG_05390,MGG_07595,MGG_05125,MGG_05592,MGG_09502,MGG_05384,MGG_09735,MGG_10323,MGG_10547,MGG_02792,	0.00615905
Biological process	estrogen metabolic process	GO:0008210	7	2.2292e-05	1.91357	43	332	448	6619	MGG_07856,MGG_04345,MGG_07626,MGG_11075,MGG_04323,MGG_08309,MGG_07216,MGG_01925,MGG_01924,MGG_00832,MGG_11927,MGG_08989,MGG_08500,MGG_09014,MGG_08349,MGG_07009,MGG_02817,MGG_04628,MGG_04404,MGG_15731,MGG_09068,MGG_10274,MGG_04469,MGG_09945,MGG_09931,MGG_02252,MGG_04432,MGG_06872,MGG_04684,MGG_05390,MGG_07593,MGG_05595,MGG_07793,MGG_14956,MGG_06058,MGG_12983,MGG_12982,MGG_08494,MGG_03414,MGG_00141…	0.00626146
Biological process	C21-steroid hormone metabolic process	GO:0008207	7	2.26984e-05	1.89528	44	343	448	6619	MGG_17677,MGG_07856,MGG_04345,MGG_07626,MGG_03205,MGG_11075,MGG_12817,MGG_07216,MGG_01925,MGG_01924,MGG_00832,MGG_11927,MGG_08500,MGG_01511,MGG_09014,MGG_05085,MGG_04628,MGG_04404,MGG_05723,MGG_15731,MGG_09068,MGG_01336,MGG_04469,MGG_09945,MGG_09931,MGG_02252,MGG_04432,MGG_06872,MGG_04684,MGG_05390,MGG_08458,MGG_09785,MGG_07595,MGG_07594,MGG_07593,MGG_09502,MGG_09735,MGG_14956,MGG_12983,MGG_12982…	0.0062307
Biological process	fat-soluble vitamin biosynthetic process	GO:0042362	6	2.3261e-05	2.44612	25	151	448	6619	MGG_07856,MGG_04345,MGG_04346,MGG_07626,MGG_11075,MGG_01925,MGG_01924,MGG_00832,MGG_08500,MGG_10215,MGG_04628,MGG_04404,MGG_15731,MGG_04469,MGG_09945,MGG_04432,MGG_06872,MGG_04684,MGG_12047,MGG_10764,MGG_05390,MGG_07593,MGG_08494,MGG_10547,MGG_02792,	0.00624325
Biological process	flavonoid biosynthetic process	GO:0009813	5	2.3926e-05	2.00512	38	280	448	6619	MGG_07856,MGG_04345,MGG_07626,MGG_07602,MGG_11075,MGG_09645,MGG_08311,MGG_05046,MGG_07219,MGG_10400,MGG_01925,MGG_01924,MGG_00832,MGG_08500,MGG_00611,MGG_04628,MGG_04404,MGG_03508,MGG_10912,MGG_04469,MGG_09945,MGG_07992,MGG_04432,MGG_15100,MGG_04684,MGG_06006,MGG_05390,MGG_06023,MGG_07593,MGG_05125,MGG_05384,MGG_00566,MGG_09138,MGG_14943,MGG_08494,MGG_10534,MGG_05856,MGG_02792,	0.00628212
Biological process	cellular ketone metabolic process	GO:0042180	4	2.43309e-05	1.36226	136	1475	448	6619	MGG_15496,MGG_17677,MGG_07856,MGG_04345,MGG_04346,MGG_15026,MGG_07887,MGG_06540,MGG_15485,MGG_07626,MGG_02128,MGG_02127,MGG_03692,MGG_03205,MGG_04334,MGG_11075,MGG_14590,MGG_09647,MGG_12817,MGG_09645,MGG_07464,MGG_08311,MGG_05046,MGG_01918,MGG_07219,MGG_08309,MGG_07216,MGG_08541,MGG_17286,MGG_05059,MGG_01925,MGG_01924,MGG_15081,MGG_00833,MGG_00832,MGG_09601,MGG_11927,MGG_08500,MGG_15065,MGG_04173…	0.00625252
Biological process	cellular hormone metabolic process	GO:0034754	6	2.58003e-05	1.59312	73	677	448	6619	MGG_17677,MGG_07856,MGG_04345,MGG_07887,MGG_07626,MGG_02128,MGG_03205,MGG_11075,MGG_04323,MGG_12817,MGG_05046,MGG_08309,MGG_07216,MGG_01925,MGG_01924,MGG_00832,MGG_11927,MGG_08989,MGG_08500,MGG_05017,MGG_01511,MGG_01991,MGG_10215,MGG_00440,MGG_09014,MGG_05085,MGG_08349,MGG_07009,MGG_00402,MGG_02818,MGG_02817,MGG_04628,MGG_04404,MGG_05723,MGG_15731,MGG_03977,MGG_09068,MGG_01336,MGG_10274,MGG_04469…	0.006492
Biological process	anthocyanin-containing compound biosynthetic process	GO:0009718	6	2.61214e-05	2.43003	25	152	448	6619	MGG_07856,MGG_04345,MGG_07626,MGG_11075,MGG_05046,MGG_10400,MGG_01925,MGG_00832,MGG_08500,MGG_00611,MGG_04628,MGG_04404,MGG_03508,MGG_09945,MGG_04432,MGG_04684,MGG_06006,MGG_05390,MGG_06023,MGG_07593,MGG_05125,MGG_05384,MGG_00566,MGG_08494,MGG_05856,	0.00643865
Biological process	beta-lactam antibiotic metabolic process	GO:0030653	7	2.83841e-05	2.0602	35	251	448	6619	MGG_14590,MGG_09647,MGG_08309,MGG_07216,MGG_01924,MGG_15081,MGG_00833,MGG_00832,MGG_11927,MGG_08537,MGG_08161,MGG_07009,MGG_00611,MGG_05983,MGG_09068,MGG_03508,MGG_14872,MGG_09931,MGG_03393,MGG_02252,MGG_04684,MGG_10972,MGG_10710,MGG_10712,MGG_05595,MGG_14954,MGG_08293,MGG_12999,MGG_14943,MGG_12983,MGG_12982,MGG_03414,MGG_00141,MGG_02583,MGG_14550,	0.00685646
Biological process	spermidine transmembrane transport	GO:1903711	10	3.03798e-05	4.61705	10	32	448	6619	MGG_17677,MGG_03205,MGG_12817,MGG_17286,MGG_01511,MGG_05085,MGG_05723,MGG_07595,MGG_09502,MGG_09735,	0.00719464
Biological process	mature B cell differentiation involved in immune response	GO:0002313	10	3.05171e-05	3.02611	17	83	448	6619	MGG_15018,MGG_01925,MGG_01924,MGG_04628,MGG_00291,MGG_04469,MGG_09945,MGG_04432,MGG_06872,MGG_04684,MGG_12047,MGG_05125,MGG_05384,MGG_08494,MGG_10547,MGG_05856,MGG_02792,	0.00708818
Biological process	bile acid metabolic process	GO:0008206	8	3.25398e-05	1.79641	49	403	448	6619	MGG_17677,MGG_07856,MGG_04345,MGG_15485,MGG_07626,MGG_03205,MGG_11075,MGG_12817,MGG_05045,MGG_08309,MGG_07216,MGG_01925,MGG_01924,MGG_00832,MGG_11927,MGG_01511,MGG_00440,MGG_05085,MGG_13935,MGG_04628,MGG_04890,MGG_04404,MGG_05723,MGG_04852,MGG_09068,MGG_04469,MGG_09945,MGG_09931,MGG_02252,MGG_04432,MGG_05390,MGG_07595,MGG_07593,MGG_05595,MGG_09502,MGG_09735,MGG_08297,MGG_12999,MGG_09376,MGG_12983…	0.00741539
Biological process	organic hydroxy compound metabolic process	GO:1901615	4	3.51943e-05	1.26221	190	2224	448	6619	MGG_17677,MGG_07856,MGG_04345,MGG_04346,MGG_15019,MGG_15018,MGG_15026,MGG_07887,MGG_06540,MGG_15485,MGG_07626,MGG_06539,MGG_02128,MGG_02127,MGG_01270,MGG_03692,MGG_14136,MGG_07802,MGG_05623,MGG_03205,MGG_04334,MGG_11075,MGG_04323,MGG_06738,MGG_09647,MGG_12817,MGG_09645,MGG_07464,MGG_05045,MGG_08311,MGG_05046,MGG_01918,MGG_07219,MGG_08309,MGG_07218,MGG_07215,MGG_07216,MGG_09632,MGG_08541,MGG_17286…	0.0078718
Biological process	ecdysteroid metabolic process	GO:0045455	7	4.10182e-05	2.36772	25	156	448	6619	MGG_07856,MGG_04345,MGG_07626,MGG_07216,MGG_01925,MGG_01924,MGG_00832,MGG_11927,MGG_08500,MGG_07009,MGG_04628,MGG_03977,MGG_09068,MGG_04469,MGG_09945,MGG_02252,MGG_04432,MGG_06872,MGG_04684,MGG_05390,MGG_07593,MGG_12983,MGG_12982,MGG_08494,MGG_02792,	0.00900759
Biological process	response to symbiotic fungus	GO:0009610	7	4.21524e-05	2.95491	17	85	448	6619	MGG_14136,MGG_13977,MGG_00291,MGG_00464,MGG_02649,MGG_12047,MGG_14232,MGG_08436,MGG_08429,MGG_05125,MGG_05384,MGG_07307,MGG_14956,MGG_09352,MGG_10547,MGG_04733,MGG_05856,	0.00909136
Biological process	alcohol metabolic process	GO:0006066	5	4.23824e-05	1.31291	154	1733	448	6619	MGG_17677,MGG_07856,MGG_04345,MGG_04346,MGG_15018,MGG_15026,MGG_07887,MGG_06540,MGG_15485,MGG_07626,MGG_06539,MGG_02128,MGG_02127,MGG_03692,MGG_03205,MGG_04334,MGG_11075,MGG_04323,MGG_06738,MGG_09647,MGG_12817,MGG_09645,MGG_05045,MGG_08311,MGG_05046,MGG_01918,MGG_07219,MGG_08309,MGG_07216,MGG_09632,MGG_08541,MGG_17286,MGG_01925,MGG_01924,MGG_00832,MGG_09601,MGG_11927,MGG_08989,MGG_09834,MGG_08500…	0.00898062
Biological process	cellular response to xenobiotic stimulus	GO:0071466	5	4.4286e-05	1.50013	86	847	448	6619	MGG_17677,MGG_07856,MGG_04345,MGG_15019,MGG_07887,MGG_07626,MGG_02128,MGG_01270,MGG_03205,MGG_04334,MGG_11075,MGG_09647,MGG_12817,MGG_05045,MGG_08309,MGG_07216,MGG_09632,MGG_08541,MGG_08330,MGG_01925,MGG_01924,MGG_00832,MGG_09602,MGG_11927,MGG_17476,MGG_08500,MGG_05017,MGG_03070,MGG_08519,MGG_01511,MGG_01991,MGG_00440,MGG_05084,MGG_05085,MGG_00275,MGG_04628,MGG_03771,MGG_13116,MGG_04404,MGG_05723…	0.00922218
Biological process	response to antibiotic	GO:0046677	4	4.81091e-05	1.40352	112	1179	448	6619	MGG_17677,MGG_07856,MGG_04345,MGG_15019,MGG_15026,MGG_07887,MGG_07626,MGG_02128,MGG_02127,MGG_05623,MGG_03205,MGG_04334,MGG_11075,MGG_14590,MGG_12817,MGG_09645,MGG_05045,MGG_08311,MGG_01918,MGG_07219,MGG_08309,MGG_07216,MGG_08541,MGG_17286,MGG_10869,MGG_01925,MGG_01924,MGG_00832,MGG_09602,MGG_11927,MGG_09834,MGG_08500,MGG_08537,MGG_10814,MGG_05017,MGG_08520,MGG_11327,MGG_01511,MGG_14602,MGG_01778…	0.00984851
Biological process	alkaloid metabolic process	GO:0009820	5	5.05812e-05	1.7	55	478	448	6619	MGG_07856,MGG_04345,MGG_04346,MGG_07887,MGG_06540,MGG_07626,MGG_02128,MGG_04334,MGG_11075,MGG_08311,MGG_07216,MGG_08785,MGG_01925,MGG_01924,MGG_00832,MGG_11927,MGG_08500,MGG_08519,MGG_00440,MGG_08349,MGG_00611,MGG_02818,MGG_04628,MGG_04404,MGG_16813,MGG_16812,MGG_09068,MGG_10910,MGG_04469,MGG_09945,MGG_07992,MGG_02252,MGG_04432,MGG_00072,MGG_02000,MGG_06872,MGG_04684,MGG_05390,MGG_07593,MGG_10961…	0.010182
Biological process	response to xenobiotic stimulus	GO:0009410	4	5.7716e-05	1.48082	88	878	448	6619	MGG_17677,MGG_07856,MGG_04345,MGG_15019,MGG_07887,MGG_07626,MGG_02128,MGG_01270,MGG_03205,MGG_04334,MGG_11075,MGG_09647,MGG_12817,MGG_05045,MGG_08309,MGG_07216,MGG_09632,MGG_08541,MGG_08330,MGG_01925,MGG_01924,MGG_00832,MGG_09602,MGG_11927,MGG_17476,MGG_08500,MGG_05017,MGG_03070,MGG_08519,MGG_01511,MGG_01991,MGG_00440,MGG_05084,MGG_05085,MGG_00275,MGG_04628,MGG_03771,MGG_13116,MGG_04404,MGG_05723…	0.0114278
Biological process	fatty acid omega-oxidation	GO:0010430	10	5.99599e-05	2.36393	24	150	448	6619	MGG_07856,MGG_04345,MGG_15026,MGG_07626,MGG_11075,MGG_01925,MGG_01924,MGG_00832,MGG_08500,MGG_04628,MGG_09072,MGG_04404,MGG_15702,MGG_04469,MGG_09945,MGG_09931,MGG_04432,MGG_04684,MGG_07580,MGG_05390,MGG_07593,MGG_05595,MGG_08494,MGG_02792,	0.0116806
Biological process	pigment biosynthetic process	GO:0046148	4	5.99645e-05	1.4407	98	1005	448	6619	MGG_15496,MGG_17677,MGG_07856,MGG_04345,MGG_07626,MGG_05623,MGG_03205,MGG_11075,MGG_04323,MGG_14590,MGG_09647,MGG_12817,MGG_09645,MGG_05045,MGG_05046,MGG_01918,MGG_07219,MGG_08309,MGG_07218,MGG_07215,MGG_07216,MGG_10400,MGG_17286,MGG_05059,MGG_01925,MGG_01924,MGG_00832,MGG_11927,MGG_08500,MGG_08778,MGG_05017,MGG_08520,MGG_11327,MGG_01511,MGG_01991,MGG_10215,MGG_08349,MGG_07009,MGG_00611,MGG_00402…	0.011496
Biological process	defense response to insect	GO:0002213	7	6.31741e-05	2.30852	25	160	448	6619	MGG_07856,MGG_04345,MGG_07626,MGG_11075,MGG_07216,MGG_01925,MGG_01924,MGG_00832,MGG_11927,MGG_08500,MGG_04404,MGG_02649,MGG_09068,MGG_04469,MGG_02252,MGG_04432,MGG_04684,MGG_05390,MGG_07593,MGG_09352,MGG_12983,MGG_12982,MGG_08494,MGG_17828,MGG_02792,	0.0119221
Biological process	xenobiotic metabolic process	GO:0006805	4	6.52331e-05	1.49346	84	831	448	6619	MGG_17677,MGG_07856,MGG_04345,MGG_15019,MGG_07887,MGG_07626,MGG_02128,MGG_01270,MGG_03205,MGG_04334,MGG_11075,MGG_09647,MGG_12817,MGG_05045,MGG_08309,MGG_07216,MGG_09632,MGG_08541,MGG_08330,MGG_01925,MGG_01924,MGG_00832,MGG_09602,MGG_11927,MGG_17476,MGG_08500,MGG_05017,MGG_03070,MGG_08519,MGG_01511,MGG_01991,MGG_00440,MGG_05084,MGG_05085,MGG_00275,MGG_04628,MGG_03771,MGG_13116,MGG_04404,MGG_05723…	0.0121213
Biological process	quinone metabolic process	GO:1901661	5	6.54301e-05	1.61597	63	576	448	6619	MGG_17677,MGG_07856,MGG_04345,MGG_04346,MGG_06540,MGG_03205,MGG_04334,MGG_11075,MGG_14590,MGG_09647,MGG_12817,MGG_09645,MGG_08311,MGG_01918,MGG_07219,MGG_07216,MGG_08541,MGG_17286,MGG_01925,MGG_01924,MGG_15081,MGG_11927,MGG_15065,MGG_05017,MGG_08519,MGG_15280,MGG_01511,MGG_08161,MGG_05085,MGG_08349,MGG_00611,MGG_04628,MGG_05983,MGG_04404,MGG_05723,MGG_09068,MGG_10912,MGG_04469,MGG_09945,MGG_03393…	0.0119737
Biological process	positive regulation of extracellular matrix constituent secretion	GO:0003331	9	6.55898e-05	9.2341	5	8	448	6619	MGG_07645,MGG_04847,MGG_04253,MGG_07704,MGG_17822,	0.0118238
Biological process	negative regulation of sorocarp stalk cell differentiation	GO:0031286	9	6.65445e-05	6.08364	7	17	448	6619	MGG_00833,MGG_00291,MGG_12047,MGG_05125,MGG_05384,MGG_10547,MGG_05856,	0.0118195
Biological process	ecdysone metabolic process	GO:0008205	8	7.01715e-05	2.39306	23	142	448	6619	MGG_07856,MGG_04345,MGG_07626,MGG_07216,MGG_01925,MGG_01924,MGG_00832,MGG_11927,MGG_08500,MGG_07009,MGG_04628,MGG_09068,MGG_04469,MGG_09945,MGG_02252,MGG_04432,MGG_06872,MGG_05390,MGG_07593,MGG_12983,MGG_12982,MGG_08494,MGG_02792,	0.0122831
Biological process	pigment accumulation	GO:0043476	4	7.42145e-05	2.64827	19	106	448	6619	MGG_07856,MGG_07626,MGG_08309,MGG_00832,MGG_08500,MGG_00291,MGG_04404,MGG_04469,MGG_09931,MGG_04684,MGG_12047,MGG_05390,MGG_05125,MGG_05595,MGG_05384,MGG_10547,MGG_00141,MGG_02583,MGG_02792,	0.0128052
Biological process	water-soluble vitamin catabolic process	GO:0042365	6	7.50988e-05	2.56949	20	115	448	6619	MGG_15026,MGG_02127,MGG_07216,MGG_11927,MGG_14819,MGG_09072,MGG_09071,MGG_16813,MGG_15702,MGG_02252,MGG_11608,MGG_07580,MGG_07793,MGG_09139,MGG_09131,MGG_12982,MGG_08487,MGG_05826,MGG_13464,MGG_09189,	0.0127753
Biological process	organic hydroxy compound biosynthetic process	GO:1901617	5	8.0739e-05	1.33069	136	1510	448	6619	MGG_07856,MGG_04345,MGG_04346,MGG_15018,MGG_15026,MGG_06540,MGG_15485,MGG_07626,MGG_06539,MGG_02127,MGG_11075,MGG_04323,MGG_06738,MGG_09647,MGG_09645,MGG_07464,MGG_05045,MGG_08311,MGG_05046,MGG_07219,MGG_08309,MGG_07218,MGG_07215,MGG_07216,MGG_05059,MGG_01925,MGG_01924,MGG_00832,MGG_09841,MGG_11927,MGG_08989,MGG_09834,MGG_08500,MGG_17002,MGG_10814,MGG_04173,MGG_08520,MGG_03070,MGG_07428,MGG_08519…	0.013544
Biological process	response to silicon dioxide	GO:0034021	5	8.21494e-05	3.36964	13	57	448	6619	MGG_17677,MGG_04345,MGG_07626,MGG_03205,MGG_12817,MGG_08500,MGG_01511,MGG_04628,MGG_05723,MGG_04432,MGG_04684,MGG_07595,MGG_09502,	0.0135918
Biological process	hydrocarbon metabolic process	GO:0120252	4	8.51421e-05	1.59456	64	593	448	6619	MGG_07856,MGG_04345,MGG_15026,MGG_07887,MGG_07877,MGG_07626,MGG_02128,MGG_02127,MGG_11075,MGG_08311,MGG_08309,MGG_07216,MGG_01925,MGG_01924,MGG_00832,MGG_11927,MGG_08500,MGG_03070,MGG_09249,MGG_11327,MGG_01991,MGG_10215,MGG_08349,MGG_07009,MGG_00611,MGG_04628,MGG_09072,MGG_04890,MGG_04404,MGG_15731,MGG_15702,MGG_09068,MGG_03508,MGG_04469,MGG_09945,MGG_09931,MGG_02252,MGG_04432,MGG_06872,MGG_04684…	0.0138966
Biological process	anthocyanin-containing compound metabolic process	GO:0046283	5	8.62904e-05	2.26604	25	163	448	6619	MGG_07856,MGG_04345,MGG_07626,MGG_11075,MGG_05046,MGG_10400,MGG_01925,MGG_00832,MGG_08500,MGG_00611,MGG_04628,MGG_04404,MGG_03508,MGG_09945,MGG_04432,MGG_04684,MGG_06006,MGG_05390,MGG_06023,MGG_07593,MGG_05125,MGG_05384,MGG_00566,MGG_08494,MGG_05856,	0.0138962
Biological process	vitamin D biosynthetic process	GO:0042368	7	9.16388e-05	2.40771	22	135	448	6619	MGG_07856,MGG_04345,MGG_07626,MGG_11075,MGG_01925,MGG_01924,MGG_00832,MGG_08500,MGG_04628,MGG_04404,MGG_04469,MGG_09945,MGG_04432,MGG_06872,MGG_04684,MGG_12047,MGG_10764,MGG_05390,MGG_07593,MGG_08494,MGG_10547,MGG_02792,	0.0145633
Biological process	negative regulation of follicle-stimulating hormone secretion	GO:0046882	11	9.44606e-05	2.68628	18	99	448	6619	MGG_07856,MGG_04345,MGG_07626,MGG_11075,MGG_01925,MGG_01924,MGG_00832,MGG_08500,MGG_04628,MGG_04404,MGG_04469,MGG_09945,MGG_04432,MGG_04684,MGG_05390,MGG_07593,MGG_08494,MGG_02792,	0.0148168
Biological process	skeletal muscle tissue regeneration	GO:0043403	6	9.77383e-05	2.34355	23	145	448	6619	MGG_07856,MGG_04345,MGG_07626,MGG_01925,MGG_01924,MGG_00832,MGG_09834,MGG_08500,MGG_01991,MGG_04628,MGG_04404,MGG_14872,MGG_04469,MGG_09945,MGG_04432,MGG_04684,MGG_05390,MGG_07593,MGG_05125,MGG_15810,MGG_08494,MGG_02933,MGG_05856,	0.0151344
Biological process	tertiary alcohol biosynthetic process	GO:1902645	7	9.88155e-05	2.13241	28	194	448	6619	MGG_04345,MGG_09645,MGG_05046,MGG_07219,MGG_07216,MGG_11927,MGG_08500,MGG_04173,MGG_08520,MGG_10215,MGG_08360,MGG_00276,MGG_16812,MGG_10912,MGG_15114,MGG_02252,MGG_15100,MGG_04212,MGG_10710,MGG_10961,MGG_08293,MGG_09376,MGG_14943,MGG_12982,MGG_08494,MGG_03414,MGG_14550,MGG_02792,	0.0151075
Biological process	spermidine transport	GO:0015848	9	9.94817e-05	3.31154	13	58	448	6619	MGG_17677,MGG_03205,MGG_12817,MGG_17286,MGG_11327,MGG_01511,MGG_05085,MGG_05723,MGG_09941,MGG_06036,MGG_07595,MGG_09502,MGG_09735,	0.0150192
Biological process	progesterone metabolic process	GO:0042448	8	9.99463e-05	2.01185	32	235	448	6619	MGG_17677,MGG_07856,MGG_04345,MGG_07626,MGG_03205,MGG_11075,MGG_12817,MGG_01925,MGG_01924,MGG_00832,MGG_08500,MGG_01511,MGG_05085,MGG_04628,MGG_04404,MGG_05723,MGG_09068,MGG_01336,MGG_04469,MGG_09945,MGG_04432,MGG_06872,MGG_04684,MGG_05390,MGG_08458,MGG_07595,MGG_07593,MGG_09502,MGG_09735,MGG_12983,MGG_08494,MGG_02792,	0.0149031
Biological process	bile acid and bile salt transport	GO:0015721	11	9.99463e-05	2.01185	32	235	448	6619	MGG_17677,MGG_07856,MGG_15018,MGG_07626,MGG_03205,MGG_11075,MGG_12817,MGG_08309,MGG_10869,MGG_01925,MGG_00832,MGG_08500,MGG_01511,MGG_01778,MGG_05085,MGG_04628,MGG_04890,MGG_04404,MGG_05723,MGG_04852,MGG_09931,MGG_04432,MGG_16432,MGG_04684,MGG_07595,MGG_07593,MGG_05595,MGG_09502,MGG_09735,MGG_00141,MGG_02583,MGG_02767,	0.0149031
Biological process	response to toxic substance	GO:0009636	4	9.9995e-05	1.33304	132	1463	448	6619	MGG_15496,MGG_17677,MGG_07856,MGG_04345,MGG_15019,MGG_15485,MGG_07626,MGG_03205,MGG_11075,MGG_04323,MGG_12173,MGG_09647,MGG_12817,MGG_09645,MGG_05045,MGG_08311,MGG_01918,MGG_07219,MGG_08309,MGG_07218,MGG_07216,MGG_09632,MGG_05059,MGG_10869,MGG_01925,MGG_01924,MGG_00832,MGG_09602,MGG_11927,MGG_08989,MGG_09834,MGG_07412,MGG_08500,MGG_08772,MGG_04173,MGG_05017,MGG_03070,MGG_08519,MGG_11327,MGG_01511…	0.0145511
Biological process	pigment metabolic process	GO:0042440	3	0.000108048	1.38315	110	1175	448	6619	MGG_15496,MGG_17677,MGG_07856,MGG_04345,MGG_15026,MGG_07626,MGG_02127,MGG_05623,MGG_03205,MGG_11075,MGG_04323,MGG_14590,MGG_09647,MGG_12817,MGG_09645,MGG_05045,MGG_05046,MGG_01918,MGG_07219,MGG_08309,MGG_07218,MGG_07215,MGG_07216,MGG_10400,MGG_17286,MGG_05059,MGG_01925,MGG_01924,MGG_00832,MGG_11927,MGG_08500,MGG_08778,MGG_05017,MGG_08520,MGG_11327,MGG_01511,MGG_01991,MGG_10215,MGG_08349,MGG_07009…	0.0155358
Biological process	regulation of calcidiol 1-monooxygenase activity	GO:0060558	7	0.000108869	2.3275	23	146	448	6619	MGG_07856,MGG_04345,MGG_07626,MGG_11075,MGG_09645,MGG_07219,MGG_01924,MGG_08500,MGG_04628,MGG_04404,MGG_10912,MGG_09945,MGG_04432,MGG_15100,MGG_04684,MGG_12047,MGG_10764,MGG_05390,MGG_07593,MGG_14943,MGG_08494,MGG_10547,MGG_02792,	0.0154697
Biological process	daunorubicin metabolic process	GO:0044597	8	0.000108869	2.3275	23	146	448	6619	MGG_17677,MGG_03205,MGG_04334,MGG_12817,MGG_07216,MGG_08541,MGG_11927,MGG_08519,MGG_01511,MGG_05085,MGG_05723,MGG_09068,MGG_02252,MGG_07595,MGG_07594,MGG_10710,MGG_09502,MGG_09735,MGG_10709,MGG_12983,MGG_12982,MGG_03414,MGG_14550,	0.0154697
Biological process	animal organ maturation	GO:0048799	5	0.000108869	2.3275	23	146	448	6619	MGG_07856,MGG_04345,MGG_15485,MGG_07626,MGG_01924,MGG_08500,MGG_01991,MGG_13977,MGG_10445,MGG_02818,MGG_04890,MGG_04404,MGG_02649,MGG_16831,MGG_09945,MGG_00072,MGG_04446,MGG_08436,MGG_05390,MGG_07593,MGG_09352,MGG_04733,MGG_02792,	0.0154697
Biological process	bone maturation	GO:0070977	6	0.000119535	2.42395	21	128	448	6619	MGG_07856,MGG_04345,MGG_15485,MGG_07626,MGG_01924,MGG_08500,MGG_13977,MGG_10445,MGG_02818,MGG_04890,MGG_04404,MGG_02649,MGG_16831,MGG_09945,MGG_00072,MGG_08436,MGG_05390,MGG_07593,MGG_09352,MGG_04733,MGG_02792,	0.0164062
Biological process	cellular carbohydrate catabolic process	GO:0044275	6	0.000128613	1.43382	92	948	448	6619	MGG_07856,MGG_04345,MGG_07645,MGG_07884,MGG_07626,MGG_03692,MGG_11075,MGG_09645,MGG_05046,MGG_08550,MGG_01918,MGG_07219,MGG_08309,MGG_07216,MGG_17286,MGG_01924,MGG_09601,MGG_11927,MGG_08500,MGG_08537,MGG_10814,MGG_07686,MGG_05017,MGG_01991,MGG_14602,MGG_14819,MGG_00863,MGG_01943,MGG_10423,MGG_00276,MGG_04628,MGG_16812,MGG_03977,MGG_00464,MGG_15702,MGG_09068,MGG_10499,MGG_01336,MGG_04847,MGG_03508…	0.0174537
Biological process	regulation of tumor necrosis factor production	GO:0032680	9	0.000135182	1.69942	49	426	448	6619	MGG_17677,MGG_07856,MGG_07645,MGG_03205,MGG_11075,MGG_12817,MGG_09645,MGG_07219,MGG_08309,MGG_17286,MGG_01925,MGG_01924,MGG_00832,MGG_08500,MGG_08519,MGG_01511,MGG_13977,MGG_10445,MGG_03773,MGG_00291,MGG_05723,MGG_02649,MGG_04847,MGG_10912,MGG_02051,MGG_04469,MGG_09941,MGG_04253,MGG_09931,MGG_02061,MGG_15100,MGG_04684,MGG_12047,MGG_07704,MGG_07595,MGG_05125,MGG_05595,MGG_09502,MGG_05384,MGG_09735…	0.0181414
Biological process	vitamin metabolic process	GO:0006766	4	0.00013906	1.4308	92	950	448	6619	MGG_07856,MGG_04345,MGG_04346,MGG_15026,MGG_07887,MGG_15485,MGG_07626,MGG_02128,MGG_02127,MGG_01270,MGG_14136,MGG_05623,MGG_11075,MGG_09645,MGG_05045,MGG_08311,MGG_01918,MGG_07219,MGG_08309,MGG_07216,MGG_17286,MGG_01925,MGG_01924,MGG_00832,MGG_11927,MGG_08500,MGG_08778,MGG_10814,MGG_05017,MGG_05011,MGG_08519,MGG_11327,MGG_01991,MGG_14819,MGG_10215,MGG_08349,MGG_00611,MGG_02818,MGG_04628,MGG_09072…	0.0184568
Biological process	flavonoid metabolic process	GO:0009812	4	0.000146044	1.7975	41	337	448	6619	MGG_07856,MGG_04345,MGG_07626,MGG_07602,MGG_11075,MGG_09645,MGG_08311,MGG_05046,MGG_07219,MGG_10400,MGG_01925,MGG_01924,MGG_00832,MGG_09834,MGG_08500,MGG_00611,MGG_04628,MGG_04404,MGG_03508,MGG_10912,MGG_04469,MGG_09945,MGG_07992,MGG_04432,MGG_15100,MGG_04684,MGG_06006,MGG_05390,MGG_06023,MGG_07593,MGG_05125,MGG_05384,MGG_00566,MGG_09138,MGG_14943,MGG_08494,MGG_10534,MGG_05824,MGG_05856,MGG_02793…	0.019173
Biological process	alkaloid biosynthetic process	GO:0009821	6	0.000146661	1.82923	39	315	448	6619	MGG_07856,MGG_04345,MGG_06540,MGG_07626,MGG_11075,MGG_07216,MGG_01925,MGG_01924,MGG_00832,MGG_11927,MGG_08500,MGG_08349,MGG_00611,MGG_02818,MGG_04628,MGG_04404,MGG_16812,MGG_09068,MGG_04469,MGG_09945,MGG_07992,MGG_02252,MGG_04432,MGG_00072,MGG_02000,MGG_04684,MGG_05390,MGG_07593,MGG_10961,MGG_08297,MGG_14943,MGG_12983,MGG_12982,MGG_08494,MGG_03414,MGG_05825,MGG_14550,MGG_02792,MGG_02787,	0.019047
Biological process	cellular amine metabolic process	GO:0044106	6	0.000149354	1.38068	107	1145	448	6619	MGG_15496,MGG_07856,MGG_04345,MGG_04346,MGG_15019,MGG_15026,MGG_07626,MGG_02127,MGG_04334,MGG_11075,MGG_14590,MGG_09647,MGG_09645,MGG_05045,MGG_08311,MGG_07219,MGG_08309,MGG_07216,MGG_17286,MGG_01925,MGG_01924,MGG_15081,MGG_00833,MGG_00832,MGG_09602,MGG_09841,MGG_11927,MGG_09834,MGG_08500,MGG_08537,MGG_10814,MGG_08772,MGG_05017,MGG_08520,MGG_08519,MGG_01991,MGG_14816,MGG_14815,MGG_00440,MGG_08161…	0.0191904
Biological process	isoprenoid metabolic process	GO:0006720	6	0.000153608	1.39722	101	1068	448	6619	MGG_17677,MGG_07856,MGG_04345,MGG_15026,MGG_07887,MGG_06540,MGG_07626,MGG_02128,MGG_02127,MGG_05623,MGG_03205,MGG_11075,MGG_04323,MGG_14590,MGG_12817,MGG_09645,MGG_08311,MGG_07219,MGG_07216,MGG_01925,MGG_01924,MGG_00832,MGG_11927,MGG_08989,MGG_09834,MGG_07412,MGG_08500,MGG_05024,MGG_08520,MGG_08519,MGG_11327,MGG_01511,MGG_01991,MGG_10215,MGG_00440,MGG_11312,MGG_05085,MGG_08349,MGG_07009,MGG_00611…	0.0195292
Biological process	vitamin D metabolic process	GO:0042359	6	0.000153796	2.23012	24	159	448	6619	MGG_07856,MGG_04345,MGG_15485,MGG_07626,MGG_11075,MGG_01925,MGG_01924,MGG_00832,MGG_08500,MGG_04628,MGG_04404,MGG_04469,MGG_09945,MGG_04432,MGG_06872,MGG_04684,MGG_12047,MGG_10764,MGG_05390,MGG_07593,MGG_14956,MGG_08494,MGG_10547,MGG_02792,	0.0193495
Biological process	peptidoglycan-based cell wall biogenesis	GO:0009273	6	0.000157418	1.73591	45	383	448	6619	MGG_17677,MGG_07856,MGG_04345,MGG_04346,MGG_15026,MGG_07626,MGG_02127,MGG_03205,MGG_09647,MGG_12817,MGG_09645,MGG_01918,MGG_07219,MGG_07216,MGG_09632,MGG_17286,MGG_01924,MGG_11927,MGG_08500,MGG_05017,MGG_13715,MGG_00611,MGG_09072,MGG_04404,MGG_05723,MGG_15702,MGG_10912,MGG_14291,MGG_09945,MGG_07992,MGG_02252,MGG_15100,MGG_07580,MGG_05390,MGG_07595,MGG_07593,MGG_09502,MGG_10357,MGG_14943,MGG_12982…	0.019601
[truncated: 1,306 more rows]

## Sheet: Sheet7
GO annotation of down-regulated genes between b1 mutant and Ku80
MGG_14719	GO:0005634,GO:0070787,GO:0046982,GO:0070794,GO:1900691,GO:0000786,GO:0045461,GO:0003677,GO:0033246,GO:0043935,GO:0043936,GO:0010914,GO:0030435,GO:0043940,GO:0043941,GO:0043942,GO:0043943,GO:0005992,GO:0005737,GO:0043945,GO:0075308,GO:0042802,GO:0009847,GO:0071482,GO:0048315,GO:0009405
[truncated: 551 more rows]

## Sheet: Sheet8
GO enrichment of down-regulated genes between b1 mutant and Ku80
[truncated: 3,063 more rows]

## Sheet: Sheet9
GO annotation of up-regulated genes between b2 mutant and Ku80
[truncated: 506 more rows]

[truncated: 3 more sheets: Sheet10, Sheet11, Sheet12]
