# Supplementary material for: Transcriptome Analysis of Protein Kinase MoCK2, which Affects Acetyl-CoA Metabolism and Import of CK2-Interacting Mitochondrial Proteins into Mitochondria in the Rice Blast Fungus Magnaporthe oryzae
Source: Microbiol Spectr. 2022 Oct 18;10(6):e03042-22. doi: 10.1128/spectrum.03042-22 (PMC9769659; doi:10.1128/spectrum.03042-22)
Supplement: Supplemental file 10 — Table S9. Download spectrum.03042-22-s0010.xlsx, XLSX file, 1.8 MB [file spectrum.03042-22-s0010.xlsx]

## Sheet: Description
	Table S9 Comparison of changes in regulation in CKb mutants with proteins found in a previous CKa pulldown also including a new prediction of mitochondrial proteins in the CKa pulldown using the web-tool DeepMito. Note all sheets with data in name are ordered in ID order so that the previous sheets can extract data dynamically from these using the VLOOKUP function in MSExcel.
	sheet1	Up in b1 mutant D-ord
	sheet2	Up in b2 mutant D-ord
	sheet3	B1 plot
	sheet4	B2 plot
	sheet5	B1 B2 compared
	sheet6	Mitochondria localization prediction table using DeepMito organized for paper
	sheet7	CKa pulldown data from previous paper
	sheet8	Disorder data from previous paper
	sheet9	Mitochondria data from the DeepMito prediction of genes present in the CKa pulldown

## Sheet: Up in b1 mutant D-ord
Gene	b1_1	b1_2	b1_3	Ku80_1	Ku80_2	Ku80_3	Average	Average	DeltaAverage	Times upreg	Median	Log Average	Log Median	ABS(Average-Median	Interaction with Cka		Meme motif	Disordered fract	Disordered	Length	Upreg*disorder length		logFC	logCPM	PValue	FDR	GeneInfo	GeneName	GO	KEGG	NR
MGG_06538	3706.63	4940.97	4507.43	65.59	608.34	650.57	4385.01	441.5	3943.51	9.93207	7.40939	3.31209	2.88936	0.422739	#N/A		#N/A	#N/A	#N/A	#N/A	#N/A		4.07503	2.18968	5.25703e-23	2.03094e-21	NC_017852.1:4418625-4419119:+	gene10599	NA	NA	hypothetical protein MGG_00019 [Magnaporthe oryzae 70-15]
MGG_13654	2755.98	3069.53	3170.52	78.45	407.22	450.67	2998.68	312.113	2686.56	9.60765	7.53777	3.26418	2.91414	0.350047	#N/A		#N/A	#N/A	#N/A	#N/A	#N/A		1.38915	6.43095	9.62e-13	1.52998e-11	NC_017852.1:4288790-4293490:-	gene10565	1;GO:0004560,molecular_function alpha-L-fucosidase activity	NA	hypothetical protein MGG_00050 [Magnaporthe oryzae 70-15]
MGG_16187	2725.35	3227.2	3013.63	284.8	842.26	941.12	2988.73	689.393	2299.33	4.3353	3.57803	2.11613	1.83916	0.276967	#N/A		#N/A	#N/A	#N/A	#N/A	#N/A		1.7191	6.62239	1.59687e-06	1.1176e-05	NC_017852.1:4259674-4260722:-	gene10552	NA	NA	hypothetical protein MGG_00061 [Magnaporthe oryzae 70-15]
MGG_14340	2187.24	2286.68	2413.31	5.6	105.15	106.83	2295.74	72.5267	2223.22	31.6538	21.7468	4.98431	4.44273	0.541572	#N/A		#N/A	#N/A	#N/A	#N/A	#N/A		1.2615	1.32059	0.000621065	0.00251073	NC_017852.1:4219527-4221514:+	gene10541	2;GO:0016614,molecular_function oxidoreductase activity, acting on CH-OH group of donors;GO:0050660,molecular_function flavin adenine dinucleotide binding	NA	isoamyl alcohol oxidase [Magnaporthe oryzae 70-15]
MGG_05232	1871.55	2119.54	1975.26	57.92	431.79	465.25	1988.78	318.32	1670.46	6.24775	4.57458	2.64334	2.19364	0.449696	#N/A		#N/A	#N/A	#N/A	#N/A	#N/A		1.48357	5.94528	5.49868e-05	0.000285523	NC_017852.1:4182146-4185574:-	gene10529	NA	NA	hypothetical protein MGG_00082 [Magnaporthe oryzae 70-15]
MGG_14715	2047.32	2849.95	2404.02	684.19	867.46	787.86	2433.76	779.837	1653.93	3.12086	3.05133	1.64194	1.60944	0.0325073	#N/A		#N/A	#N/A	#N/A	#N/A	#N/A		2.10147	5.1646	0.000663281	0.00266416	NC_017852.1:4105389-4107074:-	gene10500	NA	NA	hypothetical protein MGG_00110 [Magnaporthe oryzae 70-15]
MGG_14966	1718.17	2043.68	1899.98	18.46	377.91	416.31	1887.28	270.893	1616.38	6.96686	5.0276	2.80051	2.32987	0.47064	#N/A		#N/A	#N/A	#N/A	#N/A	#N/A		1.45318	3.90687	0.00331803	0.0109781	NC_017852.1:4094665-4096047:+	gene10496	1;GO:0016021,cellular_component integral component of membrane	NA	hypothetical protein MGG_00112 [Magnaporthe oryzae 70-15]
MGG_09842	1641.5	1498.02	1520.05	0.65	36.94	43.59	1553.19	27.06	1526.13	57.398	41.1492	5.84293	5.36279	0.480138	#N/A		#N/A	#N/A	#N/A	#N/A	#N/A		1.11352	5.39146	2.24921e-05	0.000127172	NC_017852.1:3982174-3984504:+	gene10462	2;GO:0030176,cellular_component integral component of endoplasmic reticulum membrane;GO:2001256,biological_process regulation of store-operated calcium entry	NA	hypothetical protein MGG_00140 [Magnaporthe oryzae 70-15]
MGG_10466	1805.81	1844.55	1939.97	140.62	574.66	551.1	1863.44	422.127	1441.32	4.41442	3.34703	2.14222	1.74288	0.39934	#N/A		#N/A	#N/A	#N/A	#N/A	#N/A		1.26386	9.09652	2.42969e-05	0.000136073	NC_017852.1:3976051-3981158:-	gene10461	3;GO:0005524,molecular_function ATP binding;GO:0016021,cellular_component integral component of membrane;GO:0042626,molecular_function ATPase activity, coupled to transmembrane movement of substances	ABCB1, CD243; ATP-binding cassette, subfamily B (MDR/TAP), member 1 [EC:7.6.2.2]; K05658	leptomycin B resistance protein pmd1 [Magnaporthe oryzae 70-15]
MGG_14057	1707.21	1587.71	1751.14	34.92	388.2	362.76	1682.02	261.96	1420.06	6.4209	4.70617	2.68278	2.23455	0.448223	#N/A		#N/A	#N/A	#N/A	#N/A	#N/A		5.85329	6.49534	2.5929e-95	1.96764e-92	NC_017852.1:3919769-3920881:-	gene10441	NA	NA	hypothetical protein MGG_00156 [Magnaporthe oryzae 70-15]
MGG_08253	1104.73	1344.34	1380.14	3.52	33.45	47.38	1276.4	28.1167	1248.29	45.3967	40.1895	5.50451	5.32875	0.175767	#N/A		#N/A	#N/A	#N/A	#N/A	#N/A		1.09807	5.44553	9.84075e-09	1.00046e-07	NC_017852.1:3892911-3897039:-	gene10433	2;GO:0016021,cellular_component integral component of membrane;GO:0016757,molecular_function transferase activity, transferring glycosyl groups	MNN10; mannan polymerase II complex MNN10 subunit [EC:2.4.1.-]; K05531	galactosyltransferase [Magnaporthe oryzae 70-15]
MGG_01944	1153.63	1241.55	1008.38	5.01	87.58	106.52	1134.52	66.37	1068.15	17.0939	13.1723	4.09541	3.71944	0.375972	#N/A		#N/A	#N/A	#N/A	#N/A	#N/A		1.02502	6.83329	0.00037893	0.00162854	NC_017852.1:3814932-3818683:+	gene10405	3;GO:0005634,cellular_component nucleus;GO:0006355,biological_process regulation of transcription, DNA-templated;GO:0043565,molecular_function sequence-specific DNA binding	NA	hypothetical protein MGG_00184 [Magnaporthe oryzae 70-15]
MGG_14269	1926.04	1601.41	1810.47	236.65	968.57	1069.84	1779.31	758.353	1020.95	2.34628	1.86922	1.23037	0.902436	0.327937	#N/A		#N/A	#N/A	#N/A	#N/A	#N/A		1.29987	3.4245	1.1221e-08	1.12997e-07	NC_017852.1:3710918-3713439:-	gene10380	2;GO:0004672,molecular_function protein kinase activity;GO:0005524,molecular_function ATP binding	NA	hypothetical protein MGG_00203 [Magnaporthe oryzae 70-15]
MGG_08817	932.61	1044.03	911.83	4.11	5.16	6.75	962.823	5.34	957.483	180.304	180.738	7.49429	7.49776	0.00347147	#N/A		#N/A	#N/A	#N/A	#N/A	#N/A		1.15905	5.80443	2.49425e-09	2.72062e-08	NC_017852.1:3448168-3450796:+	gene10285	2;GO:0016021,cellular_component integral component of membrane;GO:0055085,biological_process transmembrane transport	NA	MFS transporter [Magnaporthe oryzae 70-15]
MGG_17677	1137.35	1531.19	1509.61	809.52	549.71	514.43	1392.72	624.553	768.163	2.22994	2.74619	1.15701	1.45743	0.300428	#N/A		#N/A	#N/A	#N/A	#N/A	#N/A		1.15277	1.37962	0.000520451	0.00215734	NC_017852.1:3445916-3447694:+	gene10284	2;GO:0016614,molecular_function oxidoreductase activity, acting on CH-OH group of donors;GO:0050660,molecular_function flavin adenine dinucleotide binding	NA	FAD binding domain-containing protein [Magnaporthe oryzae 70-15]
MGG_05045	798.52	886.51	810.55	30.91	223.8	249.75	831.86	168.153	663.707	4.94703	3.62176	2.30656	1.85669	0.449872	#N/A		#N/A	#N/A	#N/A	#N/A	#N/A		1.3079	5.35562	5.96465e-12	8.74048e-11	NC_017852.1:3395659-3396864:+	gene10268	NA	NA	hypothetical protein MGG_00290 [Magnaporthe oryzae 70-15]
MGG_07626	575.07	805.26	616.12	3.86	8.32	7.97	665.483	6.71667	658.767	99.0794	77.3049	6.63051	6.27249	0.358025	#N/A		#N/A	#N/A	#N/A	#N/A	#N/A		1.51955	7.37406	0.000385095	0.0016517	NC_017852.1:3388110-3394246:+	gene10265	1;GO:0008270,molecular_function zinc ion binding	NA	ankyrin repeat domain-containing protein 28 [Magnaporthe oryzae 70-15]
MGG_01896	724.19	683.95	672.26	22.78	132.72	128.17	693.467	94.5567	598.91	7.33387	5.33627	2.87458	2.41583	0.458743	#N/A		#N/A	#N/A	#N/A	#N/A	#N/A		2.08741	4.65436	1.75867e-05	0.000101765	NC_017852.1:3386708-3387958:-	gene10264	NA	NA	hypothetical protein MGG_00292 [Magnaporthe oryzae 70-15]
MGG_01085	1110.6	1086.71	1202.31	298.65	668.33	653.82	1133.21	540.267	592.94	2.0975	1.69863	1.06867	0.764374	0.304294	#N/A		#N/A	#N/A	#N/A	#N/A	#N/A		1.55968	4.59866	1.997e-10	2.48432e-09	NC_017852.1:3159729-3161974:+	gene10189	NA	NA	hypothetical protein MGG_00352 [Magnaporthe oryzae 70-15]
MGG_00527	1057.21	945.16	1080.84	514.28	430.99	441.23	1027.74	462.167	565.57	2.22374	2.39605	1.15299	1.26066	0.107674	#N/A		#N/A	#N/A	#N/A	#N/A	#N/A		2.02504	6.74662	1.73631e-09	1.92352e-08	NC_017852.1:3038492-3040063:-	gene10147	1;GO:0016021,cellular_component integral component of membrane	NA	hypothetical protein MGG_00387 [Magnaporthe oryzae 70-15]
MGG_02818	746.66	717.18	766.24	26.89	278.45	268.65	743.36	191.33	552.03	3.88522	2.7793	1.958	1.47472	0.483274	#N/A		#N/A	#N/A	#N/A	#N/A	#N/A		1.31672	4.28126	1.4367e-06	1.01419e-05	NC_017852.1:3034141-3038589:+	gene10146	NA	NA	hypothetical protein MGG_00388 [Magnaporthe oryzae 70-15]
MGG_14154	528.48	578.71	557.07	22.12	83.89	88.07	554.753	64.6933	490.06	8.57512	6.64048	3.10016	2.73129	0.36887	#N/A		#N/A	#N/A	#N/A	#N/A	#N/A		1.11774	7.84729	2.56566e-06	1.72626e-05	NC_017852.1:3014156-3016099:-	gene10138	1;GO:0016021,cellular_component integral component of membrane	NA	hypothetical protein MGG_00395 [Magnaporthe oryzae 70-15]
MGG_17222	531.88	370.23	582.89	24.44	26.06	28.33	495	26.2767	468.723	18.838	20.4098	4.23557	4.35119	0.115617	#N/A		#N/A	#N/A	#N/A	#N/A	#N/A		1.63424	5.42655	3.84054e-15	7.95358e-14	NC_017852.1:3002900-3003981:-	gene10133	1;GO:0016021,cellular_component integral component of membrane	NA	hypothetical protein MGG_00400 [Magnaporthe oryzae 70-15]
MGG_08201	412.91	580.4	459.42	58.55	76.72	74.82	484.243	70.03	414.213	6.9148	6.14034	2.78969	2.61832	0.171369	#N/A		#N/A	#N/A	#N/A	#N/A	#N/A		2.86744	1.30375	3.82897e-15	7.94512e-14	NC_017852.1:3001127-3002159:+	gene10132	NA	NA	secreted protein [Magnaporthe oryzae 70-15]
MGG_07216	443.81	265.51	473.04	0.55	2.05	1.63	394.12	1.41	392.71	279.518	272.276	8.1268	8.08893	0.0378696	#N/A		#N/A	#N/A	#N/A	#N/A	#N/A		7.0405	3.27754	7.31368e-55	1.21407e-52	NC_017852.1:2999011-3000197:-	gene10131	NA	NA	hypothetical protein MGG_00402 [Magnaporthe oryzae 70-15]
MGG_11445	545.91	467.42	564.76	23.9	196.79	213.39	526.03	144.693	381.337	3.63548	2.77407	1.86215	1.47201	0.39014	#N/A		#N/A	#N/A	#N/A	#N/A	#N/A		1.06127	8.25892	5.8383e-06	3.69422e-05	NC_017852.1:2979449-2980351:+	gene10124	NA	NA	hypothetical protein MGG_00409 [Magnaporthe oryzae 70-15]
MGG_06234	450.54	468.5	386.05	17.48	79.45	82.64	435.03	59.8567	375.173	7.26786	5.67074	2.86153	2.50354	0.357995	#N/A		#N/A	#N/A	#N/A	#N/A	#N/A		1.09176	3.63853	0.000428853	0.001821	NC_017852.1:2978151-2978633:+	gene10123	1;GO:0016491,molecular_function oxidoreductase activity	NA	hypothetical protein MGG_00410 [Magnaporthe oryzae 70-15]
MGG_15337	354.85	497.09	382.94	31.65	44.58	39.69	411.627	38.64	372.987	10.6529	9.64827	3.41317	3.27027	0.142899	#N/A		#N/A	#N/A	#N/A	#N/A	#N/A		1.1537	1.04892	0.000751723	0.0029722	NC_017852.1:2888370-2890892:+	gene10084	1;GO:0016787,molecular_function hydrolase activity	NA	inactive carboxylesterase 4 [Magnaporthe oryzae 70-15]
MGG_05011	505.19	471.57	523.83	58.89	193.3	202.81	500.197	151.667	348.53	3.298	2.6135	1.72159	1.38598	0.335607	#N/A		#N/A	#N/A	#N/A	#N/A	#N/A		1.12532	3.93321	4.51471e-07	3.4585e-06	NC_017852.1:2804761-2807640:+	gene10055	2;GO:0016021,cellular_component integral component of membrane;GO:0022857,molecular_function transmembrane transporter activity	NA	MFS phospholipid transporter Git1 [Magnaporthe oryzae 70-15]
XLOC_011981	446.74	441.11	514.38	60.94	131.79	168.71	467.41	120.48	346.93	3.87957	3.38979	1.95589	1.76119	0.1947	#N/A		#N/A	#N/A	#N/A	#N/A	#N/A		1.13287	8.86207	4.92821e-07	3.7586e-06	NC_017852.1:2598977-2599732:-	gene9982	NA	NA	hypothetical protein MGG_00527 [Magnaporthe oryzae 70-15]
MGG_02402	703.21	550.73	706.58	146.44	384.48	395.17	653.507	308.697	344.81	2.11699	1.82899	1.08201	0.871047	0.210965	#N/A		#N/A	#N/A	#N/A	#N/A	#N/A		1.33248	3.00876	1.25414e-06	8.96033e-06	NC_017852.1:2496664-2497675:+	gene9951	NA	NA	hypothetical protein MGG_00554 [Magnaporthe oryzae 70-15]
MGG_10098	392.91	417.01	458.22	54.02	123	128.63	422.713	101.883	320.83	4.14899	3.39033	2.05276	1.76142	0.291338	#N/A		#N/A	#N/A	#N/A	#N/A	#N/A		1.52696	0.221027	0.000512246	0.00212915	NC_017852.1:2477201-2478363:+	gene9940	NA	NA	hypothetical protein MGG_00563 [Magnaporthe oryzae 70-15]
MGG_06484	508.14	314.31	498.92	115.92	138.73	140.73	440.457	131.793	308.663	3.34203	3.59634	1.74072	1.84653	0.105806	#N/A		#N/A	#N/A	#N/A	#N/A	#N/A		1.22464	4.29396	4.46759e-07	3.43194e-06	NC_017852.1:2475831-2476518:+	gene9939	1;GO:0016021,cellular_component integral component of membrane	NA	hypothetical protein MGG_00564 [Magnaporthe oryzae 70-15]
MGG_16027	318.81	302.59	331.17	0.53	15.13	17	317.523	10.8867	306.637	29.1663	21.0714	4.86623	4.39721	0.469015	#N/A		#N/A	#N/A	#N/A	#N/A	#N/A		1.58468	5.28269	5.50327e-07	4.14952e-06	NC_017852.1:2473892-2474678:-	gene9938	NA	NA	hypothetical protein MGG_00565 [Magnaporthe oryzae 70-15]
MGG_00409	531.06	672.21	493.33	300.58	238.52	263.51	565.533	267.537	297.997	2.11385	2.01533	1.07988	1.01102	0.0688583	#N/A		#N/A	#N/A	#N/A	#N/A	#N/A		1.20521	0.310139	0.0113618	0.0318995	NC_017852.1:2467252-2468443:-	gene9935	NA	NA	hypothetical protein MGG_00566 [Magnaporthe oryzae 70-15]
MGG_06790	303.05	279.57	302.36	0.31	1.58	1.25	294.993	1.04667	293.947	281.841	241.888	8.13874	7.9182	0.220541	#N/A		#N/A	#N/A	#N/A	#N/A	#N/A		1.66711	7.5183	0.000951764	0.00366759	NC_017852.1:2395365-2397316:-	gene9909	1;GO:0003700,molecular_function DNA-binding transcription factor activity	NA	hypothetical protein MGG_00587 [Magnaporthe oryzae 70-15]
MGG_17190	292.26	346.4	315.6	30.08	27.57	25.57	318.087	27.74	290.347	11.4667	11.4472	3.51938	3.51693	0.00245417	#N/A		#N/A	#N/A	#N/A	#N/A	#N/A		1.72971	3.47151	1.75472e-08	1.70716e-07	NC_017852.1:2369207-2372415:-	gene9900	1;GO:0016787,molecular_function hydrolase activity	NA	hypothetical protein MGG_00593 [Magnaporthe oryzae 70-15]
MGG_09477	402.8	534.64	449.16	140.79	189.22	210.07	462.2	180.027	282.173	2.5674	2.37374	1.36031	1.24716	0.113142	#N/A		#N/A	#N/A	#N/A	#N/A	#N/A		2.35701	0.246064	6.38238e-07	4.76503e-06	NC_017852.1:2293965-2295126:-	gene9875	NA	NA	hypothetical protein MGG_00610 [Magnaporthe oryzae 70-15]
MGG_01952	256.04	348.18	275.11	2.48	19.74	21.39	293.11	14.5367	278.573	20.1635	13.9367	4.33367	3.80081	0.532859	#N/A		#N/A	#N/A	#N/A	#N/A	#N/A		1.78372	1.9137	6.07766e-08	5.4627e-07	NC_017852.1:2290615-2292257:-	gene9873	2;GO:0016491,molecular_function oxidoreductase activity;GO:0046872,molecular_function metal ion binding	NA	2OG-Fe(II) oxygenase [Magnaporthe oryzae 70-15]
MGG_15990	286.35	348.58	311.46	42.47	63.58	58.29	315.463	54.78	260.683	5.75873	5.34328	2.52575	2.41773	0.108025	#N/A		#N/A	#N/A	#N/A	#N/A	#N/A		1.42818	2.20824	6.77966e-05	0.000344627	NC_017852.1:2248934-2249753:+	gene9861	NA	NA	hypothetical protein MGG_00619 [Magnaporthe oryzae 70-15]
MGG_03914	399.82	311.79	341.25	24.43	125.84	122.28	350.953	90.85	260.103	3.863	2.79073	1.94972	1.48064	0.46908	#N/A		#N/A	#N/A	#N/A	#N/A	#N/A		4.20388	4.89658	5.60493e-70	1.75138e-67	NC_017852.1:2201940-2204934:-	gene9840	1;GO:0016021,cellular_component integral component of membrane	NA	hypothetical protein MGG_00631 [Magnaporthe oryzae 70-15]
MGG_03205	487.53	323.64	453.03	213.82	149.16	150.08	421.4	171.02	250.38	2.46404	3.01859	1.30103	1.59387	0.29285	#N/A		#N/A	#N/A	#N/A	#N/A	#N/A		1.13784	6.82669	4.48703e-05	0.000236108	NC_017852.1:2135979-2137795:+	gene9819	1;GO:0016021,cellular_component integral component of membrane	NA	hypothetical protein MGG_00649 [Magnaporthe oryzae 70-15]
MGG_02252	295.12	198.56	344.96	32.51	28.25	29.71	279.547	30.1567	249.39	9.26981	9.93336	3.21254	3.31228	0.0997409	#N/A		#N/A	#N/A	#N/A	#N/A	#N/A		1.46849	0.0454311	0.00176297	0.00632762	NC_017852.1:1935243-1936740:+	gene9756	NA	NA	hypothetical protein MGG_00701 [Magnaporthe oryzae 70-15]
MGG_02273	211.47	334.79	200.1	0.38	0.86	0.36	248.787	0.533333	248.253	466.475	556.5	8.86566	9.12024	0.254582	#N/A		#N/A	#N/A	#N/A	#N/A	#N/A		1.21107	5.28474	4.02268e-06	2.62351e-05	NC_017852.1:1920014-1920719:-	gene9752	NA	NA	hypothetical protein MGG_00705 [Magnaporthe oryzae 70-15]
MGG_02157	399.9	413.14	382.59	105.52	179.39	172.8	398.543	152.57	245.973	2.6122	2.31424	1.38527	1.21054	0.174729	#N/A		#N/A	#N/A	#N/A	#N/A	#N/A		1.59726	2.93812	8.06466e-10	9.42563e-09	NC_017852.1:1834802-1837023:+	gene9719	1;GO:0016021,cellular_component integral component of membrane	NA	hypothetical protein MGG_00733 [Magnaporthe oryzae 70-15]
MGG_02001	287.07	321.1	295.3	57.39	63.16	57.7	301.157	59.4167	241.74	5.06856	5.11785	2.34157	2.35554	0.0139635	#N/A		#N/A	#N/A	#N/A	#N/A	#N/A		1.10942	6.9053	2.91714e-05	0.000160662	NC_017852.1:1749307-1751849:-	gene9695	1;GO:0016021,cellular_component integral component of membrane	NA	hypothetical protein MGG_00756 [Magnaporthe oryzae 70-15]
MGG_04339	377.8	419.54	425.45	150.33	183.49	170.07	407.597	167.963	239.633	2.4267	2.46687	1.279	1.30268	0.0236838	#N/A		#N/A	#N/A	#N/A	#N/A	#N/A		1.26198	4.53299	1.82907e-05	0.000105494	NC_017852.1:1620248-1621721:+	gene9653	1;GO:0016021,cellular_component integral component of membrane	NA	hypothetical protein MGG_00787 [Magnaporthe oryzae 70-15]
MGG_09996	295.42	315.12	291.18	18.61	75.71	102.49	300.573	65.6033	234.97	4.58168	3.90199	2.19588	1.96421	0.231664	#N/A		#N/A	#N/A	#N/A	#N/A	#N/A		1.11465	3.80828	0.017105	0.0450661	NC_017852.1:1588706-1591015:+	gene9639	NA	NA	hypothetical protein MGG_00798 [Magnaporthe oryzae 70-15]
MGG_07594	297.42	316.92	314.73	79.81	103.47	92.1	309.69	91.7933	217.897	3.37377	3.41726	1.75436	1.77284	0.0184781	#N/A		#N/A	#N/A	#N/A	#N/A	#N/A		2.52775	3.80643	0.000177005	0.000822977	NC_017852.1:1495367-1496434:+	gene9610	1;GO:0004252,molecular_function serine-type endopeptidase activity	NA	hypothetical protein MGG_00822 [Magnaporthe oryzae 70-15]
MGG_08180	465.98	403.25	405.57	215.18	214.55	191.98	424.933	207.237	217.697	2.05047	1.89033	1.03596	0.918637	0.11732	#N/A		#N/A	#N/A	#N/A	#N/A	#N/A		2.46206	0.441906	1.77716e-07	1.45571e-06	NC_017852.1:1485587-1487125:-	gene9606	1;GO:0016021,cellular_component integral component of membrane	NA	hypothetical protein MGG_00826 [Magnaporthe oryzae 70-15]
MGG_03395	254.97	228.31	255.16	1.93	37.85	45.88	246.147	28.5533	217.593	8.62059	6.73633	3.10779	2.75196	0.355825	#N/A		#N/A	#N/A	#N/A	#N/A	#N/A		2.75218	1.87754	8.64034e-09	8.89486e-08	NC_017852.1:1480068-1481259:+	gene9604	1;GO:0016021,cellular_component integral component of membrane	NA	hypothetical protein MGG_00827 [Magnaporthe oryzae 70-15]
MGG_09474	285.66	166.25	282.95	0.49	41.23	45.29	244.953	29.0033	215.95	8.4457	6.86272	3.07822	2.77878	0.299436	#N/A		#N/A	#N/A	#N/A	#N/A	#N/A		1.3241	3.81516	1.15491e-07	9.75338e-07	NC_017852.1:1475886-1477034:+	gene9602	1;GO:0016787,molecular_function hydrolase activity	NA	alpha/beta hydrolase [Magnaporthe oryzae 70-15]
MGG_12247	397.84	350.72	387.39	92.43	193.09	215.02	378.65	166.847	211.803	2.26945	2.00627	1.18234	1.00451	0.177829	#N/A		#N/A	#N/A	#N/A	#N/A	#N/A		1.77291	5.54733	8.11038e-14	1.45058e-12	NC_017852.1:1457702-1460771:-	gene9595	NA	PDCD6IP, ALIX, RIM20; programmed cell death 6-interacting protein; K12200	pH-response regulator protein palA/RIM20 [Magnaporthe oryzae 70-15]
MGG_10400	356.26	398.32	346.62	155.81	162.09	151.72	367.067	156.54	210.527	2.34487	2.2865	1.22951	1.19314	0.0363681	#N/A		#N/A	#N/A	#N/A	#N/A	#N/A		1.85331	3.50239	2.10002e-07	1.68892e-06	NC_017852.1:1451288-1452055:-	gene9592	1;GO:0016787,molecular_function hydrolase activity	NA	hypothetical protein MGG_00836 [Magnaporthe oryzae 70-15]
MGG_03279	241.13	255.36	262.34	9.56	71.46	61.25	252.943	47.4233	205.52	5.33373	4.16914	2.41515	2.05975	0.355394	#N/A		#N/A	#N/A	#N/A	#N/A	#N/A		2.16662	5.47025	2.82582e-13	4.85785e-12	NC_017852.1:1341397-1344398:+	gene9556	NA	NA	hypothetical protein MGG_00863 [Magnaporthe oryzae 70-15]
MGG_10921	215.76	253.71	194.97	5.08	28.2	25.66	221.48	19.6467	201.833	11.2732	8.40842	3.49482	3.07183	0.422986	#N/A		#N/A	#N/A	#N/A	#N/A	#N/A		1.36694	2.53667	7.01225e-07	5.20158e-06	NC_017852.1:1315435-1317057:+	gene9549	NA	NA	hypothetical protein MGG_00870 [Magnaporthe oryzae 70-15]
MGG_13426	307.07	259.78	318.22	45.91	130.33	119.12	295.023	98.4533	196.57	2.99658	2.57782	1.58332	1.36615	0.217165	#N/A		#N/A	#N/A	#N/A	#N/A	#N/A		1.39966	4.76435	5.25328e-10	6.25682e-09	NC_017852.1:1074660-1077708:-	gene9463	2;GO:0005267,molecular_function potassium channel activity;GO:0016021,cellular_component integral component of membrane	NA	hypothetical protein MGG_00933 [Magnaporthe oryzae 70-15]
MGG_03364	165.24	174.28	246.8	1.03	2.53	2.36	195.44	1.97333	193.467	99.0405	73.8475	6.62995	6.20648	0.423471	#N/A		#N/A	#N/A	#N/A	#N/A	#N/A		1.2207	3.84789	9.23534e-05	0.000453612	NC_017852.1:1050796-1053086:+	gene9454	2;GO:0004252,molecular_function serine-type endopeptidase activity;GO:0046872,molecular_function metal ion binding	NA	tripeptidyl-peptidase 1 [Magnaporthe oryzae 70-15]
XLOC_015425	158.21	337.4	214.32	67.61	32.74	35.02	236.643	45.1233	191.52	5.24437	6.11993	2.39077	2.61352	0.222747	#N/A		#N/A	#N/A	#N/A	#N/A	#N/A		1.69958	1.91339	6.08891e-08	5.46818e-07	NC_017852.1:1047966-1049470:-	gene9453	NA	NA	hypothetical protein MGG_00941 [Magnaporthe oryzae 70-15]
MGG_13464	196.81	229.41	241.27	14.85	40.91	47.42	222.497	34.3933	188.103	6.46918	5.60768	2.69358	2.4874	0.20618	#N/A		#N/A	#N/A	#N/A	#N/A	#N/A		1.87575	6.90712	8.99807e-17	2.15097e-15	NC_017852.1:1033476-1035084:+	gene9448	NA	NA	hypothetical protein MGG_00947 [Magnaporthe oryzae 70-15]
MGG_12942	190.07	199.75	196.34	0	12.25	9.95	195.387	7.4	187.987	26.4036	19.7327	4.72266	4.30251	0.420149	#N/A		#N/A	#N/A	#N/A	#N/A	#N/A		1.28621	4.30915	0.00025884	0.00115543	NC_017852.1:988834-989559:+	gene9431	NA	NA	hypothetical protein MGG_00962 [Magnaporthe oryzae 70-15]
MGG_11608	177.18	167.28	254.1	8.64	19.62	22.66	199.52	16.9733	182.547	11.7549	9.03058	3.55519	3.17482	0.380373	#N/A		#N/A	#N/A	#N/A	#N/A	#N/A		1.31549	2.21705	0.0028031	0.00948715	NC_017852.1:909728-910323:+	gene9401	1;GO:0016021,cellular_component integral component of membrane	NA	hypothetical protein MGG_00989 [Magnaporthe oryzae 70-15]
MGG_00156	182.14	147.11	220.63	2.74	3.54	3.13	183.293	3.13667	180.157	58.4357	58.1917	5.86878	5.86274	0.00603696	#N/A		#N/A	#N/A	#N/A	#N/A	#N/A		1.11223	3.12859	0.000102521	0.000497573	NC_017852.1:771470-774050:+	gene9362	1;GO:0016021,cellular_component integral component of membrane	NA	hypothetical protein MGG_01023 [Magnaporthe oryzae 70-15]
MGG_13814	230.62	230.35	184.68	16.01	43.54	49.41	215.217	36.32	178.897	5.92557	5.29054	2.56695	2.40341	0.163539	#N/A		#N/A	#N/A	#N/A	#N/A	#N/A		1.53607	2.77936	2.94542e-06	1.95576e-05	NC_017852.1:765511-766926:-	gene9360	NA	NA	hypothetical protein MGG_01025 [Magnaporthe oryzae 70-15]
MGG_07625	170.66	207.8	158.01	1.96	1.39	0.87	178.823	1.40667	177.417	127.126	122.777	6.99011	6.9399	0.0502144	#N/A		#N/A	#N/A	#N/A	#N/A	#N/A		1.13722	6.05436	0.00115719	0.00437579	NC_017852.1:726621-728654:+	gene9348	1;GO:0016021,cellular_component integral component of membrane	NA	hypothetical protein MGG_01036 [Magnaporthe oryzae 70-15]
MGG_02095	190.33	170.03	189.51	5.99	9.75	10.13	183.29	8.62333	174.667	21.2551	19.4369	4.40974	4.28073	0.129011	#N/A		#N/A	#N/A	#N/A	#N/A	#N/A		1.07307	10.3138	0.00012861	0.00061354	NC_017852.1:562827-564422:+	gene9296	NA	NA	ThiJ/PfpI family protein [Magnaporthe oryzae 70-15]
MGG_03685	193.71	177.89	193.37	13.68	16.79	15.17	188.323	15.2133	173.11	12.3788	12.7469	3.6298	3.67207	0.0422674	#N/A		#N/A	#N/A	#N/A	#N/A	#N/A		1.14722	2.66384	0.00171307	0.00616936	NC_017850.1:2686861-2687849:+	gene3360	NA	NA	hypothetical protein MGG_01214 [Magnaporthe oryzae 70-15]
MGG_04733	217.25	182.89	194.15	18	31.12	27.31	198.097	25.4767	172.62	7.77561	7.10912	2.95896	2.82967	0.129286	#N/A		#N/A	#N/A	#N/A	#N/A	#N/A		1.39441	6.1985	2.03939e-06	1.39066e-05	NC_017850.1:2819759-2821645:-	gene3400	1;GO:0016021,cellular_component integral component of membrane	NA	hypothetical protein MGG_01243 [Magnaporthe oryzae 70-15]
MGG_03675	304.95	294.69	315.17	70.65	169.35	175.07	304.937	138.357	166.58	2.20399	1.80071	1.14012	0.848565	0.291553	#N/A		#N/A	#N/A	#N/A	#N/A	#N/A		2.24092	0.447668	6.82004e-07	5.06686e-06	NC_017850.1:2865136-2867181:+	gene3418	1;GO:0016021,cellular_component integral component of membrane	NA	hypothetical protein MGG_01255 [Magnaporthe oryzae 70-15]
MGG_02208	253.12	233.36	227.53	21.18	99.13	110.51	238.003	76.94	161.063	3.09336	2.35408	1.62918	1.23516	0.394012	#N/A		#N/A	#N/A	#N/A	#N/A	#N/A		1.29732	4.87202	2.97074e-06	1.97134e-05	NC_017850.1:2910106-2911513:+	gene3435	1;GO:0003824,molecular_function catalytic activity	hpaI, hpcH; 4-hydroxy-2-oxoheptanedioate aldolase [EC:4.1.2.52]; K02510	2,4-dihydroxyhept-2-ene-1,7-dioic acid aldolase [Magnaporthe oryzae 70-15]
MGG_15409	227.15	183.68	138.02	2.88	30.8	39.89	182.95	24.5233	158.427	7.46024	5.96364	2.89922	2.57619	0.32303	#N/A		#N/A	#N/A	#N/A	#N/A	#N/A		1.35648	1.15152	0.000286152	0.00126775	NC_017850.1:2917974-2919544:-	gene3438	1;GO:0016021,cellular_component integral component of membrane	NA	hypothetical protein MGG_01273 [Magnaporthe oryzae 70-15]
MGG_17791	197	170.56	170.11	14.97	29.46	35.75	179.223	26.7267	152.497	6.70579	5.78955	2.74541	2.53345	0.211957	#N/A		#N/A	#N/A	#N/A	#N/A	#N/A		1.45231	5.38993	1.19404e-14	2.35693e-13	NC_017850.1:3003166-3004324:-	gene3469	NA	NA	hypothetical protein MGG_01293 [Magnaporthe oryzae 70-15]
MGG_16060	170.76	91.36	227.39	0	15.52	17.12	163.17	10.88	152.29	14.9972	11.0026	3.90663	3.45977	0.446856	#N/A		#N/A	#N/A	#N/A	#N/A	#N/A		2.27628	3.83171	1.55502e-12	2.43666e-11	NC_017850.1:3015139-3016543:-	gene3473	1;GO:0048037,molecular_function cofactor binding	NA	hypothetical protein MGG_01297 [Magnaporthe oryzae 70-15]
MGG_08989	212.71	164.74	277.08	10.35	100.46	96.2	218.177	69.0033	149.173	3.16183	2.21112	1.66076	1.14478	0.51598	#N/A		#N/A	#N/A	#N/A	#N/A	#N/A		1.3628	5.428	1.78881e-09	1.97811e-08	NC_017850.1:3145429-3147365:+	gene3515	2;GO:0005975,biological_process carbohydrate metabolic process;GO:0008061,molecular_function chitin binding	NA	bacteriodes thetaiotaomicron symbiotic chitinase [Magnaporthe oryzae 70-15]
MGG_03038	186.57	213.22	203.6	101.62	29.49	28.73	201.13	53.28	147.85	3.77496	6.90404	1.91646	2.78744	0.870978	#N/A		#N/A	#N/A	#N/A	#N/A	#N/A		1.87402	3.20035	1.60418e-14	3.1214e-13	NC_017850.1:3157472-3161316:-	gene3517	1;GO:0016021,cellular_component integral component of membrane	NA	hypothetical protein MGG_01338 [Magnaporthe oryzae 70-15]
MGG_11680	187.78	222.03	181.76	10.35	68.62	70.22	197.19	49.73	147.46	3.96521	2.73652	1.9874	1.45234	0.535056	#N/A		#N/A	#N/A	#N/A	#N/A	#N/A		1.17193	4.35674	1.36467e-06	9.69784e-06	NC_017850.1:3175224-3177348:+	gene3518	1;GO:0046872,molecular_function metal ion binding	NA	hypothetical protein MGG_01341 [Magnaporthe oryzae 70-15]
MGG_09649	171.62	129.48	168.22	10.36	9.81	10.63	156.44	10.2667	146.173	15.2377	16.2375	3.92957	4.02125	0.0916836	#N/A		#N/A	#N/A	#N/A	#N/A	#N/A		1.51349	4.10093	1.68432e-10	2.11515e-09	NC_017850.1:3227998-3230418:-	gene3537	NA	NA	hypothetical protein MGG_01355 [Magnaporthe oryzae 70-15]
MGG_11409	283.09	282.74	296.99	50.61	193.38	182.9	287.607	142.297	145.31	2.02118	1.54779	1.0152	0.630206	0.38499	#N/A		#N/A	#N/A	#N/A	#N/A	#N/A		1.55601	6.32408	1.49221e-13	2.61605e-12	NC_017850.1:3234000-3236261:-	gene3538	NA	NA	hypothetical protein MGG_01356 [Magnaporthe oryzae 70-15]
MGG_07402	187.28	97.5	184.2	14.81	9.88	10.76	156.327	11.8167	144.51	13.2293	17.119	3.72567	4.09752	0.371854	#N/A		#N/A	#N/A	#N/A	#N/A	#N/A		1.0114	2.91269	3.3023e-05	0.000178998	NC_017850.1:3236972-3239440:+	gene3539	NA	NA	hypothetical protein MGG_01357 [Magnaporthe oryzae 70-15]
MGG_01990	177.76	182.85	178.09	23.02	40.6	43.68	179.567	35.7667	143.8	5.0205	4.38645	2.32783	2.13305	0.194777	#N/A		#N/A	#N/A	#N/A	#N/A	#N/A		1.90861	2.19768	8.64652e-10	1.00835e-08	NC_017850.1:3284603-3285822:+	gene3558	NA	NA	hypothetical protein MGG_01368 [Magnaporthe oryzae 70-15]
MGG_15401	162.45	144.95	165.64	5.21	24.03	18.56	157.68	15.9333	141.747	9.89623	8.75269	3.30688	3.12973	0.177153	#N/A		#N/A	#N/A	#N/A	#N/A	#N/A		1.23668	6.98319	1.10757e-08	1.11746e-07	NC_017850.1:3344299-3346196:+	gene3577	1;GO:0016021,cellular_component integral component of membrane	NA	hypothetical protein MGG_01383 [Magnaporthe oryzae 70-15]
MGG_08543	217.05	127.94	175.37	14.09	38.83	43.64	173.453	32.1867	141.267	5.38898	4.51635	2.43001	2.17516	0.254854	#N/A		#N/A	#N/A	#N/A	#N/A	#N/A		2.27266	2.56272	1.94853e-10	2.42686e-09	NC_017850.1:3468469-3470181:-	gene3621	1;GO:0016021,cellular_component integral component of membrane	NA	hypothetical protein MGG_01420 [Magnaporthe oryzae 70-15]
MGG_09031	225.87	235.72	208.91	75.42	83.86	89.03	223.5	82.77	140.73	2.70025	2.69342	1.43309	1.42944	0.00365704	#N/A		#N/A	#N/A	#N/A	#N/A	#N/A		1.30441	6.16758	5.27417e-07	3.99663e-06	NC_017850.1:3475206-3477980:+	gene3622	NA	NA	hypothetical protein MGG_01421 [Magnaporthe oryzae 70-15]
MGG_02004	225.77	269.09	204.24	77.12	105.88	103.93	233.033	95.6433	137.39	2.43648	2.17233	1.2848	1.11924	0.165558	#N/A		#N/A	#N/A	#N/A	#N/A	#N/A		1.12094	4.99125	0.00155545	0.00567386	NC_017850.1:3699428-3701377:-	gene3687	2;GO:0003677,molecular_function DNA binding;GO:0003700,molecular_function DNA-binding transcription factor activity	NA	hypothetical protein MGG_01475 [Magnaporthe oryzae 70-15]
MGG_10315	128.14	221.15	140.1	27.31	28.41	33.2	163.13	29.64	133.49	5.50371	4.93136	2.4604	2.30199	0.158419	#N/A		#N/A	#N/A	#N/A	#N/A	#N/A		3.09286	1.21123	9.15426e-13	1.46028e-11	NC_017850.1:3748523-3752834:+	gene3703	5;GO:0000981,molecular_function DNA-binding transcription factor activity, RNA polymerase II-specific;GO:0003677,molecular_function DNA binding;GO:0005634,cellular_component nucleus;GO:0006351,biological_process transcription, DNA-templated;GO:0008270,molecular_function zinc ion binding	NA	fungal specific transcription factor domain-containing protein [Magnaporthe oryzae 70-15]
MGG_07306	289.01	210.63	288.4	56.86	153.98	176.94	262.68	129.26	133.42	2.03218	1.87297	1.02303	0.905328	0.117702	#N/A		#N/A	#N/A	#N/A	#N/A	#N/A		1.82125	-0.0558126	0.000250823	0.00112341	NC_017850.1:3753169-3754781:-	gene3704	1;GO:0016021,cellular_component integral component of membrane	NA	hypothetical protein MGG_01487 [Magnaporthe oryzae 70-15]
MGG_03711	150.15	140.87	183.2	14.45	34.7	31.82	158.073	26.99	131.083	5.85674	4.71873	2.5501	2.2384	0.311698	#N/A		#N/A	#N/A	#N/A	#N/A	#N/A		1.4248	5.57907	0.00052135	0.00216023	NC_017850.1:3861879-3863652:+	gene3737	2;GO:0016021,cellular_component integral component of membrane;GO:0055085,biological_process transmembrane transport	NA	benomyl/methotrexate resistance protein [Magnaporthe oryzae 70-15]
MGG_09352	139.67	194.38	137.25	23.01	29.1	31.71	157.1	27.94	129.16	5.62276	4.79966	2.49128	2.26293	0.228348	#N/A		#N/A	#N/A	#N/A	#N/A	#N/A		1.19902	5.51886	3.48281e-10	4.24815e-09	NC_017850.1:3924050-3927512:+	gene3762	NA	NA	hypothetical protein MGG_01534 [Magnaporthe oryzae 70-15]
MGG_08366	169.17	185.85	180.61	41.79	51.53	56.22	178.543	49.8467	128.697	3.58185	3.50495	1.84071	1.80939	0.0313121	#N/A		#N/A	#N/A	#N/A	#N/A	#N/A		2.90199	2.35911	2.7511e-21	9.30817e-20	NC_017850.1:4185268-4187627:+	gene3849	1;GO:0016021,cellular_component integral component of membrane	NA	hypothetical protein MGG_01612 [Magnaporthe oryzae 70-15]
MGG_17427	183.49	203.45	174.13	20.7	71.23	87.18	187.023	59.7033	127.32	3.13254	2.57602	1.64733	1.36514	0.28219	#N/A		#N/A	#N/A	#N/A	#N/A	#N/A		1.02274	7.65951	1.99459e-05	0.00011415	NC_017850.1:4602708-4604197:+	gene3978	1;GO:0016021,cellular_component integral component of membrane	NA	hypothetical protein MGG_01729 [Magnaporthe oryzae 70-15]
MGG_00061	189.49	192.97	166.63	19.3	71.73	76.8	183.03	55.9433	127.087	3.2717	2.64171	1.71004	1.40147	0.308569	#N/A		#N/A	#N/A	#N/A	#N/A	#N/A		1.3124	3.29003	1.5117e-08	1.48294e-07	NC_017850.1:4609421-4610857:+	gene3980	NA	NA	hypothetical protein MGG_01731 [Magnaporthe oryzae 70-15]
MGG_07464	155.69	110.26	144.83	10.28	17.7	15.29	136.927	14.4233	122.503	9.49341	9.4722	3.24693	3.2437	0.00322676	#N/A		#N/A	#N/A	#N/A	#N/A	#N/A		1.74704	5.8329	4.59618e-18	1.25526e-16	NC_017850.1:4702818-4705138:+	gene4000	NA	NA	hypothetical protein MGG_01752 [Magnaporthe oryzae 70-15]
MGG_04237	215.94	273.61	233.06	84.26	132.46	140.38	240.87	119.033	121.837	2.02355	1.75947	1.01689	0.815145	0.201744	#N/A		#N/A	#N/A	#N/A	#N/A	#N/A		2.31387	0.657862	2.53102e-08	2.38806e-07	NC_017850.1:4751248-4752472:-	gene4015	2;GO:0003676,molecular_function nucleic acid binding;GO:0008270,molecular_function zinc ion binding	NA	hypothetical protein MGG_01763 [Magnaporthe oryzae 70-15]
MGG_09941	179.7	158.15	205.6	17.6	84.63	80.23	181.15	60.82	120.33	2.97846	2.23981	1.57457	1.16338	0.41119	#N/A		#N/A	#N/A	#N/A	#N/A	#N/A		4.23836	5.3348	7.82023e-32	5.19263e-30	NC_017850.1:4753581-4755186:+	gene4016	NA	NA	hypothetical protein MGG_01764 [Magnaporthe oryzae 70-15]
MGG_09165	161.45	153.91	158.13	18.24	47.14	50.5	157.83	38.6267	119.203	4.08604	3.35448	2.0307	1.74609	0.284615	#N/A		#N/A	#N/A	#N/A	#N/A	#N/A		2.94041	7.07077	1.65922e-08	1.62167e-07	NC_017850.1:4795856-4799722:+	gene4032	2;GO:0016021,cellular_component integral component of membrane;GO:0055085,biological_process transmembrane transport	NA	aflatoxin efflux pump [Magnaporthe oryzae 70-15]
MGG_05806	251.3	208.49	218.16	57.63	138.93	124.49	225.983	107.017	118.967	2.11166	1.75243	1.07838	0.809357	0.269024	#N/A		#N/A	#N/A	#N/A	#N/A	#N/A		1.1697	6.40806	2.09506e-08	2.00341e-07	NC_017850.1:4813979-4817058:-	gene4036	NA	NA	hypothetical protein MGG_01782 [Magnaporthe oryzae 70-15]
MGG_12009	230.98	214.72	239.3	54.86	141.2	133.29	228.333	109.783	118.55	2.07985	1.73291	1.05648	0.793199	0.263283	#N/A		#N/A	#N/A	#N/A	#N/A	#N/A		1.38934	5.30777	1.67382e-09	1.86401e-08	NC_017850.1:4817424-4820117:+	gene4037	2;GO:0008152,biological_process metabolic process;GO:0016787,molecular_function hydrolase activity	NA	hypothetical protein, variant [Magnaporthe oryzae 70-15]
MGG_07411	109.96	144.71	108.04	0.26	6.53	8.41	120.903	5.06667	115.837	23.8625	16.8392	4.57667	4.07375	0.502921	#N/A		#N/A	#N/A	#N/A	#N/A	#N/A		1.24582	7.19467	7.32012e-06	4.53464e-05	NC_017850.1:4821329-4822645:-	gene4040	NA	NA	hypothetical protein MGG_01786 [Magnaporthe oryzae 70-15]
MGG_16812	134.71	64.27	155.47	0.54	3.28	4.07	118.15	2.63	115.52	44.924	41.0701	5.48941	5.36002	0.129396	#N/A		#N/A	#N/A	#N/A	#N/A	#N/A		1.05326	2.45706	0.000990625	0.00380492	NC_017850.1:5061864-5063597:-	gene4108	NA	NA	hypothetical protein MGG_01841 [Magnaporthe oryzae 70-15]
MGG_14882	156.77	216.19	179.72	33.67	94.3	85.97	184.227	71.3133	112.913	2.58334	2.0905	1.36924	1.06385	0.305392	#N/A		#N/A	#N/A	#N/A	#N/A	#N/A		2.32917	0.87714	9.24169e-10	1.07305e-08	NC_017850.1:5145991-5146749:-	gene4134	NA	NA	hypothetical protein MGG_01864 [Magnaporthe oryzae 70-15]
MGG_13530	151.61	126.77	131.96	13.31	29.15	32.35	136.78	24.9367	111.843	5.4851	4.52693	2.45552	2.17853	0.276984	#N/A		#N/A	#N/A	#N/A	#N/A	#N/A		1.03405	5.73796	2.18844e-07	1.75075e-06	NC_017850.1:5175137-5176967:-	gene4143	1;GO:0003877,molecular_function ATP adenylyltransferase activity	APA1_2; sulfate adenylyltransferase (ADP) / ATP adenylyltransferase [EC:2.7.7.5 2.7.7.53]; K00988	hypothetical protein MGG_01873 [Magnaporthe oryzae 70-15]
MGG_00587	183.49	136.38	169.26	8.53	70.12	77.06	163.043	51.9033	111.14	3.14129	2.41386	1.65136	1.27134	0.380013	#N/A		#N/A	#N/A	#N/A	#N/A	#N/A		1.34157	3.40516	7.14605e-07	5.2832e-06	NC_017850.1:5235751-5237462:+	gene4161	1;GO:0016021,cellular_component integral component of membrane	NA	hypothetical protein MGG_01890 [Magnaporthe oryzae 70-15]
MGG_01729	223.27	205	226.07	71.25	125.68	124.57	218.113	107.167	110.947	2.03527	1.79233	1.02522	0.841833	0.183389	#N/A		#N/A	#N/A	#N/A	#N/A	#N/A		2.88795	9.34356	3.06631e-10	3.75305e-09	NC_017850.1:5248772-5250764:+	gene4169	NA	NA	DJ-1/PfpI family protein [Magnaporthe oryzae 70-15]
MGG_04999	198.63	194.51	165.78	25.99	103.81	97.17	186.307	75.6567	110.65	2.46253	2.00175	1.30014	1.00126	0.298879	#N/A		#N/A	#N/A	#N/A	#N/A	#N/A		1.5344	5.33542	4.01738e-06	2.62166e-05	NC_017853.1:690721-691929:-	gene10833	1;GO:0016787,molecular_function hydrolase activity	NA	alpha/beta hydrolase [Magnaporthe oryzae 70-15]
MGG_02593	130.47	133.71	135.97	8.71	32.82	30.18	133.383	23.9033	109.48	5.58011	4.43042	2.48029	2.14744	0.332852	#N/A		#N/A	#N/A	#N/A	#N/A	#N/A		1.15518	2.59999	5.92436e-06	3.73534e-05	NC_017853.1:654039-655694:-	gene10819	1;GO:0004040,molecular_function amidase activity	E3.5.1.4, amiE; amidase [EC:3.5.1.4]; K01426	amidase [Magnaporthe oryzae 70-15]
MGG_04946	177.55	230.07	157.8	71.65	82.69	82.96	188.473	79.1	109.373	2.38272	2.14718	1.25261	1.10244	0.15017	#N/A		#N/A	#N/A	#N/A	#N/A	#N/A		3.36205	1.59553	1.46418e-19	4.48284e-18	NC_017853.1:644957-647512:-	gene10818	4;GO:0003677,molecular_function DNA binding;GO:0005634,cellular_component nucleus;GO:0006351,biological_process transcription, DNA-templated;GO:0008270,molecular_function zinc ion binding	NA	C2H2 type zinc finger domain-containing protein [Magnaporthe oryzae 70-15]
MGG_16364	143.75	134.37	128.68	16.35	34.1	37.45	135.6	29.3	106.3	4.62799	3.94047	2.21038	1.97837	0.232017	#N/A		#N/A	#N/A	#N/A	#N/A	#N/A		4.93503	1.74666	8.9736e-28	4.62794e-26	NC_017853.1:636875-639229:-	gene10814	4;GO:0004497,molecular_function monooxygenase activity;GO:0005506,molecular_function iron ion binding;GO:0016705,molecular_function oxidoreductase activity, acting on paired donors, with incorporation or reduction of molecular oxygen;GO:0020037,molecular_function heme binding	NA	benzoate 4-monooxygenase cytochrome P450 [Magnaporthe oryzae 70-15]
MGG_10911	133.09	70.05	114.17	0.28	0.13	0.78	105.77	0.396667	105.373	266.647	407.75	8.05879	8.67154	0.612753	#N/A		#N/A	#N/A	#N/A	#N/A	#N/A		1.98977	-0.119483	5.82524e-05	0.000300894	NC_017853.1:595538-597300:+	gene10805	1;GO:0016021,cellular_component integral component of membrane	NA	hypothetical protein MGG_01940 [Magnaporthe oryzae 70-15]
MGG_04447	150.44	141.32	141.94	14.02	50.76	55.77	144.567	40.1833	104.383	3.59768	2.7963	1.84707	1.48352	0.363549	#N/A		#N/A	#N/A	#N/A	#N/A	#N/A		5.25977	4.47075	5.95415e-48	7.90711e-46	NC_017853.1:586170-587108:-	gene10802	3;GO:0005576,cellular_component extracellular region;GO:0008152,biological_process metabolic process;GO:0050525,molecular_function cutinase activity	NA	cutinase [Magnaporthe oryzae 70-15]
MGG_09502	118.4	135.73	171.07	47.05	34.52	32.96	141.733	38.1767	103.557	3.71256	3.93192	1.89242	1.97524	0.0828192	#N/A		#N/A	#N/A	#N/A	#N/A	#N/A		4.11864	9.64343	2.8629e-09	3.0973e-08	NC_017853.1:584259-585598:-	gene10801	NA	NA	hypothetical protein MGG_01944 [Magnaporthe oryzae 70-15]
MGG_10471	151.29	143.93	154.42	23.45	60.54	55.12	149.88	46.37	103.51	3.23226	2.74474	1.69254	1.45667	0.235875	#N/A		#N/A	#N/A	#N/A	#N/A	#N/A		4.35662	8.00468	2.57912e-15	5.45829e-14	NC_017853.1:578737-580407:-	gene10798	NA	NA	hypothetical protein MGG_01952 [Magnaporthe oryzae 70-15]
MGG_15018	112.35	112.82	106.95	3.24	8.9	9.88	110.707	7.34	103.367	15.0827	12.6236	3.91482	3.65805	0.256767	#N/A		#N/A	#N/A	#N/A	#N/A	#N/A		1.06554	6.19088	1.12923e-08	1.13607e-07	NC_017844.1:153236-155718:-	gene44	NA	NA	hypothetical protein MGG_01988 [Magnaporthe oryzae 70-15]
MGG_14010	152.58	118.86	155.01	7.91	50.25	58.35	142.15	38.8367	103.313	3.6602	3.03642	1.87192	1.60237	0.269552	#N/A		#N/A	#N/A	#N/A	#N/A	#N/A		2.32734	7.33683	2.36611e-20	7.52623e-19	NC_017844.1:160193-161785:-	gene47	1;GO:0003700,molecular_function DNA-binding transcription factor activity	NA	IDI4 [Magnaporthe oryzae 70-15]
MGG_04022	204.4	165.6	155.11	64.11	71.32	82.22	175.037	72.55	102.487	2.41263	2.32193	1.27061	1.21532	0.0552856	#N/A		#N/A	#N/A	#N/A	#N/A	#N/A		2.23592	4.28045	4.18572e-12	6.24566e-11	NC_017844.1:162586-164737:+	gene48	1;GO:0016491,molecular_function oxidoreductase activity	NA	betaine aldehyde dehydrogenase [Magnaporthe oryzae 70-15]
MGG_17476	212.4	201.68	194.21	65.14	118.32	117.85	202.763	100.437	102.327	2.01882	1.71133	1.01351	0.775116	0.238394	#N/A		#N/A	#N/A	#N/A	#N/A	#N/A		2.44135	3.74364	8.38142e-23	3.18015e-21	NC_017844.1:172285-177150:+	gene53	1;GO:0016021,cellular_component integral component of membrane	NA	hypothetical protein, variant [Magnaporthe oryzae 70-15]
MGG_03327	121.3	117.41	130.8	6.7	30.83	33.93	123.17	23.82	99.35	5.17086	3.93448	2.37041	1.97617	0.394233	#N/A		#N/A	#N/A	#N/A	#N/A	#N/A		3.95847	0.206269	1.53853e-11	2.16494e-10	NC_017844.1:177111-178412:-	gene54	NA	NA	hypothetical protein MGG_01997 [Magnaporthe oryzae 70-15]
MGG_00395	190.55	179.21	176.07	56.45	98.24	96.03	181.943	83.5733	98.37	2.17705	1.86619	1.12237	0.900094	0.222281	#N/A		#N/A	#N/A	#N/A	#N/A	#N/A		1.50047	7.20433	9.91788e-09	1.00542e-07	NC_017844.1:188888-190885:-	gene58	1;GO:0016747,molecular_function transferase activity, transferring acyl groups other than amino-acyl groups	NA	hypothetical protein MGG_02000 [Magnaporthe oryzae 70-15]
MGG_13944	213.49	216.6	133.37	109.97	76.7	85.43	187.82	90.7	97.12	2.07078	2.49901	1.05018	1.32135	0.271178	#N/A		#N/A	#N/A	#N/A	#N/A	#N/A		2.32838	8.36906	1.99096e-25	8.88737e-24	NC_017844.1:191709-193646:+	gene59	1;GO:0016021,cellular_component integral component of membrane	NA	hypothetical protein MGG_02001 [Magnaporthe oryzae 70-15]
MGG_14061	89.08	153.67	135.94	35.15	25.4	27.79	126.23	29.4467	96.7833	4.28673	4.89169	2.09988	2.29033	0.190454	#N/A		#N/A	#N/A	#N/A	#N/A	#N/A		1.27622	6.57977	1.85265e-09	2.04176e-08	NC_017844.1:201073-201655:+	gene62	NA	NA	hypothetical protein MGG_02004 [Magnaporthe oryzae 70-15]
MGG_17154	104.7	110.57	89.66	6.12	6.79	7.03	101.643	6.64667	94.9967	15.2924	15.4197	3.93474	3.94671	0.0119653	#N/A		#N/A	#N/A	#N/A	#N/A	#N/A		1.81808	7.34681	6.00231e-16	1.33687e-14	NC_017844.1:203223-205777:+	gene64	1;GO:0003700,molecular_function DNA-binding transcription factor activity	NA	hypothetical protein MGG_02006 [Magnaporthe oryzae 70-15]
MGG_05454	160.68	154.49	132.81	56.46	56.93	53.47	149.327	55.62	93.7067	2.68477	2.73627	1.4248	1.45221	0.0274162	#N/A		#N/A	#N/A	#N/A	#N/A	#N/A		1.01716	0.874123	0.00387779	0.012545	NC_017844.1:376031-378592:+	gene116	NA	NA	hypothetical protein MGG_02047 [Magnaporthe oryzae 70-15]
MGG_14358	116.66	112.97	91.5	2.88	18.72	19.65	107.043	13.75	93.2933	7.78497	6.03472	2.96069	2.59329	0.367404	#N/A		#N/A	#N/A	#N/A	#N/A	#N/A		1.70811	1.17359	1.28051e-06	9.13644e-06	NC_017844.1:392966-395203:+	gene122	2;GO:0004672,molecular_function protein kinase activity;GO:0005524,molecular_function ATP binding	NA	CAMK protein kinase [Magnaporthe oryzae 70-15]
MGG_10109	99.65	66.99	123.67	1.27	4.2	5.15	96.77	3.54	93.23	27.3362	23.7262	4.77274	4.56841	0.20433	#N/A		#N/A	#N/A	#N/A	#N/A	#N/A		6.94042	1.26197	1.74749e-28	9.47213e-27	NC_017844.1:412176-414468:-	gene129	1;GO:0003677,molecular_function DNA binding	NA	hypothetical protein MGG_02055 [Magnaporthe oryzae 70-15]
MGG_12983	110.54	63.76	107.6	0.46	0.93	1.05	93.9667	0.813333	93.1533	115.533	115.699	6.85216	6.85423	0.00207313	#N/A		#N/A	#N/A	#N/A	#N/A	#N/A		4.45746	0.624567	9.09896e-15	1.82391e-13	NC_017844.1:414776-417691:+	gene130	NA	NA	hypothetical protein MGG_02056 [Magnaporthe oryzae 70-15]
MGG_03208	178.04	195.04	160.98	90.52	88.28	77.22	178.02	85.34	92.68	2.08601	2.01676	1.06075	1.01204	0.0487024	#N/A		#N/A	#N/A	#N/A	#N/A	#N/A		3.28325	0.757342	1.48353e-13	2.60945e-12	NC_017844.1:425503-436681:-	gene134	NA	NA	hypothetical protein MGG_02059 [Magnaporthe oryzae 70-15]
MGG_07877	142.63	155.72	125.87	43.32	52.34	50.7	141.407	48.7867	92.62	2.89847	2.81321	1.53529	1.49222	0.0430715	#N/A		#N/A	#N/A	#N/A	#N/A	#N/A		1.26755	2.68475	1.15864e-06	8.33404e-06	NC_017844.1:438778-441375:-	gene136	2;GO:0004674,molecular_function protein serine/threonine kinase activity;GO:0005524,molecular_function ATP binding	NA	CAMK protein kinase [Magnaporthe oryzae 70-15]
MGG_00947	111.72	136.93	129.06	38.7	30.71	32.39	125.903	33.9333	91.97	3.71031	3.98456	1.89154	1.99442	0.10288	#N/A		#N/A	#N/A	#N/A	#N/A	#N/A		3.55416	2.0232	7.64e-20	2.37332e-18	NC_017844.1:447083-449238:+	gene140	NA	NA	hypothetical protein MGG_02064 [Magnaporthe oryzae 70-15]
MGG_03034	110.98	85.3	121.06	2.27	19.52	19.76	105.78	13.85	91.93	7.63755	5.68545	2.93311	2.50727	0.425834	#N/A		#N/A	#N/A	#N/A	#N/A	#N/A		4.20887	4.66209	2.62655e-17	6.62813e-16	NC_017844.1:451820-455035:-	gene142	5;GO:0003777,molecular_function microtubule motor activity;GO:0003824,molecular_function catalytic activity;GO:0005871,cellular_component kinesin complex;GO:0009116,biological_process nucleoside metabolic process;GO:0043531,molecular_function ADP binding	NA	kinesin light chain, variant [Magnaporthe oryzae 70-15]
MGG_00141	164.84	121.22	182.74	34.77	81.56	79.37	156.267	65.2333	91.0333	2.3955	2.07686	1.26033	1.0544	0.205928	#N/A		#N/A	#N/A	#N/A	#N/A	#N/A		2.64385	2.61972	2.00218e-17	5.12558e-16	NC_017844.1:472721-473859:+	gene147	1;GO:0051213,molecular_function dioxygenase activity	NA	glyoxalase/bleomycin resistance protein/dioxygenase [Magnaporthe oryzae 70-15]
MGG_01786	149.48	152.63	167.86	35.93	81.01	82.01	156.657	66.3167	90.34	2.36225	1.88409	1.24016	0.913867	0.326296	#N/A		#N/A	#N/A	#N/A	#N/A	#N/A		1.24906	0.609562	0.0016562	0.0059978	NC_017844.1:496667-498247:-	gene156	NA	NA	hypothetical protein, variant [Magnaporthe oryzae 70-15]
MGG_07961	122.49	138.2	96.35	24.87	29.2	32.03	119.013	28.7	90.3133	4.14681	4.19486	2.052	2.06862	0.0166231	#N/A		#N/A	#N/A	#N/A	#N/A	#N/A		2.29335	4.25244	6.75525e-08	6.00568e-07	NC_017844.1:506856-508760:+	gene163	NA	NA	hypothetical protein MGG_02081 [Magnaporthe oryzae 70-15]
MGG_00387	120.99	122.24	107.89	11.38	37.68	37.59	117.04	28.8833	88.1567	4.05216	3.21868	2.01869	1.68647	0.332226	#N/A		#N/A	#N/A	#N/A	#N/A	#N/A		8.6669	2.88538	2.44994e-57	4.64788e-55	NC_017844.1:508617-510148:-	gene164	NA	NA	hypothetical protein MGG_02082 [Magnaporthe oryzae 70-15]
MGG_09647	92.41	69.97	98.79	0.44	2.26	2.43	87.0567	1.71	85.3467	50.9103	40.8894	5.66989	5.35365	0.316232	#N/A		#N/A	#N/A	#N/A	#N/A	#N/A		4.20272	1.66323	1.60413e-21	5.49752e-20	NC_017844.1:511329-511995:-	gene165	NA	NA	hypothetical protein MGG_02083 [Magnaporthe oryzae 70-15]
MGG_09945	80.84	83.91	105.4	1.63	7.61	6.67	90.05	5.30333	84.7467	16.9799	12.5802	4.08575	3.65308	0.432671	#N/A		#N/A	#N/A	#N/A	#N/A	#N/A		4.40087	6.57746	6.71043e-70	2.0369e-67	NC_017844.1:549745-551004:+	gene177	NA	NA	hypothetical protein MGG_02095 [Magnaporthe oryzae 70-15]
MGG_16869	103.21	96.85	83.2	11.3	9.96	9.07	94.42	10.11	84.31	9.33927	9.7239	3.22331	3.28153	0.0582249	#N/A		#N/A	#N/A	#N/A	#N/A	#N/A		2.32205	3.72129	2.50272e-10	3.07742e-09	NC_017844.1:557647-560290:+	gene179	NA	NA	hypothetical protein MGG_02097 [Magnaporthe oryzae 70-15]
MGG_10716	137.6	140.99	134.43	24.3	65.98	69.89	137.673	53.39	84.2833	2.57864	2.08548	1.36661	1.06038	0.306228	#N/A		#N/A	#N/A	#N/A	#N/A	#N/A		1.09784	3.24693	1.18459e-05	7.05838e-05	NC_017844.1:573316-574409:+	gene186	3;GO:0005634,cellular_component nucleus;GO:0005829,cellular_component cytosol;GO:0016407,molecular_function acetyltransferase activity	NA	maltose O-acetyltransferase [Magnaporthe oryzae 70-15]
MGG_07305	107.12	89.71	107.21	4.18	25.29	23	101.347	17.49	83.8567	5.79455	4.65739	2.5347	2.21952	0.315174	#N/A		#N/A	#N/A	#N/A	#N/A	#N/A		1.31966	4.45906	7.50444e-10	8.79991e-09	NC_017844.1:574936-576784:-	gene187	NA	NA	hypothetical protein MGG_02104 [Magnaporthe oryzae 70-15]
MGG_12981	111.09	46.01	92.64	0	0.09	0.25	83.2467	0.113333	83.1333	734.529	1029.33	9.52068	10.0075	0.486818	#N/A		#N/A	#N/A	#N/A	#N/A	#N/A		1.66031	6.02959	5.24441e-14	9.6229e-13	NC_017844.1:577570-579066:-	gene188	NA	NA	hypothetical protein MGG_02105 [Magnaporthe oryzae 70-15]
MGG_17365	169.19	153.94	159.48	44.87	91.35	99.24	160.87	78.4867	82.3833	2.04965	1.74581	1.03538	0.803899	0.231477	#N/A		#N/A	#N/A	#N/A	#N/A	#N/A		1.38971	3.23733	5.71005e-08	5.15408e-07	NC_017844.1:580254-580862:+	gene189	NA	NA	hypothetical protein MGG_02106 [Magnaporthe oryzae 70-15]
MGG_16695	70.24	99.99	71.82	0.34	0	0.32	80.6833	0.22	80.4633	366.742	224.437	8.51862	7.81017	0.708453	#N/A		#N/A	#N/A	#N/A	#N/A	#N/A		1.78796	5.2128	6.13112e-08	5.50144e-07	NC_017844.1:586465-587746:+	gene193	1;GO:0016021,cellular_component integral component of membrane	NA	caleosin domain-containing protein [Magnaporthe oryzae 70-15]
MGG_10912	114.67	41.26	85.57	0.18	0.21	0.19	80.5	0.193333	80.3067	416.379	450.368	8.70175	8.81496	0.113207	#N/A		#N/A	#N/A	#N/A	#N/A	#N/A		1.58271	3.21338	2.10425e-07	1.69008e-06	NC_017844.1:591952-593049:-	gene196	NA	NA	cupin domain-containing protein [Magnaporthe oryzae 70-15]
MGG_07595	152.52	131.31	139.51	40.45	72.88	69.11	141.113	60.8133	80.3	2.32043	2.01867	1.21439	1.0134	0.200993	#N/A		#N/A	#N/A	#N/A	#N/A	#N/A		2.33654	4.47041	2.53004e-24	1.04997e-22	NC_017844.1:647894-650548:-	gene214	2;GO:0016614,molecular_function oxidoreductase activity, acting on CH-OH group of donors;GO:0050660,molecular_function flavin adenine dinucleotide binding	NA	alcohol oxidase [Magnaporthe oryzae 70-15]
MGG_09998	80.9	140.88	70.73	0.9	24.16	28.83	97.5033	17.9633	79.54	5.42791	3.34851	2.4404	1.74352	0.696877	#N/A		#N/A	#N/A	#N/A	#N/A	#N/A		1.87865	1.18321	1.61334e-07	1.33076e-06	NC_017844.1:651581-653651:-	gene216	1;GO:0016491,molecular_function oxidoreductase activity	NA	hypothetical protein MGG_02128 [Magnaporthe oryzae 70-15]
MGG_06155	117.08	97.19	110.17	8.54	39.79	40.53	108.147	29.62	78.5267	3.65114	2.76879	1.86835	1.46925	0.399092	#N/A		#N/A	#N/A	#N/A	#N/A	#N/A		8.80058	3.02153	1.93907e-53	2.98561e-51	NC_017844.1:699738-700225:+	gene229	NA	NA	hypothetical protein MGG_02139 [Magnaporthe oryzae 70-15]
MGG_15886	119.07	102.73	120.25	8.63	51.74	46.7	114.017	35.69	78.3267	3.19464	2.54968	1.67565	1.35032	0.325337	#N/A		#N/A	#N/A	#N/A	#N/A	#N/A		1.38154	8.80458	1.11021e-08	1.11906e-07	NC_017844.1:753940-755657:-	gene243	1;GO:0016021,cellular_component integral component of membrane	NA	hypothetical protein MGG_02157 [Magnaporthe oryzae 70-15]
MGG_04404	81.29	93.72	82.16	10.46	7.09	6.96	85.7233	8.17	77.5533	10.4925	11.5882	3.39128	3.53458	0.143299	#N/A		#N/A	#N/A	#N/A	#N/A	#N/A		2.93962	1.60691	1.71362e-12	2.67727e-11	NC_017844.1:781901-783499:+	gene254	NA	NA	hypothetical protein MGG_02168 [Magnaporthe oryzae 70-15]
MGG_02006	93.37	108.46	121.35	27.85	30.33	33.15	107.727	30.4433	77.2833	3.5386	3.576	1.82318	1.83835	0.0151685	#N/A		#N/A	#N/A	#N/A	#N/A	#N/A		3.32856	2.95657	4.81254e-20	1.51268e-18	NC_017844.1:940139-941166:+	gene287	NA	NA	hypothetical protein MGG_02206 [Magnaporthe oryzae 70-15]
MGG_02496	186.71	117.77	143.08	85.17	63.77	66.88	149.187	71.94	77.2467	2.07377	2.13935	1.05225	1.09718	0.0449227	#N/A		#N/A	#N/A	#N/A	#N/A	#N/A		1.37597	0.108378	0.00200625	0.00708826	NC_017844.1:943862-944246:+	gene288	NA	NA	hypothetical protein MGG_02207 [Magnaporthe oryzae 70-15]
MGG_10910	101.46	42.64	89.63	0.06	1.34	1.58	77.91	0.993333	76.9167	78.4329	66.8881	6.29339	6.06368	0.22971	#N/A		#N/A	#N/A	#N/A	#N/A	#N/A		1.64115	6.47344	4.05576e-05	0.000215874	NC_017844.1:944573-945221:-	gene289	1;GO:0016021,cellular_component integral component of membrane	NA	hypothetical protein MGG_02208 [Magnaporthe oryzae 70-15]
MGG_15571	92.27	104.43	92.86	2.96	29.03	26.92	96.52	19.6367	76.8833	4.91529	3.44948	2.29728	1.78638	0.510899	#N/A		#N/A	#N/A	#N/A	#N/A	#N/A		1.84354	1.5809	3.01437e-08	2.82903e-07	NC_017844.1:1007305-1008030:+	gene306	NA	NA	hypothetical protein MGG_02223 [Magnaporthe oryzae 70-15]
XLOC_001557	80.04	81	75.97	0.49	2.88	3.43	79.0033	2.26667	76.7367	34.8544	27.7917	5.12327	4.79658	0.326689	#N/A		#N/A	#N/A	#N/A	#N/A	#N/A		1.00899	5.36023	1.45069e-07	1.20501e-06	NC_017844.1:1115381-1118215:-	gene332	1;GO:0016810,molecular_function hydrolase activity, acting on carbon-nitrogen (but not peptide) bonds	NA	amidohydrolase [Magnaporthe oryzae 70-15]
MGG_14892	85.92	107.98	74.81	14.54	12.74	13.58	89.57	13.62	75.95	6.57636	6.32695	2.71729	2.66151	0.0557784	#N/A		#N/A	#N/A	#N/A	#N/A	#N/A		3.19511	7.65158	7.92128e-33	5.50037e-31	NC_017844.1:1153434-1155293:-	gene341	2;GO:0042438,biological_process melanin biosynthetic process;GO:0047039,molecular_function tetrahydroxynaphthalene reductase activity	fabG, OAR1; 3-oxoacyl-[acyl-carrier protein] reductase [EC:1.1.1.100]; K00059	tetrahydroxynaphthalene reductase [Magnaporthe oryzae 70-15]
MGG_09752	119.34	92.72	133.16	15	52.95	50.46	115.073	39.47	75.6033	2.91546	2.36504	1.54373	1.24187	0.30186	#N/A		#N/A	#N/A	#N/A	#N/A	#N/A		1.81756	0.919685	6.12264e-05	0.000314388	NC_017844.1:1181306-1183289:-	gene349	2;GO:0016021,cellular_component integral component of membrane;GO:0016787,molecular_function hydrolase activity	NA	feruloyl esterase B [Magnaporthe oryzae 70-15]
MGG_03411	103.11	45.44	103.6	11.88	7.03	7.69	84.05	8.86667	75.1833	9.47932	13.4083	3.24478	3.74506	0.500273	#N/A		#N/A	#N/A	#N/A	#N/A	#N/A		8.82759	6.34628	2.60209e-109	3.07162e-106	NC_017844.1:1225924-1226720:-	gene359	NA	NA	hypothetical protein MGG_02273 [Magnaporthe oryzae 70-15]
MGG_15570	86.76	79.99	93.66	1.79	16.96	18.21	86.8033	12.32	74.4833	7.04573	5.11557	2.81675	2.35489	0.461854	#N/A		#N/A	#N/A	#N/A	#N/A	#N/A		3.88051	2.6046	3.29332e-24	1.3509e-22	NC_017844.1:1229103-1230049:+	gene360	NA	NA	hypothetical protein MGG_02274 [Magnaporthe oryzae 70-15]
MGG_03141	132.37	143.38	144.2	45.79	76.17	76.58	139.983	66.18	73.8033	2.11519	1.88237	1.08079	0.912549	0.168239	#N/A		#N/A	#N/A	#N/A	#N/A	#N/A		1.55536	1.37876	6.7805e-06	4.22251e-05	NC_017844.1:1273077-1273979:+	gene371	1;GO:0016021,cellular_component integral component of membrane	NA	hypothetical protein MGG_02288 [Magnaporthe oryzae 70-15]
MGG_09600	95.3	84.26	92.63	12.39	20.54	18.6	90.73	17.1767	73.5533	5.28217	4.98011	2.40113	2.31618	0.0849527	#N/A		#N/A	#N/A	#N/A	#N/A	#N/A		1.18485	4.54037	1.69267e-08	1.6483e-07	NC_017844.1:1273971-1275873:-	gene372	3;GO:0000981,molecular_function DNA-binding transcription factor activity, RNA polymerase II-specific;GO:0005634,cellular_component nucleus;GO:0008270,molecular_function zinc ion binding	NA	hypothetical protein MGG_02289 [Magnaporthe oryzae 70-15]
MGG_10467	80.49	82.13	63.86	0.25	2.94	3.34	75.4933	2.17667	73.3167	34.683	27.3776	5.11616	4.77492	0.341235	#N/A		#N/A	#N/A	#N/A	#N/A	#N/A		1.30016	0.0674943	0.00446574	0.0142112	NC_017844.1:1372665-1373789:-	gene408	1;GO:0051213,molecular_function dioxygenase activity	NA	alpha-ketoglutarate-dependent taurine dioxygenase [Magnaporthe oryzae 70-15]
MGG_15991	86.56	90.88	87.29	8.91	20.78	18.21	88.2433	15.9667	72.2767	5.52672	4.79352	2.46642	2.26109	0.205339	#N/A		#N/A	#N/A	#N/A	#N/A	#N/A		1.33241	1.65665	0.000799705	0.0031374	NC_017844.1:1428136-1430430:-	gene416	NA	NA	hypothetical protein MGG_02330 [Magnaporthe oryzae 70-15]
MGG_06996	130.74	121.74	117.5	17.8	64.51	74.34	123.327	52.2167	71.11	2.36183	1.88715	1.2399	0.916209	0.323694	#N/A		#N/A	#N/A	#N/A	#N/A	#N/A		4.68854	0.826236	4.54309e-18	1.24396e-16	NC_017844.1:1461739-1464389:+	gene429	NA	NA	hypothetical protein MGG_02342 [Magnaporthe oryzae 70-15]
MGG_08451	30.23	154.56	36.59	0.99	4.78	2.33	73.7933	2.7	71.0933	27.3309	15.7039	4.77246	3.97305	0.799412	#N/A		#N/A	#N/A	#N/A	#N/A	#N/A		1.23448	2.12552	2.52459e-05	0.000141016	NC_017844.1:1532318-1533407:+	gene445	NA	NA	hypothetical protein MGG_02355 [Magnaporthe oryzae 70-15]
MGG_02000	94.33	125.1	107.51	49.56	31.46	32.78	108.98	37.9333	71.0467	2.87293	3.27974	1.52253	1.71358	0.191058	#N/A		#N/A	#N/A	#N/A	#N/A	#N/A		1.94969	2.43435	7.51966e-08	6.57521e-07	NC_017844.1:1628221-1629522:-	gene480	1;GO:0016021,cellular_component integral component of membrane	NA	hypothetical protein MGG_02383 [Magnaporthe oryzae 70-15]
MGG_15993	84.14	84.49	72.17	13.12	9.57	7.21	80.2667	9.96667	70.3	8.05351	8.79206	3.00962	3.1362	0.126583	#N/A		#N/A	#N/A	#N/A	#N/A	#N/A		1.24659	2.93723	3.1788e-06	2.10023e-05	NC_017844.1:1722829-1724779:-	gene504	1;GO:0046872,molecular_function metal ion binding	NA	hypothetical protein MGG_02401 [Magnaporthe oryzae 70-15]
MGG_12982	77.58	52.96	81.72	0.2	0.86	1.48	70.7533	0.846667	69.9067	83.5669	90.2093	6.38486	6.4952	0.110344	#N/A		#N/A	#N/A	#N/A	#N/A	#N/A		1.08608	6.88116	0.00028137	0.00124813	NC_017844.1:1726886-1727219:+	gene505	NA	NA	hypothetical protein MGG_02402 [Magnaporthe oryzae 70-15]
MGG_10710	69.34	69.38	77.36	1.85	2.28	2.72	72.0267	2.28333	69.7433	31.5445	30.4298	4.97932	4.92741	0.0519036	#N/A		#N/A	#N/A	#N/A	#N/A	#N/A		1.12004	6.80612	1.62911e-08	1.5937e-07	NC_017844.1:1867921-1873250:-	gene551	3;GO:0003824,molecular_function catalytic activity;GO:0016021,cellular_component integral component of membrane;GO:0046872,molecular_function metal ion binding	NA	zinc metalloprotease [Magnaporthe oryzae 70-15]
MGG_00565	100.84	111.04	99.64	14.32	41.16	49	103.84	34.8267	69.0133	2.98162	2.44995	1.5761	1.29275	0.283345	#N/A		#N/A	#N/A	#N/A	#N/A	#N/A		1.02037	7.0022	1.52239e-05	8.90153e-05	NC_017844.1:2080496-2081739:-	gene612	3;GO:0006979,biological_process response to oxidative stress;GO:0030091,biological_process protein repair;GO:0033743,molecular_function peptide-methionine (R)-S-oxide reductase activity	NA	methionine-R-sulfoxide reductase B2 [Magnaporthe oryzae 70-15]
MGG_17844	111.8	111.02	100.93	16.16	51.37	50.36	107.917	39.2967	68.62	2.7462	2.20453	1.45744	1.14047	0.316969	#N/A		#N/A	#N/A	#N/A	#N/A	#N/A		1.5286	3.61903	1.53172e-11	2.15822e-10	NC_017854.1:2440801-2442509:+	gene12764	1;GO:0016787,molecular_function hydrolase activity	NA	hypothetical protein MGG_02539 [Magnaporthe oryzae 70-15]
MGG_14232	73.44	82.81	65.56	5.37	6.18	5.98	73.9367	5.84333	68.0933	12.6532	12.2809	3.66143	3.61835	0.0430778	#N/A		#N/A	#N/A	#N/A	#N/A	#N/A		3.14482	0.364079	6.48889e-11	8.48989e-10	NC_017854.1:2418799-2419850:-	gene12759	NA	NA	hypothetical protein MGG_02543 [Magnaporthe oryzae 70-15]
MGG_09599	86.03	90.86	71.34	6	17.56	21.7	82.7433	15.0867	67.6567	5.48453	4.8992	2.45537	2.29255	0.162822	#N/A		#N/A	#N/A	#N/A	#N/A	#N/A		1.32466	-0.126863	0.00505936	0.015837	NC_017854.1:2414851-2415915:+	gene12757	NA	NA	hypothetical protein MGG_02545 [Magnaporthe oryzae 70-15]
MGG_07872	93.7	83.05	100.21	13.89	33.38	32.23	92.32	26.5	65.82	3.48377	2.90723	1.80065	1.53964	0.261006	#N/A		#N/A	#N/A	#N/A	#N/A	#N/A		1.82465	5.8483	9.92374e-15	1.97065e-13	NC_017854.1:2301647-2304148:-	gene12715	1;GO:0016021,cellular_component integral component of membrane	NA	hypothetical protein MGG_02582 [Magnaporthe oryzae 70-15]
MGG_05883	57.73	70.64	71.81	1.08	0.87	1.21	66.7267	1.05333	65.6733	63.3481	65.4074	5.98523	6.03138	0.0461527	#N/A		#N/A	#N/A	#N/A	#N/A	#N/A		2.90651	0.033832	1.14223e-07	9.66938e-07	NC_017854.1:2297869-2300661:-	gene12714	3;GO:0005524,molecular_function ATP binding;GO:0016021,cellular_component integral component of membrane;GO:0042626,molecular_function ATPase activity, coupled to transmembrane movement of substances	NA	mitochondrial ATP-binding cassette sub-family B member 6 [Magnaporthe oryzae 70-15]
MGG_07235	138.13	57.75	82.05	14.47	32.92	36.54	92.6433	27.9767	64.6667	3.31145	2.49241	1.72746	1.31754	0.409924	#N/A		#N/A	#N/A	#N/A	#N/A	#N/A		2.45431	1.59559	5.32865e-13	8.77698e-12	NC_017854.1:2264693-2268087:+	gene12707	NA	NA	hypothetical protein MGG_02592 [Magnaporthe oryzae 70-15]
MGG_04446	95.71	109.21	88.82	29.66	36.76	35.41	97.9133	33.9433	63.97	2.88461	2.70291	1.52838	1.43451	0.0938643	#N/A		#N/A	#N/A	#N/A	#N/A	#N/A		2.48943	6.38711	1.42661e-12	2.24538e-11	NC_017854.1:2261924-2263438:-	gene12706	2;GO:0018580,molecular_function nitronate monooxygenase activity;GO:0051213,molecular_function dioxygenase activity	NA	2-nitropropane dioxygenase [Magnaporthe oryzae 70-15]
MGG_05855	63.32	73.29	64.66	1.58	4.11	4.4	67.09	3.36333	63.7267	19.9475	15.7324	4.31813	3.97566	0.342471	#N/A		#N/A	#N/A	#N/A	#N/A	#N/A		2.07684	4.94107	1.35489e-13	2.39109e-12	NC_017854.1:2065615-2069238:+	gene12634	3;GO:0004252,molecular_function serine-type endopeptidase activity;GO:0005618,cellular_component cell wall;GO:0016020,cellular_component membrane	NA	hypothetical protein MGG_02649 [Magnaporthe oryzae 70-15]
MGG_08309	76.67	66.32	99.69	15.3	19.65	17.71	80.8933	17.5533	63.34	4.60843	4.32919	2.20428	2.1141	0.0901778	#N/A		#N/A	#N/A	#N/A	#N/A	#N/A		2.71072	5.83088	2.77005e-06	1.85088e-05	NC_017854.1:2048131-2050752:-	gene12627	1;GO:0016021,cellular_component integral component of membrane	NA	hypothetical protein MGG_02654 [Magnaporthe oryzae 70-15]
MGG_09376	62.39	62.7	68.8	0.65	4	4.94	64.63	3.19667	61.4333	20.2179	15.675	4.33756	3.97039	0.36717	#N/A		#N/A	#N/A	#N/A	#N/A	#N/A		1.1538	1.56749	0.0141777	0.0384538	NC_017854.1:1998442-2000152:+	gene12612	NA	NA	hypothetical protein MGG_02662 [Magnaporthe oryzae 70-15]
MGG_01778	77.05	53.82	80.03	1.56	12.91	13.32	70.3	9.26333	61.0367	7.58906	5.96824	2.92392	2.57731	0.346615	#N/A		#N/A	#N/A	#N/A	#N/A	#N/A		1.52183	0.411035	0.000688508	0.00275093	NC_017854.1:1662235-1663024:-	gene12499	NA	NA	hypothetical protein MGG_02752 [Magnaporthe oryzae 70-15]
MGG_01943	60.49	73.52	52.98	0.24	1.85	2.71	62.33	1.6	60.73	38.9562	32.6973	5.28378	5.0311	0.252683	#N/A		#N/A	#N/A	#N/A	#N/A	#N/A		3.443	1.59226	7.17127e-16	1.58724e-14	NC_017854.1:1637523-1638451:+	gene12492	NA	NA	hypothetical protein MGG_02756 [Magnaporthe oryzae 70-15]
MGG_08429	68.54	52.98	70	3.91	4.71	4.2	63.84	4.27333	59.5667	14.9392	16.319	3.90103	4.02848	0.127458	#N/A		#N/A	#N/A	#N/A	#N/A	#N/A		1.03014	1.35026	0.0047037	0.0148771	NC_017854.1:1616449-1618460:-	gene12485	3;GO:0003676,molecular_function nucleic acid binding;GO:0004386,molecular_function helicase activity;GO:0005524,molecular_function ATP binding	NA	ATP-dependent RNA helicase DED1 [Magnaporthe oryzae 70-15]
MGG_01383	110.21	89.89	108.27	33.58	47.8	48.72	102.79	43.3667	59.4233	2.37025	2.26506	1.24504	1.17955	0.0654904	#N/A		#N/A	#N/A	#N/A	#N/A	#N/A		1.43989	8.38923	9.95051e-09	1.00776e-07	NC_017854.1:1589901-1595910:+	gene12476	10;GO:0000287,molecular_function magnesium ion binding;GO:0000749,biological_process response to pheromone triggering conjugation with cellular fusion;GO:0004012,molecular_function phospholipid-translocating ATPase activity;GO:0005524,molecular_function ATP binding;GO:0005622,cellular_component intracellular;GO:0006886,biological_process intracellular protein transport;GO:0006897,biological_proce…	NA	phospholipid-transporting ATPase 1 [Magnaporthe oryzae 70-15]
MGG_03913	84.49	66.73	81.89	5.61	23.91	25.88	77.7033	18.4667	59.2367	4.20776	3.42493	2.07305	1.77607	0.29698	#N/A		#N/A	#N/A	#N/A	#N/A	#N/A		2.66093	2.7433	9.80011e-19	2.80637e-17	NC_017854.1:1555434-1557593:+	gene12465	1;GO:0003676,molecular_function nucleic acid binding	NA	hypothetical protein MGG_02775 [Magnaporthe oryzae 70-15]
MGG_03070	87.68	78.02	79.85	16.14	28.45	26.38	81.85	23.6567	58.1933	3.45991	3.02691	1.79074	1.59785	0.192888	#N/A		#N/A	#N/A	#N/A	#N/A	#N/A		1.37215	2.75308	0.000127594	0.00060924	NC_017854.1:1544930-1546540:+	gene12461	1;GO:0016021,cellular_component integral component of membrane	NA	hypothetical protein MGG_02777 [Magnaporthe oryzae 70-15]
MGG_09131	121.7	94.19	111.81	52.72	54.51	51.4	109.233	52.8767	56.3567	2.06581	2.12083	1.04671	1.08463	0.0379169	#N/A		#N/A	#N/A	#N/A	#N/A	#N/A		2.01882	4.08666	1.80867e-10	2.26062e-09	NC_017854.1:1501180-1503389:+	gene12449	2;GO:0006629,biological_process lipid metabolic process;GO:0080019,molecular_function fatty-acyl-CoA reductase (alcohol-forming) activity	NA	hypothetical protein MGG_02787 [Magnaporthe oryzae 70-15]
MGG_15188	90	69.48	62.13	7.78	23.42	23.33	73.87	18.1767	55.6933	4.064	2.97814	2.0229	1.57441	0.448489	#N/A		#N/A	#N/A	#N/A	#N/A	#N/A		1.62599	3.02248	4.16355e-11	5.59919e-10	NC_017854.1:1488860-1491162:+	gene12444	3;GO:0005506,molecular_function iron ion binding;GO:0016712,molecular_function oxidoreductase activity, acting on paired donors, with incorporation or reduction of molecular oxygen, reduced flavin or flavoprotein as one donor, and incorporation of one atom of oxygen;GO:0020037,molecular_function heme binding	NA	cytochrome P450 52E1 [Magnaporthe oryzae 70-15]
MGG_08311	92.62	102.35	105.54	33.46	50.18	50.24	100.17	44.6267	55.5433	2.24462	2.03966	1.16647	1.02833	0.138146	#N/A		#N/A	#N/A	#N/A	#N/A	#N/A		1.6313	6.8111	1.29416e-06	9.22759e-06	NC_017854.1:1484000-1487336:+	gene12443	2;GO:0003824,molecular_function catalytic activity;GO:0016021,cellular_component integral component of membrane	NA	glycosyl hydrolase family 76 protein [Magnaporthe oryzae 70-15]
MGG_07147	90.59	93.14	96.2	29.38	41.53	45.2	93.31	38.7033	54.6067	2.4109	2.24272	1.26957	1.16525	0.104327	#N/A		#N/A	#N/A	#N/A	#N/A	#N/A		1.83243	3.45566	4.47285e-06	2.89577e-05	NC_017854.1:1476260-1479832:+	gene12441	1;GO:0008168,molecular_function methyltransferase activity	DNMT1, dcm; DNA (cytosine-5)-methyltransferase 1 [EC:2.1.1.37]; K00558	RIP defective [Magnaporthe oryzae 70-15]
MGG_03396	56.23	66.28	67.43	3.11	10.72	12.48	63.3133	8.77	54.5433	7.21931	6.18284	2.85186	2.62827	0.223592	#N/A		#N/A	#N/A	#N/A	#N/A	#N/A		1.52645	6.02363	2.04787e-11	2.84399e-10	NC_017854.1:1405145-1407814:-	gene12416	4;GO:0004351,molecular_function glutamate decarboxylase activity;GO:0006538,biological_process glutamate catabolic process;GO:0030170,molecular_function pyridoxal phosphate binding;GO:0034599,biological_process cellular response to oxidative stress	E4.1.1.15, gadB, gadA, GAD; glutamate decarboxylase [EC:4.1.1.15]; K01580	glutamate decarboxylase [Magnaporthe oryzae 70-15]
MGG_06508	104.3	106.56	95.82	33.98	51.2	59.12	102.227	48.1	54.1267	2.12529	2.03711	1.08766	1.02652	0.0611393	#N/A		#N/A	#N/A	#N/A	#N/A	#N/A		1.97805	9.98884	0.000242464	0.00109165	NC_017854.1:1402237-1404747:-	gene12415	2;GO:0016614,molecular_function oxidoreductase activity, acting on CH-OH group of donors;GO:0050660,molecular_function flavin adenine dinucleotide binding	NA	isoamyl alcohol oxidase [Magnaporthe oryzae 70-15]
MGG_02767	98.76	58.17	96.45	25.55	33.39	33.6	84.46	30.8467	53.6133	2.73806	2.88859	1.45315	1.53037	0.0772115	#N/A		#N/A	#N/A	#N/A	#N/A	#N/A		1.28485	1.1469	0.000190891	0.000881752	NC_017854.1:1284211-1285956:+	gene12382	NA	NA	hypothetical protein MGG_02850 [Magnaporthe oryzae 70-15]
MGG_17792	71.34	46.3	43.94	0.54	0	0.68	53.86	0.406667	53.4533	132.443	85.7407	7.04922	6.42191	0.627315	#N/A		#N/A	#N/A	#N/A	#N/A	#N/A		1.04432	6.48527	6.97061e-08	6.17131e-07	NC_017854.1:966170-968283:+	gene12271	2;GO:0016021,cellular_component integral component of membrane;GO:0019706,molecular_function protein-cysteine S-palmitoyltransferase activity	NA	hypothetical protein MGG_02933 [Magnaporthe oryzae 70-15]
MGG_05826	80.45	71.67	100.85	25.15	34.17	33.52	84.3233	30.9467	53.3767	2.7248	2.40006	1.44615	1.26307	0.183078	#N/A		#N/A	#N/A	#N/A	#N/A	#N/A		1.20311	4.27335	3.15568e-09	3.39332e-08	NC_017854.1:870927-872250:+	gene12244	4;GO:0000287,molecular_function magnesium ion binding;GO:0006190,biological_process inosine salvage;GO:0009117,biological_process nucleotide metabolic process;GO:0050483,molecular_function IMP 5'-nucleotidase activity	NA	IMP-specific 5'-nucleotidase 1 [Magnaporthe oryzae 70-15]
MGG_04804	100.33	82.11	101.64	26.7	49.36	48.28	94.6933	41.4467	53.2467	2.2847	2.07809	1.19201	1.05526	0.136751	#N/A		#N/A	#N/A	#N/A	#N/A	#N/A		2.29057	4.11221	1.79391e-24	7.50334e-23	NC_017854.1:867651-869965:-	gene12242	NA	NA	hypothetical protein MGG_02956 [Magnaporthe oryzae 70-15]
MGG_15319	75.27	119.54	73.99	61.38	21.54	26.19	89.6	36.37	53.23	2.46357	2.874	1.30075	1.52306	0.222309	#N/A		#N/A	#N/A	#N/A	#N/A	#N/A		1.03333	3.63857	0.000102866	0.000498791	NC_017854.1:653259-656039:-	gene12171	NA	NA	hypothetical protein MGG_03012 [Magnaporthe oryzae 70-15]
MGG_07559	67.07	98.22	79.16	28.61	26.63	32.22	81.4833	29.1533	52.33	2.79499	2.76686	1.48284	1.46825	0.014592	#N/A		#N/A	#N/A	#N/A	#N/A	#N/A		2.95083	6.67903	1.1593e-08	1.16522e-07	NC_017854.1:574551-576407:+	gene12144	NA	NA	hypothetical protein MGG_03034 [Magnaporthe oryzae 70-15]
MGG_06057	99.57	88.56	100.13	28.11	53.85	49.35	96.0867	43.77	52.3167	2.19526	2.01763	1.13439	1.01266	0.121733	#N/A		#N/A	#N/A	#N/A	#N/A	#N/A		1.97656	-0.131998	6.96092e-05	0.000352492	NC_017854.1:560539-562356:+	gene12137	NA	NA	hypothetical protein MGG_03037 [Magnaporthe oryzae 70-15]
MGG_00649	97.56	92.41	93.72	21.97	52.63	54.61	94.5633	43.07	51.4933	2.19557	1.78073	1.1346	0.832472	0.302126	#N/A		#N/A	#N/A	#N/A	#N/A	#N/A		1.8677	8.38492	1.29791e-05	7.66908e-05	NC_017854.1:557561-560354:+	gene12136	1;GO:0043531,molecular_function ADP binding	NA	hypothetical protein MGG_03038 [Magnaporthe oryzae 70-15]
MGG_00705	103.87	91.16	73.97	20.94	47.72	47.05	89.6667	38.57	51.0967	2.32478	1.93751	1.21709	0.954206	0.262886	#N/A		#N/A	#N/A	#N/A	#N/A	#N/A		1.78376	6.70423	6.27465e-15	1.2746e-13	NC_017854.1:394931-397491:-	gene12096	1;GO:0033961,molecular_function cis-stilbene-oxide hydrolase activity	NA	epoxide hydrolase domain-containing protein [Magnaporthe oryzae 70-15]
MGG_01764	64.75	51.38	45.69	0.93	3.08	4.53	53.94	2.84667	51.0933	18.9485	16.6818	4.24401	4.0602	0.183805	#N/A		#N/A	#N/A	#N/A	#N/A	#N/A		2.36574	0.0479085	6.02413e-06	3.79374e-05	NC_017854.1:352105-353957:-	gene12079	1;GO:0005576,cellular_component extracellular region	NA	hypothetical protein MGG_03085 [Magnaporthe oryzae 70-15]
MGG_10764	58.25	63.83	46.62	5.65	6.57	5.3	56.2333	5.84	50.3933	9.629	10.3097	3.26739	3.36594	0.09855	#N/A		#N/A	#N/A	#N/A	#N/A	#N/A		1.29504	2.10194	4.99324e-05	0.000260908	NC_017854.1:328464-329914:-	gene12071	NA	NA	hypothetical protein MGG_03093 [Magnaporthe oryzae 70-15]
MGG_03585	78.19	70.41	71.74	28.42	21.43	20.57	73.4467	23.4733	49.9733	3.12894	3.34764	1.64567	1.74315	0.0974716	#N/A		#N/A	#N/A	#N/A	#N/A	#N/A		1.30135	6.35539	1.21778e-08	1.21939e-07	NC_017851.1:2925004-2928991:-	gene8281	1;GO:0008168,molecular_function methyltransferase activity	NA	leucine carboxyl methyltransferase 2 [Magnaporthe oryzae 70-15]
MGG_08589	57.88	54.26	44.49	1.67	3.27	3.66	52.21	2.86667	49.3433	18.2128	16.5933	4.18688	4.05253	0.134354	#N/A		#N/A	#N/A	#N/A	#N/A	#N/A		1.08034	7.90977	5.69713e-06	3.61783e-05	NC_017851.1:2921618-2923953:-	gene8280	NA	NA	hypothetical protein MGG_03141 [Magnaporthe oryzae 70-15]
MGG_02105	63.36	85.63	67.12	18.19	26.35	23.55	72.0367	22.6967	49.34	3.17389	2.85011	1.66625	1.51102	0.155235	#N/A		#N/A	#N/A	#N/A	#N/A	#N/A		1.27043	9.65797	8.69675e-07	6.36324e-06	NC_017851.1:2699770-2702594:+	gene8203	2;GO:0016021,cellular_component integral component of membrane;GO:0055085,biological_process transmembrane transport	NA	polyamine transporter 2 [Magnaporthe oryzae 70-15]
MGG_15114	63.66	29.16	56.81	0	0.82	0.94	49.8767	0.586667	49.29	85.017	69.2805	6.40968	6.11438	0.295303	#N/A		#N/A	#N/A	#N/A	#N/A	#N/A		1.04082	8.49046	2.81268e-06	1.87583e-05	NC_017851.1:2686770-2689647:-	gene8198	4;GO:0005886,cellular_component plasma membrane;GO:0016021,cellular_component integral component of membrane;GO:0016740,molecular_function transferase activity;GO:0031225,cellular_component anchored component of membrane	NA	glycolipid-anchored surface protein 5 [Magnaporthe oryzae 70-15]
MGG_10273	59.13	64.3	68.66	16.01	14.8	14.3	64.03	15.0367	48.9933	4.25826	4.34459	2.09026	2.11922	0.0289583	#N/A		#N/A	#N/A	#N/A	#N/A	#N/A		2.43306	8.69637	5.83455e-07	4.38375e-06	NC_017851.1:2413291-2416452:+	gene8107	NA	NA	hypothetical protein MGG_03279 [Magnaporthe oryzae 70-15]
MGG_10463	60.26	43.39	66.5	4.27	9.05	9.96	56.7167	7.76	48.9567	7.30885	6.65856	2.86964	2.73521	0.134433	#N/A		#N/A	#N/A	#N/A	#N/A	#N/A		2.38624	6.9677	7.07757e-09	7.37178e-08	NC_017851.1:2244868-2246989:-	gene8052	1;GO:0016021,cellular_component integral component of membrane	NA	hypothetical protein MGG_03327 [Magnaporthe oryzae 70-15]
MGG_20005	65.8	57.27	44.77	5.75	9.95	6.47	55.9467	7.39	48.5567	7.57059	8.85162	2.92041	3.14594	0.225536	#N/A		#N/A	#N/A	#N/A	#N/A	#N/A		1.04675	5.49695	7.88535e-05	0.000395907	NC_017851.1:2186070-2189369:+	gene8027	3;GO:0005315,molecular_function inorganic phosphate transmembrane transporter activity;GO:0006817,biological_process phosphate ion transport;GO:0016021,cellular_component integral component of membrane	NA	phosphate-repressible phosphate permease [Magnaporthe oryzae 70-15]
MGG_12469	74.61	61.75	55.81	6.09	19.54	20.99	64.0567	15.54	48.5167	4.12205	3.16018	2.04336	1.66001	0.383354	#N/A		#N/A	#N/A	#N/A	#N/A	#N/A		4.20345	0.911973	1.75088e-16	4.06345e-15	NC_017851.1:2130118-2131926:-	gene8005	1;GO:0016021,cellular_component integral component of membrane	NA	hypothetical protein MGG_03363 [Magnaporthe oryzae 70-15]
MGG_14632	42.27	59.08	47.08	0.16	1.26	1.53	49.4767	0.983333	48.4933	50.3153	37.3651	5.65292	5.22362	0.429305	#N/A		#N/A	#N/A	#N/A	#N/A	#N/A		6.62124	6.17026	2.3543e-88	1.4713e-85	NC_017851.1:2129216-2130057:+	gene8004	NA	NA	hypothetical protein MGG_03364 [Magnaporthe oryzae 70-15]
MGG_10736	66.9	47.39	59.85	3.44	12.67	13.18	58.0467	9.76333	48.2833	5.94537	4.72376	2.57177	2.23993	0.331833	#N/A		#N/A	#N/A	#N/A	#N/A	#N/A		3.05068	1.09584	9.58623e-14	1.70593e-12	NC_017851.1:2126757-2127261:+	gene8002	NA	NA	hypothetical protein MGG_03365 [Magnaporthe oryzae 70-15]
MGG_09150	49.63	56.32	47.87	3.94	2.8	3.11	51.2733	3.28333	47.99	15.6162	15.9582	3.96498	3.99623	0.0312504	#N/A		#N/A	#N/A	#N/A	#N/A	#N/A		3.01121	3.10257	2.41245e-22	8.77736e-21	NC_017851.1:2086071-2088240:+	gene7985	1;GO:0016021,cellular_component integral component of membrane	NA	hypothetical protein MGG_03379 [Magnaporthe oryzae 70-15]
MGG_09648	49.69	48.57	47.45	1.02	0.28	0.95	48.57	0.75	47.82	64.76	51.1263	6.01703	5.67599	0.341037	#N/A		#N/A	#N/A	#N/A	#N/A	#N/A		2.04801	-0.190699	0.000184517	0.000854912	NC_017851.1:2081793-2082594:-	gene7983	NA	NA	hypothetical protein MGG_03381 [Magnaporthe oryzae 70-15]
MGG_08676	66.97	70.44	65	21.06	19.17	19.32	67.47	19.85	47.62	3.39899	3.46636	1.76511	1.79342	0.0283127	#N/A		#N/A	#N/A	#N/A	#N/A	#N/A		2.36964	2.40485	2.57281e-17	6.52353e-16	NC_017851.1:2040718-2043277:-	gene7968	NA	NA	hypothetical protein MGG_03393 [Magnaporthe oryzae 70-15]
MGG_07227	89.79	56.92	90.54	13.77	40.46	42.31	79.0833	32.18	46.9033	2.45753	2.21923	1.29721	1.15006	0.147151	#N/A		#N/A	#N/A	#N/A	#N/A	#N/A		2.1587	1.12363	7.84248e-08	6.83499e-07	NC_017851.1:2038901-2040685:+	gene7967	NA	NA	hypothetical protein MGG_03394 [Magnaporthe oryzae 70-15]
MGG_10961	55.95	28.07	53.86	0.1	0.5	0.59	45.96	0.396667	45.5633	115.866	107.72	6.85631	6.75114	0.105165	#N/A		#N/A	#N/A	#N/A	#N/A	#N/A		3.13127	6.80024	1.68633e-06	1.17402e-05	NC_017851.1:2037325-2038229:+	gene7966	1;GO:0016021,cellular_component integral component of membrane	NA	hypothetical protein MGG_03395 [Magnaporthe oryzae 70-15]
MGG_09381	49.17	45.96	44.17	0.25	1.33	1.06	46.4333	0.88	45.5533	52.7652	43.3585	5.72151	5.43824	0.283271	#N/A		#N/A	#N/A	#N/A	#N/A	#N/A		2.86827	6.75107	1.3337e-14	2.61425e-13	NC_017851.1:2033915-2036901:+	gene7965	NA	NA	hypothetical protein MGG_03396 [Magnaporthe oryzae 70-15]
MGG_17822	28.31	55.71	56.06	2.31	1.55	1.3	46.6933	1.72	44.9733	27.1473	35.9419	4.76274	5.1676	0.40486	#N/A		#N/A	#N/A	#N/A	#N/A	#N/A		3.21147	6.74998	2.63469e-21	8.94279e-20	NC_017851.1:1960285-1962607:-	gene7948	2;GO:0016021,cellular_component integral component of membrane;GO:0055085,biological_process transmembrane transport	NA	riboflavin transporter MCH5 [Magnaporthe oryzae 70-15]
MGG_09701	83.29	63.59	91.16	14.44	40.95	48.31	79.3467	34.5667	44.78	2.29547	2.03394	1.19879	1.02428	0.174508	#N/A		#N/A	#N/A	#N/A	#N/A	#N/A		2.14792	2.57002	2.97272e-13	5.0857e-12	NC_017851.1:1947198-1948565:-	gene7941	NA	NA	short chain dehydrogenase/reductase family protein [Magnaporthe oryzae 70-15]
MGG_10107	82.83	84.63	64.48	27.54	33.04	37.35	77.3133	32.6433	44.67	2.36843	2.50696	1.24393	1.32594	0.0820108	#N/A		#N/A	#N/A	#N/A	#N/A	#N/A		1.84014	1.88091	7.87456e-09	8.15393e-08	NC_017851.1:1687754-1688810:+	gene7841	NA	NA	hypothetical protein MGG_03495 [Magnaporthe oryzae 70-15]
MGG_00400	56.77	73.11	66.24	19.22	23.22	20.29	65.3733	20.91	44.4633	3.12641	3.26466	1.64451	1.70693	0.0624246	#N/A		#N/A	#N/A	#N/A	#N/A	#N/A		1.0568	7.32636	1.39064e-06	9.84289e-06	NC_017851.1:1654333-1657369:+	gene7825	4;GO:0005576,cellular_component extracellular region;GO:0008422,molecular_function beta-glucosidase activity;GO:0030245,biological_process cellulose catabolic process;GO:0102483,molecular_function scopolin beta-glucosidase activity	NA	Cel3e [Magnaporthe oryzae 70-15]
MGG_13126	57.42	58.78	50.54	9.98	10.82	12.72	55.58	11.1733	44.4067	4.97434	5.30684	2.31451	2.40785	0.0933466	#N/A		#N/A	#N/A	#N/A	#N/A	#N/A		1.11843	3.49817	1.06416e-06	7.7119e-06	NC_017851.1:1635765-1638450:+	gene7820	3;GO:0004843,molecular_function thiol-dependent ubiquitin-specific protease activity;GO:0005622,cellular_component intracellular;GO:0006511,biological_process ubiquitin-dependent protein catabolic process	NA	ubiquitin carboxyl-terminal hydrolase [Magnaporthe oryzae 70-15]
MGG_08115	49.93	54.18	53.3	5.87	9.74	8.82	52.47	8.14333	44.3267	6.44331	6.04308	2.6878	2.59528	0.0925165	#N/A		#N/A	#N/A	#N/A	#N/A	#N/A		1.62018	5.85309	7.51023e-14	1.35235e-12	NC_017851.1:1377516-1378896:-	gene7736	NA	NA	hypothetical protein MGG_03585 [Magnaporthe oryzae 70-15]
MGG_10402	53.75	39.5	46.47	0.47	3.33	4.4	46.5733	2.73333	43.84	17.039	13.955	4.09077	3.80271	0.288065	#N/A		#N/A	#N/A	#N/A	#N/A	#N/A		1.98254	4.91571	4.16036e-17	1.02551e-15	NC_017851.1:1364144-1366543:-	gene7733	NA	NA	hypothetical protein MGG_03588 [Magnaporthe oryzae 70-15]
MGG_08360	78.14	70.47	51.85	39.81	14.92	15.11	66.82	23.28	43.54	2.87027	4.6638	1.52119	2.22151	0.700317	#N/A		#N/A	#N/A	#N/A	#N/A	#N/A		1.36132	3.35779	1.34652e-07	1.12641e-06	NC_017851.1:1219440-1220665:-	gene7680	3;GO:0000981,molecular_function DNA-binding transcription factor activity, RNA polymerase II-specific;GO:0005634,cellular_component nucleus;GO:0008270,molecular_function zinc ion binding	NA	C6 zinc finger domain-containing protein [Magnaporthe oryzae 70-15]
MGG_08276	75.45	69.99	85.46	31.88	36.8	32.17	76.9667	33.6167	43.35	2.28954	2.34535	1.19506	1.2298	0.0347479	#N/A		#N/A	#N/A	#N/A	#N/A	#N/A		1.30971	3.02851	4.14158e-07	3.19536e-06	NC_017851.1:1218631-1219337:-	gene7679	NA	NA	hypothetical protein MGG_03624 [Magnaporthe oryzae 70-15]
MGG_03817	48.19	47.31	49.23	2.81	6.2	6.23	48.2433	5.08	43.1633	9.49672	7.77258	3.24743	2.95839	0.289036	#N/A		#N/A	#N/A	#N/A	#N/A	#N/A		1.6796	6.23851	1.69328e-16	3.94504e-15	NC_017851.1:1201148-1206041:-	gene7674	NA	NA	hypothetical protein MGG_03629 [Magnaporthe oryzae 70-15]
MGG_14575	79.98	60.03	73.73	24.5	29.78	30.43	71.2467	28.2367	43.01	2.5232	2.47582	1.33525	1.30791	0.0273447	#N/A		#N/A	#N/A	#N/A	#N/A	#N/A		1.14557	8.61034	9.04251e-05	0.000446826	NC_017851.1:1053287-1055081:-	gene7621	NA	NA	hypothetical protein MGG_03675 [Magnaporthe oryzae 70-15]
MGG_04850	67.58	91.77	73.83	34.87	34.42	35.65	77.7267	34.98	42.7467	2.22203	2.11729	1.15188	1.08222	0.0696586	#N/A		#N/A	#N/A	#N/A	#N/A	#N/A		3.616	6.70974	5.30679e-60	1.12759e-57	NC_017851.1:1023755-1024784:-	gene7609	NA	NA	hypothetical protein MGG_03685 [Magnaporthe oryzae 70-15]
MGG_08647	68.69	38.22	51.16	0.41	12.95	16.9	52.69	10.0867	42.6033	5.22373	3.95058	2.38508	1.98206	0.403016	#N/A		#N/A	#N/A	#N/A	#N/A	#N/A		1.32782	5.15368	5.65425e-10	6.71182e-09	NC_017851.1:1006259-1007893:-	gene7602	3;GO:0008233,molecular_function peptidase activity;GO:0016740,molecular_function transferase activity;GO:0046872,molecular_function metal ion binding	NA	glutaminyl-peptide cyclotransferase [Magnaporthe oryzae 70-15]
MGG_03508	73.23	86.62	81.62	36.01	43.75	35.41	80.49	38.39	42.1	2.09664	2.26659	1.06808	1.18053	0.112446	#N/A		#N/A	#N/A	#N/A	#N/A	#N/A		1.14699	4.7113	0.000154393	0.000727715	NC_017851.1:948916-951842:-	gene7585	NA	NA	hypothetical protein MGG_03709 [Magnaporthe oryzae 70-15]
MGG_01293	70.45	61.94	65.29	23.28	24.52	23.58	65.8933	23.7933	42.1	2.7694	2.76887	1.46958	1.4693	0.000276786	#N/A		#N/A	#N/A	#N/A	#N/A	#N/A		2.55583	7.58411	2.02667e-17	5.1758e-16	NC_017851.1:942220-944373:-	gene7583	3;GO:0000981,molecular_function DNA-binding transcription factor activity, RNA polymerase II-specific;GO:0005634,cellular_component nucleus;GO:0008270,molecular_function zinc ion binding	NA	hypothetical protein MGG_03711 [Magnaporthe oryzae 70-15]
MGG_06751	81.02	75.8	72.13	27.7	39.34	36.03	76.3167	34.3567	41.96	2.22131	2.1038	1.15141	1.073	0.0784089	#N/A		#N/A	#N/A	#N/A	#N/A	#N/A		1.59009	2.08807	0.000507136	0.00211287	NC_017853.1:3167803-3169672:-	gene11617	1;GO:0005576,cellular_component extracellular region	NA	hypothetical protein MGG_03755 [Magnaporthe oryzae 70-15]
MGG_07685	53.77	47.08	72.82	11.54	20.01	16.34	57.89	15.9633	41.9267	3.62644	3.2907	1.85855	1.71839	0.140159	#N/A		#N/A	#N/A	#N/A	#N/A	#N/A		1.28416	3.8309	1.22226e-08	1.22272e-07	NC_017853.1:3134203-3136753:+	gene11605	1;GO:0016021,cellular_component integral component of membrane	DHCR7; 7-dehydrocholesterol reductase [EC:1.3.1.21]; K00213	7-dehydrocholesterol reductase [Magnaporthe oryzae 70-15]
MGG_10088	69.95	59.66	67.96	9.64	29.46	34.67	65.8567	24.59	41.2667	2.67819	2.30686	1.42126	1.20593	0.215329	#N/A		#N/A	#N/A	#N/A	#N/A	#N/A		2.27293	3.49472	2.91214e-14	5.48555e-13	NC_017853.1:3122411-3124199:+	gene11601	1;GO:0016021,cellular_component integral component of membrane	NA	hypothetical protein MGG_03769 [Magnaporthe oryzae 70-15]
MGG_02139	55.13	29.76	38.17	0	0.21	0	41.02	0.07	40.95	586	#DIV/0!	9.19476	#DIV/0!	#DIV/0!	#N/A		#N/A	#N/A	#N/A	#N/A	#N/A		1.92887	1.09599	3.33978e-08	3.10699e-07	NC_017853.1:3108302-3109682:+	gene11597	3;GO:0008199,molecular_function ferric iron binding;GO:0009712,biological_process catechol-containing compound metabolic process;GO:0018576,molecular_function catechol 1,2-dioxygenase activity	NA	hydroxyquinol 1,2-dioxygenase [Magnaporthe oryzae 70-15]
MGG_16422	52.45	76.09	59.4	24.84	22.12	18.98	62.6467	21.98	40.6667	2.85017	2.68535	1.51105	1.42511	0.0859348	#N/A		#N/A	#N/A	#N/A	#N/A	#N/A		2.10818	4.17638	0.000292983	0.00129478	NC_017853.1:2986064-2987705:+	gene11570	1;GO:0016021,cellular_component integral component of membrane	NA	hypothetical protein MGG_03807 [Magnaporthe oryzae 70-15]
MGG_05967	83.82	64.77	76.81	11.42	44.92	47.7	75.1333	34.68	40.4533	2.16647	1.70993	1.11535	0.773936	0.341413	#N/A		#N/A	#N/A	#N/A	#N/A	#N/A		3.24489	5.56493	3.80193e-35	2.8246e-33	NC_017853.1:2947965-2949909:+	gene11557	1;GO:0008237,molecular_function metallopeptidase activity	NA	metalloprotease 1 [Magnaporthe oryzae 70-15]
MGG_08349	47.8	26.54	50.47	0.59	1.46	1.61	41.6033	1.22	40.3833	34.1011	32.7397	5.09175	5.03297	0.0587757	#N/A		#N/A	#N/A	#N/A	#N/A	#N/A		1.10284	3.63675	0.0024162	0.0083262	NC_017853.1:2922900-2924618:+	gene11551	NA	NA	peptidase family T4 [Magnaporthe oryzae 70-15]
MGG_05331	74.34	78.95	82.87	27.81	41.13	47.13	78.72	38.69	40.03	2.03463	1.91952	1.02477	0.940748	0.0840213	#N/A		#N/A	#N/A	#N/A	#N/A	#N/A		2.81781	1.44735	2.92157e-15	6.15848e-14	NC_017853.1:2910844-2912415:+	gene11546	NA	NA	hypothetical protein MGG_03826 [Magnaporthe oryzae 70-15]
MGG_10846	54.54	33.77	45.05	4.91	4.72	4.19	44.4533	4.60667	39.8467	9.64978	9.54449	3.2705	3.25467	0.0158281	#N/A		#N/A	#N/A	#N/A	#N/A	#N/A		1.05359	3.64507	1.21752e-06	8.73985e-06	NC_017853.1:2793212-2794037:-	gene11508	NA	NA	hypothetical protein MGG_03863 [Magnaporthe oryzae 70-15]
MGG_06312	82.22	59.88	82.96	18.63	45.15	42.57	75.02	35.45	39.57	2.11622	1.93141	1.08149	0.949652	0.131837	#N/A		#N/A	#N/A	#N/A	#N/A	#N/A		2.49027	6.6603	1.42096e-15	3.0746e-14	NC_017853.1:2787599-2791459:+	gene11506	1;GO:0016021,cellular_component integral component of membrane	NA	hypothetical protein MGG_03864 [Magnaporthe oryzae 70-15]
MGG_05085	79.57	73.93	77.23	33.92	39.99	38.49	76.91	37.4667	39.4433	2.05276	2.0065	1.03756	1.00468	0.0328859	#N/A		#N/A	#N/A	#N/A	#N/A	#N/A		2.08031	4.79587	3.26179e-08	3.0451e-07	NC_017853.1:2608432-2609008:-	gene11438	NA	NA	hypothetical protein MGG_03913 [Magnaporthe oryzae 70-15]
MGG_17927	50.8	34.97	58.31	5.18	11.28	10.03	48.0267	8.83	39.1967	5.43903	5.06481	2.44335	2.34051	0.102843	#N/A		#N/A	#N/A	#N/A	#N/A	#N/A		1.95839	8.94614	4.18584e-06	2.72323e-05	NC_017853.1:2601920-2604171:-	gene11436	NA	NA	hypothetical protein, variant [Magnaporthe oryzae 70-15]
MGG_02793	60.4	55.17	56.15	7.15	23.34	25.24	57.24	18.5767	38.6633	3.08128	2.40574	1.62353	1.26648	0.357051	#N/A		#N/A	#N/A	#N/A	#N/A	#N/A		1.4807	4.75092	1.23439e-11	1.75089e-10	NC_017853.1:2599352-2600273:-	gene11434	1;GO:0016021,cellular_component integral component of membrane	NA	hypothetical protein MGG_03916 [Magnaporthe oryzae 70-15]
MGG_03864	40.82	56.77	43.62	4.12	9.62	11.58	47.07	8.44	38.63	5.57701	4.5343	2.47949	2.18088	0.298612	#N/A		#N/A	#N/A	#N/A	#N/A	#N/A		2.10608	5.42489	7.73219e-12	1.12376e-10	NC_017853.1:2413404-2417181:-	gene11381	1;GO:0016021,cellular_component integral component of membrane	NA	hypothetical protein MGG_03963 [Magnaporthe oryzae 70-15]
MGG_05279	61.19	70.83	64.4	28.32	25.22	27.18	65.4733	26.9067	38.5667	2.43335	2.36939	1.28294	1.24452	0.0384285	#N/A		#N/A	#N/A	#N/A	#N/A	#N/A		1.47132	3.546	9.83222e-05	0.000479603	NC_017853.1:2346544-2349474:-	gene11359	1;GO:0003676,molecular_function nucleic acid binding	NA	hypothetical protein MGG_03977 [Magnaporthe oryzae 70-15]
MGG_10170	69.67	66.03	66.1	26.99	29.11	30.32	67.2667	28.8067	38.46	2.33511	2.2707	1.22349	1.18314	0.0403536	#N/A		#N/A	#N/A	#N/A	#N/A	#N/A		2.19905	3.28514	6.81809e-06	4.24343e-05	NC_017853.1:2319736-2321794:-	gene11348	NA	NA	hypothetical protein MGG_03988 [Magnaporthe oryzae 70-15]
MGG_01243	75.01	52.86	55.95	11.09	27.6	31.09	61.2733	23.26	38.0133	2.63428	2.02717	1.39741	1.01947	0.377938	#N/A		#N/A	#N/A	#N/A	#N/A	#N/A		1.25366	6.99775	1.09975e-09	1.25902e-08	NC_017853.1:2206079-2207332:+	gene11311	NA	NA	hypothetical protein MGG_04022 [Magnaporthe oryzae 70-15]
MGG_15992	65.16	64.2	63.46	27.04	25.11	26.74	64.2733	26.2967	37.9767	2.44416	2.4009	1.28934	1.26357	0.0257665	#N/A		#N/A	#N/A	#N/A	#N/A	#N/A		2.16288	2.42565	2.08069e-10	2.57637e-09	NC_017853.1:1968198-1969437:+	gene11220	NA	NA	hypothetical protein MGG_04098 [Magnaporthe oryzae 70-15]
MGG_15280	73.13	62.77	67.7	19.85	34.47	35.94	67.8667	30.0867	37.78	2.25571	1.96403	1.17358	0.973815	0.199764	#N/A		#N/A	#N/A	#N/A	#N/A	#N/A		2.12196	1.6331	1.35734e-10	1.72081e-09	NC_017853.1:1878117-1879946:+	gene11192	NA	NA	hypothetical protein MGG_04122 [Magnaporthe oryzae 70-15]
MGG_17223	46.45	35.94	38.15	2.56	2.35	2.51	40.18	2.47333	37.7067	16.2453	15.1992	4.02195	3.92592	0.0960252	#N/A		#N/A	#N/A	#N/A	#N/A	#N/A		1.83649	3.67784	4.04533e-14	7.50046e-13	NC_017853.1:1715884-1717785:+	gene11136	NA	NA	hypothetical protein MGG_04173 [Magnaporthe oryzae 70-15]
MGG_01356	50.82	66.52	53.05	15.91	20.06	21.75	56.7967	19.24	37.5567	2.95201	2.64457	1.5617	1.40303	0.158666	#N/A		#N/A	#N/A	#N/A	#N/A	#N/A		1.53038	4.15005	1.0643e-05	6.38098e-05	NC_017853.1:1635454-1637705:-	gene11112	1;GO:0016788,molecular_function hydrolase activity, acting on ester bonds	NA	acetyl esterase [Magnaporthe oryzae 70-15]
MGG_10049	86.33	70.54	58.2	27.65	35.12	40.45	71.69	34.4067	37.2833	2.08361	2.00854	1.05908	1.00615	0.052935	#N/A		#N/A	#N/A	#N/A	#N/A	#N/A		1.74723	1.04805	3.14362e-06	2.08086e-05	NC_017853.1:1578056-1579059:+	gene11095	NA	NA	hypothetical protein MGG_04208 [Magnaporthe oryzae 70-15]
MGG_15786	33.43	33.43	47.89	0.48	0.46	2.68	38.25	1.20667	37.0433	31.6989	69.6458	4.98636	6.12197	1.1356	#N/A		#N/A	#N/A	#N/A	#N/A	#N/A		2.17357	3.49594	2.02759e-20	6.50787e-19	NC_017853.1:1570844-1573818:-	gene11094	1;GO:0016021,cellular_component integral component of membrane	NA	hypothetical protein MGG_04209 [Magnaporthe oryzae 70-15]
MGG_02110	63.29	54.71	38.14	6.2	17.44	21.49	52.0467	15.0433	37.0033	3.45978	3.13704	1.79068	1.6494	0.141277	#N/A		#N/A	#N/A	#N/A	#N/A	#N/A		1.1742	3.91132	2.57433e-06	1.73099e-05	NC_017853.1:1548066-1549130:-	gene11090	NA	NA	hypothetical protein MGG_04211 [Magnaporthe oryzae 70-15]
MGG_00756	67.63	65.69	68.47	17.24	36.32	40.19	67.2633	31.25	36.0133	2.15243	1.86206	1.10596	0.896899	0.209065	#N/A		#N/A	#N/A	#N/A	#N/A	#N/A		2.98755	6.04036	6.23393e-41	6.30755e-39	NC_017853.1:1537190-1540458:+	gene11087	5;GO:0000981,molecular_function DNA-binding transcription factor activity, RNA polymerase II-specific;GO:0003677,molecular_function DNA binding;GO:0005634,cellular_component nucleus;GO:0006351,biological_process transcription, DNA-templated;GO:0008270,molecular_function zinc ion binding	NA	hypothetical protein MGG_04213 [Magnaporthe oryzae 70-15]
MGG_20150	44.51	67.49	67.7	17.25	26.54	28.04	59.9	23.9433	35.9567	2.50174	2.54295	1.32293	1.34651	0.0235734	#N/A		#N/A	#N/A	#N/A	#N/A	#N/A		1.01753	8.1769	2.69886e-05	0.000149846	NC_017853.1:1462745-1464563:-	gene11061	2;GO:0008152,biological_process metabolic process;GO:0016787,molecular_function hydrolase activity	NA	hypothetical protein MGG_04237 [Magnaporthe oryzae 70-15]
MGG_16421	45.73	57.94	58.89	14.51	21.34	20.01	54.1867	18.62	35.5667	2.91013	2.89555	1.54108	1.53384	0.00724631	#N/A		#N/A	#N/A	#N/A	#N/A	#N/A		1.46339	5.12652	8.24311e-09	8.51067e-08	NC_017853.1:1410843-1413376:-	gene11043	3;GO:0005315,molecular_function inorganic phosphate transmembrane transporter activity;GO:0006817,biological_process phosphate ion transport;GO:0016021,cellular_component integral component of membrane	NA	sodium/phosphate symporter [Magnaporthe oryzae 70-15]
MGG_09138	61.54	34.41	57.75	17.01	12.2	18.25	51.2333	15.82	35.4133	3.23852	3.39506	1.69533	1.76344	0.0681046	#N/A		#N/A	#N/A	#N/A	#N/A	#N/A		1.48302	2.91584	8.88413e-09	9.11052e-08	NC_017853.1:1405529-1407471:-	gene11041	2;GO:0004181,molecular_function metallocarboxypeptidase activity;GO:0008270,molecular_function zinc ion binding	NA	hypothetical protein MGG_04253 [Magnaporthe oryzae 70-15]
MGG_16664	50.51	46.49	59.87	5.61	18.77	26.72	52.29	17.0333	35.2567	3.06986	2.691	1.61817	1.42814	0.190034	#N/A		#N/A	#N/A	#N/A	#N/A	#N/A		2.61316	1.39029	1.08107e-12	1.71422e-11	NC_017853.1:1376165-1376776:+	gene11032	NA	NA	hypothetical protein MGG_04263 [Magnaporthe oryzae 70-15]
MGG_06584	47.25	44.91	53.25	5.87	17.65	16.45	48.47	13.3233	35.1467	3.63798	2.87234	1.86314	1.52223	0.34091	#N/A		#N/A	#N/A	#N/A	#N/A	#N/A		1.63606	2.12885	4.58043e-06	2.95641e-05	NC_017853.1:1258422-1259549:-	gene10996	NA	NA	hypothetical protein MGG_04296 [Magnaporthe oryzae 70-15]
MGG_08455	30.28	43.26	34.39	0.56	1.08	0.93	35.9767	0.856667	35.12	41.9961	36.9785	5.39218	5.20861	0.183569	#N/A		#N/A	#N/A	#N/A	#N/A	#N/A		1.45087	4.23071	3.92312e-09	4.17209e-08	NC_017853.1:1182481-1183970:-	gene10967	1;GO:0016491,molecular_function oxidoreductase activity	NA	hypothetical protein MGG_04323 [Magnaporthe oryzae 70-15]
MGG_08252	37.81	35.36	41.71	3.59	3.34	3.71	38.2933	3.54667	34.7467	10.797	10.532	3.43256	3.39671	0.0358455	#N/A		#N/A	#N/A	#N/A	#N/A	#N/A		1.53613	4.64064	1.19687e-11	1.70137e-10	NC_017853.1:1141861-1144003:-	gene10955	2;GO:0016491,molecular_function oxidoreductase activity;GO:0071949,molecular_function FAD binding	NA	FAD binding domain-containing protein [Magnaporthe oryzae 70-15]
MGG_06023	51.57	47.24	39.05	5.4	13.75	14.69	45.9533	11.28	34.6733	4.07388	3.43564	2.0264	1.78058	0.245825	#N/A		#N/A	#N/A	#N/A	#N/A	#N/A		1.27064	9.12846	7.38277e-09	7.65963e-08	NC_017853.1:1109230-1111439:-	gene10948	1;GO:0016021,cellular_component integral component of membrane	NA	hypothetical protein MGG_04339 [Magnaporthe oryzae 70-15]
MGG_02654	42.91	36.28	42.92	0.61	9.06	9.22	40.7033	6.29667	34.4067	6.46427	4.7362	2.69249	2.24373	0.448756	#N/A		#N/A	#N/A	#N/A	#N/A	#N/A		1.02118	2.0982	0.00026786	0.00119219	NC_017853.1:1105123-1106325:+	gene10946	NA	NA	hypothetical protein MGG_04341 [Magnaporthe oryzae 70-15]
MGG_06539	31.01	42.05	39.58	1.79	4.3	3.51	37.5467	3.2	34.3467	11.7333	11.2764	3.55254	3.49523	0.0573123	#N/A		#N/A	#N/A	#N/A	#N/A	#N/A		2.6567	-0.00952012	1.80055e-06	1.24538e-05	NC_017853.1:1087216-1089491:-	gene10941	4;GO:0004497,molecular_function monooxygenase activity;GO:0005506,molecular_function iron ion binding;GO:0016705,molecular_function oxidoreductase activity, acting on paired donors, with incorporation or reduction of molecular oxygen;GO:0020037,molecular_function heme binding	NA	cytochrome P450 17A1 [Magnaporthe oryzae 70-15]
MGG_08024	61.21	61.72	70.73	31.36	29.63	30.66	64.5533	30.55	34.0033	2.11304	2.01305	1.07932	1.00938	0.0699388	#N/A		#N/A	#N/A	#N/A	#N/A	#N/A		3.27728	3.88972	1.23211e-40	1.21203e-38	NC_017853.1:1085116-1086736:+	gene10940	2;GO:0006694,biological_process steroid biosynthetic process;GO:0008168,molecular_function methyltransferase activity	NA	sterol 24-C-methyltransferase [Magnaporthe oryzae 70-15]
MGG_04213	42.05	36.36	37.99	3.51	5.22	5.84	38.8	4.85667	33.9433	7.98902	7.27778	2.99802	2.8635	0.13452	#N/A		#N/A	#N/A	#N/A	#N/A	#N/A		1.05315	1.42546	0.000841695	0.00328394	NC_017850.1:602584-603090:-	gene2716	NA	NA	hypothetical protein MGG_04354 [Magnaporthe oryzae 70-15]
MGG_07686	47.12	39.79	53.81	11.93	14.2	14.91	46.9067	13.68	33.2267	3.42885	3.31831	1.77772	1.73045	0.0472761	#N/A		#N/A	#N/A	#N/A	#N/A	#N/A		2.40783	-0.188963	1.61258e-05	9.372e-05	NC_017850.1:702708-703219:+	gene2751	NA	NA	hypothetical protein MGG_04384 [Magnaporthe oryzae 70-15]
MGG_14110	39.18	44.19	37.95	6.71	7.11	8.13	40.44	7.31667	33.1233	5.52711	5.51055	2.46652	2.4622	0.00432863	#N/A		#N/A	#N/A	#N/A	#N/A	#N/A		3.36826	6.38347	1.76544e-41	1.82098e-39	NC_017844.1:7503844-7505783:+	gene2367	5;GO:0005506,molecular_function iron ion binding;GO:0008168,molecular_function methyltransferase activity;GO:0016021,cellular_component integral component of membrane;GO:0016705,molecular_function oxidoreductase activity, acting on paired donors, with incorporation or reduction of molecular oxygen;GO:0020037,molecular_function heme binding	NA	pisatin demethylase [Magnaporthe oryzae 70-15]
MGG_01903	50.58	47.24	51.02	6.44	21.16	24.1	49.6133	17.2333	32.38	2.87892	2.39036	1.52553	1.25723	0.268299	#N/A		#N/A	#N/A	#N/A	#N/A	#N/A		1.34618	4.34409	2.3098e-08	2.19297e-07	NC_017850.1:797672-799217:-	gene2781	2;GO:0000811,cellular_component GINS complex;GO:0006260,biological_process DNA replication	NA	DNA replication complex GINS protein PSF1 [Magnaporthe oryzae 70-15]
MGG_11529	68.04	60.26	59.2	24.31	34.39	33.9	62.5	30.8667	31.6333	2.02484	1.77758	1.01781	0.829915	0.187891	#N/A		#N/A	#N/A	#N/A	#N/A	#N/A		1.51729	6.97651	5.2598e-13	8.67704e-12	NC_017850.1:829517-831767:+	gene2793	3;GO:0005524,molecular_function ATP binding;GO:0046177,biological_process D-gluconate catabolic process;GO:0046316,molecular_function gluconokinase activity	E2.7.1.12, gntK, idnK; gluconokinase [EC:2.7.1.12]; K00851	thermosensitive gluconokinase [Magnaporthe oryzae 70-15]
MGG_07153	57.51	55.36	55	10.62	27.61	34.76	55.9567	24.33	31.6267	2.2999	2.00507	1.20157	1.00365	0.197921	#N/A		#N/A	#N/A	#N/A	#N/A	#N/A		1.85633	6.12214	1.28654e-07	1.08135e-06	NC_017850.1:832780-834050:-	gene2794	1;GO:0016021,cellular_component integral component of membrane	NA	hypothetical protein MGG_04447 [Magnaporthe oryzae 70-15]
MGG_06036	40.98	36.73	34.33	1.42	6.94	8.96	37.3467	5.77333	31.5733	6.46882	5.29251	2.6935	2.40395	0.289552	#N/A		#N/A	#N/A	#N/A	#N/A	#N/A		1.20296	5.6918	1.12694e-09	1.286e-08	NC_017844.1:7397689-7401628:-	gene2332	3;GO:0005634,cellular_component nucleus;GO:0030488,biological_process tRNA methylation;GO:0036265,biological_process RNA (guanine-N7)-methylation	NA	hypothetical protein MGG_04468 [Magnaporthe oryzae 70-15]
MGG_11643	59.49	44.68	60.3	12.18	26.8	30.89	54.8233	23.29	31.5333	2.35394	2.21978	1.23508	1.15041	0.0846652	#N/A		#N/A	#N/A	#N/A	#N/A	#N/A		2.62216	2.16146	4.3985e-13	7.34743e-12	NC_017844.1:7225569-7227732:-	gene2267	1;GO:0016021,cellular_component integral component of membrane	NA	hypothetical protein MGG_04554 [Magnaporthe oryzae 70-15]
MGG_16868	53.47	50.83	47.46	8.12	25.63	23.49	50.5867	19.08	31.5067	2.65129	2.1639	1.4067	1.11363	0.293062	#N/A		#N/A	#N/A	#N/A	#N/A	#N/A		1.46252	2.28152	9.04818e-06	5.50561e-05	NC_017844.1:7130475-7131483:+	gene2234	NA	NA	hypothetical protein, variant [Magnaporthe oryzae 70-15]
MGG_15803	50.16	40.42	47.12	16.48	13.28	13.62	45.9	14.46	31.44	3.17427	3.45962	1.66643	1.79061	0.124186	#N/A		#N/A	#N/A	#N/A	#N/A	#N/A		2.13455	2.27055	4.05207e-09	4.30492e-08	NC_017844.1:7055917-7057702:+	gene2212	7;GO:0004497,molecular_function monooxygenase activity;GO:0005506,molecular_function iron ion binding;GO:0005783,cellular_component endoplasmic reticulum;GO:0006696,biological_process ergosterol biosynthetic process;GO:0016021,cellular_component integral component of membrane;GO:0016705,molecular_function oxidoreductase activity, acting on paired donors, with incorporation or reduction of molecul…	CYP51; sterol 14alpha-demethylase [EC:1.14.14.154 1.14.15.36]; K05917	cytochrome P450 51 [Magnaporthe oryzae 70-15]
MGG_06212	42.97	40.8	40.19	1.98	13.67	14.03	41.32	9.89333	31.4267	4.17655	2.98464	2.06231	1.57756	0.484756	#N/A		#N/A	#N/A	#N/A	#N/A	#N/A		1.98236	2.18369	3.20074e-05	0.000174741	NC_017844.1:7042771-7044166:-	gene2208	1;GO:0016021,cellular_component integral component of membrane	NA	hypothetical protein MGG_04632 [Magnaporthe oryzae 70-15]
MGG_08486	33.94	20.68	41.65	0.5	1.48	0.93	32.09	0.97	31.12	33.0825	36.4946	5.048	5.18961	0.141617	#N/A		#N/A	#N/A	#N/A	#N/A	#N/A		1.46619	-0.108442	0.00220937	0.00772372	NC_017844.1:7033570-7036181:-	gene2206	NA	NA	hypothetical protein MGG_04634 [Magnaporthe oryzae 70-15]
MGG_15787	31.04	28.89	36.77	0.15	2.12	2.06	32.2333	1.44333	30.79	22.3326	15.068	4.48108	3.91341	0.567665	#N/A		#N/A	#N/A	#N/A	#N/A	#N/A		1.19642	6.39982	2.65757e-07	2.10544e-06	NC_017850.1:1169293-1172134:-	gene2903	1;GO:0016021,cellular_component integral component of membrane	NA	hypothetical protein MGG_04656 [Magnaporthe oryzae 70-15]
MGG_14422	32.98	54.32	33.89	4.42	12.74	12.42	40.3967	9.86	30.5367	4.09703	2.72866	2.03458	1.44819	0.586382	#N/A		#N/A	#N/A	#N/A	#N/A	#N/A		1.08789	2.98235	0.000121113	0.000581431	NC_017844.1:6966341-6968724:-	gene2185	4;GO:0005506,molecular_function iron ion binding;GO:0016021,cellular_component integral component of membrane;GO:0016705,molecular_function oxidoreductase activity, acting on paired donors, with incorporation or reduction of molecular oxygen;GO:0020037,molecular_function heme binding	PHAA, CYP504; phenylacetate 2-hydroxylase [EC:1.14.14.54]; K10437	phenylacetate hydroxylase [Magnaporthe oryzae 70-15]
MGG_09602	41.23	50.78	40.75	12.66	15.04	13.58	44.2533	13.76	30.4933	3.21609	3.03608	1.68531	1.60221	0.0830947	#N/A		#N/A	#N/A	#N/A	#N/A	#N/A		1.59748	4.00202	1.89679e-13	3.30895e-12	NC_017844.1:6866722-6868975:-	gene2151	2;GO:0004674,molecular_function protein serine/threonine kinase activity;GO:0005524,molecular_function ATP binding	NA	serine/threonine protein kinase [Magnaporthe oryzae 70-15]
MGG_08297	29.49	35.11	31.8	3.16	1.01	1.2	32.1333	1.79	30.3433	17.9516	26.5	4.16604	4.72792	0.561881	#N/A		#N/A	#N/A	#N/A	#N/A	#N/A		2.94985	7.91749	2.01391e-32	1.37152e-30	NC_017844.1:6842460-6844832:-	gene2144	1;GO:0004252,molecular_function serine-type endopeptidase activity	NA	alkaline protease [Magnaporthe oryzae 70-15]
MGG_06216	53.16	39.15	38.51	3.94	17.27	19.14	43.6067	13.45	30.1567	3.24213	2.26694	1.69694	1.18074	0.516198	#N/A		#N/A	#N/A	#N/A	#N/A	#N/A		1.00401	3.76475	2.28953e-06	1.55325e-05	NC_017850.1:1357496-1360008:+	gene2959	1;GO:0003824,molecular_function catalytic activity	NA	cysteine desulfurase [Magnaporthe oryzae 70-15]
MGG_11284	70.37	54.67	47.25	14.22	32.57	35.69	57.43	27.4933	29.9367	2.08887	1.67854	1.06272	0.747206	0.315517	#N/A		#N/A	#N/A	#N/A	#N/A	#N/A		1.58247	2.76906	2.50171e-09	2.72597e-08	NC_017850.1:1401579-1402779:-	gene2975	1;GO:0016021,cellular_component integral component of membrane	NA	hypothetical protein MGG_04770 [Magnaporthe oryzae 70-15]
MGG_17426	38.66	40.59	40.7	5.24	12.31	13.01	39.9833	10.1867	29.7967	3.92507	3.29732	1.97272	1.72129	0.251423	#N/A		#N/A	#N/A	#N/A	#N/A	#N/A		1.1892	7.54176	1.92412e-06	1.32224e-05	NC_017850.1:1464531-1467346:+	gene2995	1;GO:0016021,cellular_component integral component of membrane	NA	hypothetical protein MGG_04804 [Magnaporthe oryzae 70-15]
MGG_02933	59.66	60.53	51.68	23.71	29.92	28.96	57.29	27.53	29.76	2.081	2.06008	1.05728	1.0427	0.0145764	#N/A		#N/A	#N/A	#N/A	#N/A	#N/A		1.02467	6.17312	5.9728e-07	4.48129e-06	NC_017849.1:3689025-3691926:-	gene6316	NA	NA	hypothetical protein MGG_04844 [Magnaporthe oryzae 70-15]
MGG_15251	49.72	39.07	37.35	4.83	16.36	16.18	42.0467	12.4567	29.59	3.37543	2.41471	1.75507	1.27185	0.483224	#N/A		#N/A	#N/A	#N/A	#N/A	#N/A		1.12316	4.38433	3.17095e-06	2.09634e-05	NC_017849.1:3695934-3698052:-	gene6319	3;GO:0004181,molecular_function metallocarboxypeptidase activity;GO:0008270,molecular_function zinc ion binding;GO:0044271,biological_process cellular nitrogen compound biosynthetic process	NA	peptidase M14 [Magnaporthe oryzae 70-15]
MGG_16420	35.81	34.1	42.21	6.53	6.69	10.87	37.3733	8.03	29.3433	4.65421	5.35277	2.21854	2.42028	0.201747	#N/A		#N/A	#N/A	#N/A	#N/A	#N/A		1.14113	7.01328	2.02528e-07	1.63349e-06	NC_017849.1:3707260-3709782:+	gene6322	2;GO:0016021,cellular_component integral component of membrane;GO:0055085,biological_process transmembrane transport	NA	hypothetical protein MGG_04850 [Magnaporthe oryzae 70-15]
MGG_14918	41.01	49.09	55.79	8.9	22.69	27.13	48.63	19.5733	29.0567	2.4845	2.16351	1.31296	1.11337	0.199585	#N/A		#N/A	#N/A	#N/A	#N/A	#N/A		1.06064	4.83404	1.90956e-07	1.55338e-06	NC_017849.1:3714632-3719328:-	gene6325	4;GO:0000287,molecular_function magnesium ion binding;GO:0004012,molecular_function phospholipid-translocating ATPase activity;GO:0005524,molecular_function ATP binding;GO:0016021,cellular_component integral component of membrane	NA	phospholipid-transporting ATPase 1 [Magnaporthe oryzae 70-15]
MGG_00290	50.82	48.94	45.47	17.66	17.97	22.49	48.41	19.3733	29.0367	2.4988	2.72343	1.32123	1.44542	0.124191	#N/A		#N/A	#N/A	#N/A	#N/A	#N/A		1.72884	3.15895	4.58116e-11	6.14523e-10	NC_017849.1:3783181-3785502:+	gene6345	NA	NA	hypothetical protein MGG_04870 [Magnaporthe oryzae 70-15]
MGG_07684	39.44	33.33	45.79	9.69	11.45	10.35	39.52	10.4967	29.0233	3.765	3.81063	1.91265	1.93003	0.0173771	#N/A		#N/A	#N/A	#N/A	#N/A	#N/A		1.01716	5.33608	8.50375e-05	0.000422958	NC_017849.1:3855515-3860649:+	gene6370	3;GO:0005388,molecular_function calcium-transporting ATPase activity;GO:0005524,molecular_function ATP binding;GO:0016021,cellular_component integral component of membrane	NA	plasma membrane calcium-transporting ATPase 4 [Magnaporthe oryzae 70-15]
MGG_17928	35.19	24.6	41.52	5.57	3.78	5.1	33.77	4.81667	28.9533	7.01107	6.9	2.80964	2.7866	0.0230388	#N/A		#N/A	#N/A	#N/A	#N/A	#N/A		1.17882	3.03649	1.78659e-06	1.23653e-05	NC_017849.1:3945068-3946793:-	gene6403	NA	NA	hypothetical protein MGG_04915 [Magnaporthe oryzae 70-15]
MGG_07009	42.24	45.37	43.93	10.98	17.64	16.13	43.8467	14.9167	28.93	2.93944	2.7235	1.55554	1.44546	0.110082	#N/A		#N/A	#N/A	#N/A	#N/A	#N/A		1.16002	3.899	8.38826e-08	7.25708e-07	NC_017849.1:3961228-3963280:-	gene6411	2;GO:0004553,molecular_function hydrolase activity, hydrolyzing O-glycosyl compounds;GO:0005975,biological_process carbohydrate metabolic process	NA	alpha-N-arabinofuranosidase 2 [Magnaporthe oryzae 70-15]
MGG_16408	41.77	35.69	37.97	4.89	12.32	11.71	38.4767	9.64	28.8367	3.99136	3.24253	1.99688	1.69712	0.29976	#N/A		#N/A	#N/A	#N/A	#N/A	#N/A		2.87948	2.24762	1.33563e-20	4.35269e-19	NC_017849.1:4016019-4017517:-	gene6430	NA	NA	hypothetical protein MGG_04939 [Magnaporthe oryzae 70-15]
MGG_16017	35.11	39.85	28.67	2.92	9.05	5.18	34.5433	5.71667	28.8267	6.04257	6.77799	2.59516	2.76086	0.165697	#N/A		#N/A	#N/A	#N/A	#N/A	#N/A		1.2413	7.5203	3.57041e-08	3.30418e-07	NC_017849.1:4039707-4041163:-	gene6439	1;GO:0016021,cellular_component integral component of membrane	NA	hypothetical protein MGG_04946 [Magnaporthe oryzae 70-15]
MGG_01752	39.03	43.4	40.08	12.88	11.42	11.78	40.8367	12.0267	28.81	3.39551	3.40238	1.76363	1.76654	0.0029147	#N/A		#N/A	#N/A	#N/A	#N/A	#N/A		1.11394	5.96344	6.08203e-07	4.56002e-06	NC_017849.1:4081831-4083748:+	gene6456	2;GO:0016491,molecular_function oxidoreductase activity;GO:0048037,molecular_function cofactor binding	NA	hypothetical protein MGG_04962 [Magnaporthe oryzae 70-15]
MGG_02582	43.01	35.28	41.44	7.2	12.75	13.74	39.91	11.23	28.68	3.55387	3.2502	1.82939	1.70053	0.128866	#N/A		#N/A	#N/A	#N/A	#N/A	#N/A		1.30707	8.02655	0.000390993	0.00167564	NC_017849.1:4251821-4253902:+	gene6501	1;GO:0016491,molecular_function oxidoreductase activity	ndh; NADH:ubiquinone reductase (H+-translocating) [EC:7.1.1.2]; K03885	hypothetical protein MGG_04999 [Magnaporthe oryzae 70-15]
MGG_02817	43.23	46.85	41.56	10.04	17.03	18.55	43.88	15.2067	28.6733	2.88558	2.53846	1.52886	1.34395	0.184905	#N/A		#N/A	#N/A	#N/A	#N/A	#N/A		1.73216	9.15327	7.13072e-07	5.27554e-06	NC_017849.1:4297971-4299790:-	gene6514	2;GO:0016021,cellular_component integral component of membrane;GO:0016757,molecular_function transferase activity, transferring glycosyl groups	NA	initiation-specific alpha-1,6-mannosyltransferase [Magnaporthe oryzae 70-15]
MGG_00291	45.81	38.04	48.28	3.95	22.2	20.38	44.0433	15.51	28.5333	2.83967	2.24779	1.50572	1.16851	0.337216	#N/A		#N/A	#N/A	#N/A	#N/A	#N/A		2.05539	5.40347	1.38633e-05	8.14621e-05	NC_017849.1:4300398-4302524:+	gene6515	NA	NA	hypothetical protein MGG_05012 [Magnaporthe oryzae 70-15]
MGG_07729	49.37	37.53	44.64	13.98	15.83	16.32	43.8467	15.3767	28.47	2.85151	2.81996	1.51172	1.49568	0.0160486	#N/A		#N/A	#N/A	#N/A	#N/A	#N/A		2.72164	5.11385	2.23953e-36	1.8444e-34	NC_017849.1:4325611-4327654:-	gene6523	1;GO:0004040,molecular_function amidase activity	NA	hypothetical protein MGG_05017 [Magnaporthe oryzae 70-15]
MGG_14602	38.99	37.44	38.32	3.5	12.32	14.18	38.25	10	28.25	3.825	3.11039	1.93546	1.6371	0.298364	#N/A		#N/A	#N/A	#N/A	#N/A	#N/A		1.10637	4.72713	1.74271e-06	1.20931e-05	NC_017849.1:4338294-4340852:-	gene6530	2;GO:0008152,biological_process metabolic process;GO:0016813,molecular_function hydrolase activity, acting on carbon-nitrogen (but not peptide) bonds, in linear amidines	NA	N-carbamoyl-L-amino acid hydrolase [Magnaporthe oryzae 70-15]
MGG_08682	47.62	45.86	35.63	12.47	16.18	15.89	43.0367	14.8467	28.19	2.89874	2.88609	1.53543	1.52912	0.00631005	#N/A		#N/A	#N/A	#N/A	#N/A	#N/A		1.03155	5.44657	7.90653e-05	0.000396596	NC_017849.1:4364630-4367012:-	gene6541	3;GO:0000981,molecular_function DNA-binding transcription factor activity, RNA polymerase II-specific;GO:0005634,cellular_component nucleus;GO:0008270,molecular_function zinc ion binding	NA	hypothetical protein MGG_05033 [Magnaporthe oryzae 70-15]
XLOC_001636	27.73	31.89	29.38	1.81	1.31	1.4	29.6667	1.50667	28.16	19.6903	20.9857	4.29941	4.39134	0.091925	#N/A		#N/A	#N/A	#N/A	#N/A	#N/A		2.32736	8.3405	2.8943e-06	1.92663e-05	NC_017849.1:4404057-4404898:+	gene6555	3;GO:0003934,molecular_function GTP cyclohydrolase I activity;GO:0005737,cellular_component cytoplasm;GO:0046654,biological_process tetrahydrofolate biosynthetic process	NA	GTP cyclohydrolase I [Magnaporthe oryzae 70-15]
MGG_06156	47.41	31.01	48.42	2.23	20.18	20.65	42.28	14.3533	27.9267	2.94566	2.34936	1.55859	1.23227	0.326324	#N/A		#N/A	#N/A	#N/A	#N/A	#N/A		1.23012	2.00318	0.000211638	0.000969572	NC_017849.1:4552661-4554348:-	gene6606	1;GO:0016491,molecular_function oxidoreductase activity	NA	hypothetical protein MGG_05084 [Magnaporthe oryzae 70-15]
MGG_09249	42.19	38.96	41.66	9.78	14.78	14.92	40.9367	13.16	27.7767	3.11069	2.81867	1.63723	1.49502	0.142218	#N/A		#N/A	#N/A	#N/A	#N/A	#N/A		1.02437	7.12398	4.81903e-07	3.68062e-06	NC_017849.1:4555267-4558470:+	gene6607	2;GO:0016021,cellular_component integral component of membrane;GO:0055085,biological_process transmembrane transport	NA	hypothetical protein MGG_05085 [Magnaporthe oryzae 70-15]
MGG_05012	46.85	25.72	36.98	1.72	11.55	13.21	36.5167	8.82667	27.69	4.13708	3.20173	2.04861	1.67885	0.369762	#N/A		#N/A	#N/A	#N/A	#N/A	#N/A		1.20695	0.19361	0.0083068	0.0243856	NC_017849.1:4609059-4610465:-	gene6628	NA	NA	hypothetical protein MGG_05101 [Magnaporthe oryzae 70-15]
MGG_13427	48.93	30.12	34.96	6.35	11.78	12.94	38.0033	10.3567	27.6467	3.66946	2.96774	1.87557	1.56937	0.306201	#N/A		#N/A	#N/A	#N/A	#N/A	#N/A		3.32587	0.344426	2.93703e-11	4.021e-10	NC_017849.1:4663494-4665018:-	gene6650	NA	NA	hypothetical protein MGG_05120 [Magnaporthe oryzae 70-15]
MGG_03916	36.01	46.93	45.33	12.95	16.25	16.52	42.7567	15.24	27.5167	2.80556	2.78954	1.48829	1.48003	0.00826004	#N/A		#N/A	#N/A	#N/A	#N/A	#N/A		1.51124	4.93371	0.00201329	0.00710604	NC_017849.1:4674600-4678239:-	gene6655	2;GO:0003824,molecular_function catalytic activity;GO:0009116,biological_process nucleoside metabolic process	NA	hypothetical protein MGG_05125 [Magnaporthe oryzae 70-15]
MGG_17331	54.45	49.09	57.83	17.61	26.54	34.81	53.79	26.32	27.47	2.04369	2.05162	1.03118	1.03676	0.00558518	#N/A		#N/A	#N/A	#N/A	#N/A	#N/A		1.86162	3.28706	9.27488e-13	1.47731e-11	NC_017849.1:4753343-4755443:-	gene6684	NA	NA	hypothetical protein MGG_05148 [Magnaporthe oryzae 70-15]
MGG_06326	36.03	29.97	31.92	1.56	7.15	6.81	32.64	5.17333	27.4667	6.30928	4.68722	2.65748	2.22873	0.428741	#N/A		#N/A	#N/A	#N/A	#N/A	#N/A		1.43056	1.21986	0.00195363	0.00692307	NC_017849.1:4800335-4802488:+	gene6700	NA	NA	hypothetical protein MGG_05161 [Magnaporthe oryzae 70-15]
MGG_15617	33.6	32.13	34.09	2.95	6.32	9.13	33.2733	6.13333	27.14	5.425	5.31646	2.43962	2.41046	0.0291584	#N/A		#N/A	#N/A	#N/A	#N/A	#N/A		1.21101	4.54247	4.77908e-06	3.07528e-05	NC_017849.1:4851383-4853039:+	gene6720	2;GO:0005524,molecular_function ATP binding;GO:0035299,molecular_function inositol pentakisphosphate 2-kinase activity	NA	hypothetical protein MGG_05177 [Magnaporthe oryzae 70-15]
MGG_10704	24.31	34.46	30.5	1.66	2.58	3.85	29.7567	2.69667	27.06	11.0346	11.8217	3.46396	3.56337	0.0994025	#N/A		#N/A	#N/A	#N/A	#N/A	#N/A		2.66501	10.3441	1.70631e-07	1.40417e-06	NC_017849.1:5079207-5080406:-	gene6789	1;GO:0030246,molecular_function carbohydrate binding	NA	hypothetical protein MGG_05232 [Magnaporthe oryzae 70-15]
MGG_16270	23.82	31.38	28.37	0	1.37	1.07	27.8567	0.813333	27.0433	34.25	26.514	5.09803	4.72868	0.369349	#N/A		#N/A	#N/A	#N/A	#N/A	#N/A		1.90638	6.19783	5.46669e-10	6.49644e-09	NC_017849.1:5081663-5086434:+	gene6790	2;GO:0016021,cellular_component integral component of membrane;GO:0046873,molecular_function metal ion transmembrane transporter activity	NA	hypothetical protein MGG_05233 [Magnaporthe oryzae 70-15]
MGG_05723	52.29	37.72	55.11	24.33	21.43	18.62	48.3733	21.46	26.9133	2.25412	2.44004	1.17256	1.2869	0.114341	#N/A		#N/A	#N/A	#N/A	#N/A	#N/A		1.68305	4.67387	2.86849e-17	7.22151e-16	NC_017849.1:5135666-5139063:-	gene6807	1;GO:0003824,molecular_function catalytic activity	NA	alpha-L-rhamnosidase A [Magnaporthe oryzae 70-15]
MGG_00564	56.09	41.91	42.47	13.45	19.6	26.68	46.8233	19.91	26.9133	2.35175	2.16684	1.23373	1.11559	0.118144	#N/A		#N/A	#N/A	#N/A	#N/A	#N/A		1.04167	6.03583	2.74618e-08	2.57961e-07	NC_017849.1:5228942-5230754:+	gene6836	NA	NA	hypothetical protein MGG_05270 [Magnaporthe oryzae 70-15]
MGG_05017	30.54	34.95	29.27	4.06	5.54	4.63	31.5867	4.74333	26.8433	6.65917	6.59611	2.73534	2.72162	0.0137266	#N/A		#N/A	#N/A	#N/A	#N/A	#N/A		1.26783	6.09186	2.30223e-10	2.83746e-09	NC_017849.1:5251653-5253247:+	gene6845	NA	NA	hypothetical protein MGG_05279 [Magnaporthe oryzae 70-15]
MGG_08683	40.38	44.09	37.8	12.13	15.86	13.88	40.7567	13.9567	26.8	2.92023	2.90922	1.54608	1.54063	0.0054483	#N/A		#N/A	#N/A	#N/A	#N/A	#N/A		1.33307	3.1508	0.00024894	0.00111639	NC_017849.1:5352690-5353859:+	gene6876	3;GO:0009405,biological_process pathogenesis;GO:0009847,biological_process spore germination;GO:0030437,biological_process ascospore formation	NA	hypothetical protein MGG_05308 [Magnaporthe oryzae 70-15]
MGG_10272	31.67	20.95	33.55	1.59	1.87	2.57	28.7233	2.01	26.7133	14.2902	16.9358	3.83696	4.08201	0.245051	#N/A		#N/A	#N/A	#N/A	#N/A	#N/A		1.02435	7.01327	6.7084e-06	4.18251e-05	NC_017849.1:5425862-5428669:+	gene6901	3;GO:0004671,molecular_function protein C-terminal S-isoprenylcysteine carboxyl O-methyltransferase activity;GO:0005789,cellular_component endoplasmic reticulum membrane;GO:0016021,cellular_component integral component of membrane	ICMT, STE14; protein-S-isoprenylcysteine O-methyltransferase [EC:2.1.1.100]; K00587	protein-S-isoprenylcysteine O-methyltransferase [Magnaporthe oryzae 70-15]
MGG_00110	54.72	16.43	33.27	0.84	9.17	14.38	34.8067	8.13	26.6767	4.28126	3.62814	2.09804	1.85923	0.238808	#N/A		#N/A	#N/A	#N/A	#N/A	#N/A		1.00509	6.59349	0.000154622	0.000728471	NC_017844.1:5038561-5043652:-	gene1564	2;GO:0003824,molecular_function catalytic activity;GO:0009116,biological_process nucleoside metabolic process	NA	ankyrin repeat domain-containing protein 29 [Magnaporthe oryzae 70-15]
MGG_05565	31.46	33.67	23.9	4.82	2.03	2.33	29.6767	3.06	26.6167	9.69826	13.5021	3.27773	3.75512	0.477391	#N/A		#N/A	#N/A	#N/A	#N/A	#N/A		1.41147	0.0815448	0.00137396	0.00507365	NC_017844.1:5054262-5055478:+	gene1571	NA	NA	hypothetical protein, variant [Magnaporthe oryzae 70-15]
MGG_09645	31.71	18.1	32.41	0.08	1.82	2.3	27.4067	1.4	26.0067	19.5762	17.4231	4.29103	4.12293	0.168101	#N/A		#N/A	#N/A	#N/A	#N/A	#N/A		1.51672	-0.330728	0.00371785	0.0121161	NC_017844.1:5064227-5066209:-	gene1576	5;GO:0004497,molecular_function monooxygenase activity;GO:0005506,molecular_function iron ion binding;GO:0016021,cellular_component integral component of membrane;GO:0016705,molecular_function oxidoreductase activity, acting on paired donors, with incorporation or reduction of molecular oxygen;GO:0020037,molecular_function heme binding	NA	isotrichodermin C-15 hydroxylase [Magnaporthe oryzae 70-15]
MGG_13309	32.42	28.29	25.16	0.64	3.98	3.76	28.6233	2.79333	25.83	10.247	7.52394	3.35713	2.91149	0.445644	#N/A		#N/A	#N/A	#N/A	#N/A	#N/A		1.24987	3.18999	0.0173914	0.0456891	NC_017844.1:5128327-5130679:+	gene1601	1;GO:0016021,cellular_component integral component of membrane	NA	hypothetical protein MGG_05411 [Magnaporthe oryzae 70-15]
MGG_13935	40.19	44.08	36.99	13.19	15.21	15.74	40.42	14.7133	25.7067	2.74717	2.64234	1.45795	1.40182	0.0561288	#N/A		#N/A	#N/A	#N/A	#N/A	#N/A		1.40422	7.34658	2.07287e-11	2.8712e-10	NC_017844.1:5270186-5272232:+	gene1649	NA	NA	hypothetical protein MGG_05454 [Magnaporthe oryzae 70-15]
MGG_16315	37.93	44.46	34.42	12.72	13.33	14.1	38.9367	13.3833	25.5533	2.90934	2.84546	1.54069	1.50866	0.0320293	#N/A		#N/A	#N/A	#N/A	#N/A	#N/A		1.86209	3.86545	2.19717e-08	2.09352e-07	NC_017844.1:5444872-5446823:-	gene1701	NA	NA	hypothetical protein MGG_05500 [Magnaporthe oryzae 70-15]
MGG_16813	33.43	20.78	30.07	0.41	3.15	4.16	28.0933	2.57333	25.52	10.9171	9.54603	3.44852	3.2549	0.193616	#N/A		#N/A	#N/A	#N/A	#N/A	#N/A		1.7373	5.12414	9.58207e-09	9.77905e-08	NC_017844.1:5447688-5450158:+	gene1702	1;GO:0003676,molecular_function nucleic acid binding	NA	hypothetical protein MGG_05501 [Magnaporthe oryzae 70-15]
MGG_07521	31.86	26.45	28.41	4.15	2.82	3.45	28.9067	3.47333	25.4333	8.32246	8.23478	3.05701	3.04173	0.0152789	#N/A		#N/A	#N/A	#N/A	#N/A	#N/A		4.50331	0.321448	7.65918e-14	1.37684e-12	NC_017844.1:5669025-5669881:+	gene1772	NA	NA	hypothetical protein MGG_05564 [Magnaporthe oryzae 70-15]
MGG_05270	52	48.6	45.99	22.58	24.47	23.31	48.8633	23.4533	25.41	2.08343	2.08494	1.05896	1.06001	0.00104801	#N/A		#N/A	#N/A	#N/A	#N/A	#N/A		3.24546	4.23273	2.72315e-24	1.12135e-22	NC_017844.1:5670333-5671468:+	gene1773	NA	GST, gst; glutathione S-transferase [EC:2.5.1.18]; K00799	hypothetical protein MGG_05565 [Magnaporthe oryzae 70-15]
MGG_07334	43.58	32.09	40.04	4.86	15.38	19.26	38.57	13.1667	25.4033	2.92937	2.60338	1.55059	1.38039	0.170203	#N/A		#N/A	#N/A	#N/A	#N/A	#N/A		2.77934	0.356003	1.96359e-08	1.88789e-07	NC_017844.1:5714150-5714951:+	gene1793	NA	NA	hypothetical protein MGG_05582 [Magnaporthe oryzae 70-15]
MGG_20204	38.22	46.02	54.59	11.5	19.9	31.27	46.2767	20.89	25.3867	2.21525	2.31256	1.14747	1.20949	0.0620201	#N/A		#N/A	#N/A	#N/A	#N/A	#N/A		1.81889	4.36873	7.19469e-17	1.73154e-15	NC_017844.1:5761733-5763376:+	gene1804	1;GO:0016787,molecular_function hydrolase activity	NA	hypothetical protein MGG_05592 [Magnaporthe oryzae 70-15]
MGG_16084	24.29	27.1	24.92	0	0.16	0.64	25.4367	0.266667	25.17	95.3875	155.75	6.57573	7.28309	0.70736	#N/A		#N/A	#N/A	#N/A	#N/A	#N/A		4.91047	0.695203	9.54151e-17	2.26776e-15	NC_017844.1:5781398-5787022:+	gene1811	3;GO:0005524,molecular_function ATP binding;GO:0016021,cellular_component integral component of membrane;GO:0042626,molecular_function ATPase activity, coupled to transmembrane movement of substances	NA	spermidine/putrescine import ATP-binding protein potA [Magnaporthe oryzae 70-15]
MGG_17508	46.25	49.06	45.11	18.55	20.89	25.61	46.8067	21.6833	25.1233	2.15865	2.21398	1.11013	1.14664	0.0365134	#N/A		#N/A	#N/A	#N/A	#N/A	#N/A		4.75248	5.33521	7.97228e-79	3.3879e-76	NC_017844.1:5788331-5791532:+	gene1812	2;GO:0006807,biological_process nitrogen compound metabolic process;GO:0016810,molecular_function hydrolase activity, acting on carbon-nitrogen (but not peptide) bonds	NA	hydrolase [Magnaporthe oryzae 70-15]
MGG_00962	32.32	56.67	39.37	7.63	18.34	27.19	42.7867	17.72	25.0667	2.4146	2.14667	1.27178	1.1021	0.16968	#N/A		#N/A	#N/A	#N/A	#N/A	#N/A		3.23964	2.94389	1.45664e-17	3.80229e-16	NC_017844.1:5914459-5915451:-	gene1856	NA	NA	hypothetical protein MGG_05632 [Magnaporthe oryzae 70-15]
MGG_07871	31.24	17.34	28.48	0.23	1.21	1.39	25.6867	0.943333	24.7433	27.2297	23.5372	4.76711	4.55687	0.210238	#N/A		#N/A	#N/A	#N/A	#N/A	#N/A		2.20227	1.20172	2.07187e-08	1.98303e-07	NC_017844.1:5915922-5917699:-	gene1857	NA	NA	hypothetical protein MGG_05633 [Magnaporthe oryzae 70-15]
MGG_00292	34.39	29.86	33.08	1.19	10.64	11.31	32.4433	7.71333	24.73	4.20614	3.10902	2.0725	1.63646	0.436035	#N/A		#N/A	#N/A	#N/A	#N/A	#N/A		2.15202	1.97346	7.70859e-12	1.12186e-10	NC_017844.1:6138094-6138918:+	gene1928	1;GO:0016021,cellular_component integral component of membrane	NA	hypothetical protein MGG_05692 [Magnaporthe oryzae 70-15]
MGG_06872	30.96	27.99	28.16	2.21	5.85	5.03	29.0367	4.36333	24.6733	6.6547	5.59841	2.73437	2.48502	0.249356	#N/A		#N/A	#N/A	#N/A	#N/A	#N/A		1.9728	1.0502	6.6483e-08	5.92547e-07	NC_017844.1:6227955-6228759:+	gene1953	NA	NA	hypothetical protein MGG_05716 [Magnaporthe oryzae 70-15]
MGG_01511	46.07	22.55	49.35	4.67	19.13	20.41	39.3233	14.7367	24.5867	2.6684	2.40826	1.41598	1.26799	0.147985	#N/A		#N/A	#N/A	#N/A	#N/A	#N/A		1.14956	6.44318	3.15058e-07	2.47572e-06	NC_017844.1:6274062-6276829:+	gene1966	2;GO:0016021,cellular_component integral component of membrane;GO:0055085,biological_process transmembrane transport	NA	fluconazole resistance protein 1 [Magnaporthe oryzae 70-15]
MGG_05596	27.21	24.12	25.1	1.2	0.71	0.89	25.4767	0.933333	24.5433	27.2964	28.2022	4.77064	4.81774	0.0470979	#N/A		#N/A	#N/A	#N/A	#N/A	#N/A		1.26393	5.1192	1.24753e-06	8.92508e-06	NC_017849.1:3016827-3018245:+	gene6109	NA	NA	hypothetical protein MGG_05802 [Magnaporthe oryzae 70-15]
MGG_17528	28.55	22.76	28.76	0.57	2.83	3.17	26.69	2.19	24.5	12.1872	10.0883	3.6073	3.33462	0.27268	#N/A		#N/A	#N/A	#N/A	#N/A	#N/A		2.85154	3.71798	2.41057e-10	2.96755e-09	NC_017849.1:3018149-3021261:-	gene6110	1;GO:0004252,molecular_function serine-type endopeptidase activity	NA	hypothetical protein MGG_05803 [Magnaporthe oryzae 70-15]
MGG_01036	46.67	44.44	43.93	7.17	24.75	29.94	45.0133	20.62	24.3933	2.18299	1.79556	1.12631	0.84443	0.281878	#N/A		#N/A	#N/A	#N/A	#N/A	#N/A		1.07608	8.87234	0.000157614	0.000741252	NC_017849.1:3036439-3039448:-	gene6115	NA	NA	hypothetical protein MGG_05806 [Magnaporthe oryzae 70-15]
MGG_05968	31.78	36.21	41.74	10.07	12.24	14.3	36.5767	12.2033	24.3733	2.99727	2.95833	1.58365	1.56478	0.0188637	#N/A		#N/A	#N/A	#N/A	#N/A	#N/A		1.16544	3.09686	0.000239562	0.00107935	NC_017849.1:3059626-3061132:-	gene6122	NA	NA	hypothetical protein MGG_05813 [Magnaporthe oryzae 70-15]
MGG_16689	46.11	34.02	41.07	12.11	15.99	20.13	40.4	16.0767	24.3233	2.51296	2.56848	1.32939	1.36092	0.031528	#N/A		#N/A	#N/A	#N/A	#N/A	#N/A		1.74146	3.20109	1.46346e-12	2.29997e-11	NC_017849.1:1620644-1622676:+	gene5640	1;GO:0016747,molecular_function transferase activity, transferring acyl groups other than amino-acyl groups	NA	transferase [Magnaporthe oryzae 70-15]
MGG_04656	49.99	35.67	43.08	12.27	21.25	22.36	42.9133	18.6267	24.2867	2.30387	2.02729	1.20406	1.01956	0.184501	#N/A		#N/A	#N/A	#N/A	#N/A	#N/A		1.4414	6.47323	4.83191e-11	6.44093e-10	NC_017849.1:1622446-1623984:-	gene5641	1;GO:0016787,molecular_function hydrolase activity	EPHX2; soluble epoxide hydrolase / lipid-phosphate phosphatase [EC:3.3.2.10 3.1.3.76]; K08726	epoxide hydrolase 2 [Magnaporthe oryzae 70-15]
MGG_04962	42.48	41.87	49.05	24.8	18.07	17.86	44.4667	20.2433	24.2233	2.19661	2.35086	1.13528	1.23319	0.0979099	#N/A		#N/A	#N/A	#N/A	#N/A	#N/A		1.24211	2.14351	3.82142e-06	2.50147e-05	NC_017849.1:1687232-1688943:-	gene5653	NA	NA	hypothetical protein MGG_05841 [Magnaporthe oryzae 70-15]
MGG_16234	40.04	41.93	43.95	18.4	19.63	16.18	41.9733	18.07	23.9033	2.32282	2.2788	1.21588	1.18828	0.0275995	#N/A		#N/A	#N/A	#N/A	#N/A	#N/A		1.07346	1.43588	0.000809371	0.00317344	NC_017849.1:1690242-1692074:-	gene5655	2;GO:0016021,cellular_component integral component of membrane;GO:0055085,biological_process transmembrane transport	NA	hypothetical protein MGG_05843 [Magnaporthe oryzae 70-15]
MGG_10474	35.84	36	35.08	1.99	16.43	17.27	35.64	11.8967	23.7433	2.9958	2.18138	1.58294	1.12524	0.457702	#N/A		#N/A	#N/A	#N/A	#N/A	#N/A		1.77783	3.94251	5.84096e-12	8.57104e-11	NC_017849.1:1716860-1718115:+	gene5666	NA	NA	hypothetical protein MGG_05852 [Magnaporthe oryzae 70-15]
MGG_01988	47.54	44.71	42.33	18.96	21.65	23.08	44.86	21.23	23.63	2.11305	2.06513	1.07933	1.04623	0.0330947	#N/A		#N/A	#N/A	#N/A	#N/A	#N/A		4.32181	6.38242	5.58596e-44	6.24687e-42	NC_017849.1:1727969-1730991:+	gene5670	1;GO:0016021,cellular_component integral component of membrane	NA	hypothetical protein MGG_05855 [Magnaporthe oryzae 70-15]
MGG_07704	47.92	40.33	43.02	15.37	23.44	22.09	43.7567	20.3	23.4567	2.1555	1.94749	1.10802	0.961614	0.146409	#N/A		#N/A	#N/A	#N/A	#N/A	#N/A		1.14168	6.735	0.0164261	0.0435625	NC_017849.1:1735694-1740807:-	gene5671	NA	NA	ankyrin repeat and SOCS box protein 7 [Magnaporthe oryzae 70-15]
MGG_00410	42.79	49.86	39.41	10.87	18.39	32.81	44.02	20.69	23.33	2.1276	2.32681	1.08923	1.21835	0.129127	#N/A		#N/A	#N/A	#N/A	#N/A	#N/A		5.9769	7.31343	1.24301e-95	1.01583e-92	NC_017849.1:1822771-1827534:+	gene5700	NA	NA	hypothetical protein, variant [Magnaporthe oryzae 70-15]
XLOC_010441	38.88	26.51	32.05	2.89	12.22	12.62	32.48	9.24333	23.2367	3.51388	2.62275	1.81307	1.39108	0.421986	#N/A		#N/A	#N/A	#N/A	#N/A	#N/A		1.90691	1.88634	5.86478e-09	6.13262e-08	NC_017849.1:2061701-2063136:-	gene5771	1;GO:0003677,molecular_function DNA binding	NA	hypothetical protein MGG_05945 [Magnaporthe oryzae 70-15]
MGG_05983	27.1	30.79	25.31	3.2	5.18	5.33	27.7333	4.57	23.1633	6.06856	5.23166	2.60135	2.38727	0.214086	#N/A		#N/A	#N/A	#N/A	#N/A	#N/A		1.08116	4.36961	1.89109e-06	1.3008e-05	NC_017849.1:2105664-2108707:-	gene5785	1;GO:0003676,molecular_function nucleic acid binding	NA	hypothetical protein MGG_05955 [Magnaporthe oryzae 70-15]
MGG_14819	22.87	21.25	25.41	0.19	0.27	0.61	23.1767	0.356667	22.82	64.9813	84.7037	6.02195	6.40435	0.3824	#N/A		#N/A	#N/A	#N/A	#N/A	#N/A		1.12375	7.13394	0.00253732	0.00868724	NC_017849.1:2140578-2143342:-	gene5800	1;GO:0016021,cellular_component integral component of membrane	NA	hypothetical protein MGG_05967 [Magnaporthe oryzae 70-15]
XLOC_004264	35.4	26.32	28.98	2.92	8.98	10.63	30.2333	7.51	22.7233	4.02574	3.22717	2.00926	1.69027	0.318985	#N/A		#N/A	#N/A	#N/A	#N/A	#N/A		1.57965	5.39052	1.82387e-13	3.18697e-12	NC_017849.1:2147860-2149656:+	gene5802	NA	NA	endoribonuclease L-PSP [Magnaporthe oryzae 70-15]
MGG_01336	41.61	31.61	37.83	9.48	16.76	16.71	37.0167	14.3167	22.7	2.58556	2.26391	1.37048	1.17882	0.19166	#N/A		#N/A	#N/A	#N/A	#N/A	#N/A		2.59306	5.2045	2.45542e-30	1.49065e-28	NC_017849.1:2184651-2187745:-	gene5822	NA	NA	hypothetical protein MGG_05983 [Magnaporthe oryzae 70-15]
MGG_01270	38.16	38.84	35.3	22.03	11.2	11.41	37.4333	14.88	22.5533	2.51568	3.34443	1.33095	1.74176	0.410813	#N/A		#N/A	#N/A	#N/A	#N/A	#N/A		2.0233	5.31797	1.98004e-12	3.07543e-11	NC_017849.1:2307469-2308989:-	gene5866	3;GO:0004553,molecular_function hydrolase activity, hydrolyzing O-glycosyl compounds;GO:0005975,biological_process carbohydrate metabolic process;GO:0016021,cellular_component integral component of membrane	NA	GPI-anchored cell wall beta-1,3-endoglucanase EglC [Magnaporthe oryzae 70-15]
MGG_12817	37.77	29.72	39.03	9.72	13.38	15.91	35.5067	13.0033	22.5033	2.73058	2.82287	1.44921	1.49716	0.0479542	#N/A		#N/A	#N/A	#N/A	#N/A	#N/A		2.70306	5.27986	8.63173e-11	1.11561e-09	NC_017849.1:2349270-2351868:-	gene5880	6;GO:0000329,cellular_component fungal-type vacuole membrane;GO:0005789,cellular_component endoplasmic reticulum membrane;GO:0005887,cellular_component integral component of plasma membrane;GO:0015171,molecular_function amino acid transmembrane transporter activity;GO:1902269,biological_process positive regulation of polyamine transmembrane transport;GO:1902274,biological_process positive regulat…	NA	general amino acid permease [Magnaporthe oryzae 70-15]
MGG_15902	31.52	31.16	31.13	0.6	11.97	13.98	31.27	8.85	22.42	3.53333	2.60317	1.82103	1.38027	0.440758	#N/A		#N/A	#N/A	#N/A	#N/A	#N/A		1.13165	7.80439	5.70764e-06	3.62234e-05	NC_017849.1:2414217-2417679:-	gene5904	1;GO:0016021,cellular_component integral component of membrane	NA	multispanning membrane protein [Magnaporthe oryzae 70-15]
MGG_05802	41.69	37.56	34.92	8.47	18.82	20.16	38.0567	15.8167	22.24	2.40611	1.99575	1.2667	0.99693	0.269773	#N/A		#N/A	#N/A	#N/A	#N/A	#N/A		1.29961	5.82854	1.51892e-09	1.69684e-08	NC_017849.1:2418168-2421513:+	gene5905	2;GO:0008483,molecular_function transaminase activity;GO:0030170,molecular_function pyridoxal phosphate binding	hemL; glutamate-1-semialdehyde 2,1-aminomutase [EC:5.4.3.8]; K01845	glutamate-1-semialdehyde 2,1-aminomutase [Magnaporthe oryzae 70-15]
MGG_09154	23.99	25.23	20.09	1.47	0.81	0.33	23.1033	0.87	22.2333	26.5556	29.6173	4.73094	4.88837	0.157426	#N/A		#N/A	#N/A	#N/A	#N/A	#N/A		1.02775	3.999	1.27316e-05	7.53539e-05	NC_017849.1:2636469-2645180:+	gene5980	1;GO:0003677,molecular_function DNA binding	NA	hypothetical protein MGG_06120 [Magnaporthe oryzae 70-15]
MGG_15354	28.45	23.93	29.86	7.19	3.87	4.53	27.4133	5.19667	22.2167	5.27518	6.28035	2.39922	2.65085	0.251626	#N/A		#N/A	#N/A	#N/A	#N/A	#N/A		1.8794	7.95644	4.07087e-06	2.65006e-05	NC_017849.1:2760378-2764152:-	gene6027	NA	NA	hypothetical protein MGG_06155 [Magnaporthe oryzae 70-15]
MGG_20215	34.21	19.72	12.63	0	0	0	22.1867	0	22.1867	#DIV/0!	#DIV/0!	#DIV/0!	#DIV/0!	#DIV/0!	#N/A		#N/A	#N/A	#N/A	#N/A	#N/A		1.57495	6.84563	0.00222612	0.00776439	NC_017849.1:2766406-2770773:+	gene6029	1;GO:0016021,cellular_component integral component of membrane	NA	hypothetical protein, variant [Magnaporthe oryzae 70-15]
MGG_07766	36.12	28.57	23.5	2	9.32	10.57	29.3967	7.29667	22.1	4.02878	3.06545	2.01034	1.6161	0.394244	#N/A		#N/A	#N/A	#N/A	#N/A	#N/A		2.07753	6.2044	6.156e-06	3.87219e-05	NC_017849.1:2957345-2960464:-	gene6092	NA	NA	hypothetical protein MGG_06212 [Magnaporthe oryzae 70-15]
MGG_01421	37.46	34.98	38.32	8.36	16.3	20.29	36.92	14.9833	21.9367	2.46407	2.29816	1.30104	1.20048	0.100565	#N/A		#N/A	#N/A	#N/A	#N/A	#N/A		1.70092	6.0064	1.27786e-05	7.559e-05	NC_017849.1:2971794-2974062:-	gene6097	1;GO:0016021,cellular_component integral component of membrane	NA	hypothetical protein MGG_06216 [Magnaporthe oryzae 70-15]
MGG_07790	36.55	39.34	38.85	11.65	17.78	19.64	38.2467	16.3567	21.89	2.33829	2.18504	1.22546	1.12766	0.097796	#N/A		#N/A	#N/A	#N/A	#N/A	#N/A		3.80575	2.81606	9.63135e-27	4.60917e-25	NC_017849.1:2986584-2988033:+	gene6101	NA	NA	hypothetical protein MGG_06219 [Magnaporthe oryzae 70-15]
MGG_16413	46.63	38.99	35.29	9.8	21.83	23.79	40.3033	18.4733	21.83	2.1817	1.78607	1.12545	0.836792	0.288663	#N/A		#N/A	#N/A	#N/A	#N/A	#N/A		2.98561	0.240946	3.26714e-09	3.50254e-08	NC_017849.1:2988011-2989340:-	gene6102	1;GO:0016021,cellular_component integral component of membrane	NA	hypothetical protein MGG_06220 [Magnaporthe oryzae 70-15]
MGG_08293	41.09	35.55	39.96	13.03	18.72	19.63	38.8667	17.1267	21.74	2.26937	2.13462	1.18229	1.09398	0.0883128	#N/A		#N/A	#N/A	#N/A	#N/A	#N/A		2.87252	7.93641	6.88511e-12	1.00339e-10	NC_017851.1:4455859-4456854:+	gene8786	NA	NA	hypothetical protein MGG_06234 [Magnaporthe oryzae 70-15]
MGG_00184	49.31	33.55	44.73	10.68	25.88	26.1	42.53	20.8867	21.6433	2.03623	1.72836	1.0259	0.789405	0.236493	#N/A		#N/A	#N/A	#N/A	#N/A	#N/A		1.0824	7.67889	0.000212007	0.000970846	NC_017851.1:4205120-4208920:-	gene8700	3;GO:0000981,molecular_function DNA-binding transcription factor activity, RNA polymerase II-specific;GO:0005634,cellular_component nucleus;GO:0008270,molecular_function zinc ion binding	NA	C6 zinc finger domain-containing protein [Magnaporthe oryzae 70-15]
MGG_07214	23.55	13.45	28.09	0.18	0	0.17	21.6967	0.116667	21.58	185.971	138.529	7.53894	7.11405	0.424889	#N/A		#N/A	#N/A	#N/A	#N/A	#N/A		2.65815	4.19199	4.26026e-13	7.12772e-12	NC_017851.1:4147884-4149195:+	gene8685	5;GO:0005774,cellular_component vacuolar membrane;GO:0015078,molecular_function proton transmembrane transporter activity;GO:0015991,biological_process ATP hydrolysis coupled proton transport;GO:0016021,cellular_component integral component of membrane;GO:0033179,cellular_component proton-transporting V-type ATPase, V0 domain	NA	vacuolar ATP synthase proteolipid subunit [Magnaporthe oryzae 70-15]
MGG_18035	21.33	29.45	23.29	1.84	1.38	6.33	24.69	3.18333	21.5067	7.75602	12.6576	2.95532	3.66193	0.706616	#N/A		#N/A	#N/A	#N/A	#N/A	#N/A		1.13957	5.32186	5.94922e-06	3.74878e-05	NC_017851.1:4054378-4056993:-	gene8655	NA	NA	hypothetical protein MGG_06353 [Magnaporthe oryzae 70-15]
MGG_01782	39.97	36.92	37.94	12.32	18.93	19.57	38.2767	16.94	21.3367	2.25954	2.00423	1.17603	1.00305	0.172986	#N/A		#N/A	#N/A	#N/A	#N/A	#N/A		1.18333	4.81393	3.86603e-07	2.99364e-06	NC_017851.1:4001792-4005135:-	gene8637	1;GO:0003676,molecular_function nucleic acid binding	NA	hypothetical protein MGG_06364 [Magnaporthe oryzae 70-15]
MGG_08136	23.92	27.25	22.49	1.26	4.07	4.35	24.5533	3.22667	21.3267	7.6095	5.87715	2.9278	2.55512	0.372686	#N/A		#N/A	#N/A	#N/A	#N/A	#N/A		1.09325	0.328925	0.00921652	0.0267263	NC_017851.1:3825145-3826349:+	gene8581	1;GO:0016021,cellular_component integral component of membrane	NA	hypothetical protein MGG_06415 [Magnaporthe oryzae 70-15]
MGG_08436	27.88	35.61	29.73	9.19	10.64	9.47	31.0733	9.76667	21.3067	3.18157	3.13939	1.66974	1.65048	0.0192557	#N/A		#N/A	#N/A	#N/A	#N/A	#N/A		1.0723	3.88636	4.81824e-07	3.68062e-06	NC_017851.1:3714803-3716416:+	gene8550	3;GO:0004252,molecular_function serine-type endopeptidase activity;GO:0005789,cellular_component endoplasmic reticulum membrane;GO:0016021,cellular_component integral component of membrane	DERL2_3; Derlin-2/3; K13989	derlin-2.1 [Magnaporthe oryzae 70-15]
MGG_03588	28.93	24.4	31.67	4.79	8.42	8.21	28.3333	7.14	21.1933	3.96825	3.52375	1.9885	1.81711	0.171392	#N/A		#N/A	#N/A	#N/A	#N/A	#N/A		1.12973	3.93173	0.00027176	0.00120701	NC_017851.1:3695409-3699354:+	gene8545	NA	NA	hypothetical protein MGG_06449 [Magnaporthe oryzae 70-15]
MGG_00822	24.52	17.52	35.08	0.09	6.37	7.15	25.7067	4.53667	21.17	5.66642	3.84929	2.50244	1.94459	0.557844	#N/A		#N/A	#N/A	#N/A	#N/A	#N/A		1.66935	2.70756	5.31256e-10	6.32034e-09	NC_017851.1:3686881-3688484:-	gene8542	NA	NA	hypothetical protein MGG_06451 [Magnaporthe oryzae 70-15]
MGG_12091	26.46	22.7	15.91	0.14	0.62	1.14	21.69	0.633333	21.0567	34.2474	36.6129	5.09792	5.19428	0.096359	#N/A		#N/A	#N/A	#N/A	#N/A	#N/A		1.20511	1.11883	0.000977943	0.00375756	NC_017851.1:3640168-3641817:+	gene8527	1;GO:0016021,cellular_component integral component of membrane	NA	hypothetical protein MGG_06464 [Magnaporthe oryzae 70-15]
MGG_08519	28.1	23.07	32.15	4.66	8.07	7.5	27.7733	6.74333	21.03	4.11864	3.74667	2.04217	1.90561	0.136559	#N/A		#N/A	#N/A	#N/A	#N/A	#N/A		1.72606	8.92165	2.00984e-12	3.11716e-11	NC_017851.1:3570040-3571741:-	gene8504	NA	NA	hypothetical protein MGG_06484 [Magnaporthe oryzae 70-15]
MGG_01873	40.57	41.73	39.91	15.52	21.61	22.22	40.7367	19.7833	20.9533	2.05914	1.87737	1.04204	0.908714	0.133328	#N/A		#N/A	#N/A	#N/A	#N/A	#N/A		1.08356	6.88169	1.04268e-06	7.57176e-06	NC_017851.1:3481828-3483515:-	gene8478	1;GO:0015035,molecular_function protein disulfide oxidoreductase activity	NA	thioredoxin [Magnaporthe oryzae 70-15]
MGG_09601	32.18	32.15	33.78	14.01	11.64	9.84	32.7033	11.83	20.8733	2.76444	2.7646	1.46699	1.46707	8.56495e-05	#N/A		#N/A	#N/A	#N/A	#N/A	#N/A		3.33925	10.8305	3.67777e-09	3.92295e-08	NC_017851.1:3353002-3353851:-	gene8430	1;GO:0052051,biological_process interaction with host via protein secreted by type II secretion system	NA	Bys1 family protein [Magnaporthe oryzae 70-15]
MGG_16506	20.64	12.86	31.2	0	0.84	2.05	21.5667	0.963333	20.6033	22.3875	24.5714	4.48462	4.61891	0.134286	#N/A		#N/A	#N/A	#N/A	#N/A	#N/A		3.5481	4.39344	7.975e-34	5.72476e-32	NC_017851.1:3351863-3352961:+	gene8429	2;GO:0016620,molecular_function oxidoreductase activity, acting on the aldehyde or oxo group of donors, NAD or NADP as acceptor;GO:0051287,molecular_function NAD binding	NA	hypothetical protein MGG_06539 [Magnaporthe oryzae 70-15]
MGG_17520	36.95	32.13	37.16	11.04	18.82	14.59	35.4133	14.8167	20.5967	2.3901	2.53256	1.25707	1.34059	0.0835228	#N/A		#N/A	#N/A	#N/A	#N/A	#N/A		1.65465	4.27513	3.6302e-13	6.13152e-12	NC_017851.1:3349656-3350886:+	gene8428	2;GO:0009820,biological_process alkaloid metabolic process;GO:0016765,molecular_function transferase activity, transferring alkyl or aryl (other than methyl) groups	NA	tryptophan dimethylallyltransferase 2 [Magnaporthe oryzae 70-15]
MGG_10445	30.95	29.99	24.55	6.72	8.73	9.27	28.4967	8.24	20.2567	3.45833	3.43528	1.79008	1.78043	0.00964897	#N/A		#N/A	#N/A	#N/A	#N/A	#N/A		1.86838	5.12788	1.09256e-09	1.25215e-08	NC_017851.1:3198230-3199524:-	gene8377	1;GO:0016021,cellular_component integral component of membrane	NA	hypothetical protein MGG_06584 [Magnaporthe oryzae 70-15]
MGG_03140	32.92	35.49	33.01	8.96	15.22	16.96	33.8067	13.7133	20.0933	2.46524	2.16886	1.30173	1.11693	0.184794	#N/A		#N/A	#N/A	#N/A	#N/A	#N/A		1.08567	5.02236	9.03378e-09	9.24614e-08	NC_017844.1:2382372-2384360:+	gene712	NA	RRP42, EXOSC7; exosome complex component RRP42; K12589	hypothetical protein MGG_06683 [Magnaporthe oryzae 70-15]
MGG_09384	20.83	18.55	25.58	0.58	2.07	2.56	21.6533	1.73667	19.9167	12.4683	10.0628	3.6402	3.33096	0.309236	#N/A		#N/A	#N/A	#N/A	#N/A	#N/A		1.42696	3.16741	5.7556e-05	0.0002977	NC_017844.1:2515604-2517461:-	gene758	1;GO:0016021,cellular_component integral component of membrane	NA	hypothetical protein MGG_06724 [Magnaporthe oryzae 70-15]
MGG_17414	43.1	42.39	30.57	8.78	19.7	27.84	38.6867	18.7733	19.9133	2.06072	2.15178	1.04315	1.10553	0.0623767	#N/A		#N/A	#N/A	#N/A	#N/A	#N/A		2.66824	2.83242	8.90025e-18	2.37578e-16	NC_017844.1:2561413-2563217:+	gene776	3;GO:0004888,molecular_function transmembrane signaling receptor activity;GO:0007166,biological_process cell surface receptor signaling pathway;GO:0016021,cellular_component integral component of membrane	NA	G-protein coupled receptor [Magnaporthe oryzae 70-15]
MGG_13033	39.07	33.82	33.78	13.96	14.72	18.37	35.5567	15.6833	19.8733	2.26716	2.29755	1.18089	1.2001	0.0192111	#N/A		#N/A	#N/A	#N/A	#N/A	#N/A		1.72511	3.32509	1.01117e-12	1.60578e-11	NC_017844.1:2566634-2568760:-	gene777	NA	NA	hypothetical protein MGG_06739 [Magnaporthe oryzae 70-15]
MGG_03692	35.8	34.08	28.78	9.46	13.21	16.39	32.8867	13.02	19.8667	2.52586	2.57986	1.33677	1.36729	0.0305215	#N/A		#N/A	#N/A	#N/A	#N/A	#N/A		4.2599	1.30991	5.87148e-22	2.08624e-20	NC_017844.1:2572576-2574912:+	gene778	3;GO:0005215,molecular_function transporter activity;GO:0016021,cellular_component integral component of membrane;GO:0055085,biological_process transmembrane transport	NA	inner membrane protein yieG [Magnaporthe oryzae 70-15]
MGG_00863	24.25	25.09	26.98	2.62	7.17	7.27	25.44	5.68667	19.7533	4.47362	3.4993	2.16144	1.80707	0.354376	#N/A		#N/A	#N/A	#N/A	#N/A	#N/A		1.13985	6.40092	7.90911e-09	8.18173e-08	NC_017844.1:2600559-2602184:+	gene790	1;GO:0016021,cellular_component integral component of membrane	NA	hypothetical protein MGG_06751 [Magnaporthe oryzae 70-15]
MGG_00019	16.93	27.17	18.6	0.42	1.01	2.17	20.9	1.2	19.7	17.4167	18.4158	4.1224	4.20288	0.0804788	#N/A		#N/A	#N/A	#N/A	#N/A	#N/A		1.11923	1.78097	0.000289272	0.00128051	NC_017844.1:2681723-2682676:-	gene814	1;GO:0005576,cellular_component extracellular region	NA	hypothetical protein MGG_06772 [Magnaporthe oryzae 70-15]
XLOC_010599	30.29	21.89	23.81	4.44	5.87	6.58	25.33	5.63	19.7	4.49911	4.05622	2.16964	2.02014	0.149505	#N/A		#N/A	#N/A	#N/A	#N/A	#N/A		8.11519	7.28968	1.10976e-118	1.96501e-115	NC_017844.1:2754783-2756016:-	gene835	NA	NA	hypothetical protein MGG_06790 [Magnaporthe oryzae 70-15]
MGG_10709	15.91	21.25	24.03	0.61	0.77	1.14	20.3967	0.84	19.5567	24.2817	27.5974	4.6018	4.78646	0.18466	#N/A		#N/A	#N/A	#N/A	#N/A	#N/A		6.59469	3.77637	2.42634e-69	7.16039e-67	NC_017844.1:2759999-2761814:-	gene836	1;GO:0003676,molecular_function nucleic acid binding	NA	hypothetical protein MGG_06791 [Magnaporthe oryzae 70-15]
MGG_02442	35.67	34.34	36.95	14.69	16.84	17.29	35.6533	16.2733	19.38	2.19091	2.11817	1.13153	1.08282	0.0487081	#N/A		#N/A	#N/A	#N/A	#N/A	#N/A		2.73115	5.75091	7.97503e-22	2.78706e-20	NC_017844.1:3066281-3069829:-	gene926	5;GO:0004497,molecular_function monooxygenase activity;GO:0005506,molecular_function iron ion binding;GO:0016021,cellular_component integral component of membrane;GO:0016705,molecular_function oxidoreductase activity, acting on paired donors, with incorporation or reduction of molecular oxygen;GO:0020037,molecular_function heme binding	NA	hypothetical protein MGG_06872 [Magnaporthe oryzae 70-15]
MGG_05233	28.72	26.13	23.94	3.07	8.43	9.56	26.2633	7.02	19.2433	3.74122	3.09964	1.90351	1.6321	0.271405	#N/A		#N/A	#N/A	#N/A	#N/A	#N/A		1.95895	2.99585	3.18074e-13	5.43282e-12	NC_017844.1:3128169-3130663:+	gene945	NA	NA	hypothetical protein MGG_06887 [Magnaporthe oryzae 70-15]
MGG_07231	33.72	19.97	20.53	1.77	6.84	8.28	24.74	5.63	19.11	4.39432	3.00146	2.13564	1.58567	0.549973	#N/A		#N/A	#N/A	#N/A	#N/A	#N/A		1.24981	6.49527	0.000434758	0.0018446	NC_017844.1:3515628-3516807:-	gene1077	3;GO:0008608,biological_process attachment of spindle microtubules to kinetochore;GO:0042729,cellular_component DASH complex;GO:0072686,cellular_component mitotic spindle	NA	hypothetical protein MGG_06996 [Magnaporthe oryzae 70-15]
MGG_17572	30.19	24.97	25.98	3.6	8.77	12.15	27.0467	8.17333	18.8733	3.30914	2.96237	1.72645	1.56675	0.159702	#N/A		#N/A	#N/A	#N/A	#N/A	#N/A		1.548	4.90035	5.53222e-13	9.09818e-12	NC_017844.1:3565960-3567283:+	gene1093	NA	NA	oxidoreductase [Magnaporthe oryzae 70-15]
MGG_03963	24.57	24.53	24.42	2.45	7.01	7.68	24.5067	5.71333	18.7933	4.28938	3.49929	2.10077	1.80706	0.293709	#N/A		#N/A	#N/A	#N/A	#N/A	#N/A		1.74171	0.733922	6.3645e-06	3.98682e-05	NC_017844.1:3576481-3578178:-	gene1097	1;GO:0003676,molecular_function nucleic acid binding	NA	hypothetical protein MGG_07013 [Magnaporthe oryzae 70-15]
MGG_07215	23.46	12.46	22.17	0.25	0.97	0.76	19.3633	0.66	18.7033	29.3384	29.1711	4.87472	4.86647	0.00825195	#N/A		#N/A	#N/A	#N/A	#N/A	#N/A		1.47737	1.71074	2.57972e-06	1.73352e-05	NC_017850.1:6115668-6118043:-	gene4454	NA	NA	hypothetical protein MGG_07020 [Magnaporthe oryzae 70-15]
MGG_16507	19.1	15.91	26.3	0.38	3.2	2.14	20.4367	1.90667	18.53	10.7185	8.92523	3.42204	3.15789	0.264145	#N/A		#N/A	#N/A	#N/A	#N/A	#N/A		1.229	1.87907	0.000463018	0.00194893	NC_017850.1:6362812-6364254:-	gene4546	NA	NA	hypothetical protein MGG_07100 [Magnaporthe oryzae 70-15]
MGG_08458	25.09	21.71	21.2	3.27	4	5.29	22.6667	4.18667	18.48	5.41401	5.4275	2.4367	2.44029	0.00358954	#N/A		#N/A	#N/A	#N/A	#N/A	#N/A		1.75007	2.40967	7.97171e-08	6.93624e-07	NC_017850.1:6540648-6543860:+	gene4595	3;GO:0016021,cellular_component integral component of membrane;GO:0016787,molecular_function hydrolase activity;GO:0030246,molecular_function carbohydrate binding	NA	glycosyl hydrolase [Magnaporthe oryzae 70-15]
MGG_08116	29.27	25.9	23.65	5.03	7.87	10.53	26.2733	7.81	18.4633	3.36406	3.29098	1.7502	1.71852	0.0316882	#N/A		#N/A	#N/A	#N/A	#N/A	#N/A		1.26601	7.59388	1.38159e-08	1.36794e-07	NC_017850.1:6543777-6547078:-	gene4596	3;GO:0003723,molecular_function RNA binding;GO:0006397,biological_process mRNA processing;GO:0046872,molecular_function metal ion binding	NA	hypothetical protein MGG_07147 [Magnaporthe oryzae 70-15]
MGG_08943	19.77	17.34	19.16	0	0.59	0.92	18.7567	0.503333	18.2533	37.2649	32.4746	5.21975	5.02124	0.198507	#N/A		#N/A	#N/A	#N/A	#N/A	#N/A		1.20913	5.7224	7.70072e-05	0.000387186	NC_017850.1:6566936-6568325:+	gene4602	1;GO:0016021,cellular_component integral component of membrane	NA	hypothetical protein MGG_07153 [Magnaporthe oryzae 70-15]
MGG_17729	25.09	22.53	22.98	1.13	7.03	7.73	23.5333	5.29667	18.2367	4.44305	3.26885	2.15155	1.70878	0.442767	#N/A		#N/A	#N/A	#N/A	#N/A	#N/A		1.979	1.27578	9.46451e-07	6.8965e-06	NC_017850.1:6761195-6763243:-	gene4668	NA	NA	hypothetical protein MGG_07206 [Magnaporthe oryzae 70-15]
MGG_13350	21.8	22.89	23.83	4.96	4.61	4.35	22.84	4.64	18.2	4.92241	4.96529	2.29937	2.31188	0.0125129	#N/A		#N/A	#N/A	#N/A	#N/A	#N/A		7.46555	3.93708	3.35774e-56	6.15045e-54	NC_017850.1:6792432-6793812:-	gene4678	1;GO:0016021,cellular_component integral component of membrane	NA	hypothetical protein MGG_07214 [Magnaporthe oryzae 70-15]
MGG_09931	33.42	29.54	35.29	4.38	20.87	18.43	32.75	14.56	18.19	2.24931	1.81335	1.16948	0.858656	0.310829	#N/A		#N/A	#N/A	#N/A	#N/A	#N/A		4.85474	5.03888	5.68508e-41	5.80752e-39	NC_017850.1:6810551-6814050:+	gene4680	4;GO:0000981,molecular_function DNA-binding transcription factor activity, RNA polymerase II-specific;GO:0003676,molecular_function nucleic acid binding;GO:0005634,cellular_component nucleus;GO:0008270,molecular_function zinc ion binding	NA	transcription factor Cmr1 [Magnaporthe oryzae 70-15]
MGG_15353	25.55	23.14	25.22	10.27	4.21	4.87	24.6367	6.45	18.1867	3.81964	5.17864	1.93344	2.37257	0.439139	#N/A		#N/A	#N/A	#N/A	#N/A	#N/A		8.10671	7.69024	5.84296e-88	3.44865e-85	NC_017850.1:6818618-6819756:+	gene4681	1;GO:0016491,molecular_function oxidoreductase activity	fabG, OAR1; 3-oxoacyl-[acyl-carrier protein] reductase [EC:1.1.1.100]; K00059	versicolorin reductase [Magnaporthe oryzae 70-15]
MGG_13006	33.02	37.16	34.88	16.52	16.83	17.49	35.02	16.9467	18.0733	2.06648	2.07249	1.04718	1.05136	0.00418731	#N/A		#N/A	#N/A	#N/A	#N/A	#N/A		1.90133	2.81692	5.65799e-11	7.43941e-10	NC_017850.1:6825508-6827785:+	gene4684	3;GO:0000981,molecular_function DNA-binding transcription factor activity, RNA polymerase II-specific;GO:0005634,cellular_component nucleus;GO:0008270,molecular_function zinc ion binding	NA	transcription factor [Magnaporthe oryzae 70-15]
MGG_16181	23.13	24.43	22.19	3.48	5.77	6.31	23.25	5.18667	18.0633	4.48265	4.00867	2.16435	2.00312	0.161229	#N/A		#N/A	#N/A	#N/A	#N/A	#N/A		1.08003	3.34871	0.000136151	0.000646902	NC_017850.1:6867946-6868953:+	gene4695	1;GO:0008080,molecular_function N-acetyltransferase activity	NA	hypothetical protein MGG_07226 [Magnaporthe oryzae 70-15]
MGG_00275	33.9	32.89	30.59	11.96	14.67	16.66	32.46	14.43	18.03	2.24948	2.24199	1.16959	1.16478	0.00481156	#N/A		#N/A	#N/A	#N/A	#N/A	#N/A		1.30176	6.45358	7.61191e-05	0.000382902	NC_017850.1:6869596-6871291:+	gene4696	1;GO:0016021,cellular_component integral component of membrane	NA	hypothetical protein MGG_07227 [Magnaporthe oryzae 70-15]
MGG_00833	27.59	18.98	29.73	5.33	7.84	9.07	25.4333	7.41333	18.02	3.43076	3.51913	1.77853	1.81522	0.0366936	#N/A		#N/A	#N/A	#N/A	#N/A	#N/A		2.10793	4.97434	9.89633e-20	3.05636e-18	NC_017850.1:6871850-6875548:-	gene4697	2;GO:0016021,cellular_component integral component of membrane;GO:0055085,biological_process transmembrane transport	NA	hypothetical protein MGG_07228 [Magnaporthe oryzae 70-15]
MGG_00631	21.79	16.45	18.17	0.94	1.06	1.01	18.8033	1.00333	17.8	18.7409	17.9901	4.22812	4.16913	0.0589843	#N/A		#N/A	#N/A	#N/A	#N/A	#N/A		1.22732	3.70148	1.38885e-06	9.83674e-06	NC_017850.1:6882380-6884043:-	gene4699	1;GO:0016757,molecular_function transferase activity, transferring glycosyl groups	NA	alpha-1,3-mannosyltransferase CMT1 [Magnaporthe oryzae 70-15]
MGG_04844	35.13	34.62	34.65	12.82	17.56	20.75	34.8	17.0433	17.7567	2.04185	1.97323	1.02988	0.980563	0.0493173	#N/A		#N/A	#N/A	#N/A	#N/A	#N/A		2.13142	4.51193	3.56726e-08	3.30415e-07	NC_017850.1:6886545-6888132:+	gene4700	1;GO:0016021,cellular_component integral component of membrane	NA	hypothetical protein MGG_07231 [Magnaporthe oryzae 70-15]
MGG_17926	38.04	25.96	19.45	6.32	8.17	15.73	27.8167	10.0733	17.7433	2.76142	3.17748	1.46541	1.66788	0.202474	#N/A		#N/A	#N/A	#N/A	#N/A	#N/A		1.71227	6.0661	1.72441e-07	1.41577e-06	NC_017850.1:6907507-6908740:+	gene4705	NA	NA	hypothetical protein MGG_07235 [Magnaporthe oryzae 70-15]
MGG_09297	32.44	28.23	28.22	9.73	12.23	14.32	29.63	12.0933	17.5367	2.45011	2.30826	1.29285	1.2068	0.0860419	#N/A		#N/A	#N/A	#N/A	#N/A	#N/A		1.71991	1.35477	5.06982e-06	3.24664e-05	NC_017850.1:6947912-6953522:-	gene4721	3;GO:0003676,molecular_function nucleic acid binding;GO:0004386,molecular_function helicase activity;GO:0005524,molecular_function ATP binding	NA	DEAD/DEAH box helicase [Magnaporthe oryzae 70-15]
MGG_07429	21.69	17.97	13.65	0	0.36	0.52	17.77	0.293333	17.4767	60.5795	49.9167	5.92076	5.64145	0.279309	#N/A		#N/A	#N/A	#N/A	#N/A	#N/A		1.39601	2.74281	1.30611e-07	1.09606e-06	NC_017850.1:7130013-7131146:-	gene4772	NA	NA	hypothetical protein MGG_07292 [Magnaporthe oryzae 70-15]
MGG_05852	22.86	29.3	21.46	5.43	9.37	6.47	24.54	7.09	17.45	3.46121	3.53323	1.79128	1.82099	0.0297101	#N/A		#N/A	#N/A	#N/A	#N/A	#N/A		1.21721	-0.102781	0.015867	0.0423973	NC_017850.1:7156954-7158160:-	gene4785	NA	NA	hypothetical protein MGG_07303 [Magnaporthe oryzae 70-15]
MGG_00082	25.74	26.25	29.78	3.21	12.22	14.13	27.2567	9.85333	17.4033	3.76624	2.14812	1.91312	1.10307	0.810051	#N/A		#N/A	#N/A	#N/A	#N/A	#N/A		2.54709	6.75447	9.11017e-09	9.31534e-08	NC_017850.1:7173798-7176070:+	gene4789	1;GO:0003700,molecular_function DNA-binding transcription factor activity	NA	hypothetical protein MGG_07305 [Magnaporthe oryzae 70-15]
MGG_17023	26.89	26.62	22.93	3.66	11.28	9.95	25.48	8.29667	17.1833	3.07111	2.67538	1.61876	1.41974	0.199019	#N/A		#N/A	#N/A	#N/A	#N/A	#N/A		1.02949	8.78101	0.00170798	0.0061552	NC_017850.1:7180271-7182625:+	gene4791	2;GO:0004553,molecular_function hydrolase activity, hydrolyzing O-glycosyl compounds;GO:0005975,biological_process carbohydrate metabolic process	NA	mixed-linked glucanase [Magnaporthe oryzae 70-15]
MGG_09708	19.9	19.15	20.04	1.08	2.39	4.57	19.6967	2.68	17.0167	7.3495	8.32636	2.87765	3.05769	0.180039	#N/A		#N/A	#N/A	#N/A	#N/A	#N/A		1.55858	6.77595	9.54614e-06	5.78541e-05	NC_017850.1:7293020-7297376:+	gene4822	1;GO:0016021,cellular_component integral component of membrane	NA	hypothetical protein MGG_07334 [Magnaporthe oryzae 70-15]
MGG_00050	28.26	28	25.4	9.69	11.39	9.74	27.22	10.2733	16.9467	2.64958	2.87474	1.40576	1.52343	0.11767	#N/A		#N/A	#N/A	#N/A	#N/A	#N/A		3.82703	2.36362	1.02163e-24	4.32424e-23	NC_017850.1:7390365-7391225:-	gene4855	NA	NA	hypothetical protein MGG_07362 [Magnaporthe oryzae 70-15]
MGG_11684	22.99	14.57	21.38	1.9	2.97	3.36	19.6467	2.74333	16.9033	7.1616	7.19865	2.84028	2.84773	0.00744429	#N/A		#N/A	#N/A	#N/A	#N/A	#N/A		1.75921	1.34404	5.51665e-06	3.50741e-05	NC_017850.1:7402319-7404233:+	gene4860	2;GO:0016021,cellular_component integral component of membrane;GO:0055085,biological_process transmembrane transport	NA	hypothetical protein MGG_07366 [Magnaporthe oryzae 70-15]
MGG_03629	23.91	25.7	23.94	5.94	8.31	8.6	24.5167	7.61667	16.9	3.21882	2.88087	1.68653	1.5265	0.160028	#N/A		#N/A	#N/A	#N/A	#N/A	#N/A		3.69693	6.61544	2.78672e-34	2.02781e-32	NC_017849.1:481522-482883:-	gene5265	NA	NA	hypothetical protein MGG_07402 [Magnaporthe oryzae 70-15]
MGG_11554	28.27	32.85	30.68	11.63	14.82	14.84	30.6	13.7633	16.8367	2.2233	2.07018	1.1527	1.04975	0.102949	#N/A		#N/A	#N/A	#N/A	#N/A	#N/A		4.95434	3.47273	6.11545e-25	2.64108e-23	NC_017849.1:488031-490015:+	gene5266	2;GO:0004252,molecular_function serine-type endopeptidase activity;GO:0046872,molecular_function metal ion binding	NA	tripeptidyl-peptidase 1 [Magnaporthe oryzae 70-15]
MGG_17245	34.15	19.55	15.99	2.11	8.77	8.33	23.23	6.40333	16.8267	3.6278	2.34694	1.85909	1.23078	0.628314	#N/A		#N/A	#N/A	#N/A	#N/A	#N/A		4.59889	5.90756	9.10642e-13	1.45484e-11	NC_017849.1:526917-528046:-	gene5278	NA	NA	hypothetical protein MGG_07411 [Magnaporthe oryzae 70-15]
MGG_12317	18.34	16.7	16.11	0	0.74	0.36	17.05	0.366667	16.6833	46.5	46.3889	5.53916	5.53571	0.00345143	#N/A		#N/A	#N/A	#N/A	#N/A	#N/A		4.85509	1.66467	6.81144e-29	3.80867e-27	NC_017849.1:529708-530740:+	gene5279	1;GO:0016021,cellular_component integral component of membrane	NA	hypothetical protein MGG_07412 [Magnaporthe oryzae 70-15]
MGG_08118	19.43	14.51	17.36	0.32	0.53	0.57	17.1	0.473333	16.6267	36.1268	32.7547	5.175	5.03363	0.141365	#N/A		#N/A	#N/A	#N/A	#N/A	#N/A		3.56352	3.35507	9.08728e-38	7.91338e-36	NC_017849.1:553005-555019:+	gene5284	1;GO:0016021,cellular_component integral component of membrane	NA	hypothetical protein MGG_07417 [Magnaporthe oryzae 70-15]
XLOC_008225	22.6	28.1	28.51	6.01	11.24	12.15	26.4033	9.8	16.6033	2.69422	2.5	1.42987	1.32193	0.107938	#N/A		#N/A	#N/A	#N/A	#N/A	#N/A		1.89348	2.04206	5.36924e-08	4.86299e-07	NC_017849.1:598952-600444:-	gene5300	2;GO:0016021,cellular_component integral component of membrane;GO:0055085,biological_process transmembrane transport	NA	allantoate permease [Magnaporthe oryzae 70-15]
MGG_05501	28.64	18.16	24.16	3.32	9.18	8.72	23.6533	7.07333	16.58	3.34402	2.77064	1.74158	1.47022	0.271361	#N/A		#N/A	#N/A	#N/A	#N/A	#N/A		5.85652	3.62128	1.24958e-55	2.21259e-53	NC_017849.1:602729-604137:+	gene5302	1;GO:0016021,cellular_component integral component of membrane	NA	hypothetical protein MGG_07429, partial [Magnaporthe oryzae 70-15]
MGG_15496	31.2	27.53	32.26	7.39	17.32	16.75	30.33	13.82	16.51	2.19465	1.86269	1.13399	0.897385	0.236603	#N/A		#N/A	#N/A	#N/A	#N/A	#N/A		1.77105	3.43029	8.40175e-11	1.08721e-09	NC_017849.1:605910-609721:-	gene5303	NA	NA	hypothetical protein MGG_07431 [Magnaporthe oryzae 70-15]
MGG_00836	26.8	19.87	21.73	2.27	6.54	10.12	22.8	6.31	16.49	3.61331	3.32263	1.85332	1.73233	0.120996	#N/A		#N/A	#N/A	#N/A	#N/A	#N/A		3.23634	7.09483	1.41295e-36	1.19136e-34	NC_017849.1:733243-735370:+	gene5349	NA	NA	hypothetical protein MGG_07464 [Magnaporthe oryzae 70-15]
MGG_12999	26.4	25.86	23.81	8.46	9.14	9.13	25.3567	8.91	16.4467	2.84587	2.83242	1.50887	1.50204	0.00683226	#N/A		#N/A	#N/A	#N/A	#N/A	#N/A		3.03368	5.66654	3.34257e-40	3.25793e-38	NC_017849.1:908745-911945:+	gene5415	1;GO:0016021,cellular_component integral component of membrane	NA	hypothetical protein MGG_07521 [Magnaporthe oryzae 70-15]
MGG_07608	30.84	24.94	25.79	6.18	12.1	14.08	27.19	10.7867	16.4033	2.5207	2.1314	1.33383	1.0918	0.242022	#N/A		#N/A	#N/A	#N/A	#N/A	#N/A		1.40122	2.07438	5.52809e-07	4.16528e-06	NC_017849.1:979229-981439:-	gene5442	2;GO:0016021,cellular_component integral component of membrane;GO:0022891,molecular_function transmembrane transporter activity	NA	alpha-glucosides permease MPH2/3 [Magnaporthe oryzae 70-15]
MGG_15340	28.17	15.48	23.62	2.21	7.56	8.65	22.4233	6.14	16.2833	3.65201	3.12434	1.86869	1.64355	0.225139	#N/A		#N/A	#N/A	#N/A	#N/A	#N/A		2.83922	0.146274	8.60757e-08	7.43816e-07	NC_017849.1:1016942-1017956:+	gene5458	NA	NA	hypothetical protein MGG_07558 [Magnaporthe oryzae 70-15]
MGG_06540	22.66	27.06	21.41	8.48	6.6	7.2	23.71	7.42667	16.2833	3.19255	3.14722	1.67471	1.65408	0.0206299	#N/A		#N/A	#N/A	#N/A	#N/A	#N/A		1.47551	6.58468	4.95119e-11	6.57518e-10	NC_017849.1:1018296-1020081:-	gene5459	2;GO:0004252,molecular_function serine-type endopeptidase activity;GO:0046872,molecular_function metal ion binding	NA	tripeptidyl-peptidase 1 [Magnaporthe oryzae 70-15]
MGG_05856	32.51	25.14	32.02	2.51	18.74	19.85	29.89	13.7	16.19	2.18175	1.70864	1.12549	0.772852	0.352635	#N/A		#N/A	#N/A	#N/A	#N/A	#N/A		6.89015	1.22052	1.78132e-29	1.03414e-27	NC_017849.1:1101357-1103360:+	gene5482	2;GO:0016614,molecular_function oxidoreductase activity, acting on CH-OH group of donors;GO:0050660,molecular_function flavin adenine dinucleotide binding	NA	glucose oxidase [Magnaporthe oryzae 70-15]
MGG_10097	20.16	15.66	15.59	0.17	1.79	0.95	17.1367	0.97	16.1667	17.6667	16.4842	4.14296	4.04301	0.0999451	#N/A		#N/A	#N/A	#N/A	#N/A	#N/A		1.74475	7.46713	7.57882e-16	1.67048e-14	NC_017849.1:1141634-1142515:+	gene5496	1;GO:0008168,molecular_function methyltransferase activity	NA	hypothetical protein MGG_07594 [Magnaporthe oryzae 70-15]
MGG_16331	22.82	18.93	18.42	1.8	3.97	5.94	20.0567	3.90333	16.1533	5.13834	4.76826	2.3613	2.25346	0.10784	#N/A		#N/A	#N/A	#N/A	#N/A	#N/A		1.20876	7.50885	4.44957e-07	3.42493e-06	NC_017849.1:1147000-1148977:-	gene5498	2;GO:0016021,cellular_component integral component of membrane;GO:0055085,biological_process transmembrane transport	NA	hypothetical protein MGG_07595 [Magnaporthe oryzae 70-15]
MGG_07228	22.63	19.44	20.27	3.07	5.26	6.05	20.78	4.79333	15.9867	4.33519	3.85361	2.11609	1.94621	0.169883	#N/A		#N/A	#N/A	#N/A	#N/A	#N/A		2.09282	2.33289	3.82757e-08	3.52987e-07	NC_017849.1:1169029-1170388:+	gene5506	6;GO:0005789,cellular_component endoplasmic reticulum membrane;GO:0006633,biological_process fatty acid biosynthetic process;GO:0016021,cellular_component integral component of membrane;GO:0102343,molecular_function 3-hydroxy-arachidoyl-CoA dehydratase activity;GO:0102344,molecular_function 3-hydroxy-behenoyl-CoA dehydratase activity;GO:0102345,molecular_function 3-hydroxy-lignoceroyl-CoA dehydra…	NA	tyrosine phosphatase [Magnaporthe oryzae 70-15]
MGG_08949	26.95	28.03	24.58	9.69	11.05	11.34	26.52	10.6933	15.8267	2.48005	2.43891	1.31037	1.28624	0.0241302	#N/A		#N/A	#N/A	#N/A	#N/A	#N/A		1.32411	2.86819	2.56204e-06	1.72491e-05	NC_017849.1:1195761-1196549:+	gene5514	NA	NA	hypothetical protein MGG_07608 [Magnaporthe oryzae 70-15]
XLOC_008463	22.8	23.36	19.22	4.36	7.11	6.62	21.7933	6.03	15.7633	3.61415	3.44411	1.85366	1.78413	0.0695263	#N/A		#N/A	#N/A	#N/A	#N/A	#N/A		5.46666	1.50564	1.21305e-27	6.13686e-26	NC_017849.1:1248221-1248857:-	gene5532	NA	NA	hypothetical protein MGG_07624 [Magnaporthe oryzae 70-15]
MGG_12655	15.02	20.54	17.94	0.9	2.88	2.53	17.8333	2.10333	15.73	8.47861	7.09091	3.08383	2.82597	0.257856	#N/A		#N/A	#N/A	#N/A	#N/A	#N/A		6.97233	6.1809	6.46517e-112	8.58575e-109	NC_017849.1:1249467-1250510:+	gene5533	NA	NA	hypothetical protein MGG_07625 [Magnaporthe oryzae 70-15]
MGG_18118	8.63	38.1	11.69	0.72	5.92	4.64	19.4733	3.76	15.7133	5.17908	2.5194	2.3727	1.33308	1.03962	#N/A		#N/A	#N/A	#N/A	#N/A	#N/A		6.6336	9.47957	4.78425e-79	2.11783e-76	NC_017849.1:1250753-1253159:+	gene5534	5;GO:0004497,molecular_function monooxygenase activity;GO:0005506,molecular_function iron ion binding;GO:0016021,cellular_component integral component of membrane;GO:0016705,molecular_function oxidoreductase activity, acting on paired donors, with incorporation or reduction of molecular oxygen;GO:0020037,molecular_function heme binding	NA	cytochrome P450 monooxygenase [Magnaporthe oryzae 70-15]
MGG_02106	28.93	24.4	22.5	6.55	9.6	12.58	25.2767	9.57667	15.7	2.6394	2.54167	1.40021	1.34577	0.0544359	#N/A		#N/A	#N/A	#N/A	#N/A	#N/A		1.2604	3.62794	4.03355e-05	0.000214907	NC_017849.1:1253377-1255099:+	gene5535	3;GO:0005737,cellular_component cytoplasm;GO:0009058,biological_process biosynthetic process;GO:0016747,molecular_function transferase activity, transferring acyl groups other than amino-acyl groups	metX; homoserine O-acetyltransferase/O-succinyltransferase [EC:2.3.1.31 2.3.1.46]; K00641	homoserine acetyltransferase [Magnaporthe oryzae 70-15]
MGG_00402	19.27	11.24	16.84	0	0.07	0.26	15.7833	0.11	15.6733	143.485	240.571	7.16475	7.91032	0.745567	#N/A		#N/A	#N/A	#N/A	#N/A	#N/A		1.58989	0.196547	0.00053985	0.00222215	NC_017849.1:1313488-1314943:+	gene5556	2;GO:0004181,molecular_function metallocarboxypeptidase activity;GO:0008270,molecular_function zinc ion binding	NA	carboxypeptidase A [Magnaporthe oryzae 70-15]
MGG_15618	17.01	19.09	20.38	0.77	6.08	2.88	18.8267	3.24333	15.5833	5.80473	6.62847	2.53723	2.72868	0.191448	#N/A		#N/A	#N/A	#N/A	#N/A	#N/A		1.3535	4.73973	2.71799e-08	2.55539e-07	NC_017849.1:1382983-1384711:-	gene5576	1;GO:0016021,cellular_component integral component of membrane	NA	hypothetical protein MGG_07655 [Magnaporthe oryzae 70-15]
MGG_04323	26.56	21	25.95	6.02	8.71	12.05	24.5033	8.92667	15.5767	2.74496	2.97933	1.45678	1.57499	0.118205	#N/A		#N/A	#N/A	#N/A	#N/A	#N/A		1.89877	4.43262	2.52248e-17	6.41344e-16	NC_017849.1:1518148-1519142:+	gene5615	1;GO:0016021,cellular_component integral component of membrane	NA	hypothetical protein MGG_07684 [Magnaporthe oryzae 70-15]
MGG_08200	27.18	26.36	26.16	8.28	12.77	12.03	26.5667	11.0267	15.54	2.40931	2.19119	1.26862	1.13171	0.136907	#N/A		#N/A	#N/A	#N/A	#N/A	#N/A		1.85059	3.77853	1.02468e-11	1.47168e-10	NC_017849.1:1519402-1519768:-	gene5616	NA	NA	hypothetical protein MGG_07685 [Magnaporthe oryzae 70-15]
MGG_12178	17.99	14.62	15.72	0.46	0.45	0.87	16.11	0.593333	15.5167	27.1517	34.1739	4.76297	5.09482	0.331854	#N/A		#N/A	#N/A	#N/A	#N/A	#N/A		1.7662	4.47772	1.21873e-15	2.65323e-14	NC_017849.1:1520099-1520994:+	gene5617	NA	NA	endoglucanase II [Magnaporthe oryzae 70-15]
MGG_16418	30.59	25.81	20.62	4.94	11.84	13.77	25.6733	10.1833	15.49	2.52111	2.1799	1.33406	1.12426	0.2098	#N/A		#N/A	#N/A	#N/A	#N/A	#N/A		1.09763	5.84894	9.12727e-08	7.85804e-07	NC_017849.1:5469517-5471429:-	gene6914	2;GO:0004181,molecular_function metallocarboxypeptidase activity;GO:0008270,molecular_function zinc ion binding	NA	carboxypeptidase A [Magnaporthe oryzae 70-15]
MGG_06058	27.82	24.31	24.93	7.35	12.55	11.2	25.6867	10.3667	15.32	2.47781	2.22589	1.30907	1.15438	0.154683	#N/A		#N/A	#N/A	#N/A	#N/A	#N/A		1.49603	6.28272	1.68327e-14	3.26333e-13	NC_017849.1:5547579-5550210:+	gene6943	2;GO:0006486,biological_process protein glycosylation;GO:0016757,molecular_function transferase activity, transferring glycosyl groups	MNN2; alpha 1,2-mannosyltransferase [EC:2.4.1.-]; K05535	hypothetical protein MGG_07729 [Magnaporthe oryzae 70-15]
MGG_04346	16.82	17.31	17.01	1.81	1.74	1.65	17.0467	1.73333	15.3133	9.83462	9.77586	3.29787	3.28922	0.0086447	#N/A		#N/A	#N/A	#N/A	#N/A	#N/A		2.00924	3.86389	3.5802e-07	2.78652e-06	NC_017849.1:5677868-5678654:-	gene6988	NA	NA	hypothetical protein MGG_07766 [Magnaporthe oryzae 70-15]
MGG_17175	24.31	38.14	28.05	14	14.95	15.67	30.1667	14.8733	15.2933	2.02824	1.87625	1.02023	0.907855	0.112372	#N/A		#N/A	#N/A	#N/A	#N/A	#N/A		1.83306	0.0651321	8.57592e-05	0.000426052	NC_017849.1:5730627-5731236:-	gene7001	1;GO:0003676,molecular_function nucleic acid binding	NA	hypothetical protein MGG_07776 [Magnaporthe oryzae 70-15]
XLOC_002947	19.69	18.27	14.55	1.22	2.34	3.08	17.5033	2.21333	15.29	7.90813	7.80769	2.98334	2.9649	0.0184408	#N/A		#N/A	#N/A	#N/A	#N/A	#N/A		1.50614	4.21937	5.20128e-06	3.32682e-05	NC_017849.1:5762931-5764161:+	gene7014	NA	NA	hypothetical protein MGG_07788 [Magnaporthe oryzae 70-15]
MGG_12210	18.02	14.38	16.11	0.49	1.31	1.08	16.17	0.96	15.21	16.8438	14.9167	4.07414	3.89885	0.175288	#N/A		#N/A	#N/A	#N/A	#N/A	#N/A		1.24401	4.56089	1.53388e-09	1.71176e-08	NC_017849.1:5765252-5767583:-	gene7016	1;GO:0016158,molecular_function 3-phytase activity	E3.1.3.8; 3-phytase [EC:3.1.3.8]; K01083	3-phytase [Magnaporthe oryzae 70-15]
MGG_02113	21.89	24.91	21.49	3.59	9.69	9.45	22.7633	7.57667	15.1867	3.0044	2.3164	1.58708	1.21189	0.375191	#N/A		#N/A	#N/A	#N/A	#N/A	#N/A		1.22197	5.47121	8.66468e-09	8.9041e-08	NC_017849.1:5772191-5773812:+	gene7017	4;GO:0004601,molecular_function peroxidase activity;GO:0006979,biological_process response to oxidative stress;GO:0020037,molecular_function heme binding;GO:0046872,molecular_function metal ion binding	NA	ligninase H2 [Magnaporthe oryzae 70-15]
MGG_09570	35.05	28.37	27.01	7.34	18.02	19.55	30.1433	14.97	15.1733	2.01358	1.57436	1.00976	0.654767	0.354998	#N/A		#N/A	#N/A	#N/A	#N/A	#N/A		2.26246	3.41163	6.22145e-18	1.68185e-16	NC_017849.1:5778115-5779344:+	gene7020	NA	NA	dehydrogenase/reductase SDR family member 13 [Magnaporthe oryzae 70-15]
MGG_02206	18.44	15.43	16.47	0.41	2.73	1.81	16.78	1.65	15.13	10.1697	9.09945	3.3462	3.18578	0.160426	#N/A		#N/A	#N/A	#N/A	#N/A	#N/A		1.8549	2.78368	7.57607e-13	1.21952e-11	NC_017849.1:5799975-5802556:+	gene7027	5;GO:0000981,molecular_function DNA-binding transcription factor activity, RNA polymerase II-specific;GO:0003677,molecular_function DNA binding;GO:0005634,cellular_component nucleus;GO:0006351,biological_process transcription, DNA-templated;GO:0008270,molecular_function zinc ion binding	NA	hypothetical protein MGG_07800 [Magnaporthe oryzae 70-15]
MGG_07788	27.05	21.99	20.55	3.15	10.17	11.17	23.1967	8.16333	15.0333	2.84157	2.16224	1.50669	1.11253	0.394159	#N/A		#N/A	#N/A	#N/A	#N/A	#N/A		1.52716	4.65494	1.31966e-09	1.48518e-08	NC_017849.1:5803574-5805490:-	gene7029	2;GO:0016021,cellular_component integral component of membrane;GO:0055085,biological_process transmembrane transport	NA	hypothetical protein MGG_07802 [Magnaporthe oryzae 70-15]
MGG_11658	20.59	22.83	18.95	5.77	6.19	5.47	20.79	5.81	14.98	3.57831	3.56846	1.83928	1.8353	0.00397908	#N/A		#N/A	#N/A	#N/A	#N/A	#N/A		6.34083	0.700797	1.70312e-19	5.18452e-18	NC_017849.1:5829124-5830869:+	gene7034	1;GO:0016021,cellular_component integral component of membrane	NA	hypothetical protein MGG_07806 [Magnaporthe oryzae 70-15]
MGG_01783	23.23	24.88	24.37	5.88	10.36	11.41	24.16	9.21667	14.9433	2.62134	2.35232	1.3903	1.23408	0.156221	#N/A		#N/A	#N/A	#N/A	#N/A	#N/A		1.65266	0.954277	1.18167e-05	7.04491e-05	NC_017849.1:6022754-6024731:+	gene7099	1;GO:0016021,cellular_component integral component of membrane	NA	hypothetical protein MGG_07851 [Magnaporthe oryzae 70-15]
MGG_15920	24.46	30.29	25.65	9.98	11.86	13.77	26.8	11.87	14.93	2.25779	2.16273	1.17491	1.11285	0.0620582	#N/A		#N/A	#N/A	#N/A	#N/A	#N/A		1.86583	0.144969	0.00064955	0.00261593	NC_017849.1:6038125-6040320:-	gene7107	5;GO:0004497,molecular_function monooxygenase activity;GO:0005506,molecular_function iron ion binding;GO:0008168,molecular_function methyltransferase activity;GO:0016705,molecular_function oxidoreductase activity, acting on paired donors, with incorporation or reduction of molecular oxygen;GO:0020037,molecular_function heme binding	NA	pisatin demethylase [Magnaporthe oryzae 70-15]
XLOC_005477	17.32	21.91	19.51	3.29	5.15	5.96	19.58	4.8	14.78	4.07917	3.78835	2.02827	1.92157	0.106705	#N/A		#N/A	#N/A	#N/A	#N/A	#N/A		4.73308	3.31153	1.51393e-35	1.18264e-33	NC_017849.1:6111556-6112506:+	gene7123	1;GO:0004601,molecular_function peroxidase activity	NA	hypothetical protein MGG_07871 [Magnaporthe oryzae 70-15]
MGG_12887	25.36	27.76	22.26	10.05	9.28	12.19	25.1267	10.5067	14.62	2.3915	2.52338	1.25791	1.33536	0.077445	#N/A		#N/A	#N/A	#N/A	#N/A	#N/A		1.80041	4.83115	5.36906e-11	7.07703e-10	NC_017849.1:6112646-6113182:-	gene7124	NA	NA	hypothetical protein MGG_07872 [Magnaporthe oryzae 70-15]
MGG_13025	32.97	25.07	25.02	10.47	14.01	14.76	27.6867	13.08	14.6067	2.11672	1.78944	1.08183	0.839505	0.242324	#N/A		#N/A	#N/A	#N/A	#N/A	#N/A		1.52244	7.87041	1.72226e-12	2.68289e-11	NC_017849.1:6125203-6127931:-	gene7131	1;GO:0008236,molecular_function serine-type peptidase activity	NA	dipeptidyl-peptidase V [Magnaporthe oryzae 70-15]
MGG_06791	14.97	16.92	12.17	0	0.18	0.26	14.6867	0.146667	14.54	100.136	83.1667	6.64582	6.37793	0.267889	#N/A		#N/A	#N/A	#N/A	#N/A	#N/A		1.26599	3.3179	0.00143241	0.00526025	NC_017849.1:6148906-6150000:-	gene7143	2;GO:0004751,molecular_function ribose-5-phosphate isomerase activity;GO:0005975,biological_process carbohydrate metabolic process	rpiB; ribose 5-phosphate isomerase B [EC:5.3.1.6]; K01808	ribose 5-phosphate isomerase [Magnaporthe oryzae 70-15]
MGG_13578	19.79	10.45	22	2.36	3.5	2.81	17.4133	2.89	14.5233	6.02537	7.0427	2.59105	2.81613	0.225079	#N/A		#N/A	#N/A	#N/A	#N/A	#N/A		1.59523	0.601307	0.000867827	0.00337598	NC_017849.1:6155979-6158371:+	gene7147	3;GO:0004499,molecular_function N,N-dimethylaniline monooxygenase activity;GO:0050660,molecular_function flavin adenine dinucleotide binding;GO:0050661,molecular_function NADP binding	NA	hypothetical protein MGG_07887 [Magnaporthe oryzae 70-15]
MGG_02065	16.29	16.11	13.29	0.08	0.97	1.44	15.23	0.83	14.4	18.3494	16.6082	4.19766	4.05383	0.143833	#N/A		#N/A	#N/A	#N/A	#N/A	#N/A		2.26325	3.92912	9.67628e-18	2.55723e-16	NC_017849.1:6241473-6245014:-	gene7177	NA	NA	hypothetical protein MGG_07917 [Magnaporthe oryzae 70-15]
XLOC_013508	18.21	14.06	15.21	0.62	1.9	1.95	15.8267	1.49	14.3367	10.6219	8.00526	3.40897	3.00095	0.408024	#N/A		#N/A	#N/A	#N/A	#N/A	#N/A		2.07565	0.141172	8.19233e-06	5.02513e-05	NC_017849.1:6246556-6247374:-	gene7179	NA	NA	hypothetical protein MGG_07919 [Magnaporthe oryzae 70-15]
MGG_10480	20.44	17.49	20.91	3.19	6.79	6.44	19.6133	5.47333	14.14	3.58343	3.17391	1.84134	1.66626	0.175081	#N/A		#N/A	#N/A	#N/A	#N/A	#N/A		2.03857	5.93632	4.67218e-22	1.66568e-20	NC_017849.1:6394921-6395880:+	gene7227	2;GO:0008152,biological_process metabolic process;GO:0016846,molecular_function carbon-sulfur lyase activity	NA	hypothetical protein MGG_07961 [Magnaporthe oryzae 70-15]
MGG_05592	17.59	20.74	20.55	5.5	5.48	5.54	19.6267	5.50667	14.12	3.56416	3.73636	1.83356	1.90163	0.0680709	#N/A		#N/A	#N/A	#N/A	#N/A	#N/A		2.97082	0.0556891	1.30248e-07	1.09388e-06	NC_017849.1:6441460-6443014:-	gene7249	1;GO:0016757,molecular_function transferase activity, transferring glycosyl groups	NA	hypothetical protein MGG_07979 [Magnaporthe oryzae 70-15]
MGG_01297	16.34	22.9	13.93	1.76	4.18	5.02	17.7233	3.65333	14.07	4.85128	3.90909	2.27836	1.96683	0.311532	#N/A		#N/A	#N/A	#N/A	#N/A	#N/A		3.57586	0.3752	1.82252e-09	2.01063e-08	NC_017850.1:5354432-5355823:+	gene4196	1;GO:0008171,molecular_function O-methyltransferase activity	NA	O-methyltransferase [Magnaporthe oryzae 70-15]
MGG_01475	23.1	28.29	27.3	4.21	14.93	17.43	26.23	12.19	14.04	2.15176	1.82853	1.10552	0.870687	0.234833	#N/A		#N/A	#N/A	#N/A	#N/A	#N/A		2.15127	3.05113	3.24022e-05	0.000176353	NC_017850.1:5385736-5387400:+	gene4207	2;GO:0016021,cellular_component integral component of membrane;GO:0016765,molecular_function transferase activity, transferring alkyl or aryl (other than methyl) groups	NA	UbiA prenyltransferase [Magnaporthe oryzae 70-15]
MGG_00787	23.85	24.53	23.52	4.64	11.97	13.45	23.9667	10.02	13.9467	2.39188	1.99248	1.25815	0.994566	0.263581	#N/A		#N/A	#N/A	#N/A	#N/A	#N/A		1.05299	3.65935	2.33422e-05	0.000131419	NC_017850.1:5419104-5422975:-	gene4218	1;GO:0016021,cellular_component integral component of membrane	NA	hypothetical protein MGG_08014 [Magnaporthe oryzae 70-15]
MGG_07802	21.12	21.34	20.87	9.72	6.28	5.55	21.11	7.18333	13.9267	2.93875	3.36306	1.5552	1.74977	0.194572	#N/A		#N/A	#N/A	#N/A	#N/A	#N/A		1.06271	3.89582	1.23471e-06	8.85126e-06	NC_017850.1:5451735-5452044:+	gene4229	NA	NA	hypothetical protein MGG_08024 [Magnaporthe oryzae 70-15]
MGG_08476	21.46	22.8	20.12	8.12	6.49	8.01	21.46	7.54	13.92	2.84615	2.67915	1.50901	1.42178	0.0872377	#N/A		#N/A	#N/A	#N/A	#N/A	#N/A		2.68073	5.3946	6.32731e-33	4.42245e-31	NC_017850.1:5739602-5741185:+	gene4325	1;GO:0016491,molecular_function oxidoreductase activity	NA	NAD-binding Rossmann fold oxidoreductase [Magnaporthe oryzae 70-15]
MGG_08774	24.39	25.08	22.71	1.34	14.7	14.43	24.06	10.1567	13.9033	2.36889	1.69023	1.24421	0.757218	0.486991	#N/A		#N/A	#N/A	#N/A	#N/A	#N/A		1.74011	3.61357	1.02745e-11	1.47309e-10	NC_017850.1:5741002-5741926:-	gene4326	2;GO:0006633,biological_process fatty acid biosynthetic process;GO:0016790,molecular_function thiolester hydrolase activity	NA	thioesterase [Magnaporthe oryzae 70-15]
MGG_00140	29.98	21.47	25.67	6.62	12.77	16.19	25.7067	11.86	13.8467	2.16751	2.01018	1.11604	1.00732	0.108714	#N/A		#N/A	#N/A	#N/A	#N/A	#N/A		5.14328	4.50797	1.18138e-74	4.32794e-72	NC_017850.1:5750362-5753268:+	gene4329	NA	NA	hypothetical protein MGG_08118 [Magnaporthe oryzae 70-15]
MGG_13220	22.49	20.18	20.22	5.15	7.44	8.91	20.9633	7.16667	13.7967	2.92512	2.71774	1.54849	1.44241	0.106086	#N/A		#N/A	#N/A	#N/A	#N/A	#N/A		2.65477	-0.0412284	1.62137e-06	1.13251e-05	NC_017850.1:5759214-5760203:+	gene4332	NA	NA	hypothetical protein MGG_08119 [Magnaporthe oryzae 70-15]
MGG_08546	24.39	23.67	23.88	11.27	9.58	9.8	23.98	10.2167	13.7633	2.34715	2.43673	1.23091	1.28495	0.0540421	#N/A		#N/A	#N/A	#N/A	#N/A	#N/A		4.12215	2.54946	1.90498e-27	9.50164e-26	NC_017850.1:5762627-5764985:+	gene4334	1;GO:0016021,cellular_component integral component of membrane	NA	integral membrane protein [Magnaporthe oryzae 70-15]
MGG_04251	19.44	26.57	18.77	4.9	8.78	9.81	21.5933	7.83	13.7633	2.75777	2.21412	1.4635	1.14674	0.316766	#N/A		#N/A	#N/A	#N/A	#N/A	#N/A		2.92825	4.52312	2.46215e-19	7.43121e-18	NC_017850.1:5821886-5824140:+	gene4353	NA	NA	hypothetical protein MGG_08136 [Magnaporthe oryzae 70-15]
XLOC_004541	19.11	11.75	10.09	0	0	0	13.65	0	13.65	#DIV/0!	#DIV/0!	#DIV/0!	#DIV/0!	#DIV/0!	#N/A		#N/A	#N/A	#N/A	#N/A	#N/A		1.0682	2.40184	0.000355957	0.00154103	NC_017850.1:5903805-5907211:-	gene4383	NA	NA	hypothetical protein MGG_08161 [Magnaporthe oryzae 70-15]
MGG_07655	22.11	22.03	22.25	11.31	7.1	7.1	22.13	8.50333	13.6267	2.60251	3.11408	1.3799	1.63881	0.258905	#N/A		#N/A	#N/A	#N/A	#N/A	#N/A		1.01397	9.29469	2.45627e-06	1.65685e-05	NC_017850.1:5964053-5966213:-	gene4404	2;GO:0006457,biological_process protein folding;GO:0051082,molecular_function unfolded protein binding	NA	SIS1 [Magnaporthe oryzae 70-15]
MGG_03807	21.38	14.4	17.49	0.3	5.68	6.48	17.7567	4.15333	13.6033	4.27528	3.07923	2.09602	1.62257	0.473452	#N/A		#N/A	#N/A	#N/A	#N/A	#N/A		1.26023	5.78484	8.80938e-10	1.02509e-08	NC_017850.1:6044690-6047695:-	gene4431	3;GO:0004601,molecular_function peroxidase activity;GO:0006979,biological_process response to oxidative stress;GO:0020037,molecular_function heme binding	NA	hypothetical protein MGG_08200 [Magnaporthe oryzae 70-15]
MGG_09720	15.47	17.06	17.9	1.25	4.64	3.98	16.81	3.29	13.52	5.10942	4.28643	2.35316	2.09978	0.253383	#N/A		#N/A	#N/A	#N/A	#N/A	#N/A		2.78539	7.84085	9.87668e-30	5.79723e-28	NC_017850.1:6050161-6051568:-	gene4433	2;GO:0008152,biological_process metabolic process;GO:0016846,molecular_function carbon-sulfur lyase activity	NA	hypothetical protein MGG_08201 [Magnaporthe oryzae 70-15]
MGG_05033	26.93	21.04	30.75	7.47	16	15.05	26.24	12.84	13.4	2.04361	1.78937	1.03112	0.839451	0.191672	#N/A		#N/A	#N/A	#N/A	#N/A	#N/A		3.4174	5.41405	4.87935e-55	8.22828e-53	NC_017850.1:8104784-8106881:+	gene5091	2;GO:0015299,molecular_function solute:proton antiporter activity;GO:0016021,cellular_component integral component of membrane	NA	hypothetical protein MGG_08252 [Magnaporthe oryzae 70-15]
XLOC_007467	21.6	16.82	18.04	3.71	5.61	7.21	18.82	5.51	13.31	3.41561	3.21569	1.77214	1.68513	0.0870157	#N/A		#N/A	#N/A	#N/A	#N/A	#N/A		5.53487	9.55461	1.30566e-17	3.42503e-16	NC_017850.1:8103280-8104499:-	gene5090	NA	NA	hypothetical protein MGG_08253 [Magnaporthe oryzae 70-15]
MGG_07793	16.78	18.23	15	2.31	3.45	4.56	16.67	3.44	13.23	4.84593	4.86377	2.27677	2.28207	0.00530081	#N/A		#N/A	#N/A	#N/A	#N/A	#N/A		1.35171	4.7632	1.82534e-10	2.27877e-09	NC_017850.1:8067862-8070335:-	gene5078	1;GO:0016021,cellular_component integral component of membrane	NA	hypothetical protein MGG_08265 [Magnaporthe oryzae 70-15]
MGG_17541	30.04	8.8	12.82	1.2	4.04	6.75	17.22	3.99667	13.2233	4.30859	3.17327	2.10722	1.66597	0.441247	#N/A		#N/A	#N/A	#N/A	#N/A	#N/A		1.18221	6.6714	8.32983e-09	8.58352e-08	NC_017850.1:8039186-8041139:-	gene5069	1;GO:0016021,cellular_component integral component of membrane	NA	hypothetical protein MGG_08276 [Magnaporthe oryzae 70-15]
MGG_05384	27.98	25.57	25.52	7.07	16.44	15.89	26.3567	13.1333	13.2233	2.00685	1.60919	1.00493	0.686333	0.318602	#N/A		#N/A	#N/A	#N/A	#N/A	#N/A		1.17444	6.04894	8.81571e-09	9.04909e-08	NC_017850.1:7980319-7982684:+	gene5049	2;GO:0016491,molecular_function oxidoreductase activity;GO:0071949,molecular_function FAD binding	NA	salicylate hydroxylase [Magnaporthe oryzae 70-15]
MGG_04334	21.17	22.63	16.36	5.66	6.08	8.84	20.0533	6.86	13.1933	2.92323	3.48191	1.54756	1.79988	0.252316	#N/A		#N/A	#N/A	#N/A	#N/A	#N/A		4.13559	4.67806	1.69746e-30	1.04242e-28	NC_017850.1:7963369-7964933:+	gene5044	2;GO:0010181,molecular_function FMN binding;GO:0016491,molecular_function oxidoreductase activity	NA	NADH:flavin oxidoreductase/NADH oxidase [Magnaporthe oryzae 70-15]
MGG_04434	22.1	18.97	24.03	5.83	8.53	11.17	21.7	8.51	13.19	2.54994	2.59086	1.35046	1.37343	0.0229647	#N/A		#N/A	#N/A	#N/A	#N/A	#N/A		2.19763	7.87219	3.09754e-19	9.29611e-18	NC_017850.1:7917782-7922704:+	gene5028	3;GO:0005524,molecular_function ATP binding;GO:0016021,cellular_component integral component of membrane;GO:0042626,molecular_function ATPase activity, coupled to transmembrane movement of substances	NA	multidrug resistance-associated protein 2 [Magnaporthe oryzae 70-15]
MGG_00829	20.4	24.95	20.17	5.99	8.73	11.32	21.84	8.68	13.16	2.51613	2.33677	1.33121	1.22452	0.10669	#N/A		#N/A	#N/A	#N/A	#N/A	#N/A		1.16389	6.6935	8.28401e-08	7.17857e-07	NC_017850.1:7914502-7916135:+	gene5027	2;GO:0016491,molecular_function oxidoreductase activity;GO:0046872,molecular_function metal ion binding	NA	oxidoreductase [Magnaporthe oryzae 70-15]
MGG_02127	15.22	18.65	15.25	2.51	3.37	3.77	16.3733	3.21667	13.1567	5.09016	4.52522	2.34771	2.17799	0.169721	#N/A		#N/A	#N/A	#N/A	#N/A	#N/A		1.51445	3.63626	4.87061e-11	6.48439e-10	NC_017850.1:7804649-7806195:-	gene4996	1;GO:0016787,molecular_function hydrolase activity	NA	dienelactone hydrolase [Magnaporthe oryzae 70-15]
MGG_02081	18.26	15.47	15.77	0.74	4.47	4.93	16.5	3.38	13.12	4.88166	3.52796	2.28737	1.81884	0.468535	#N/A		#N/A	#N/A	#N/A	#N/A	#N/A		1.54598	1.71215	2.31068e-06	1.56661e-05	NC_017850.1:7793302-7795012:+	gene4991	NA	NA	hypothetical protein MGG_08334 [Magnaporthe oryzae 70-15]
MGG_09488	25.32	24.33	22.28	7.24	12.35	13.21	23.9767	10.9333	13.0433	2.19299	1.97004	1.1329	0.978225	0.154673	#N/A		#N/A	#N/A	#N/A	#N/A	#N/A		1.31734	0.482032	0.00269809	0.00917264	NC_017850.1:7749241-7749908:+	gene4975	NA	NA	hypothetical protein MGG_08348 [Magnaporthe oryzae 70-15]
MGG_02955	23.52	22.42	22.27	9.97	9.93	9.35	22.7367	9.75	12.9867	2.33197	2.2578	1.22155	1.17492	0.046626	#N/A		#N/A	#N/A	#N/A	#N/A	#N/A		5.07395	4.76016	8.19061e-49	1.13009e-46	NC_017850.1:7746841-7748098:+	gene4974	NA	NA	dehydrogenase/reductase SDR family member 13 [Magnaporthe oryzae 70-15]
MGG_15065	19.78	13.08	18.21	2.58	4.12	5.66	17.0233	4.12	12.9033	4.13188	4.4199	2.0468	2.14401	0.0972174	#N/A		#N/A	#N/A	#N/A	#N/A	#N/A		5.39269	-0.0598025	5.44174e-12	8.01846e-11	NC_017850.1:7735568-7737048:+	gene4969	NA	NA	isoflavone reductase [Magnaporthe oryzae 70-15]
XLOC_012829	17.84	13.35	11.4	0.13	1.8	1.99	14.1967	1.30667	12.89	10.8648	7.41667	3.44159	2.89077	0.550818	#N/A		#N/A	#N/A	#N/A	#N/A	#N/A		1.47122	4.9876	2.51917e-05	0.000140787	NC_017850.1:7718362-7719184:-	gene4962	NA	NA	hypothetical protein MGG_08360 [Magnaporthe oryzae 70-15]
MGG_16784	16.94	15.65	14.99	3.01	3.94	2.37	15.86	3.10667	12.7533	5.10515	5.19934	2.35195	2.37833	0.0263739	#N/A		#N/A	#N/A	#N/A	#N/A	#N/A		1.83407	6.8002	1.85824e-18	5.23658e-17	NC_017850.1:7688461-7689587:+	gene4957	1;GO:0016021,cellular_component integral component of membrane	NA	hypothetical protein MGG_08366 [Magnaporthe oryzae 70-15]
MGG_02104	19.28	22.63	21.6	6.85	8.64	9.8	21.17	8.43	12.74	2.51127	2.5	1.32842	1.32193	0.00648864	#N/A		#N/A	#N/A	#N/A	#N/A	#N/A		2.15445	0.297582	1.62974e-06	1.13686e-05	NC_017850.1:7669612-7670759:-	gene4949	NA	NA	hypothetical protein MGG_08371 [Magnaporthe oryzae 70-15]
MGG_14603	18.79	12.98	12.84	0.19	2.62	3.65	14.87	2.15333	12.7167	6.90557	4.9542	2.78776	2.30865	0.479109	#N/A		#N/A	#N/A	#N/A	#N/A	#N/A		1.09881	4.00242	6.50542e-07	4.85348e-06	NC_017850.1:7663472-7665055:+	gene4946	NA	NA	hypothetical protein MGG_08374 [Magnaporthe oryzae 70-15]
MGG_08542	14.84	13.04	13.5	0.27	1.59	1.4	13.7933	1.08667	12.7067	12.6933	9.64286	3.66599	3.26946	0.396529	#N/A		#N/A	#N/A	#N/A	#N/A	#N/A		1.78316	0.535485	1.58656e-05	9.2309e-05	NC_017850.1:7659741-7660318:+	gene4944	NA	NA	hypothetical protein MGG_08376 [Magnaporthe oryzae 70-15]
XLOC_015487	21.33	27.9	22.19	7.01	14.55	11.77	23.8067	11.11	12.6967	2.14281	1.8853	1.09951	0.914795	0.184711	#N/A		#N/A	#N/A	#N/A	#N/A	#N/A		1.41165	2.65159	0.000270012	0.00120076	NC_017850.1:7578694-7580406:-	gene4920	NA	NA	hypothetical protein MGG_08395 [Magnaporthe oryzae 70-15]
MGG_01991	17	15.31	15.48	5.35	2.31	2.22	15.93	3.29333	12.6367	4.83704	6.7013	2.27413	2.74444	0.470315	#N/A		#N/A	#N/A	#N/A	#N/A	#N/A		2.05048	3.33613	2.63497e-08	2.47953e-07	NC_017850.1:7542414-7543916:-	gene4909	NA	NA	retinol dehydrogenase 13 [Magnaporthe oryzae 70-15]
MGG_09569	9.48	15.32	15.72	0.22	1.49	1.04	13.5067	0.916667	12.59	14.7345	14.7308	3.88113	3.88076	0.000369787	#N/A		#N/A	#N/A	#N/A	#N/A	#N/A		3.88588	6.21583	3.46812e-64	8.56868e-62	NC_017851.1:169921-172675:+	gene7339	3;GO:0004252,molecular_function serine-type endopeptidase activity;GO:0005618,cellular_component cell wall;GO:0016020,cellular_component membrane	NA	hypothetical protein MGG_08429 [Magnaporthe oryzae 70-15]
MGG_10531	3.76	31.82	4.34	0.76	0.92	0.54	13.3067	0.74	12.5667	17.982	5.71053	4.16848	2.51362	1.65486	#N/A		#N/A	#N/A	#N/A	#N/A	#N/A		1.54332	1.10979	1.36755e-05	8.04032e-05	NC_017851.1:184656-188730:+	gene7344	NA	NA	hypothetical protein MGG_08434 [Magnaporthe oryzae 70-15]
MGG_17002	24.35	19.05	21.22	8.24	9.72	9.3	21.54	9.08667	12.4533	2.37051	2.28172	1.2452	1.19012	0.0550732	#N/A		#N/A	#N/A	#N/A	#N/A	#N/A		1.65836	6.06699	1.33589e-15	2.89643e-14	NC_017851.1:190984-194472:+	gene7346	1;GO:0004252,molecular_function serine-type endopeptidase activity	NA	minor extracellular protease vpr [Magnaporthe oryzae 70-15]
MGG_16660	13.93	10.35	13.88	0.45	0.14	0.42	12.72	0.336667	12.3833	37.7822	33.0476	5.23963	5.04647	0.19316	#N/A		#N/A	#N/A	#N/A	#N/A	#N/A		3.1265	-0.447517	1.13718e-06	8.19079e-06	NC_017851.1:240882-241662:+	gene7356	NA	NA	hypothetical protein MGG_08447 [Magnaporthe oryzae 70-15]
MGG_06683	22.83	23.1	23.67	10.29	11.15	11.03	23.2	10.8233	12.3767	2.14352	2.09429	1.09998	1.06646	0.0335199	#N/A		#N/A	#N/A	#N/A	#N/A	#N/A		2.60664	3.62557	1.74985e-27	8.76904e-26	NC_017851.1:250490-253476:+	gene7359	2;GO:0004066,molecular_function asparagine synthase (glutamine-hydrolyzing) activity;GO:0006529,biological_process asparagine biosynthetic process	asnB, ASNS; asparagine synthase (glutamine-hydrolysing) [EC:6.3.5.4]; K01953	asparagine synthase [Magnaporthe oryzae 70-15]
MGG_16304	21.93	25.45	20.38	2.04	16.22	12.46	22.5867	10.24	12.3467	2.20573	1.76003	1.14126	0.815602	0.325654	#N/A		#N/A	#N/A	#N/A	#N/A	#N/A		4.76856	3.69852	1.48762e-13	2.6123e-12	NC_017851.1:253758-254163:-	gene7360	1;GO:0052051,biological_process interaction with host via protein secreted by type II secretion system	NA	hypothetical protein MGG_08451 [Magnaporthe oryzae 70-15]
MGG_15887	23.29	19.68	23.15	4.05	11.21	13.86	22.04	9.70667	12.3333	2.2706	2.06512	1.18308	1.04623	0.13685	#N/A		#N/A	#N/A	#N/A	#N/A	#N/A		2.15323	3.72191	3.11844e-19	9.33247e-18	NC_017851.1:255404-258903:-	gene7361	NA	NA	hypothetical protein MGG_08452 [Magnaporthe oryzae 70-15]
MGG_18141	15.64	10.89	12.68	0.45	0.64	1.46	13.07	0.85	12.22	15.3765	19.8125	3.94265	4.30834	0.365687	#N/A		#N/A	#N/A	#N/A	#N/A	#N/A		4.3151	2.63831	5.00961e-37	4.29211e-35	NC_017851.1:258913-260814:+	gene7362	1;GO:0016021,cellular_component integral component of membrane	NA	hypothetical protein MGG_08453 [Magnaporthe oryzae 70-15]
MGG_00112	34.8	8.96	13.54	1.94	8.52	10.2	19.1	6.88667	12.2133	2.77348	1.5892	1.47169	0.668302	0.803392	#N/A		#N/A	#N/A	#N/A	#N/A	#N/A		2.78914	2.91254	9.35592e-14	1.67054e-12	NC_017851.1:262651-264489:-	gene7363	NA	NA	elicitor [Magnaporthe oryzae 70-15]
MGG_04211	27.15	20.34	17.84	6.87	9.12	12.72	21.7767	9.57	12.2067	2.27551	2.23026	1.18619	1.15721	0.0289784	#N/A		#N/A	#N/A	#N/A	#N/A	#N/A		5.37628	5.15389	3.81819e-75	1.44873e-72	NC_017851.1:264698-267011:-	gene7364	2;GO:0016491,molecular_function oxidoreductase activity;GO:0046872,molecular_function metal ion binding	TYR; tyrosinase [EC:1.14.18.1]; K00505	hypothetical protein MGG_08455 [Magnaporthe oryzae 70-15]
XLOC_001259	17.74	14.37	14.91	2.13	3.65	4.65	15.6733	3.47667	12.1967	4.50815	4.08493	2.17254	2.03031	0.142223	#N/A		#N/A	#N/A	#N/A	#N/A	#N/A		2.42307	4.23965	2.64201e-26	1.23651e-24	NC_017851.1:284763-286230:-	gene7371	3;GO:0004553,molecular_function hydrolase activity, hydrolyzing O-glycosyl compounds;GO:0005975,biological_process carbohydrate metabolic process;GO:0008061,molecular_function chitin binding	E3.2.1.14; chitinase [EC:3.2.1.14]; K01183	hypothetical protein MGG_08458 [Magnaporthe oryzae 70-15]
MGG_05632	13.27	10.69	16.88	0.42	1.61	2.27	13.6133	1.43333	12.18	9.49767	8.24224	3.24757	3.04304	0.204539	#N/A		#N/A	#N/A	#N/A	#N/A	#N/A		1.49036	3.83267	2.9583e-11	4.04491e-10	NC_017851.1:359653-361122:+	gene7392	2;GO:0004061,molecular_function arylformamidase activity;GO:0019441,biological_process tryptophan catabolic process to kynurenine	NA	hypothetical protein MGG_08476 [Magnaporthe oryzae 70-15]
MGG_10869	18.49	13.44	10.98	0.32	2.79	3.28	14.3033	2.13	12.1733	6.71518	4.8172	2.74743	2.2682	0.47923	#N/A		#N/A	#N/A	#N/A	#N/A	#N/A		5.03664	5.05466	5.51884e-45	6.51468e-43	NC_017851.1:394412-396687:-	gene7404	NA	NA	beta-lactamase [Magnaporthe oryzae 70-15]
MGG_11312	15.3	15.27	20.26	3.1	4.83	6.42	16.9433	4.78333	12.16	3.54216	3.1677	1.82463	1.66344	0.161193	#N/A		#N/A	#N/A	#N/A	#N/A	#N/A		2.0665	1.59475	1.31766e-07	1.104e-06	NC_017851.1:398876-400563:+	gene7405	2;GO:0016614,molecular_function oxidoreductase activity, acting on CH-OH group of donors;GO:0050660,molecular_function flavin adenine dinucleotide binding	NA	cellobiose dehydrogenase [Magnaporthe oryzae 70-15]
MGG_08772	14.27	18.8	14.12	2.09	3.86	5.01	15.73	3.65333	12.0767	4.30566	3.69689	2.10623	1.88631	0.219921	#N/A		#N/A	#N/A	#N/A	#N/A	#N/A		1.62228	2.86523	0.000787796	0.00309525	NC_017851.1:399738-402446:-	gene7406	NA	NA	hypothetical protein MGG_08488 [Magnaporthe oryzae 70-15]
MGG_02649	17.14	16.16	14.07	1.9	3.93	5.39	15.79	3.74	12.05	4.22193	4.11196	2.0779	2.03983	0.038075	#N/A		#N/A	#N/A	#N/A	#N/A	#N/A		1.48028	4.2958	0.000886682	0.00344428	NC_017851.1:402624-405945:+	gene7407	1;GO:0008270,molecular_function zinc ion binding	NA	hypothetical protein MGG_08489 [Magnaporthe oryzae 70-15]
XLOC_000578	16.89	12.51	13.17	0.32	2.79	3.51	14.19	2.20667	11.9833	6.43051	4.72043	2.68493	2.23892	0.446016	#N/A		#N/A	#N/A	#N/A	#N/A	#N/A		2.13389	1.18837	3.18396e-07	2.49826e-06	NC_017851.1:417044-418991:-	gene7411	8;GO:0004497,molecular_function monooxygenase activity;GO:0005506,molecular_function iron ion binding;GO:0016020,cellular_component membrane;GO:0016021,cellular_component integral component of membrane;GO:0016491,molecular_function oxidoreductase activity;GO:0016712,molecular_function oxidoreductase activity, acting on paired donors, with incorporation or reduction of molecular oxygen, reduced fl…	NA	cytochrome P450 52A13 [Magnaporthe oryzae 70-15]
MGG_09071	21.86	22.4	20.04	18.15	4.94	5.3	21.4333	9.46333	11.97	2.26488	4.12453	1.17944	2.04423	0.864793	#N/A		#N/A	#N/A	#N/A	#N/A	#N/A		2.70267	4.15362	7.11789e-14	1.28825e-12	NC_017851.1:420961-423193:+	gene7412	NA	NA	hypothetical protein MGG_08495 [Magnaporthe oryzae 70-15]
MGG_05177	22.15	22.19	18.75	4.94	10.84	11.42	21.03	9.06667	11.9633	2.31949	2.04336	1.2138	1.03094	0.182863	#N/A		#N/A	#N/A	#N/A	#N/A	#N/A		2.80676	2.16341	1.416e-16	3.32089e-15	NC_017851.1:426336-427601:+	gene7414	NA	NA	hypothetical protein MGG_08497 [Magnaporthe oryzae 70-15]
MGG_06353	23.7	18.89	22.98	5.72	12.65	11.32	21.8567	9.89667	11.96	2.20849	2.03004	1.14306	1.0215	0.121554	#N/A		#N/A	#N/A	#N/A	#N/A	#N/A		5.75102	1.4309	2.39423e-28	1.27821e-26	NC_017851.1:433992-435781:-	gene7418	5;GO:0005506,molecular_function iron ion binding;GO:0008168,molecular_function methyltransferase activity;GO:0016021,cellular_component integral component of membrane;GO:0016705,molecular_function oxidoreductase activity, acting on paired donors, with incorporation or reduction of molecular oxygen;GO:0020037,molecular_function heme binding	NA	pisatin demethylase [Magnaporthe oryzae 70-15]
MGG_13106	19.33	19.24	18.51	6.83	6.31	8.1	19.0267	7.08	11.9467	2.68738	2.81698	1.4262	1.49415	0.0679497	#N/A		#N/A	#N/A	#N/A	#N/A	#N/A		2.72459	2.24977	5.52023e-12	8.12284e-11	NC_017851.1:436395-438140:-	gene7419	2;GO:0016020,cellular_component membrane;GO:0016757,molecular_function transferase activity, transferring glycosyl groups	NA	hypothetical protein MGG_08501 [Magnaporthe oryzae 70-15]
MGG_11749	15.82	27.92	23.91	8.63	12.61	11	22.55	10.7467	11.8033	2.09833	2.17364	1.06924	1.12011	0.0508724	#N/A		#N/A	#N/A	#N/A	#N/A	#N/A		2.03408	4.21673	4.67575e-16	1.05022e-14	NC_017851.1:496188-497352:-	gene7435	1;GO:0016491,molecular_function oxidoreductase activity	NA	aflatoxin B1 aldehyde reductase member 3 [Magnaporthe oryzae 70-15]
MGG_17425	17.32	17.09	12.81	2.29	3.96	5.79	15.74	4.01333	11.7267	3.92193	4.31566	1.97156	2.10958	0.138017	#N/A		#N/A	#N/A	#N/A	#N/A	#N/A		4.739	0.0805036	3.66889e-13	6.18702e-12	NC_017851.1:497902-499340:+	gene7436	2;GO:0016491,molecular_function oxidoreductase activity;GO:0071949,molecular_function FAD binding	NA	oxidoreductase [Magnaporthe oryzae 70-15]
MGG_02274	14.81	8.29	14.46	1.24	0.55	0.71	12.52	0.833333	11.6867	15.024	20.3662	3.9092	4.3481	0.438908	#N/A		#N/A	#N/A	#N/A	#N/A	#N/A		1.37369	1.98432	1.96955e-06	1.35084e-05	NC_017851.1:500860-502147:-	gene7437	NA	NA	hypothetical protein MGG_08521 [Magnaporthe oryzae 70-15]
XLOC_013432	16.78	19.23	11.49	2.77	5.07	4.63	15.8333	4.15667	11.6767	3.80914	3.62419	1.92947	1.85766	0.0718074	#N/A		#N/A	#N/A	#N/A	#N/A	#N/A		4.87073	4.3974	8.18629e-74	2.71785e-71	NC_017851.1:554731-559883:+	gene7460	3;GO:0000981,molecular_function DNA-binding transcription factor activity, RNA polymerase II-specific;GO:0005634,cellular_component nucleus;GO:0008270,molecular_function zinc ion binding	NA	hypothetical protein MGG_08536 [Magnaporthe oryzae 70-15]
MGG_02956	15.14	13.39	15.02	3.13	2.68	2.97	14.5167	2.92667	11.59	4.96014	5.05724	2.31038	2.33835	0.0279701	#N/A		#N/A	#N/A	#N/A	#N/A	#N/A		3.458	1.75475	2.8353e-18	7.8854e-17	NC_017851.1:562161-563603:-	gene7461	3;GO:0005576,cellular_component extracellular region;GO:0008810,molecular_function cellulase activity;GO:0030245,biological_process cellulose catabolic process	NA	endoglucanase-1, variant [Magnaporthe oryzae 70-15]
MGG_08495	13.16	12.01	15.81	0.7	3	2.61	13.66	2.10333	11.5567	6.49445	5.04215	2.69921	2.33404	0.36517	#N/A		#N/A	#N/A	#N/A	#N/A	#N/A		4.86458	2.68353	2.61871e-38	2.37788e-36	NC_017851.1:577085-578950:+	gene7467	2;GO:0004497,molecular_function monooxygenase activity;GO:0071949,molecular_function FAD binding	NA	FAD monooxygenase [Magnaporthe oryzae 70-15]
MGG_03863	24.86	20.71	20.35	9.25	10.15	12.04	21.9733	10.48	11.4933	2.09669	2.04039	1.06812	1.02885	0.0392672	#N/A		#N/A	#N/A	#N/A	#N/A	#N/A		3.66883	4.79615	9.56714e-21	3.14679e-19	NC_017851.1:579117-582900:+	gene7468	NA	NA	hypothetical protein MGG_08542 [Magnaporthe oryzae 70-15]
MGG_08990	16.47	11.94	18.36	1.13	5.87	5.81	15.59	4.27	11.32	3.65105	2.83477	1.86831	1.50323	0.365082	#N/A		#N/A	#N/A	#N/A	#N/A	#N/A		2.42833	6.81773	4.72573e-13	7.86931e-12	NC_017851.1:583446-584667:+	gene7469	NA	NA	hypothetical protein MGG_08543 [Magnaporthe oryzae 70-15]
MGG_07417	12.47	11.82	12.73	0.72	1.07	1.3	12.34	1.03	11.31	11.9806	11.6542	3.58263	3.54278	0.0398474	#N/A		#N/A	#N/A	#N/A	#N/A	#N/A		1.21079	3.14743	3.48981e-07	2.72216e-06	NC_017851.1:593839-594450:-	gene7471	NA	NA	hypothetical protein MGG_08546 [Magnaporthe oryzae 70-15]
MGG_07404	14.93	4.73	15.24	0.18	0.53	0.39	11.6333	0.366667	11.2667	31.7273	38.2821	4.98765	5.2586	0.270945	#N/A		#N/A	#N/A	#N/A	#N/A	#N/A		1.1296	2.83887	8.15575e-06	5.00559e-05	NC_017851.1:609562-611307:+	gene7476	NA	NA	lipolytic enzyme [Magnaporthe oryzae 70-15]
MGG_11781	9.99	14.34	10.33	0.11	0.36	0.4	11.5533	0.29	11.2633	39.8391	28.6944	5.31611	4.8427	0.473413	#N/A		#N/A	#N/A	#N/A	#N/A	#N/A		1.64011	0.235884	0.000206552	0.000947911	NC_017851.1:621903-625480:+	gene7478	1;GO:0016021,cellular_component integral component of membrane	NA	hypothetical protein MGG_08551 [Magnaporthe oryzae 70-15]
MGG_16550	25.39	21.2	19.18	11.54	10.13	10.35	21.9233	10.6733	11.25	2.05403	2.04831	1.03846	1.03443	0.00402287	#N/A		#N/A	#N/A	#N/A	#N/A	#N/A		4.1728	5.35606	2.9497e-58	5.80327e-56	NC_017851.1:786380-788212:+	gene7529	1;GO:0044271,biological_process cellular nitrogen compound biosynthetic process	NA	hypothetical protein MGG_08589 [Magnaporthe oryzae 70-15]
MGG_18007	24.7	14.8	19.76	2.19	12.22	11.3	19.7533	8.57	11.1833	2.30494	1.74867	1.20473	0.80626	0.398469	#N/A		#N/A	#N/A	#N/A	#N/A	#N/A		1.18089	0.915301	0.000945207	0.00364497	NC_017844.1:7657300-7658142:+	gene2416	NA	NA	DNase1 protein [Magnaporthe oryzae 70-15]
XLOC_008665	16.36	12.17	14.68	2.36	4.07	3.69	14.4033	3.37333	11.03	4.26976	3.97832	2.09416	1.99216	0.101997	#N/A		#N/A	#N/A	#N/A	#N/A	#N/A		2.3991	5.4698	0.000490061	0.00204977	NC_017844.1:7667173-7668680:+	gene2419	NA	NA	hypothetical protein MGG_08647 [Magnaporthe oryzae 70-15]
MGG_00352	20.09	13.72	16.06	3.7	5.72	7.4	16.6233	5.60667	11.0167	2.96492	2.80769	1.56799	1.48938	0.0786097	#N/A		#N/A	#N/A	#N/A	#N/A	#N/A		1.51325	2.09936	7.39001e-05	0.000372622	NC_017844.1:7716590-7717961:-	gene2438	1;GO:0009405,biological_process pathogenesis	NA	hypothetical protein MGG_08662 [Magnaporthe oryzae 70-15]
XLOC_001592	17.08	22.3	19.28	8.36	5.36	11.95	19.5533	8.55667	10.9967	2.28516	2.30622	1.19229	1.20553	0.0132364	#N/A		#N/A	#N/A	#N/A	#N/A	#N/A		1.74732	5.6032	6.51581e-19	1.89137e-17	NC_017844.1:7771783-7772892:-	gene2451	1;GO:0016740,molecular_function transferase activity	NA	phosphotransferase enzyme family protein [Magnaporthe oryzae 70-15]
MGG_14692	22.24	19.24	19.29	3.19	12.1	12.51	20.2567	9.26667	10.99	2.18597	1.59421	1.12827	0.672846	0.455428	#N/A		#N/A	#N/A	#N/A	#N/A	#N/A		1.88587	1.84843	2.10465e-07	1.69008e-06	NC_017844.1:7774044-7775187:+	gene2452	NA	NA	hypothetical protein MGG_08677 [Magnaporthe oryzae 70-15]
MGG_10812	13.46	8.58	12.78	0.18	0.99	0.8	11.6067	0.656667	10.95	17.6751	15.975	4.14365	3.99774	0.145905	#N/A		#N/A	#N/A	#N/A	#N/A	#N/A		1.51959	4.31775	1.21424e-12	1.9168e-11	NC_017844.1:7783840-7785531:+	gene2459	2;GO:0016787,molecular_function hydrolase activity;GO:0017000,biological_process antibiotic biosynthetic process	NA	hypothetical protein MGG_08682 [Magnaporthe oryzae 70-15]
MGG_01534	21.87	16.98	18.39	8.27	7.5	8.84	19.08	8.20333	10.8767	2.32588	2.2237	1.21778	1.15296	0.0648168	#N/A		#N/A	#N/A	#N/A	#N/A	#N/A		1.53356	5.85342	1.90673e-14	3.66313e-13	NC_017844.1:7786498-7788657:+	gene2460	NA	NA	hypothetical protein MGG_08683 [Magnaporthe oryzae 70-15]
MGG_14949	18.85	16.32	21.33	6.16	9.75	8.31	18.8333	8.07333	10.76	2.33278	2.26835	1.22205	1.18164	0.0404079	#N/A		#N/A	#N/A	#N/A	#N/A	#N/A		8.60489	0.854466	4.00463e-24	1.63008e-22	NC_017844.1:7789977-7790424:+	gene2461	NA	NA	hypothetical protein MGG_08684 [Magnaporthe oryzae 70-15]
MGG_16233	19.07	16.84	15.31	3.53	8.25	7.22	17.0733	6.33333	10.74	2.69579	2.33241	1.43071	1.22182	0.208886	#N/A		#N/A	#N/A	#N/A	#N/A	#N/A		3.00344	2.33251	2.06022e-12	3.19064e-11	NC_017853.1:462095-464347:+	gene10767	NA	NA	hypothetical protein MGG_08686 [Magnaporthe oryzae 70-15]
MGG_10106	11.57	15.7	10.67	1.77	2.18	1.97	12.6467	1.97333	10.6733	6.40878	5.8731	2.68005	2.55412	0.125929	#N/A		#N/A	#N/A	#N/A	#N/A	#N/A		2.75398	1.60438	3.31459e-12	5.00913e-11	NC_017853.1:377666-381027:+	gene10741	2;GO:0004674,molecular_function protein serine/threonine kinase activity;GO:0005524,molecular_function ATP binding	NA	serine/threonine protein kinase [Magnaporthe oryzae 70-15]
MGG_04468	17.27	19.62	19.15	8	8.27	7.85	18.68	8.04	10.64	2.32338	2.39375	1.21623	1.25927	0.0430454	#N/A		#N/A	#N/A	#N/A	#N/A	#N/A		2.85282	-0.197025	5.35396e-07	4.05132e-06	NC_017853.1:253007-254256:+	gene10702	3;GO:0000981,molecular_function DNA-binding transcription factor activity, RNA polymerase II-specific;GO:0005634,cellular_component nucleus;GO:0008270,molecular_function zinc ion binding	NA	hypothetical protein MGG_08753 [Magnaporthe oryzae 70-15]
MGG_13584	20.87	14.65	15.17	7.18	6.22	5.64	16.8967	6.34667	10.55	2.66229	2.43891	1.41267	1.28623	0.126433	#N/A		#N/A	#N/A	#N/A	#N/A	#N/A		2.0983	3.29245	8.00972e-13	1.28543e-11	NC_017853.1:167903-168981:-	gene10676	NA	NA	hypothetical protein MGG_08772 [Magnaporthe oryzae 70-15]
MGG_08265	19.27	17.12	15.09	7.51	5.5	6.84	17.16	6.61667	10.5433	2.59345	2.50292	1.37487	1.32361	0.0512586	#N/A		#N/A	#N/A	#N/A	#N/A	#N/A		1.07959	3.15806	0.000580405	0.00237071	NC_017853.1:164417-166564:-	gene10674	NA	NA	hypothetical protein MGG_08773 [Magnaporthe oryzae 70-15]
MGG_18008	17.72	14.81	14.68	2.14	5.95	7.59	15.7367	5.22667	10.51	3.01084	2.48908	1.59017	1.31561	0.274557	#N/A		#N/A	#N/A	#N/A	#N/A	#N/A		1.26211	5.49709	0.0146078	0.0394592	NC_017853.1:157269-160227:-	gene10672	3;GO:0005975,biological_process carbohydrate metabolic process;GO:0016021,cellular_component integral component of membrane;GO:0016810,molecular_function hydrolase activity, acting on carbon-nitrogen (but not peptide) bonds	NA	chitin deacetylase [Magnaporthe oryzae 70-15]
XLOC_001470	12.75	12.23	8.31	0.94	0.3	0.88	11.0967	0.706667	10.39	15.7028	13.8977	3.97295	3.79678	0.176176	#N/A		#N/A	#N/A	#N/A	#N/A	#N/A		1.12257	2.86728	5.55283e-05	0.000288053	NC_017853.1:143703-145125:-	gene10668	5;GO:0006725,biological_process cellular aromatic compound metabolic process;GO:0008198,molecular_function ferrous iron binding;GO:0008270,molecular_function zinc ion binding;GO:0016701,molecular_function oxidoreductase activity, acting on single donors with incorporation of molecular oxygen;GO:0051213,molecular_function dioxygenase activity	NA	aromatic ring-opening dioxygenase [Magnaporthe oryzae 70-15]
XLOC_005581	13.96	18.78	13.05	2.68	7.09	5.03	15.2633	4.93333	10.33	3.09392	2.77535	1.62944	1.47267	0.156767	#N/A		#N/A	#N/A	#N/A	#N/A	#N/A		1.03446	0.717355	0.00650455	0.0197667	NC_017853.1:127841-129838:-	gene10660	1;GO:0008239,molecular_function dipeptidyl-peptidase activity	NA	X-Pro dipeptidyl-peptidase [Magnaporthe oryzae 70-15]
MGG_09032	17.76	17.41	15.01	5.03	7.17	7.07	16.7267	6.42333	10.3033	2.60405	2.46252	1.38076	1.30013	0.0806218	#N/A		#N/A	#N/A	#N/A	#N/A	#N/A		1.01199	3.26139	5.12365e-05	0.000267224	NC_017853.1:48707-49427:+	gene10631	NA	NA	hypothetical protein MGG_08812 [Magnaporthe oryzae 70-15]
MGG_02243	20.31	20.05	20.68	8.48	9.99	11.67	20.3467	10.0467	10.3	2.02522	2.03303	1.01808	1.02363	0.00555811	#N/A		#N/A	#N/A	#N/A	#N/A	#N/A		7.48297	8.45217	3.33713e-131	7.09074e-128	NC_017853.1:36373-37255:-	gene10626	NA	NA	hypothetical protein MGG_08817 [Magnaporthe oryzae 70-15]
MGG_14816	13.19	14.37	13.38	4.39	3.12	2.54	13.6467	3.35	10.2967	4.07363	4.28846	2.02632	2.10046	0.0741446	#N/A		#N/A	#N/A	#N/A	#N/A	#N/A		5.1815	3.72744	1.50017e-47	1.96763e-45	NC_017850.1:2220587-2222379:+	gene3232	1;GO:0005524,molecular_function ATP binding	NA	hypothetical protein MGG_08943 [Magnaporthe oryzae 70-15]
MGG_03348	18.18	24.51	16.65	5.52	11.55	11.67	19.78	9.58	10.2	2.06472	1.57403	1.04594	0.654459	0.391486	#N/A		#N/A	#N/A	#N/A	#N/A	#N/A		1.29619	5.06732	9.74351e-12	1.40264e-10	NC_017850.1:2251269-2253063:+	gene3242	NA	NA	hypothetical protein MGG_08949 [Magnaporthe oryzae 70-15]
MGG_11487	16.54	7.62	7.35	0.07	0.73	0.32	10.5033	0.373333	10.13	28.1339	23.8125	4.81424	4.57365	0.240592	#N/A		#N/A	#N/A	#N/A	#N/A	#N/A		1.68391	7.40503	0.00153896	0.00562369	NC_017850.1:2387218-2388678:-	gene3281	NA	NA	hypothetical protein MGG_08989 [Magnaporthe oryzae 70-15]
MGG_00164	18.38	20.01	18	9.1	8.35	8.58	18.7967	8.67667	10.12	2.16635	2.14219	1.11526	1.09909	0.0161768	#N/A		#N/A	#N/A	#N/A	#N/A	#N/A		1.87286	3.16119	4.32686e-06	2.80638e-05	NC_017850.1:2389273-2391135:+	gene3282	1;GO:0016021,cellular_component integral component of membrane	NA	hypothetical protein MGG_08990 [Magnaporthe oryzae 70-15]
XLOC_008386	15.75	12.84	11.19	1.96	3.49	4.13	13.26	3.19333	10.0667	4.1524	3.67908	2.05395	1.87935	0.174599	#N/A		#N/A	#N/A	#N/A	#N/A	#N/A		2.30648	0.502837	3.01044e-07	2.36911e-06	NC_017854.1:2701917-2703706:-	gene12833	3;GO:0003854,molecular_function 3-beta-hydroxy-delta5-steroid dehydrogenase activity;GO:0006694,biological_process steroid biosynthetic process;GO:0016021,cellular_component integral component of membrane	NA	hypothetical protein MGG_09014 [Magnaporthe oryzae 70-15]
MGG_02289	17.7	19.78	16.03	6.42	8.82	8.09	17.8367	7.77667	10.06	2.29361	2.18789	1.19762	1.12954	0.0680845	#N/A		#N/A	#N/A	#N/A	#N/A	#N/A		1.36066	3.37683	5.00742e-07	3.81081e-06	NC_017854.1:2644212-2646353:+	gene12812	1;GO:0003824,molecular_function catalytic activity	NA	hypothetical protein MGG_09030 [Magnaporthe oryzae 70-15]
MGG_20234	16.08	15.58	13.61	3.19	3.06	8.96	15.09	5.07	10.02	2.97633	4.88401	1.57354	2.28807	0.714532	#N/A		#N/A	#N/A	#N/A	#N/A	#N/A		1.42039	6.84355	8.72172e-13	1.39758e-11	NC_017854.1:2642867-2643617:+	gene12811	1;GO:0048037,molecular_function cofactor binding	NA	hypothetical protein MGG_09031 [Magnaporthe oryzae 70-15]
MGG_20019	27.62	10.61	12.75	10.45	7.17	3.5	16.9933	7.04	9.95333	2.41383	1.77824	1.27132	0.830452	0.440869	#N/A		#N/A	#N/A	#N/A	#N/A	#N/A		1.36791	4.42516	8.64461e-11	1.11592e-09	NC_017854.1:2640572-2642544:+	gene12810	1;GO:0004190,molecular_function aspartic-type endopeptidase activity	NA	aspergillopepsin-2 [Magnaporthe oryzae 70-15]
MGG_07362	11.5	11.13	9.32	0.1	0.74	1.35	10.65	0.73	9.92	14.589	15.0405	3.86681	3.91078	0.0439714	#N/A		#N/A	#N/A	#N/A	#N/A	#N/A		2.17958	3.55823	3.93801e-10	4.77596e-09	NC_017854.1:2564176-2568158:+	gene12801	NA	NA	NACHT and Ankyrin domain-containing protein [Magnaporthe oryzae 70-15]
MGG_16585	11.26	8.36	10.64	0.36	0.17	0	10.0867	0.176667	9.91	57.0943	62.5882	5.83528	5.96782	0.132544	#N/A		#N/A	#N/A	#N/A	#N/A	#N/A		3.84039	1.6613	1.56015e-18	4.42001e-17	NC_017849.1:35641-36594:-	gene5146	1;GO:0016491,molecular_function oxidoreductase activity	NA	NADPH-dependent 1-acyldihydroxyacetone phosphate reductase [Magnaporthe oryzae 70-15]
MGG_02082	11.34	8.07	10.32	0	0	0.05	9.91	0.0166667	9.89333	594.6	#DIV/0!	9.21578	#DIV/0!	#DIV/0!	#N/A		#N/A	#N/A	#N/A	#N/A	#N/A		4.26306	2.38031	1.50942e-28	8.30887e-27	NC_017849.1:37220-39569:-	gene5147	1;GO:0016021,cellular_component integral component of membrane	NA	hypothetical protein MGG_09069 [Magnaporthe oryzae 70-15]
MGG_10215	12.53	16.68	15.18	4.6	4.95	5.2	14.7967	4.91667	9.88	3.00949	3.06667	1.58952	1.61667	0.0271516	#N/A		#N/A	#N/A	#N/A	#N/A	#N/A		1.1278	4.89601	0.00577594	0.0177814	NC_017849.1:44827-47054:+	gene5151	2;GO:0008152,biological_process metabolic process;GO:0016787,molecular_function hydrolase activity	NA	aminobenzoyl-glutamate utilization protein B [Magnaporthe oryzae 70-15]
MGG_10548	15.7	15.41	13.68	2.4	6.3	6.51	14.93	5.07	9.86	2.94477	2.44603	1.55816	1.29044	0.267713	#N/A		#N/A	#N/A	#N/A	#N/A	#N/A		1.40532	1.64575	0.000101947	0.000495013	NC_017849.1:46675-49420:-	gene5152	2;GO:0016614,molecular_function oxidoreductase activity, acting on CH-OH group of donors;GO:0050660,molecular_function flavin adenine dinucleotide binding	MOX; alcohol oxidase [EC:1.1.3.13]; K17066	alcohol oxidase [Magnaporthe oryzae 70-15]
XLOC_004523	15.78	8.77	9.36	0	2.24	2.25	11.3033	1.49667	9.80667	7.55234	4.17857	2.91692	2.06301	0.853914	#N/A		#N/A	#N/A	#N/A	#N/A	#N/A		1.2139	0.693477	0.00319618	0.0106113	NC_017849.1:131787-133032:-	gene5177	1;GO:0016021,cellular_component integral component of membrane	NA	adiponectin receptor protein 1 [Magnaporthe oryzae 70-15]
MGG_15520	13.15	12.51	15.16	2.12	4.68	4.91	13.6067	3.90333	9.70333	3.48591	2.80983	1.80154	1.49048	0.311053	#N/A		#N/A	#N/A	#N/A	#N/A	#N/A		1.18695	1.20946	0.00311415	0.0103811	NC_017849.1:197600-198505:+	gene5193	NA	NA	hypothetical protein MGG_09106 [Magnaporthe oryzae 70-15]
MGG_13116	14.17	10.45	17.24	1.65	5.76	5.4	13.9533	4.27	9.68333	3.26776	2.62407	1.7083	1.39181	0.316493	#N/A		#N/A	#N/A	#N/A	#N/A	#N/A		1.0271	6.92276	5.12848e-07	3.89456e-06	NW_003803360.1:86075-87572:-	gene13058	1;GO:0016787,molecular_function hydrolase activity	NA	alpha/beta hydrolase [Magnaporthe oryzae 70-15]
MGG_03624	18.31	14.08	16.03	4.46	7.22	7.7	16.14	6.46	9.68	2.49845	2.22022	1.32103	1.1507	0.170331	#N/A		#N/A	#N/A	#N/A	#N/A	#N/A		5.68092	1.69467	1.19213e-25	5.3666e-24	NW_003803360.1:77946-79107:-	gene13056	1;GO:0005576,cellular_component extracellular region	NA	hypothetical protein MGG_09134 [Magnaporthe oryzae 70-15]
MGG_17039	13.98	11.82	16.5	2.56	6.39	4.31	14.1	4.42	9.68	3.19005	3.24362	1.67358	1.6976	0.0240277	#N/A		#N/A	#N/A	#N/A	#N/A	#N/A		1.67502	5.2713	3.20815e-11	4.36406e-10	NW_003803360.1:61208-62357:+	gene13052	1;GO:0016740,molecular_function transferase activity	GST, gst; glutathione S-transferase [EC:2.5.1.18]; K00799	glutathione S-transferase II [Magnaporthe oryzae 70-15]
MGG_10431	10.43	13.76	10.5	1.18	2.19	2.61	11.5633	1.99333	9.57	5.801	4.79452	2.5363	2.26139	0.274916	#N/A		#N/A	#N/A	#N/A	#N/A	#N/A		1.37682	3.20697	5.3635e-09	5.63618e-08	NW_003803360.1:57168-60032:-	gene13051	2;GO:0005507,molecular_function copper ion binding;GO:0016491,molecular_function oxidoreductase activity	NA	laccase-1 [Magnaporthe oryzae 70-15]
MGG_13836	14.25	7.89	6.68	0	0.1	0.1	9.60667	0.0666667	9.54	144.1	78.9	7.17093	6.30195	0.868973	#N/A		#N/A	#N/A	#N/A	#N/A	#N/A		1.19881	2.9048	6.7023e-07	4.98985e-06	NC_017849.1:294126-295792:+	gene5215	2;GO:0006950,biological_process response to stress;GO:0016021,cellular_component integral component of membrane	NA	RTA1 domain-containing protein [Magnaporthe oryzae 70-15]
MGG_16142	17.52	16.06	15.72	4.52	8.69	7.53	16.4333	6.91333	9.52	2.37705	2.1328	1.24917	1.09275	0.156422	#N/A		#N/A	#N/A	#N/A	#N/A	#N/A		3.94574	5.78843	7.65755e-60	1.59517e-57	NC_017849.1:307733-309753:-	gene5220	2;GO:0016614,molecular_function oxidoreductase activity, acting on CH-OH group of donors;GO:0050660,molecular_function flavin adenine dinucleotide binding	NA	hypothetical protein, variant [Magnaporthe oryzae 70-15]
MGG_09879	14.76	13.41	10.98	1.48	4.49	4.84	13.05	3.60333	9.44667	3.62165	2.98664	1.85665	1.57852	0.278124	#N/A		#N/A	#N/A	#N/A	#N/A	#N/A		4.70657	3.84957	1.83084e-44	2.06924e-42	NC_017849.1:318984-320224:-	gene5223	NA	NA	hypothetical protein MGG_09154 [Magnaporthe oryzae 70-15]
MGG_08536	9.68	9.67	9.85	0.28	0.38	0.32	9.73333	0.326667	9.40667	29.7959	30.25	4.89704	4.91886	0.0218204	#N/A		#N/A	#N/A	#N/A	#N/A	#N/A		2.0363	7.34621	3.15562e-11	4.29812e-10	NW_003803360.1:18183-20277:-	gene13037	1;GO:0016021,cellular_component integral component of membrane	NA	hypothetical protein MGG_09165 [Magnaporthe oryzae 70-15]
MGG_17253	16.72	14.76	16.79	2.8	9.4	7.89	16.09	6.69667	9.39333	2.40269	2.11914	1.26465	1.08348	0.181172	#N/A		#N/A	#N/A	#N/A	#N/A	#N/A		7.70898	0.0661134	6.76889e-15	1.37238e-13	NW_003803360.1:6745-7477:+	gene13033	1;GO:0016021,cellular_component integral component of membrane	NA	hypothetical protein MGG_09168 [Magnaporthe oryzae 70-15]
MGG_15798	11.38	12.15	7.41	0	1.34	1.83	10.3133	1.05667	9.25667	9.76025	8.49254	3.28692	3.0862	0.200723	#N/A		#N/A	#N/A	#N/A	#N/A	#N/A		2.30943	2.57836	7.1839e-17	1.73154e-15	NC_017844.1:3673831-3675601:+	gene1125	NA	NA	malate dehydrogenase [Magnaporthe oryzae 70-15]
MGG_02787	15.44	8.6	12.71	1.46	3.93	3.62	12.25	3.00333	9.24667	4.0788	3.51105	2.02815	1.8119	0.216243	#N/A		#N/A	#N/A	#N/A	#N/A	#N/A		1.64095	3.11734	1.60689e-07	1.3276e-06	NC_017844.1:3676676-3678576:+	gene1126	2;GO:0016614,molecular_function oxidoreductase activity, acting on CH-OH group of donors;GO:0050660,molecular_function flavin adenine dinucleotide binding	NA	cellobiose dehydrogenase [Magnaporthe oryzae 70-15]
MGG_16965	18.44	13.03	16.76	5.66	6.3	8.64	16.0767	6.86667	9.21	2.34126	2.66032	1.22729	1.4116	0.184312	#N/A		#N/A	#N/A	#N/A	#N/A	#N/A		1.62996	6.13125	5.21216e-15	1.06694e-13	NC_017844.1:3918265-3921070:-	gene1199	1;GO:0008236,molecular_function serine-type peptidase activity	NA	peptidase S9 prolyl oligopeptidase active site-containing protein [Magnaporthe oryzae 70-15]
XLOC_002734	20.79	14.44	12.21	8.57	5.43	5.85	15.8133	6.61667	9.19667	2.38992	2.46838	1.25697	1.30356	0.0465972	#N/A		#N/A	#N/A	#N/A	#N/A	#N/A		1.13121	2.08973	0.000251303	0.00112492	NC_017844.1:4073044-4076042:+	gene1240	3;GO:0000981,molecular_function DNA-binding transcription factor activity, RNA polymerase II-specific;GO:0005634,cellular_component nucleus;GO:0008270,molecular_function zinc ion binding	NA	hypothetical protein MGG_09276 [Magnaporthe oryzae 70-15]
MGG_05500	14.44	10.27	13.3	1.39	4.1	4.96	12.67	3.48333	9.18667	3.63732	3.2439	1.86288	1.69773	0.165146	#N/A		#N/A	#N/A	#N/A	#N/A	#N/A		1.28149	5.16723	6.0456e-11	7.92944e-10	NC_017844.1:4136462-4138246:+	gene1269	2;GO:0016491,molecular_function oxidoreductase activity;GO:0044271,biological_process cellular nitrogen compound biosynthetic process	NA	hypothetical protein MGG_09297 [Magnaporthe oryzae 70-15]
MGG_16131	12.3	8.28	10.55	0.53	1.31	1.82	10.3767	1.22	9.15667	8.50546	8.05344	3.08839	3.0096	0.0787857	#N/A		#N/A	#N/A	#N/A	#N/A	#N/A		2.01661	3.78105	4.15557e-10	5.02096e-09	NC_017853.1:3675940-3678330:+	gene11789	1;GO:0004497,molecular_function monooxygenase activity	NA	phenylacetone monooxygenase [Magnaporthe oryzae 70-15]
MGG_03769	12.36	10.85	11.34	1.09	3.09	2.92	11.5167	2.36667	9.15	4.8662	3.88356	2.28279	1.95738	0.325414	#N/A		#N/A	#N/A	#N/A	#N/A	#N/A		3.15089	1.79101	2.06966e-18	5.80159e-17	NC_017853.1:3591988-3593387:-	gene11757	1;GO:0004190,molecular_function aspartic-type endopeptidase activity	NA	aspergillopepsin-F [Magnaporthe oryzae 70-15]
MGG_17477	11.73	11.16	13.87	2.32	3.89	3.11	12.2533	3.10667	9.14667	3.94421	3.7717	1.97973	1.91522	0.0645184	#N/A		#N/A	#N/A	#N/A	#N/A	#N/A		2.48648	8.07704	8.81777e-24	3.56197e-22	NC_017853.1:3588658-3591577:-	gene11756	3;GO:0004252,molecular_function serine-type endopeptidase activity;GO:0005618,cellular_component cell wall;GO:0016020,cellular_component membrane	NA	minor extracellular protease vpr [Magnaporthe oryzae 70-15]
MGG_07624	8.03	10.48	9.21	0.15	0.14	0.28	9.24	0.19	9.05	48.6316	61.4	5.60382	5.94017	0.336345	#N/A		#N/A	#N/A	#N/A	#N/A	#N/A		4.34948	5.80992	7.70386e-22	2.70118e-20	NC_017853.1:3489148-3490957:-	gene11719	2;GO:0016614,molecular_function oxidoreductase activity, acting on CH-OH group of donors;GO:0050660,molecular_function flavin adenine dinucleotide binding	NA	FAD binding domain-containing protein [Magnaporthe oryzae 70-15]
MGG_07226	23.22	13.97	13.94	5.17	8.45	10.37	17.0433	7.99667	9.04667	2.1313	1.65325	1.09174	0.725309	0.366428	#N/A		#N/A	#N/A	#N/A	#N/A	#N/A		5.69261	4.96886	1.78378e-81	9.02424e-79	NC_017853.1:3469605-3471101:+	gene11713	2;GO:0016021,cellular_component integral component of membrane;GO:0043386,biological_process mycotoxin biosynthetic process	NA	hypothetical protein MGG_09381 [Magnaporthe oryzae 70-15]
MGG_08662	20.6	12.27	8.26	2.46	5.09	6.74	13.71	4.76333	8.94667	2.87824	2.41061	1.52519	1.2694	0.255787	#N/A		#N/A	#N/A	#N/A	#N/A	#N/A		3.64214	4.45035	5.66326e-25	2.45577e-23	NC_017853.1:3460878-3462793:+	gene11709	NA	NA	hypothetical protein MGG_09384 [Magnaporthe oryzae 70-15]
MGG_08812	17.03	18.61	17.03	6.33	8.18	11.43	17.5567	8.64667	8.91	2.03045	2.08191	1.0218	1.05791	0.0361027	#N/A		#N/A	#N/A	#N/A	#N/A	#N/A		2.11798	3.74224	1.91112e-16	4.42346e-15	NC_017853.1:3413265-3415197:-	gene11694	4;GO:0004601,molecular_function peroxidase activity;GO:0006979,biological_process response to oxidative stress;GO:0020037,molecular_function heme binding;GO:0046872,molecular_function metal ion binding	NA	hypothetical protein MGG_09398 [Magnaporthe oryzae 70-15]
MGG_03623	15.01	12.97	15.41	3.63	6.73	6.41	14.4633	5.59	8.87333	2.58736	2.34165	1.37148	1.22753	0.143952	#N/A		#N/A	#N/A	#N/A	#N/A	#N/A		3.44724	-0.237251	6.45328e-08	5.77101e-07	NC_017853.1:3350706-3352233:-	gene11671	1;GO:0016021,cellular_component integral component of membrane	NA	hypothetical protein MGG_09416 [Magnaporthe oryzae 70-15]
MGG_15329	15.71	13.44	11.29	2.39	4.54	6.89	13.48	4.60667	8.87333	2.92619	2.96035	1.54903	1.56577	0.0167436	#N/A		#N/A	#N/A	#N/A	#N/A	#N/A		3.09855	6.10431	8.48417e-05	0.000422182	NC_017849.1:3556481-3556985:+	gene6271	NA	NA	hypothetical protein MGG_09474 [Magnaporthe oryzae 70-15]
MGG_16618	12.93	5.09	9.89	0	0.5	0.98	9.30333	0.493333	8.81	18.8581	19.78	4.23711	4.30597	0.0688575	#N/A		#N/A	#N/A	#N/A	#N/A	#N/A		1.35931	8.1758	8.2987e-09	8.55975e-08	NC_017849.1:3551575-3552650:+	gene6267	1;GO:0016021,cellular_component integral component of membrane	NA	hypothetical protein MGG_09477 [Magnaporthe oryzae 70-15]
MGG_02069	10.27	11.27	9.79	0.85	2.36	1.74	10.4433	1.65	8.79333	6.32929	5.9023	2.66204	2.56128	0.100767	#N/A		#N/A	#N/A	#N/A	#N/A	#N/A		1.12692	5.07946	3.40225e-07	2.65776e-06	NC_017849.1:3510125-3512148:+	gene6253	NA	NA	hypothetical protein MGG_09488 [Magnaporthe oryzae 70-15]
MGG_13180	8.62	9.3	10.72	0	0.4	1.96	9.54667	0.786667	8.76	12.1356	23.25	3.60117	4.53916	0.937986	#N/A		#N/A	#N/A	#N/A	#N/A	#N/A		1.87623	7.71266	1.11913e-12	1.76929e-11	NC_017849.1:3465940-3468426:+	gene6237	2;GO:0016021,cellular_component integral component of membrane;GO:0055085,biological_process transmembrane transport	NA	quinidine resistance [Magnaporthe oryzae 70-15]
MGG_08330	14.57	13.73	11.61	5.15	4.19	4.43	13.3033	4.59	8.71333	2.89833	3.09932	1.53522	1.63195	0.0967313	#N/A		#N/A	#N/A	#N/A	#N/A	#N/A		3.82932	1.53068	3.67775e-17	9.10779e-16	NC_017849.1:3238882-3239339:-	gene6164	NA	NA	hypothetical protein MGG_09569 [Magnaporthe oryzae 70-15]
MGG_08405	11.1	13.07	10.13	0.89	4.1	3.28	11.4333	2.75667	8.67667	4.14752	3.38415	2.05225	1.75879	0.293457	#N/A		#N/A	#N/A	#N/A	#N/A	#N/A		1.00658	4.47095	0.000403944	0.00172488	NC_017849.1:3235711-3236797:-	gene6163	NA	NA	hypothetical protein MGG_09570 [Magnaporthe oryzae 70-15]
XLOC_005057	11.37	9.79	9.73	1.02	1.6	2.4	10.2967	1.67333	8.62333	6.15339	6.11875	2.62138	2.61324	0.00814365	#N/A		#N/A	#N/A	#N/A	#N/A	#N/A		2.45832	4.8652	5.43609e-14	9.90618e-13	NC_017854.1:3272789-3273696:-	gene13003	1;GO:0016021,cellular_component integral component of membrane	NA	hypothetical protein MGG_09599 [Magnaporthe oryzae 70-15]
MGG_05125	15.13	11.98	12.86	0.73	6.95	6.45	13.3233	4.71	8.61333	2.82873	1.9938	1.50016	0.99552	0.504637	#N/A		#N/A	#N/A	#N/A	#N/A	#N/A		2.39327	6.79285	9.4666e-26	4.33505e-24	NC_017854.1:3269423-3271481:-	gene13002	NA	NA	hypothetical protein MGG_09600 [Magnaporthe oryzae 70-15]
MGG_06219	8.63	8.8	10.37	0.18	0.7	1.08	9.26667	0.653333	8.61333	14.1837	12.5714	3.82616	3.65208	0.174083	#N/A		#N/A	#N/A	#N/A	#N/A	#N/A		1.4445	5.48824	1.42421e-11	2.01476e-10	NC_017854.1:3265193-3267282:-	gene13000	3;GO:0004553,molecular_function hydrolase activity, hydrolyzing O-glycosyl compounds;GO:0005975,biological_process carbohydrate metabolic process;GO:0030246,molecular_function carbohydrate binding	NA	alpha-xylosidase [Magnaporthe oryzae 70-15]
MGG_13947	16.33	16.2	15.5	5.06	7.87	9.38	16.01	7.43667	8.57333	2.15285	2.05845	1.10625	1.04156	0.064687	#N/A		#N/A	#N/A	#N/A	#N/A	#N/A		1.67338	6.48466	4.09737e-16	9.24214e-15	NC_017854.1:3261822-3265038:+	gene12999	4;GO:0005507,molecular_function copper ion binding;GO:0008131,molecular_function primary amine oxidase activity;GO:0009308,biological_process amine metabolic process;GO:0048038,molecular_function quinone binding	NA	hypothetical protein MGG_09602 [Magnaporthe oryzae 70-15]
MGG_09398	9.83	13.11	10.38	1.8	2.93	2.89	11.1067	2.54	8.56667	4.3727	3.5917	2.12853	1.84467	0.28386	#N/A		#N/A	#N/A	#N/A	#N/A	#N/A		3.04743	0.891866	4.92942e-13	8.17007e-12	NC_017854.1:3238737-3241526:+	gene12992	2;GO:0004650,molecular_function polygalacturonase activity;GO:0005975,biological_process carbohydrate metabolic process	NA	hypothetical protein MGG_09608 [Magnaporthe oryzae 70-15]
MGG_04194	14.22	11.55	13.47	1.61	5.73	6.28	13.08	4.54	8.54	2.88106	2.35079	1.5266	1.23314	0.293456	#N/A		#N/A	#N/A	#N/A	#N/A	#N/A		1.49719	1.42206	4.76862e-06	3.07041e-05	NC_017854.1:3138614-3140006:+	gene12962	1;GO:0016491,molecular_function oxidoreductase activity	NA	hypothetical protein MGG_09632 [Magnaporthe oryzae 70-15]
MGG_16038	9.19	9.53	9.45	0.45	1.2	0.97	9.39	0.873333	8.51667	10.7519	9.74227	3.42652	3.28426	0.142263	#N/A		#N/A	#N/A	#N/A	#N/A	#N/A		4.31085	6.51774	4.43331e-10	5.32198e-09	NC_017854.1:3086988-3093813:+	gene12949	3;GO:0003824,molecular_function catalytic activity;GO:0008152,biological_process metabolic process;GO:0031177,molecular_function phosphopantetheine binding	NA	polyketide synthase [Magnaporthe oryzae 70-15]
MGG_07789	14.11	16.05	13.66	6.33	5.67	6.28	14.6067	6.09333	8.51333	2.39716	2.24682	1.26132	1.16788	0.0934419	#N/A		#N/A	#N/A	#N/A	#N/A	#N/A		5.66681	6.23016	6.20864e-46	7.66984e-44	NC_017854.1:3084083-3085774:-	gene12948	2;GO:0008152,biological_process metabolic process;GO:0016874,molecular_function ligase activity	NA	acyl-CoA synthetase [Magnaporthe oryzae 70-15]
MGG_16432	16.08	16.29	12.24	4.51	7	7.79	14.87	6.43333	8.43667	2.3114	2.29714	1.20877	1.19984	0.00892572	#N/A		#N/A	#N/A	#N/A	#N/A	#N/A		5.97906	3.83882	7.76572e-73	2.50009e-70	NC_017854.1:3083268-3083995:+	gene12947	NA	NA	hypothetical protein MGG_09648 [Magnaporthe oryzae 70-15]
XLOC_000779	8.33	13.67	8.41	1.94	1.33	1.95	10.1367	1.74	8.39667	5.82567	4.33505	2.54242	2.11605	0.426375	#N/A		#N/A	#N/A	#N/A	#N/A	#N/A		3.91187	6.41271	1.68751e-65	4.37271e-63	NC_017854.1:3080944-3082064:+	gene12946	NA	NA	hypothetical protein MGG_09649 [Magnaporthe oryzae 70-15]
MGG_15810	11.97	8.99	11.09	0.65	3.05	3.21	10.6833	2.30333	8.38	4.63821	3.63607	2.21357	1.86238	0.351189	#N/A		#N/A	#N/A	#N/A	#N/A	#N/A		1.20901	8.0264	0.000363801	0.00157179	NC_017851.1:5452150-5456951:+	gene9097	1;GO:0003676,molecular_function nucleic acid binding	NA	hypothetical protein MGG_09701 [Magnaporthe oryzae 70-15]
MGG_05024	15.57	16.67	14.5	4.76	8.84	8.02	15.58	7.20667	8.37333	2.16189	1.9414	1.11229	0.957095	0.155196	#N/A		#N/A	#N/A	#N/A	#N/A	#N/A		2.86806	3.13436	4.30201e-17	1.05798e-15	NC_017851.1:5424884-5425649:+	gene9085	NA	NA	hypothetical protein MGG_09708 [Magnaporthe oryzae 70-15]
MGG_10619	10	6.95	9.07	0.43	0.31	0.31	8.67333	0.35	8.32333	24.781	29.2581	4.63116	4.87076	0.239603	#N/A		#N/A	#N/A	#N/A	#N/A	#N/A		1.47854	3.76246	1.86472e-09	2.05294e-08	NC_017851.1:5422025-5423872:-	gene9084	NA	NA	endoglucanase II [Magnaporthe oryzae 70-15]
MGG_16390	16.31	14.02	15.06	2.15	8.75	9.54	15.13	6.81333	8.31667	2.22065	1.72114	1.15098	0.783367	0.367612	#N/A		#N/A	#N/A	#N/A	#N/A	#N/A		2.35754	4.3354	2.8811e-12	4.39782e-11	NC_017851.1:5390999-5393061:+	gene9072	1;GO:0016021,cellular_component integral component of membrane	NA	hypothetical protein MGG_09720 [Magnaporthe oryzae 70-15]
MGG_14641	28.36	5	3.48	3.66	2.82	5.5	12.28	3.99333	8.28667	3.07513	1.36612	1.62065	0.450084	1.17056	#N/A		#N/A	#N/A	#N/A	#N/A	#N/A		1.67595	4.21756	1.85007e-08	1.79009e-07	NC_017851.1:5388014-5391246:-	gene9071	3;GO:0004573,molecular_function mannosyl-oligosaccharide glucosidase activity;GO:0009311,biological_process oligosaccharide metabolic process;GO:0016021,cellular_component integral component of membrane	NA	mannosyl-oligosaccharide glucosidase [Magnaporthe oryzae 70-15]
MGG_17300	9.8	11.08	8.18	1.4	1.23	1.64	9.68667	1.42333	8.26333	6.80562	7	2.76673	2.80735	0.0406282	#N/A		#N/A	#N/A	#N/A	#N/A	#N/A		1.15827	1.02273	0.00181756	0.00649285	NC_017851.1:5386444-5387268:-	gene9070	NA	NA	hypothetical protein MGG_09722 [Magnaporthe oryzae 70-15]
MGG_05246	13.05	11.35	11.21	3.29	3.87	3.8	11.87	3.65333	8.21667	3.24909	2.98684	1.70003	1.57862	0.121414	#N/A		#N/A	#N/A	#N/A	#N/A	#N/A		1.03036	2.64294	0.000650545	0.00261795	NC_017851.1:5351586-5352646:-	gene9057	2;GO:0016021,cellular_component integral component of membrane;GO:0055085,biological_process transmembrane transport	NA	hypothetical protein MGG_09735 [Magnaporthe oryzae 70-15]
MGG_13582	8.64	12.96	6.26	1.21	0.89	1.14	9.28667	1.08	8.20667	8.59877	7.57895	3.10413	2.922	0.182132	#N/A		#N/A	#N/A	#N/A	#N/A	#N/A		1.55336	7.30111	1.2962e-05	7.66324e-05	NC_017851.1:5311706-5314010:-	gene9041	NA	NA	hypothetical protein MGG_09752 [Magnaporthe oryzae 70-15]
MGG_00933	13.09	13.92	12.49	3.36	5.84	5.7	13.1667	4.96667	8.2	2.65101	2.29649	1.40654	1.19943	0.207109	#N/A		#N/A	#N/A	#N/A	#N/A	#N/A		2.01389	1.56544	6.25178e-08	5.60497e-07	NC_017851.1:5182576-5183746:+	gene8999	NA	NA	hypothetical protein MGG_09785 [Magnaporthe oryzae 70-15]
MGG_15731	13.85	12.44	12.74	2.51	5.58	6.35	13.01	4.81333	8.19667	2.70291	2.28315	1.43451	1.19103	0.243484	#N/A		#N/A	#N/A	#N/A	#N/A	#N/A		1.02105	0.23434	0.0131248	0.0360119	NC_017853.1:4099116-4100436:+	gene11936	NA	NA	hypothetical protein MGG_09794 [Magnaporthe oryzae 70-15]
XLOC_004737	18.37	11.79	13.82	2.26	6.53	10.62	14.66	6.47	8.19	2.26584	2.11639	1.18005	1.0816	0.0984448	#N/A		#N/A	#N/A	#N/A	#N/A	#N/A		1.12982	3.97134	0.00300638	0.0100661	NC_017853.1:4065789-4068458:-	gene11925	NA	NA	hypothetical protein MGG_09802 [Magnaporthe oryzae 70-15]
MGG_04173	12.54	9.03	12.2	2.69	2.86	3.81	11.2567	3.12	8.13667	3.60791	4.26573	1.85116	2.09279	0.241632	#N/A		#N/A	#N/A	#N/A	#N/A	#N/A		1.86842	1.78661	2.34745e-06	1.5895e-05	NC_017853.1:3931049-3932455:-	gene11886	NA	NA	hypothetical protein MGG_09841 [Magnaporthe oryzae 70-15]
MGG_10547	11.22	8.75	10.17	1.04	2.21	2.52	10.0467	1.92333	8.12333	5.22357	4.60181	2.38504	2.2022	0.182835	#N/A		#N/A	#N/A	#N/A	#N/A	#N/A		5.866	8.65636	5.98244e-12	8.75448e-11	NC_017853.1:3929131-3929824:-	gene11885	1;GO:0052051,biological_process interaction with host via protein secreted by type II secretion system	NA	hypothetical protein MGG_09842 [Magnaporthe oryzae 70-15]
MGG_17996	11.8	8.71	11.41	1.34	3.42	2.92	10.64	2.56	8.08	4.15625	3.90753	2.05528	1.96626	0.0890239	#N/A		#N/A	#N/A	#N/A	#N/A	#N/A		4.86712	0.97361	1.89887e-14	3.6605e-13	NC_017853.1:3926673-3927237:+	gene11883	NA	NA	hypothetical protein MGG_09844 [Magnaporthe oryzae 70-15]
MGG_17784	13.08	16.14	15.11	5.72	6.22	8.16	14.7767	6.7	8.07667	2.20547	2.42926	1.14109	1.28052	0.139429	#N/A		#N/A	#N/A	#N/A	#N/A	#N/A		1.45026	2.29229	1.4294e-06	1.0097e-05	NC_017853.1:3868091-3868931:+	gene11866	NA	NA	hypothetical protein MGG_09858 [Magnaporthe oryzae 70-15]
MGG_07884	11.17	17.37	12.03	9.69	3.34	3.41	13.5233	5.48	8.04333	2.46776	3.52786	1.3032	1.81879	0.51559	#N/A		#N/A	#N/A	#N/A	#N/A	#N/A		1.05143	1.70044	0.0089482	0.0260311	NC_017853.1:3835310-3836734:-	gene11851	NA	NA	hypothetical protein MGG_09870 [Magnaporthe oryzae 70-15]
MGG_16271	10.15	7.15	10.03	0.48	1.15	1.58	9.11	1.07	8.04	8.51402	8.72174	3.08984	3.12462	0.0347756	#N/A		#N/A	#N/A	#N/A	#N/A	#N/A		1.84907	3.10473	1.67317e-08	1.6338e-07	NC_017853.1:3805292-3806393:+	gene11838	NA	NA	hypothetical protein MGG_09879 [Magnaporthe oryzae 70-15]
MGG_17252	18.29	9.24	14.06	2.29	8.35	6.85	13.8633	5.83	8.03333	2.37793	2.05255	1.24971	1.03742	0.212286	#N/A		#N/A	#N/A	#N/A	#N/A	#N/A		1.18104	6.84462	0.00234782	0.0081169	NC_017844.1:4382203-4387947:-	gene1356	3;GO:0005524,molecular_function ATP binding;GO:0016021,cellular_component integral component of membrane;GO:0042626,molecular_function ATPase activity, coupled to transmembrane movement of substances	NA	lipid A export ATP-binding/permease msbA [Magnaporthe oryzae 70-15]
MGG_02083	6.85	7.85	10.62	0.5	0.6	0.23	8.44	0.443333	7.99667	19.0376	15.7	4.25078	3.97269	0.278087	#N/A		#N/A	#N/A	#N/A	#N/A	#N/A		1.58983	9.19335	0.000109772	0.000529002	NC_017844.1:4421844-4427597:+	gene1368	4;GO:0005215,molecular_function transporter activity;GO:0005524,molecular_function ATP binding;GO:0016021,cellular_component integral component of membrane;GO:0016887,molecular_function ATPase activity	NA	nod factor export ATP-binding protein I [Magnaporthe oryzae 70-15]
MGG_00554	15.75	10.84	12.95	3.29	5.77	6.53	13.18	5.19667	7.98333	2.53624	2.24437	1.34269	1.16631	0.176383	#N/A		#N/A	#N/A	#N/A	#N/A	#N/A		4.1002	6.7754	1.03213e-22	3.88842e-21	NC_017844.1:4439239-4441827:+	gene1373	3;GO:0005506,molecular_function iron ion binding;GO:0016705,molecular_function oxidoreductase activity, acting on paired donors, with incorporation or reduction of molecular oxygen;GO:0020037,molecular_function heme binding	NA	averantin oxidoreductase [Magnaporthe oryzae 70-15]
MGG_03709	13.76	13.36	16.6	3.06	7.56	9.24	14.5733	6.62	7.95333	2.20141	1.82011	1.13843	0.864022	0.274405	#N/A		#N/A	#N/A	#N/A	#N/A	#N/A		2.21306	6.93812	7.44563e-08	6.52122e-07	NC_017851.1:5011162-5011894:+	gene8951	2;GO:0004525,molecular_function ribonuclease III activity;GO:0006396,biological_process RNA processing	rnc, DROSHA, RNT1; ribonuclease III [EC:3.1.26.3]; K03685	hypothetical protein MGG_09996 [Magnaporthe oryzae 70-15]
XLOC_011502	16.63	16.77	13.85	6.03	7.88	9.52	15.75	7.81	7.94	2.01665	2.11041	1.01196	1.07752	0.0655633	#N/A		#N/A	#N/A	#N/A	#N/A	#N/A		1.8271	3.86432	0.000136434	0.000647957	NC_017851.1:5007775-5010628:-	gene8950	NA	NA	hypothetical protein MGG_09997 [Magnaporthe oryzae 70-15]
MGG_04847	14.2	15.97	12.93	8.27	5.26	5.92	14.3667	6.48333	7.88333	2.21594	2.39865	1.14792	1.26222	0.114304	#N/A		#N/A	#N/A	#N/A	#N/A	#N/A		2.46545	4.42269	0.000139165	0.000659155	NC_017851.1:5006413-5006782:-	gene8949	1;GO:0052051,biological_process interaction with host via protein secreted by type II secretion system	NA	hypothetical protein MGG_09998 [Magnaporthe oryzae 70-15]
MGG_17671	13.37	11.93	10.24	2.22	5.3	4.48	11.8467	4	7.84667	2.96167	2.66295	1.56641	1.41302	0.153386	#N/A		#N/A	#N/A	#N/A	#N/A	#N/A		1.04339	6.03506	4.87611e-07	3.72154e-06	NC_017851.1:4801115-4802502:+	gene8895	NA	NA	hypothetical protein MGG_10049 [Magnaporthe oryzae 70-15]
MGG_11255	12.37	12.51	12.26	3.86	4.08	5.69	12.38	4.54333	7.83667	2.72487	3.03186	1.44619	1.6002	0.154016	#N/A		#N/A	#N/A	#N/A	#N/A	#N/A		2.10173	2.82004	1.32637e-11	1.87885e-10	NC_017851.1:4793058-4794502:-	gene8893	1;GO:0016021,cellular_component integral component of membrane	NA	hypothetical protein MGG_10051 [Magnaporthe oryzae 70-15]
MGG_09721	10.82	10.5	12.8	1.71	4.61	4.37	11.3733	3.56333	7.81	3.19177	2.47597	1.67436	1.308	0.36636	#N/A		#N/A	#N/A	#N/A	#N/A	#N/A		1.54024	2.23292	6.95303e-08	6.16089e-07	NC_017851.1:4783171-4784861:-	gene8888	NA	NA	hypothetical protein MGG_10056 [Magnaporthe oryzae 70-15]
MGG_11327	12.9	14.38	14.19	5.2	6.87	6.03	13.8233	6.03333	7.79	2.29116	2.35323	1.19608	1.23464	0.0385663	#N/A		#N/A	#N/A	#N/A	#N/A	#N/A		1.42733	4.82795	1.25028e-05	7.42896e-05	NW_003803321.1:0-627:+	gene13178	NA	NA	hypothetical protein MGG_10088 [Magnaporthe oryzae 70-15]
MGG_01355	12.45	10.76	12.45	2.81	4.92	4.69	11.8867	4.14	7.74667	2.87118	2.65458	1.52164	1.40849	0.113156	#N/A		#N/A	#N/A	#N/A	#N/A	#N/A		4.09794	2.23172	2.55019e-27	1.26015e-25	NC_017851.1:4675370-4675951:-	gene8854	NA	NA	intracellular hyphae protein 1 [Magnaporthe oryzae 70-15]
MGG_16814	10.48	2.69	9.91	0	0	0	7.69333	0	7.69333	#DIV/0!	#DIV/0!	#DIV/0!	#DIV/0!	#DIV/0!	#N/A		#N/A	#N/A	#N/A	#N/A	#N/A		2.06082	8.70482	4.08095e-12	6.0979e-11	NC_017851.1:4672408-4674862:-	gene8853	1;GO:0016021,cellular_component integral component of membrane	NA	hypothetical protein MGG_10098 [Magnaporthe oryzae 70-15]
MGG_16056	16.8	12.27	11.97	7.17	6.38	4.48	13.68	6.01	7.67	2.27621	1.9232	1.18663	0.943507	0.243124	#N/A		#N/A	#N/A	#N/A	#N/A	#N/A		1.53329	0.798298	0.00022317	0.00101409	NC_017851.1:4647842-4648583:-	gene8846	NA	NA	hypothetical protein MGG_10102 [Magnaporthe oryzae 70-15]
MGG_01341	15.92	13.31	11.92	3.89	6.36	7.9	13.7167	6.05	7.66667	2.26722	2.09277	1.18092	1.06541	0.115511	#N/A		#N/A	#N/A	#N/A	#N/A	#N/A		1.97945	0.485858	2.88378e-06	1.92204e-05	NC_017851.1:4627660-4628838:+	gene8839	1;GO:0005576,cellular_component extracellular region	NA	hypothetical protein MGG_10105 [Magnaporthe oryzae 70-15]
MGG_16347	15.29	13.73	11.84	5.15	5.7	7.02	13.62	5.95667	7.66333	2.28651	2.40877	1.19315	1.2683	0.0751482	#N/A		#N/A	#N/A	#N/A	#N/A	#N/A		2.66107	3.48019	8.32348e-23	3.16949e-21	NC_017851.1:4620900-4622725:+	gene8838	NA	NA	hypothetical protein MGG_10106 [Magnaporthe oryzae 70-15]
XLOC_005418	9.01	5.72	8.26	0.04	0	0.04	7.66333	0.0266667	7.63667	287.375	206.5	8.16679	7.69	0.476793	#N/A		#N/A	#N/A	#N/A	#N/A	#N/A		1.23096	6.05706	9.10836e-10	1.05872e-08	NC_017851.1:4619372-4620661:+	gene8837	1;GO:0016021,cellular_component integral component of membrane	NA	caleosin domain-containing protein [Magnaporthe oryzae 70-15]
MGG_06724	13.22	12.52	10.69	1.72	4.51	7.33	12.1433	4.52	7.62333	2.68658	2.77605	1.42577	1.47304	0.0472654	#N/A		#N/A	#N/A	#N/A	#N/A	#N/A		4.76678	4.89341	4.99783e-39	4.69884e-37	NC_017851.1:4614285-4615255:-	gene8834	NA	NA	hypothetical protein MGG_10109 [Magnaporthe oryzae 70-15]
MGG_00989	12.16	16.07	9.83	1.15	6.16	8.01	12.6867	5.10667	7.58	2.48433	1.97403	1.31286	0.981141	0.331718	#N/A		#N/A	#N/A	#N/A	#N/A	#N/A		1.1317	3.22595	1.50105e-05	8.78633e-05	NC_017851.1:4588926-4591213:+	gene8826	2;GO:0001522,biological_process pseudouridine synthesis;GO:0042254,biological_process ribosome biogenesis	NA	hypothetical protein MGG_10116 [Magnaporthe oryzae 70-15]
XLOC_014424	15.45	14.42	10.08	4.55	6.5	6.23	13.3167	5.76	7.55667	2.31192	2.31461	1.20909	1.21077	0.00167481	#N/A		#N/A	#N/A	#N/A	#N/A	#N/A		1.20863	5.27667	5.06273e-11	6.70654e-10	NW_003803333.1:0-804:+	gene13166	NA	NA	hypothetical protein MGG_10170 [Magnaporthe oryzae 70-15]
MGG_15938	8.28	9.13	6.7	0.86	0.21	0.6	8.03667	0.556667	7.48	14.4371	13.8	3.85171	3.7866	0.0651153	#N/A		#N/A	#N/A	#N/A	#N/A	#N/A		1.0051	2.38444	6.8624e-05	0.000348333	NW_003803358.1:8420-10070:+	gene13094	NA	NA	hypothetical protein MGG_10207 [Magnaporthe oryzae 70-15]
MGG_15485	14.53	11.89	8.7	5.41	3.17	4.38	11.7067	4.32	7.38667	2.70988	2.71461	1.43823	1.44075	0.00251881	#N/A		#N/A	#N/A	#N/A	#N/A	#N/A		1.57702	4.06179	6.03147e-12	8.81407e-11	NW_003803357.1:205310-207362:-	gene13153	1;GO:0016702,molecular_function oxidoreductase activity, acting on single donors with incorporation of molecular oxygen, incorporation of two atoms of oxygen	NA	hypothetical protein MGG_10215 [Magnaporthe oryzae 70-15]
MGG_13127	14.05	14.08	12.63	5.74	6.1	6.85	13.5867	6.23	7.35667	2.18085	2.30328	1.12489	1.20369	0.0788015	#N/A		#N/A	#N/A	#N/A	#N/A	#N/A		1.32071	1.42232	3.93988e-05	0.000210762	NW_003803357.1:133447-135032:-	gene13131	2;GO:0003847,molecular_function 1-alkyl-2-acetylglycerophosphocholine esterase activity;GO:0016042,biological_process lipid catabolic process	NA	hypothetical protein MGG_10247 [Magnaporthe oryzae 70-15]
MGG_15793	5.24	9.79	7.54	0.18	0	0.34	7.52333	0.173333	7.35	43.4038	41.8889	5.43975	5.3885	0.0512553	#N/A		#N/A	#N/A	#N/A	#N/A	#N/A		1.22064	0.722368	0.000947183	0.00365126	NW_003803357.1:119285-121529:+	gene13127	2;GO:0008271,molecular_function secondary active sulfate transmembrane transporter activity;GO:0016021,cellular_component integral component of membrane	NA	hypothetical protein MGG_10251 [Magnaporthe oryzae 70-15]
MGG_08374	14.08	13.67	13.36	4.71	7.09	7.26	13.7033	6.35333	7.35	2.15687	1.92807	1.10894	0.947156	0.161786	#N/A		#N/A	#N/A	#N/A	#N/A	#N/A		3.81502	3.86872	4.84246e-38	4.28719e-36	NW_003803357.1:28440-29408:+	gene13106	1;GO:0016021,cellular_component integral component of membrane	NA	hypothetical protein MGG_10272 [Magnaporthe oryzae 70-15]
MGG_02103	12	16.56	12.24	5.3	6.54	7.04	13.6	6.29333	7.30667	2.16102	1.87156	1.11171	0.904241	0.207469	#N/A		#N/A	#N/A	#N/A	#N/A	#N/A		2.07544	5.57624	1.29171e-23	5.13974e-22	NW_003803357.1:25492-26749:-	gene13105	1;GO:0016021,cellular_component integral component of membrane	NA	hypothetical protein MGG_10273 [Magnaporthe oryzae 70-15]
MGG_16628	5.34	12.27	5.67	0.75	0.36	0.35	7.76	0.486667	7.27333	15.9452	15.75	3.99505	3.97728	0.0177709	#N/A		#N/A	#N/A	#N/A	#N/A	#N/A		2.45494	6.36064	1.92397e-22	7.14695e-21	NC_017854.1:153471-154397:-	gene12001	4;GO:0005199,molecular_function structural constituent of cell wall;GO:0005576,cellular_component extracellular region;GO:0009277,cellular_component fungal-type cell wall;GO:0052051,biological_process interaction with host via protein secreted by type II secretion system	NA	hydrophobin-like protein MPG1 [Magnaporthe oryzae 70-15]
MGG_09709	13.23	10.4	10.16	2.74	5.08	4.2	11.2633	4.00667	7.25667	2.81115	2.47619	1.49116	1.30812	0.183037	#N/A		#N/A	#N/A	#N/A	#N/A	#N/A		4.19286	1.54855	1.50817e-22	5.66178e-21	NC_017853.1:929930-931640:-	gene10896	NA	NA	hypothetical protein MGG_10394 [Magnaporthe oryzae 70-15]
MGG_07230	15.3	11.59	10.37	3.42	6.07	6.3	12.42	5.26333	7.15667	2.35972	1.90939	1.23862	0.933112	0.305504	#N/A		#N/A	#N/A	#N/A	#N/A	#N/A		1.21434	8.61909	2.48462e-08	2.34845e-07	NC_017853.1:946700-948412:-	gene10900	2;GO:0004553,molecular_function hydrolase activity, hydrolyzing O-glycosyl compounds;GO:0005975,biological_process carbohydrate metabolic process	NA	GPI-anchored cell wall beta-1,3-endoglucanase EglC [Magnaporthe oryzae 70-15]
MGG_04725	11.35	10.29	10.15	2.79	3.96	3.65	10.5967	3.46667	7.13	3.05673	2.81918	1.61199	1.49527	0.116715	#N/A		#N/A	#N/A	#N/A	#N/A	#N/A		2.44448	1.41227	2.61468e-09	2.83742e-08	NC_017853.1:949266-950292:-	gene10901	NA	NA	hypothetical protein MGG_10401 [Magnaporthe oryzae 70-15]
MGG_12844	10.93	11.36	9.43	2.39	3.8	4.16	10.5733	3.45	7.12333	3.06473	2.87632	1.61576	1.52422	0.0915399	#N/A		#N/A	#N/A	#N/A	#N/A	#N/A		4.0995	5.59248	1.53522e-17	3.99758e-16	NC_017853.1:951305-953264:+	gene10902	1;GO:0016021,cellular_component integral component of membrane	NA	hypothetical protein MGG_10402 [Magnaporthe oryzae 70-15]
MGG_16093	11.6	10.89	10.95	3.06	4.42	4.69	11.1467	4.05667	7.09	2.74774	2.47738	1.45825	1.30881	0.149433	#N/A		#N/A	#N/A	#N/A	#N/A	#N/A		4.76322	0.0920225	5.66966e-13	9.29544e-12	NC_017853.1:1019819-1022112:+	gene10921	3;GO:0000981,molecular_function DNA-binding transcription factor activity, RNA polymerase II-specific;GO:0005634,cellular_component nucleus;GO:0008270,molecular_function zinc ion binding	NA	hypothetical protein MGG_10422 [Magnaporthe oryzae 70-15]
MGG_06364	15.87	10.77	10.95	3.76	6.22	6.41	12.53	5.46333	7.06667	2.29347	1.76045	1.19753	0.815944	0.381589	#N/A		#N/A	#N/A	#N/A	#N/A	#N/A		1.36752	1.90561	1.54159e-06	1.08391e-05	NC_017853.1:1022313-1024309:-	gene10922	2;GO:0004553,molecular_function hydrolase activity, hydrolyzing O-glycosyl compounds;GO:0005975,biological_process carbohydrate metabolic process	NA	cellulase [Magnaporthe oryzae 70-15]
MGG_08450	7.99	8.68	8.33	1.26	1.43	1.37	8.33333	1.35333	6.98	6.15764	6.08029	2.62238	2.60414	0.0182359	#N/A		#N/A	#N/A	#N/A	#N/A	#N/A		1.39382	0.430838	0.000515472	0.00214088	NC_017853.1:1025184-1025762:-	gene10923	NA	NA	hypothetical protein MGG_10424 [Magnaporthe oryzae 70-15]
MGG_08541	8.21	6.71	6.64	0	0.38	0.33	7.18667	0.236667	6.95	30.3662	20.3333	4.92439	4.34577	0.57862	#N/A		#N/A	#N/A	#N/A	#N/A	#N/A		2.53408	4.33499	1.37547e-20	4.4688e-19	NC_017853.1:1047272-1050516:-	gene10932	3;GO:0004553,molecular_function hydrolase activity, hydrolyzing O-glycosyl compounds;GO:0005975,biological_process carbohydrate metabolic process;GO:0008061,molecular_function chitin binding	NA	hypothetical protein MGG_10431 [Magnaporthe oryzae 70-15]
MGG_08684	8.26	6.42	6.16	0	0	0	6.94667	0	6.94667	#DIV/0!	#DIV/0!	#DIV/0!	#DIV/0!	#DIV/0!	#N/A		#N/A	#N/A	#N/A	#N/A	#N/A		1.77669	5.45099	5.18152e-19	1.52068e-17	NC_017850.1:268417-270875:+	gene2594	3;GO:0004252,molecular_function serine-type endopeptidase activity;GO:0005618,cellular_component cell wall;GO:0016020,cellular_component membrane	NA	thermostable alkaline protease [Magnaporthe oryzae 70-15]
MGG_02539	11.93	9.74	9.99	2.86	3.92	4.09	10.5533	3.62333	6.93	2.9126	2.54847	1.54231	1.34963	0.192678	#N/A		#N/A	#N/A	#N/A	#N/A	#N/A		1.64739	1.62279	5.33498e-08	4.83607e-07	NC_017850.1:288188-289302:+	gene2602	NA	NA	hypothetical protein MGG_10452 [Magnaporthe oryzae 70-15]
MGG_09323	9.23	9.4	8.68	3.53	1.43	1.62	9.10333	2.19333	6.91	4.15046	5.69753	2.05327	2.51034	0.457067	#N/A		#N/A	#N/A	#N/A	#N/A	#N/A		2.86968	5.78392	2.90089e-23	1.12478e-21	NC_017850.1:324160-326147:-	gene2616	NA	NA	hypothetical protein MGG_10463 [Magnaporthe oryzae 70-15]
MGG_17191	11.91	14.88	10.48	3.56	5.48	7.51	12.4233	5.51667	6.90667	2.25196	2.17336	1.17118	1.11993	0.051258	#N/A		#N/A	#N/A	#N/A	#N/A	#N/A		2.15562	9.82749	2.57833e-08	2.43053e-07	NC_017850.1:335165-336349:-	gene2618	NA	NA	hypothetical protein MGG_10466 [Magnaporthe oryzae 70-15]
MGG_10051	11.2	8.52	7.08	1.07	2.43	2.68	8.93333	2.06	6.87333	4.33657	3.50617	2.11655	1.8099	0.306657	#N/A		#N/A	#N/A	#N/A	#N/A	#N/A		5.09755	4.66717	1.21164e-40	1.20303e-38	NC_017850.1:340276-341103:+	gene2620	NA	NA	hypothetical protein MGG_10467 [Magnaporthe oryzae 70-15]
MGG_15057	8.26	6.72	7.69	0.06	0.67	1.33	7.55667	0.686667	6.87	11.0049	11.4776	3.46007	3.52075	0.0606824	#N/A		#N/A	#N/A	#N/A	#N/A	#N/A		1.69563	6.81281	3.45064e-09	3.68438e-08	NC_017850.1:352750-353898:-	gene2626	NA	NA	hypothetical protein MGG_10471 [Magnaporthe oryzae 70-15]
MGG_06444	12.58	12.74	13.61	5.41	6.19	6.75	12.9767	6.11667	6.86	2.12153	2.05816	1.0851	1.04135	0.0437483	#N/A		#N/A	#N/A	#N/A	#N/A	#N/A		1.59993	5.15263	0.000828247	0.00324099	NC_017850.1:359966-361548:-	gene2628	1;GO:0016021,cellular_component integral component of membrane	NA	hypothetical protein MGG_10474 [Magnaporthe oryzae 70-15]
MGG_05308	13.46	10.44	10.15	1.51	5.65	6.35	11.35	4.50333	6.84667	2.52036	1.84779	1.33363	0.885799	0.447828	#N/A		#N/A	#N/A	#N/A	#N/A	#N/A		1.8392	5.24421	2.47993e-13	4.291e-12	NC_017850.1:375439-379356:-	gene2635	1;GO:0016021,cellular_component integral component of membrane	NA	hypothetical protein MGG_10480 [Magnaporthe oryzae 70-15]
MGG_17828	9.22	10.29	9.08	2.42	2.92	2.8	9.53	2.71333	6.81667	3.51229	3.29286	1.81241	1.71934	0.09307	#N/A		#N/A	#N/A	#N/A	#N/A	#N/A		1.01923	1.16643	0.00271069	0.00920959	NC_017844.1:4684779-4686897:+	gene1448	NA	NA	hypothetical protein MGG_10516 [Magnaporthe oryzae 70-15]
MGG_03988	8.99	9.09	8.09	0.23	2.61	2.89	8.72333	1.91	6.81333	4.56719	3.44444	2.19131	1.78427	0.407036	#N/A		#N/A	#N/A	#N/A	#N/A	#N/A		4.13836	1.67401	3.1772e-07	2.49479e-06	NC_017844.1:4757322-4757874:+	gene1470	NA	NA	hypothetical protein MGG_10531 [Magnaporthe oryzae 70-15]
MGG_04263	9.02	6.35	8.94	0.81	1.25	1.83	8.10333	1.29667	6.80667	6.24936	7.152	2.64371	2.83835	0.194639	#N/A		#N/A	#N/A	#N/A	#N/A	#N/A		1.26972	3.58865	1.65816e-06	1.15593e-05	NC_017844.1:4768605-4770757:+	gene1476	3;GO:0015238,molecular_function drug transmembrane transporter activity;GO:0015297,molecular_function antiporter activity;GO:0016021,cellular_component integral component of membrane	NA	multidrug and toxin extrusion protein 1 [Magnaporthe oryzae 70-15]
MGG_16690	14.24	12.16	10.38	3.26	6.76	6.47	12.26	5.49667	6.76333	2.23044	1.87944	1.15733	0.910306	0.247024	#N/A		#N/A	#N/A	#N/A	#N/A	#N/A		2.37681	4.06945	3.22785e-18	8.90718e-17	NC_017844.1:4812258-4815171:-	gene1486	NA	NA	ankyrin repeat domain-containing protein [Magnaporthe oryzae 70-15]
MGG_05803	8.28	7.71	7.53	0.17	1.73	1.36	7.84	1.08667	6.75333	7.21472	5.66912	2.85094	2.50312	0.34782	#N/A		#N/A	#N/A	#N/A	#N/A	#N/A		1.55387	3.6911	1.39783e-07	1.16475e-06	NC_017844.1:4815946-4817222:+	gene1487	2;GO:0003824,molecular_function catalytic activity;GO:0009116,biological_process nucleoside metabolic process	NA	hypothetical protein MGG_10548 [Magnaporthe oryzae 70-15]
XLOC_014554	7.57	6.95	7.81	0.82	0.49	0.82	7.44333	0.71	6.73333	10.4836	9.23171	3.39006	3.2066	0.18346	#N/A		#N/A	#N/A	#N/A	#N/A	#N/A		1.3889	1.24487	2.38128e-05	0.000133766	NC_017844.1:4817661-4817994:-	gene1488	NA	NA	hypothetical protein MGG_10549 [Magnaporthe oryzae 70-15]
MGG_05692	9.24	8.15	8.47	1.17	1.69	2.86	8.62	1.90667	6.71333	4.52098	5.01183	2.17664	2.32534	0.148704	#N/A		#N/A	#N/A	#N/A	#N/A	#N/A		2.32842	1.26062	7.72657e-11	1.00228e-09	NC_017854.1:2750828-2752200:-	gene12852	2;GO:0006950,biological_process response to stress;GO:0016021,cellular_component integral component of membrane	NA	RTA1 domain-containing protein [Magnaporthe oryzae 70-15]
MGG_17807	8.39	8.94	9.68	0.75	2.74	3.38	9.00333	2.29	6.71333	3.93159	3.26277	1.97511	1.7061	0.269013	#N/A		#N/A	#N/A	#N/A	#N/A	#N/A		1.76924	3.13464	3.10471e-09	3.34527e-08	NC_017854.1:2746626-2750221:+	gene12851	2;GO:0016021,cellular_component integral component of membrane;GO:0055085,biological_process transmembrane transport	NA	hypothetical protein MGG_10598 [Magnaporthe oryzae 70-15]
MGG_09735	13.1	12.27	13.6	3.29	7.2	8.5	12.99	6.33	6.66	2.05213	1.81944	1.03712	0.863498	0.173626	#N/A		#N/A	#N/A	#N/A	#N/A	#N/A		4.57853	1.89143	3.42386e-29	1.95565e-27	NC_017844.1:6542473-6543309:-	gene2052	1;GO:0008080,molecular_function N-acetyltransferase activity	NA	hypothetical protein MGG_10619 [Magnaporthe oryzae 70-15]
MGG_16197	11.69	8.47	7.34	1.08	2.51	3.96	9.16667	2.51667	6.65	3.64238	3.3745	1.86488	1.75467	0.110208	#N/A		#N/A	#N/A	#N/A	#N/A	#N/A		3.45817	4.10998	9.91689e-32	6.54392e-30	NC_017853.1:3768979-3770092:-	gene11823	1;GO:0008080,molecular_function N-acetyltransferase activity	NA	hypothetical protein MGG_10704 [Magnaporthe oryzae 70-15]
MGG_14540	9.49	8.03	7.66	0.67	1.94	2.8	8.39333	1.80333	6.59	4.65434	4.13918	2.21858	2.04934	0.169234	#N/A		#N/A	#N/A	#N/A	#N/A	#N/A		4.59048	4.25186	3.61023e-49	5.04672e-47	NC_017853.1:3754013-3755956:-	gene11818	2;GO:0004497,molecular_function monooxygenase activity;GO:0071949,molecular_function FAD binding	NA	phenol 2-monooxygenase [Magnaporthe oryzae 70-15]
MGG_07627	9.75	14.63	8.98	6.41	3.49	3.76	11.12	4.55333	6.56667	2.44217	2.59309	1.28816	1.37467	0.0865078	#N/A		#N/A	#N/A	#N/A	#N/A	#N/A		4.96938	6.35437	4.34646e-92	3.07846e-89	NC_017853.1:3750847-3753045:-	gene11817	2;GO:0016491,molecular_function oxidoreductase activity;GO:0071949,molecular_function FAD binding	NA	oxidoreductase [Magnaporthe oryzae 70-15]
XLOC_010063	14.07	10.19	8.26	2.11	4.14	6.59	10.84	4.28	6.56	2.53271	2.46135	1.34068	1.29945	0.0412307	#N/A		#N/A	#N/A	#N/A	#N/A	#N/A		3.32729	1.73485	1.63442e-11	2.29078e-10	NC_017853.1:3744771-3746393:-	gene11815	2;GO:0004553,molecular_function hydrolase activity, hydrolyzing O-glycosyl compounds;GO:0030245,biological_process cellulose catabolic process	NA	cellulose 1,4-beta-cellobiosidase [Magnaporthe oryzae 70-15]
MGG_02097	8.17	7.61	8.8	0.5	2.08	2.35	8.19333	1.64333	6.55	4.9858	3.92788	2.31783	1.97375	0.344073	#N/A		#N/A	#N/A	#N/A	#N/A	#N/A		3.70959	1.42912	2.01761e-14	3.84831e-13	NC_017853.1:3741623-3743045:-	gene11814	1;GO:0016021,cellular_component integral component of membrane	NA	hypothetical protein MGG_10713 [Magnaporthe oryzae 70-15]
XLOC_008462	9.52	5.5	6.54	0.7	0.14	1.19	7.18667	0.676667	6.51	10.6207	9.34286	3.40881	3.22386	0.184942	#N/A		#N/A	#N/A	#N/A	#N/A	#N/A		1.37321	6.79013	5.83631e-06	3.69422e-05	NC_017853.1:3735690-3736852:+	gene11811	NA	NA	hypothetical protein MGG_10716 [Magnaporthe oryzae 70-15]
MGG_16021	6.82	9.48	6.23	0.98	1.04	1.2	7.51	1.07333	6.43667	6.99689	6.55769	2.80671	2.71319	0.0935265	#N/A		#N/A	#N/A	#N/A	#N/A	#N/A		2.57476	5.58721	5.04359e-13	8.34627e-12	NC_017850.1:101681-103101:-	gene2542	1;GO:0016021,cellular_component integral component of membrane	NA	hypothetical protein MGG_10736 [Magnaporthe oryzae 70-15]
MGG_04341	11.69	14.1	11.69	5.22	7.35	5.6	12.4933	6.05667	6.43667	2.06274	2.0875	1.04456	1.06178	0.0172137	#N/A		#N/A	#N/A	#N/A	#N/A	#N/A		7.3778	-0.204186	1.40398e-12	2.21303e-11	NC_017850.1:51522-54955:+	gene2525	2;GO:0016021,cellular_component integral component of membrane;GO:0055085,biological_process transmembrane transport	NA	oligopeptide transporter 2 [Magnaporthe oryzae 70-15]
MGG_17134	12.4	9.98	12.91	4.43	5.4	6.18	11.7633	5.33667	6.42667	2.20425	2.2963	1.14029	1.19931	0.0590227	#N/A		#N/A	#N/A	#N/A	#N/A	#N/A		3.24844	4.8268	1.14145e-43	1.26321e-41	NC_017852.1:96587-97601:+	gene9150	2;GO:0003676,molecular_function nucleic acid binding;GO:0046872,molecular_function metal ion binding	NA	hypothetical protein MGG_10764 [Magnaporthe oryzae 70-15]
MGG_18090	5.71	10.42	6.34	1.2	1.26	0.82	7.49	1.09333	6.39667	6.85061	5.28333	2.77623	2.40145	0.374784	#N/A		#N/A	#N/A	#N/A	#N/A	#N/A		4.12026	3.53116	2.49409e-30	1.50552e-28	NC_017850.1:7484233-7486634:+	gene4887	NA	NA	hypothetical protein MGG_10812 [Magnaporthe oryzae 70-15]
MGG_13019	9.39	4.69	7.75	0.83	0.99	0.97	7.27667	0.93	6.34667	7.82437	7.98969	2.96798	2.99814	0.0301646	#N/A		#N/A	#N/A	#N/A	#N/A	#N/A		5.01217	2.14755	2.21567e-35	1.69348e-33	NC_017850.1:7495122-7496398:-	gene4890	2;GO:0016616,molecular_function oxidoreductase activity, acting on the CH-OH group of donors, NAD or NADP as acceptor;GO:0051287,molecular_function NAD binding	NA	D-3-phosphoglycerate dehydrogenase [Magnaporthe oryzae 70-15]
XLOC_007603	13.55	9.46	9.21	1.55	4.57	7.07	10.74	4.39667	6.34333	2.44276	2.07002	1.28851	1.04965	0.238866	#N/A		#N/A	#N/A	#N/A	#N/A	#N/A		7.53308	-0.0661705	1.01879e-13	1.80997e-12	NC_017850.1:7497136-7497874:+	gene4891	1;GO:0016787,molecular_function hydrolase activity	NA	hypothetical protein MGG_10815 [Magnaporthe oryzae 70-15]
MGG_11305	7.05	6.52	7.71	0.43	0.55	1.28	7.09333	0.753333	6.34	9.41593	12.8182	3.2351	3.68012	0.445016	#N/A		#N/A	#N/A	#N/A	#N/A	#N/A		3.24528	4.54366	6.99472e-38	6.14148e-36	NC_017849.1:6539528-6540603:-	gene7272	NA	NA	hypothetical protein MGG_10846 [Magnaporthe oryzae 70-15]
MGG_00619	10	10.45	9.58	1.28	4.91	4.91	10.01	3.7	6.31	2.70541	2.03666	1.43584	1.02621	0.40964	#N/A		#N/A	#N/A	#N/A	#N/A	#N/A		2.74349	3.68125	4.6738e-09	4.94075e-08	NC_017850.1:199110-200762:+	gene2568	2;GO:0016021,cellular_component integral component of membrane;GO:0055085,biological_process transmembrane transport	NA	hypothetical protein MGG_10869 [Magnaporthe oryzae 70-15]
MGG_09134	4.74	6.31	8.09	0.18	0.17	0	6.38	0.116667	6.26333	54.6857	37.1176	5.77309	5.21403	0.559059	#N/A		#N/A	#N/A	#N/A	#N/A	#N/A		6.27777	5.8043	6.54929e-31	4.16645e-29	NC_017849.1:3651696-3653363:+	gene6307	NA	NA	aflatoxin biosynthesis ketoreductase nor-1 [Magnaporthe oryzae 70-15]
MGG_12654	4.83	8.26	9.08	0.55	0.79	2.05	7.39	1.13	6.26	6.53982	10.4557	2.70925	3.38622	0.676966	#N/A		#N/A	#N/A	#N/A	#N/A	#N/A		7.97865	4.98993	9.57225e-87	5.08478e-84	NC_017849.1:3656545-3657142:+	gene6310	NA	NA	cupin domain-containing protein [Magnaporthe oryzae 70-15]
MGG_14109	12.89	11.79	10.38	3.05	6.89	6.39	11.6867	5.44333	6.24333	2.14697	1.84507	1.1023	0.883676	0.218625	#N/A		#N/A	#N/A	#N/A	#N/A	#N/A		8.66103	8.33425	4.10875e-87	2.29744e-84	NC_017849.1:3658567-3666741:+	gene6311	1;GO:0016491,molecular_function oxidoreductase activity	NA	mycocerosic acid synthase [Magnaporthe oryzae 70-15]
MGG_04890	13.73	9.78	13.35	3.48	7.48	7.21	12.2867	6.05667	6.23	2.02862	1.8516	1.0205	0.888769	0.131729	#N/A		#N/A	#N/A	#N/A	#N/A	#N/A		1.1277	2.02124	3.81869e-05	0.000204691	NC_017852.1:29527-31186:-	gene9127	NA	NA	hypothetical protein MGG_10917 [Magnaporthe oryzae 70-15]
MGG_08454	7.68	6.91	7.2	0.28	1.09	1.77	7.26333	1.04667	6.21667	6.93949	6.6055	2.79483	2.72367	0.071161	#N/A		#N/A	#N/A	#N/A	#N/A	#N/A		3.50647	6.80473	2.09035e-15	4.46838e-14	NC_017844.1:7877289-7878413:-	gene2485	NA	NA	hypothetical protein MGG_10921 [Magnaporthe oryzae 70-15]
MGG_04770	10.25	9.05	8.49	2.08	3.71	3.4	9.26333	3.06333	6.2	3.02394	2.66176	1.59643	1.41238	0.184046	#N/A		#N/A	#N/A	#N/A	#N/A	#N/A		6.85253	6.64571	1.41325e-54	2.3099e-52	NC_017849.1:3633846-3638407:-	gene6300	2;GO:0016614,molecular_function oxidoreductase activity, acting on CH-OH group of donors;GO:0050660,molecular_function flavin adenine dinucleotide binding	NA	hypothetical protein MGG_10961 [Magnaporthe oryzae 70-15]
MGG_17958	13.69	10.59	11.63	5.75	5.33	6.3	11.97	5.79333	6.17667	2.06617	2.02261	1.04696	1.01622	0.0307403	#N/A		#N/A	#N/A	#N/A	#N/A	#N/A		1.08505	2.75752	0.000454564	0.00191664	NC_017852.1:289588-290601:+	gene9204	4;GO:0005576,cellular_component extracellular region;GO:0008810,molecular_function cellulase activity;GO:0030245,biological_process cellulose catabolic process;GO:0030248,molecular_function cellulose binding	NA	endoglucanase [Magnaporthe oryzae 70-15]
MGG_14550	8.9	10.09	7.98	2.74	2.87	2.85	8.99	2.82	6.17	3.18794	3.12281	1.67263	1.64284	0.0297825	#N/A		#N/A	#N/A	#N/A	#N/A	#N/A		1.38258	1.52564	0.00102085	0.00391111	NC_017852.1:10698-12751:+	gene9121	4;GO:0005506,molecular_function iron ion binding;GO:0016021,cellular_component integral component of membrane;GO:0016705,molecular_function oxidoreductase activity, acting on paired donors, with incorporation or reduction of molecular oxygen;GO:0020037,molecular_function heme binding	NA	hypothetical protein MGG_11075 [Magnaporthe oryzae 70-15]
MGG_10814	6.77	6.46	5.79	0.32	0.06	0.18	6.34	0.186667	6.15333	33.9643	35.8889	5.08595	5.16547	0.0795187	#N/A		#N/A	#N/A	#N/A	#N/A	#N/A		1.03472	4.10432	2.7616e-06	1.84639e-05	NC_017850.1:4610601-4614028:-	gene3981	3;GO:0000981,molecular_function DNA-binding transcription factor activity, RNA polymerase II-specific;GO:0005634,cellular_component nucleus;GO:0008270,molecular_function zinc ion binding	NA	hypothetical protein MGG_11160 [Magnaporthe oryzae 70-15]
MGG_08003	10.91	5.4	7.46	0.2	2.44	2.71	7.92333	1.78333	6.14	4.44299	3.05738	2.15153	1.61229	0.539237	#N/A		#N/A	#N/A	#N/A	#N/A	#N/A		1.43078	2.89816	1.23434e-08	1.23364e-07	NC_017850.1:2817863-2818893:-	gene3399	NA	NA	hypothetical protein MGG_11255 [Magnaporthe oryzae 70-15]
MGG_07412	5.88	6.71	6.38	0.09	0.35	0.17	6.32333	0.203333	6.12	31.0984	37.5294	4.95877	5.22995	0.271183	#N/A		#N/A	#N/A	#N/A	#N/A	#N/A		1.05529	3.09894	0.000438687	0.00185756	NC_017850.1:2463486-2463892:+	gene3297	NA	NA	hypothetical protein MGG_11284 [Magnaporthe oryzae 70-15]
MGG_12015	7.99	5.4	5.2	0	0.19	0.18	6.19667	0.123333	6.07333	50.2432	30	5.65086	4.90689	0.743967	#N/A		#N/A	#N/A	#N/A	#N/A	#N/A		3.20202	2.24835	8.80415e-21	2.90482e-19	NC_017850.1:2191901-2193181:-	gene3226	NA	NA	hypothetical protein MGG_11305 [Magnaporthe oryzae 70-15]
MGG_03379	8.45	6.04	6.09	0.42	0.88	1.22	6.86	0.84	6.02	8.16667	6.92045	3.02975	2.79087	0.238881	#N/A		#N/A	#N/A	#N/A	#N/A	#N/A		1.82279	4.08849	1.07602e-11	1.54065e-10	NC_017850.1:2157030-2158916:-	gene3214	NA	NA	hypothetical protein MGG_11312 [Magnaporthe oryzae 70-15]
MGG_00940	8.45	12.73	9.95	6.47	3.36	3.28	10.3767	4.37	6.00667	2.37452	2.96131	1.24764	1.56624	0.318597	#N/A		#N/A	#N/A	#N/A	#N/A	#N/A		1.18283	4.02651	5.54472e-08	5.01765e-07	NC_017850.1:1910160-1912345:+	gene3142	2;GO:0015171,molecular_function amino acid transmembrane transporter activity;GO:0016021,cellular_component integral component of membrane	NA	amino-acid permease inda1 [Magnaporthe oryzae 70-15]
MGG_17099	8.44	6.69	6.19	0.5	1.45	1.41	7.10667	1.12	5.98667	6.34524	4.74468	2.66567	2.24631	0.419363	#N/A		#N/A	#N/A	#N/A	#N/A	#N/A		1.02614	6.59106	0.00330306	0.0109354	NC_017850.1:583860-584310:-	gene2708	NA	NA	hypothetical protein MGG_11409 [Magnaporthe oryzae 70-15]
MGG_07917	8.36	7.46	6.69	0.9	1.82	1.94	7.50333	1.55333	5.95	4.83047	4.0989	2.27216	2.03524	0.236927	#N/A		#N/A	#N/A	#N/A	#N/A	#N/A		1.88169	8.78883	0.000229527	0.00104031	NC_017852.1:683204-684865:-	gene9336	NA	NA	hypothetical protein, variant [Magnaporthe oryzae 70-15]
XLOC_002205	9.41	6.82	5.45	0.79	1.17	1.88	7.22667	1.28	5.94667	5.64583	5.82906	2.49719	2.54326	0.0460767	#N/A		#N/A	#N/A	#N/A	#N/A	#N/A		4.75396	2.77135	3.63449e-24	1.48511e-22	NC_017852.1:1481671-1482869:+	gene9605	NA	NA	hypothetical protein MGG_11487 [Magnaporthe oryzae 70-15]
MGG_16474	9.04	9.75	11.78	3.32	4.02	5.41	10.19	4.25	5.94	2.39765	2.42537	1.26162	1.27821	0.0165874	#N/A		#N/A	#N/A	#N/A	#N/A	#N/A		1.27307	-0.0855017	0.00482715	0.0152222	NC_017852.1:1650776-1652923:+	gene9661	1;GO:0005739,cellular_component mitochondrion	NA	hypothetical protein MGG_11495 [Magnaporthe oryzae 70-15]
XLOC_011681	19.63	2.23	2.86	0.75	1.93	4.24	8.24	2.30667	5.93333	3.57225	1.48187	1.83683	0.567414	1.26942	#N/A		#N/A	#N/A	#N/A	#N/A	#N/A		1.15632	3.42407	9.63226e-07	7.01392e-06	NC_017852.1:1941911-1943784:+	gene9759	NA	NA	hypothetical protein MGG_11505 [Magnaporthe oryzae 70-15]
MGG_10549	10.57	10.39	7.55	2.74	3.83	4.2	9.50333	3.59	5.91333	2.64717	2.71279	1.40445	1.43978	0.0353296	#N/A		#N/A	#N/A	#N/A	#N/A	#N/A		1.00664	7.13987	2.05327e-06	1.39922e-05	NC_017852.1:2096565-2099910:+	gene9806	1;GO:0016021,cellular_component integral component of membrane	NA	hypothetical protein MGG_11529 [Magnaporthe oryzae 70-15]
MGG_01890	9.99	7.72	11.35	2.57	4.84	3.97	9.68667	3.79333	5.89333	2.5536	2.51637	1.35253	1.33135	0.0211885	#N/A		#N/A	#N/A	#N/A	#N/A	#N/A		1.14505	6.06911	9.57947e-09	9.77905e-08	NC_017852.1:2421642-2424767:+	gene9917	2;GO:0003824,molecular_function catalytic activity;GO:0052051,biological_process interaction with host via protein secreted by type II secretion system	NA	seed imbibition protein [Magnaporthe oryzae 70-15]
MGG_03365	8.85	5.55	5.62	0.66	0.79	0.92	6.67333	0.79	5.88333	8.44726	7.11392	3.07848	2.83065	0.247837	#N/A		#N/A	#N/A	#N/A	#N/A	#N/A		1.23288	3.93499	2.12991e-07	1.70907e-06	NC_017852.1:2552228-2555616:-	gene9969	1;GO:0051213,molecular_function dioxygenase activity	NA	taurine catabolism dioxygenase TauD [Magnaporthe oryzae 70-15]
MGG_02223	9.52	9.17	5.55	2	2.22	2.45	8.08	2.22333	5.85667	3.63418	4.13063	1.86163	2.04636	0.184731	#N/A		#N/A	#N/A	#N/A	#N/A	#N/A		3.56799	7.92731	6.68671e-26	3.07531e-24	NC_017852.1:3404246-3406595:-	gene10270	2;GO:0005507,molecular_function copper ion binding;GO:0016491,molecular_function oxidoreductase activity	NA	laccase-2 [Magnaporthe oryzae 70-15]
MGG_09068	7.01	4.23	7.59	0.1	0.55	0.62	6.27667	0.423333	5.85333	14.8268	12.7455	3.89013	3.67191	0.218222	#N/A		#N/A	#N/A	#N/A	#N/A	#N/A		1.23816	6.98233	1.6529e-05	9.59974e-05	NC_017852.1:3785693-3789074:+	gene10395	NA	NA	chromatin structure-remodeling complex protein RSC7 [Magnaporthe oryzae 70-15]
MGG_06738	7.2	5.33	8.19	0.67	1.34	1.21	6.90667	1.07333	5.83333	6.43478	5.95041	2.68589	2.57299	0.112902	#N/A		#N/A	#N/A	#N/A	#N/A	#N/A		1.05388	1.42716	0.00291992	0.00981373	NC_017852.1:3857189-3857951:+	gene10419	NA	NA	hypothetical protein MGG_11650 [Magnaporthe oryzae 70-15]
MGG_17155	6.06	8.03	6.38	0.96	1.29	0.72	6.82333	0.99	5.83333	6.89226	6.64583	2.78498	2.73245	0.0525262	#N/A		#N/A	#N/A	#N/A	#N/A	#N/A		1.82171	4.21081	5.00034e-17	1.21843e-15	NC_017852.1:4003230-4004607:+	gene10468	2;GO:0003824,molecular_function catalytic activity;GO:0008152,biological_process metabolic process	NA	isochorismatase [Magnaporthe oryzae 70-15]
MGG_09997	9.4	7.8	7.19	0.36	3.51	3.03	8.13	2.3	5.83	3.53478	2.57426	1.82162	1.36416	0.457465	#N/A		#N/A	#N/A	#N/A	#N/A	#N/A		2.00588	8.35106	2.19818e-05	0.000124485	NC_017852.1:4262080-4264806:+	gene10553	1;GO:0005524,molecular_function ATP binding	NA	AAA family ATPase [Magnaporthe oryzae 70-15]
MGG_04922	12.19	9.54	9.59	3.89	4.91	5.07	10.44	4.62333	5.81667	2.25811	1.95316	1.17512	0.965808	0.209309	#N/A		#N/A	#N/A	#N/A	#N/A	#N/A		2.82578	4.11083	5.32947e-26	2.4725e-24	NC_017852.1:4286625-4288333:-	gene10564	1;GO:0016021,cellular_component integral component of membrane	NA	hypothetical protein MGG_11684 [Magnaporthe oryzae 70-15]
MGG_15514	14.19	9.8	9.48	1.21	6.46	8.39	11.1567	5.35333	5.80333	2.08406	1.51703	1.0594	0.601248	0.458149	#N/A		#N/A	#N/A	#N/A	#N/A	#N/A		1.05686	3.33958	8.96511e-05	0.000443827	NC_017844.1:4433237-4434691:-	gene1371	3;GO:0008080,molecular_function N-acetyltransferase activity;GO:0016021,cellular_component integral component of membrane;GO:0055085,biological_process transmembrane transport	NA	histone acetyltransferase GCN5 [Magnaporthe oryzae 70-15]
MGG_15792	8.09	7.22	5.77	1.29	1.24	1.17	7.02667	1.23333	5.79333	5.6973	5.82258	2.51028	2.54166	0.031381	#N/A		#N/A	#N/A	#N/A	#N/A	#N/A		1.04605	2.04742	0.00104737	0.00400405	NC_017844.1:3952683-3953100:+	gene1212	NA	NA	hypothetical protein MGG_11749 [Magnaporthe oryzae 70-15]
MGG_16482	7.67	5.3	5.43	0.6	0	0.45	6.13333	0.35	5.78333	17.5238	12.0667	4.13124	3.59296	0.538289	#N/A		#N/A	#N/A	#N/A	#N/A	#N/A		5.27154	3.23243	2.03805e-45	2.43283e-43	NC_017844.1:3510212-3511891:+	gene1074	NA	NA	hypothetical protein MGG_11781 [Magnaporthe oryzae 70-15]
MGG_01731	10.92	9.33	8.43	3.17	3.88	4.38	9.56	3.81	5.75	2.50919	2.40464	1.32722	1.26582	0.0613992	#N/A		#N/A	#N/A	#N/A	#N/A	#N/A		1.0612	9.14995	0.000347133	0.00150992	NC_017853.1:3516887-3520333:-	gene11728	NA	NA	hypothetical protein MGG_12009 [Magnaporthe oryzae 70-15]
MGG_09844	6.79	2.61	8.36	0	0.14	0.41	5.92	0.183333	5.73667	32.2909	48.5	5.01306	5.59991	0.586857	#N/A		#N/A	#N/A	#N/A	#N/A	#N/A		5.42781	0.672763	2.47071e-18	6.88945e-17	NC_017853.1:3481376-3481957:-	gene11718	NA	NA	hypothetical protein MGG_12015 [Magnaporthe oryzae 70-15]
MGG_11716	14.2	8.94	9.6	3.75	4.83	7.04	10.9133	5.20667	5.70667	2.09603	1.98758	1.06766	0.991011	0.0766487	#N/A		#N/A	#N/A	#N/A	#N/A	#N/A		4.22092	0.134304	1.71514e-09	1.90553e-08	NC_017853.1:3117236-3121845:+	gene11600	NA	NA	hypothetical protein MGG_12047 [Magnaporthe oryzae 70-15]
MGG_08489	9.86	8.21	8.64	0.64	4.34	4.66	8.90333	3.21333	5.69	2.77075	1.99078	1.47027	0.993336	0.476939	#N/A		#N/A	#N/A	#N/A	#N/A	#N/A		5.05972	3.72071	1.06608e-44	1.23763e-42	NC_017853.1:2682355-2683618:+	gene11463	NA	NA	hypothetical protein MGG_12091 [Magnaporthe oryzae 70-15]
MGG_08453	6.47	6.31	5.17	0.22	0.25	0.41	5.98333	0.293333	5.69	20.3977	25.24	4.35034	4.65764	0.307303	#N/A		#N/A	#N/A	#N/A	#N/A	#N/A		1.49384	3.899	1.6022e-11	2.24858e-10	NC_017853.1:1582431-1585209:+	gene11097	2;GO:0006807,biological_process nitrogen compound metabolic process;GO:0016810,molecular_function hydrolase activity, acting on carbon-nitrogen (but not peptide) bonds	NA	hydrolase [Magnaporthe oryzae 70-15]
MGG_03414	9.03	5.27	7.46	1.48	1.73	1.63	7.25333	1.61333	5.64	4.49587	4.57669	2.1686	2.1943	0.0257041	#N/A		#N/A	#N/A	#N/A	#N/A	#N/A		4.72808	3.60311	1.5053e-55	2.6217e-53	NC_017853.1:1530243-1531762:+	gene11085	3;GO:0003743,molecular_function translation initiation factor activity;GO:0016021,cellular_component integral component of membrane;GO:0016787,molecular_function hydrolase activity	NA	hypothetical protein MGG_12178 [Magnaporthe oryzae 70-15]
MGG_13619	11.1	8.26	7.9	3.02	3.89	3.47	9.08667	3.46	5.62667	2.6262	2.3804	1.39298	1.25121	0.141773	#N/A		#N/A	#N/A	#N/A	#N/A	#N/A		4.05923	4.36062	2.17304e-47	2.78149e-45	NC_017853.1:1237228-1239724:-	gene10987	1;GO:0016021,cellular_component integral component of membrane	NA	hypothetical protein MGG_12210 [Magnaporthe oryzae 70-15]
MGG_17392	7.18	5.06	7.29	0.57	1.09	1.07	6.51	0.91	5.6	7.15385	6.71028	2.83872	2.74637	0.092346	#N/A		#N/A	#N/A	#N/A	#N/A	#N/A		1.18439	7.49285	1.3193e-05	7.78681e-05	NW_003803331.1:0-663:-	gene13168	1;GO:0005524,molecular_function ATP binding	NA	hypothetical protein MGG_12247 [Magnaporthe oryzae 70-15]
MGG_12173	8.98	9.29	7.62	2.49	3.09	3.53	8.63	3.03667	5.59333	2.84193	2.90615	1.50687	1.53911	0.0322366	#N/A		#N/A	#N/A	#N/A	#N/A	#N/A		1.13465	3.9868	7.56062e-06	4.66729e-05	NC_017850.1:5902085-5905014:+	gene4382	1;GO:0016021,cellular_component integral component of membrane	NA	hypothetical protein MGG_12304 [Magnaporthe oryzae 70-15]
MGG_00464	10.83	9.71	10.02	5.2	4.57	4.04	10.1867	4.60333	5.58333	2.21289	2.19256	1.14593	1.13262	0.0133148	#N/A		#N/A	#N/A	#N/A	#N/A	#N/A		5.4819	2.9615	2.64027e-48	3.59618e-46	NC_017850.1:6076296-6077314:-	gene4442	NA	NA	hypothetical protein MGG_12317 [Magnaporthe oryzae 70-15]
MGG_02756	8.37	3.82	5.98	0.3	0.67	0.66	6.05667	0.543333	5.51333	11.1472	9.06061	3.47861	3.17961	0.299007	#N/A		#N/A	#N/A	#N/A	#N/A	#N/A		1.42403	0.206218	0.00125192	0.00467994	NC_017850.1:6895917-6899146:+	gene4702	NA	NA	hypothetical protein MGG_12383 [Magnaporthe oryzae 70-15]
XLOC_006211	13.51	8.88	9.11	4.99	5.05	4.92	10.5	4.98667	5.51333	2.10561	1.82565	1.07424	0.868411	0.20583	#N/A		#N/A	#N/A	#N/A	#N/A	#N/A		1.88319	-0.0785874	0.000957941	0.00368738	NC_017850.1:7558841-7560682:+	gene4912	2;GO:0004177,molecular_function aminopeptidase activity;GO:0046872,molecular_function metal ion binding	NA	aminopeptidase Y [Magnaporthe oryzae 70-15]
MGG_16577	9.65	11.04	11.09	8.18	4.21	3.01	10.5933	5.13333	5.46	2.06364	2.62233	1.04519	1.39085	0.345659	#N/A		#N/A	#N/A	#N/A	#N/A	#N/A		2.0425	4.92324	3.52233e-10	4.29142e-09	NC_017850.1:7890707-7891469:+	gene5017	NA	NA	hypothetical protein MGG_12469 [Magnaporthe oryzae 70-15]
MGG_15364	7.11	5.09	7.91	0.5	1.31	1.98	6.70333	1.26333	5.44	5.30607	5.42748	2.40764	2.44028	0.0326394	#N/A		#N/A	#N/A	#N/A	#N/A	#N/A		1.06667	3.24075	4.0434e-05	0.000215324	NC_017854.1:1659282-1661633:-	gene12498	4;GO:0004594,molecular_function pantothenate kinase activity;GO:0005524,molecular_function ATP binding;GO:0008239,molecular_function dipeptidyl-peptidase activity;GO:0015937,biological_process coenzyme A biosynthetic process	NA	hypothetical protein MGG_12599 [Magnaporthe oryzae 70-15]
XLOC_006858	7.3	9.74	7.09	2.96	1.88	3	8.04333	2.61333	5.43	3.07781	2.46622	1.6219	1.3023	0.319603	#N/A		#N/A	#N/A	#N/A	#N/A	#N/A		2.64011	0.525703	1.14639e-07	9.69687e-07	NC_017854.1:2259563-2260013:-	gene12704	NA	NA	hypothetical protein MGG_12654 [Magnaporthe oryzae 70-15]
MGG_16905	8.9	6.69	6.35	1.03	2.21	2.48	7.31333	1.90667	5.40667	3.83566	3.02715	1.93948	1.59796	0.341517	#N/A		#N/A	#N/A	#N/A	#N/A	#N/A		3.03912	1.56117	1.45739e-15	3.14063e-14	NC_017854.1:2260487-2260829:-	gene12705	NA	NA	hypothetical protein MGG_12655 [Magnaporthe oryzae 70-15]
MGG_17985	12.37	6.84	6.01	0.91	3.05	5.09	8.40667	3.01667	5.39	2.78674	2.24262	1.47858	1.16519	0.313391	#N/A		#N/A	#N/A	#N/A	#N/A	#N/A		1.64923	1.65821	7.61276e-06	4.69402e-05	NC_017851.1:2749999-2751013:+	gene8218	2;GO:0008152,biological_process metabolic process;GO:0016846,molecular_function carbon-sulfur lyase activity	NA	hypothetical protein MGG_12759 [Magnaporthe oryzae 70-15]
MGG_00827	9.29	4.07	5.51	0.09	1.18	1.49	6.29	0.92	5.37	6.83696	4.66949	2.77335	2.22327	0.550089	#N/A		#N/A	#N/A	#N/A	#N/A	#N/A		1.41436	3.8359	2.01776e-05	0.000115144	NC_017851.1:2918912-2922048:+	gene8279	NA	NA	hypothetical protein MGG_12770 [Magnaporthe oryzae 70-15]
MGG_04098	7.14	6.54	6.79	0.53	1.93	2.07	6.82333	1.51	5.31333	4.51876	3.51813	2.17593	1.81481	0.361117	#N/A		#N/A	#N/A	#N/A	#N/A	#N/A		1.44303	5.68087	4.43665e-11	5.95892e-10	NC_017851.1:3467461-3470309:-	gene8472	2;GO:0016021,cellular_component integral component of membrane;GO:0055085,biological_process transmembrane transport	NA	fluconazole resistance protein 1 [Magnaporthe oryzae 70-15]
MGG_09858	7.63	9.82	7.3	3.85	2.46	2.59	8.25	2.96667	5.28333	2.7809	2.94595	1.47555	1.55873	0.0831797	#N/A		#N/A	#N/A	#N/A	#N/A	#N/A		1.60605	4.27603	3.71891e-12	5.58836e-11	NC_017851.1:3916873-3919615:+	gene8609	2;GO:0005524,molecular_function ATP binding;GO:0016301,molecular_function kinase activity	NA	zeta toxin family protein [Magnaporthe oryzae 70-15]
XLOC_010066	7.89	9.03	9.09	2.83	3.85	3.48	8.67	3.38667	5.28333	2.56004	2.59483	1.35617	1.37564	0.0194727	#N/A		#N/A	#N/A	#N/A	#N/A	#N/A		1.24215	3.48401	7.36907e-08	6.46483e-07	NC_017849.1:5381302-5383258:-	gene6883	1;GO:0005525,molecular_function GTP binding	NA	ADP-ribosylation factor 1 [Magnaporthe oryzae 70-15]
MGG_06739	7.78	6.45	8.33	2.06	2.18	2.51	7.52	2.25	5.27	3.34222	3.56881	1.74081	1.83544	0.0946344	#N/A		#N/A	#N/A	#N/A	#N/A	#N/A		1.80935	-0.361647	0.000695425	0.00277561	NC_017849.1:4679299-4679825:-	gene6656	NA	NA	hypothetical protein MGG_12937 [Magnaporthe oryzae 70-15]
MGG_14338	6.6	7.79	7.55	0.69	2.33	3.14	7.31333	2.05333	5.26	3.56169	3.24034	1.83256	1.69615	0.136415	#N/A		#N/A	#N/A	#N/A	#N/A	#N/A		4.72034	4.32192	1.44054e-20	4.66596e-19	NC_017849.1:4559112-4559423:+	gene6608	NA	NA	hypothetical protein MGG_12942 [Magnaporthe oryzae 70-15]
MGG_17046	9.59	6.28	7.92	2.57	1.85	3.61	7.93	2.67667	5.25333	2.96264	3.08171	1.56688	1.62373	0.0568487	#N/A		#N/A	#N/A	#N/A	#N/A	#N/A		9.37625	5.26788	3.0202e-78	1.2341e-75	NC_017849.1:3649880-3650948:+	gene6306	NA	NA	cupin domain-containing protein [Magnaporthe oryzae 70-15]
MGG_07292	8.89	8.45	7.7	2.7	2.53	4.18	8.34667	3.13667	5.21	2.661	3.12963	1.41197	1.64599	0.234024	#N/A		#N/A	#N/A	#N/A	#N/A	#N/A		6.34891	4.9141	5.94918e-74	2.03884e-71	NC_017849.1:3648593-3649762:+	gene6305	1;GO:0016491,molecular_function oxidoreductase activity	NA	2-(R)-hydroxypropyl-CoM dehydrogenase [Magnaporthe oryzae 70-15]
MGG_03822	9.98	8.7	10.62	1.54	6.58	5.56	9.76667	4.56	5.20667	2.14181	1.79496	1.09883	0.843955	0.254878	#N/A		#N/A	#N/A	#N/A	#N/A	#N/A		6.83327	6.27073	6.24002e-91	4.14338e-88	NC_017849.1:3639505-3641691:+	gene6301	4;GO:0000329,cellular_component fungal-type vacuole membrane;GO:0005783,cellular_component endoplasmic reticulum;GO:0005794,cellular_component Golgi apparatus;GO:0016491,molecular_function oxidoreductase activity	AYR1; 1-acylglycerone phosphate reductase [EC:1.1.1.101]; K06123	hypothetical protein MGG_12983 [Magnaporthe oryzae 70-15]
MGG_05148	7.68	6.94	6.85	1.38	1.74	2.74	7.15667	1.95333	5.20333	3.66382	3.98851	1.87335	1.99585	0.122499	#N/A		#N/A	#N/A	#N/A	#N/A	#N/A		1.49279	5.7706	3.41077e-15	7.1051e-14	NC_017849.1:3392398-3396022:+	gene6214	2;GO:0006629,biological_process lipid metabolic process;GO:0030729,molecular_function acetoacetate-CoA ligase activity	AACS, acsA; acetoacetyl-CoA synthetase [EC:6.2.1.16]; K01907	acetoacetate-CoA ligase [Magnaporthe oryzae 70-15]
MGG_04595	8.44	10.91	4.9	3.02	3	2.65	8.08333	2.89	5.19333	2.797	2.81333	1.48388	1.49228	0.00839965	#N/A		#N/A	#N/A	#N/A	#N/A	#N/A		1.03423	5.99211	7.29889e-08	6.42448e-07	NC_017849.1:3243464-3246266:-	gene6166	4;GO:0003723,molecular_function RNA binding;GO:0005634,cellular_component nucleus;GO:0005737,cellular_component cytoplasm;GO:0006400,biological_process tRNA modification	NA	hypothetical protein MGG_13006 [Magnaporthe oryzae 70-15]
XLOC_000579	8.12	3.94	3.64	0	0	0.17	5.23333	0.0566667	5.17667	92.3529	#DIV/0!	6.52909	#DIV/0!	#DIV/0!	#N/A		#N/A	#N/A	#N/A	#N/A	#N/A		2.94293	1.82845	5.2652e-15	1.07572e-13	NC_017844.1:4908383-4909377:+	gene1515	NA	NA	hypothetical protein MGG_13019 [Magnaporthe oryzae 70-15]
MGG_09189	7.63	6.43	8.57	1.16	2.75	3.32	7.54333	2.41	5.13333	3.13001	2.77455	1.64617	1.47225	0.173918	#N/A		#N/A	#N/A	#N/A	#N/A	#N/A		1.06696	5.57507	8.36813e-08	7.24556e-07	NC_017844.1:4987509-4990016:+	gene1547	1;GO:0016021,cellular_component integral component of membrane	NA	hypothetical protein MGG_13025 [Magnaporthe oryzae 70-15]
MGG_10972	9.96	9.98	9.05	2.32	4.62	6.68	9.66333	4.54	5.12333	2.12849	2.15584	1.08983	1.10825	0.0184243	#N/A		#N/A	#N/A	#N/A	#N/A	#N/A		1.16694	5.46352	7.33204e-10	8.60725e-09	NC_017844.1:5033559-5035361:-	gene1562	1;GO:0016021,cellular_component integral component of membrane	NA	hypothetical protein MGG_13033 [Magnaporthe oryzae 70-15]
MGG_14668	6.7	9.44	6.91	1.57	2.27	3.87	7.68333	2.57	5.11333	2.98962	3.04405	1.57996	1.60599	0.0260294	#N/A		#N/A	#N/A	#N/A	#N/A	#N/A		1.41027	4.02852	3.6835e-11	4.97249e-10	NC_017844.1:5524373-5525609:-	gene1733	NA	GST, gst; glutathione S-transferase [EC:2.5.1.18]; K00799	hypothetical protein MGG_13106 [Magnaporthe oryzae 70-15]
MGG_04209	7.12	6.2	6.28	1.49	1.29	1.51	6.53333	1.43	5.10333	4.56876	4.21477	2.1918	2.07545	0.116352	#N/A		#N/A	#N/A	#N/A	#N/A	#N/A		1.71196	3.70175	1.44649e-06	1.02042e-05	NC_017844.1:5672973-5674498:+	gene1774	NA	NA	hypothetical protein MGG_13116 [Magnaporthe oryzae 70-15]
MGG_15418	7.93	8.65	8.98	5.52	2.86	1.89	8.52	3.42333	5.09667	2.4888	3.02448	1.31545	1.59668	0.281233	#N/A		#N/A	#N/A	#N/A	#N/A	#N/A		2.2999	4.58527	8.56514e-28	4.43883e-26	NC_017844.1:5763554-5764268:-	gene1805	NA	NA	hypothetical protein MGG_13126 [Magnaporthe oryzae 70-15]
MGG_07602	6.32	7.18	6.28	2.51	0.6	1.44	6.59333	1.51667	5.07667	4.34725	4.38889	2.1201	2.13386	0.0137518	#N/A		#N/A	#N/A	#N/A	#N/A	#N/A		1.10801	3.26454	7.84665e-07	5.76507e-06	NC_017844.1:5764789-5765741:-	gene1806	NA	NA	hypothetical protein MGG_13127 [Magnaporthe oryzae 70-15]
MGG_02383	7.31	5.66	7.54	0.82	1.38	3.08	6.83667	1.76	5.07667	3.88447	5.2971	1.95772	2.4052	0.447485	#N/A		#N/A	#N/A	#N/A	#N/A	#N/A		3.477	0.271668	1.13993e-10	1.45736e-09	NC_017849.1:2977998-2978196:+	gene6098	NA	NA	hypothetical protein MGG_13180 [Magnaporthe oryzae 70-15]
MGG_08497	5.59	6.58	5.53	1.24	0.5	0.74	5.9	0.826667	5.07333	7.1371	7.55405	2.83534	2.91725	0.0819138	#N/A		#N/A	#N/A	#N/A	#N/A	#N/A		1.54104	5.41942	2.42323e-13	4.19973e-12	NC_017849.1:2483957-2487154:+	gene5926	1;GO:0016021,cellular_component integral component of membrane	NA	hypothetical protein, variant [Magnaporthe oryzae 70-15]
MGG_17156	5.39	7.67	6.55	0.49	2.37	1.62	6.53667	1.49333	5.04333	4.37723	4.04321	2.13002	2.0155	0.114518	#N/A		#N/A	#N/A	#N/A	#N/A	#N/A		3.36158	5.61173	1.19577e-14	2.35693e-13	NC_017849.1:3021928-3025863:+	gene6111	NA	NA	hypothetical protein MGG_13309 [Magnaporthe oryzae 70-15]
XLOC_012761	7.53	4.59	5.03	0	0.55	1.48	5.71667	0.676667	5.04	8.44828	9.14545	3.07866	3.19305	0.114398	#N/A		#N/A	#N/A	#N/A	#N/A	#N/A		2.28365	5.15328	5.12618e-28	2.70948e-26	NC_017849.1:298140-300854:-	gene5218	3;GO:0000981,molecular_function DNA-binding transcription factor activity, RNA polymerase II-specific;GO:0005634,cellular_component nucleus;GO:0008270,molecular_function zinc ion binding	NA	hypothetical protein MGG_13350 [Magnaporthe oryzae 70-15]
MGG_05955	9.93	10.34	8.18	3.15	5.18	5.03	9.48333	4.45333	5.03	2.12949	1.97416	1.09051	0.981235	0.109273	#N/A		#N/A	#N/A	#N/A	#N/A	#N/A		1.5228	2.44002	9.00496e-09	9.22553e-08	NC_017849.1:363237-365840:-	gene5230	3;GO:0000981,molecular_function DNA-binding transcription factor activity, RNA polymerase II-specific;GO:0005634,cellular_component nucleus;GO:0008270,molecular_function zinc ion binding	NA	hypothetical protein MGG_13360 [Magnaporthe oryzae 70-15]
MGG_08120	5.8	5.77	4.39	0.58	0.16	0.16	5.32	0.3	5.02	17.7333	36.0625	4.14839	5.17243	1.02404	#N/A		#N/A	#N/A	#N/A	#N/A	#N/A		1.58821	8.83125	5.77918e-07	4.3483e-06	NC_017849.1:1136208-1138688:+	gene5494	2;GO:0016021,cellular_component integral component of membrane;GO:0016491,molecular_function oxidoreductase activity	NA	hypothetical protein MGG_13426 [Magnaporthe oryzae 70-15]
MGG_09069	6.77	4.68	4.38	0.05	0.31	0.44	5.27667	0.266667	5.01	19.7875	15.0968	4.30652	3.91617	0.390349	#N/A		#N/A	#N/A	#N/A	#N/A	#N/A		1.8635	4.76369	7.98605e-13	1.28357e-11	NC_017849.1:1145851-1146973:+	gene5497	3;GO:0016616,molecular_function oxidoreductase activity, acting on the CH-OH group of donors, NAD or NADP as acceptor;GO:0046168,biological_process glycerol-3-phosphate catabolic process;GO:0051287,molecular_function NAD binding	NA	NAD/NADP octopine/nopaline dehydrogenase [Magnaporthe oryzae 70-15]
MGG_14703	8.6	8.27	8.21	0.86	4.4	4.83	8.36	3.36333	4.99667	2.48563	1.87955	1.31361	0.910384	0.403227	#N/A		#N/A	#N/A	#N/A	#N/A	#N/A		1.52148	2.87466	9.32215e-10	1.08003e-08	NC_017849.1:1165612-1168526:-	gene5505	4;GO:0004563,molecular_function beta-N-acetylhexosaminidase activity;GO:0005975,biological_process carbohydrate metabolic process;GO:0006810,biological_process transport;GO:0016021,cellular_component integral component of membrane	NA	glycoside hydrolase [Magnaporthe oryzae 70-15]
XLOC_014816	7.84	6.26	6.65	1.85	1.97	2.04	6.91667	1.95333	4.96333	3.54096	3.37563	1.82414	1.75516	0.0689801	#N/A		#N/A	#N/A	#N/A	#N/A	#N/A		2.70829	8.25324	4.06193e-15	8.39572e-14	NC_017849.1:1561217-1564067:+	gene5627	2;GO:0005507,molecular_function copper ion binding;GO:0016491,molecular_function oxidoreductase activity	NA	laccase [Magnaporthe oryzae 70-15]
MGG_01368	6.02	7.53	6.6	2.32	1.31	1.65	6.71667	1.76	4.95667	3.81629	4	1.93217	2	0.06783	#N/A		#N/A	#N/A	#N/A	#N/A	#N/A		1.22052	0.832938	0.00176466	0.00633158	NC_017851.1:1438432-1439244:+	gene7758	NA	NA	hypothetical protein MGG_13529 [Magnaporthe oryzae 70-15]
MGG_15843	10.35	4.49	7.51	1.1	3.8	2.68	7.45	2.52667	4.92333	2.94855	2.80224	1.56001	1.48658	0.0734252	#N/A		#N/A	#N/A	#N/A	#N/A	#N/A		2.45506	7.68085	1.92465e-17	4.93901e-16	NC_017851.1:1502787-1506280:-	gene7780	NA	NA	metacaspase-1 [Magnaporthe oryzae 70-15]
MGG_01420	7.68	4.25	6.6	0.54	1.78	1.48	6.17667	1.26667	4.91	4.87632	4.45946	2.28579	2.15687	0.128923	#N/A		#N/A	#N/A	#N/A	#N/A	#N/A		2.57462	3.74372	9.00962e-17	2.15097e-15	NC_017851.1:4610687-4612143:-	gene8833	1;GO:0016491,molecular_function oxidoreductase activity	NA	sulphydryl oxidase [Magnaporthe oryzae 70-15]
XLOC_011333	7.84	6.95	6.09	1.2	2.7	2.26	6.96	2.05333	4.90667	3.38961	3.07522	1.76112	1.62069	0.140429	#N/A		#N/A	#N/A	#N/A	#N/A	#N/A		3.0789	2.93583	5.09185e-19	1.4985e-17	NC_017851.1:4642040-4643659:+	gene8844	NA	NA	hypothetical protein MGG_13582 [Magnaporthe oryzae 70-15]
MGG_03765	9.14	7.93	7.69	2.7	3.12	4.26	8.25333	3.36	4.89333	2.45635	2.54167	1.29652	1.34577	0.0492592	#N/A		#N/A	#N/A	#N/A	#N/A	#N/A		1.38521	4.68554	3.61613e-10	4.40065e-09	NC_017851.1:4653800-4656155:+	gene8849	1;GO:0016021,cellular_component integral component of membrane	NA	hypothetical protein MGG_13584 [Magnaporthe oryzae 70-15]
MGG_08452	5.7	6.19	6.89	1.44	1.27	1.47	6.26	1.39333	4.86667	4.49282	4.29861	2.16762	2.10387	0.0637516	#N/A		#N/A	#N/A	#N/A	#N/A	#N/A		1.9607	1.50331	2.82481e-09	3.0592e-08	NC_017851.1:4656616-4657867:+	gene8850	NA	NA	hypothetical protein MGG_13585 [Magnaporthe oryzae 70-15]
MGG_16261	10	9.89	4.73	3.83	4.05	2.16	8.20667	3.34667	4.86	2.45219	2.58225	1.29407	1.36863	0.0745546	#N/A		#N/A	#N/A	#N/A	#N/A	#N/A		1.37609	3.21869	1.2547e-08	1.25046e-07	NC_017851.1:5023086-5024539:+	gene8955	NA	NA	hypothetical protein MGG_13619 [Magnaporthe oryzae 70-15]
MGG_12759	4.62	9.19	7.39	1.66	2.7	2.27	7.06667	2.21	4.85667	3.19759	3.25551	1.67698	1.70288	0.0258986	#N/A		#N/A	#N/A	#N/A	#N/A	#N/A		2.55002	1.40042	5.10726e-12	7.54652e-11	NC_017851.1:5054146-5055798:-	gene8965	2;GO:0005975,biological_process carbohydrate metabolic process;GO:0052692,molecular_function raffinose alpha-galactosidase activity	NA	alpha-galactosidase [Magnaporthe oryzae 70-15]
MGG_09188	6.44	5.71	6	0.94	1.1	1.57	6.05	1.20333	4.84667	5.0277	5.45455	2.3299	2.44746	0.11756	#N/A		#N/A	#N/A	#N/A	#N/A	#N/A		3.28483	10.4608	1.56255e-12	2.44486e-11	NC_017851.1:5426961-5428011:+	gene9087	NA	NA	hypothetical protein MGG_13654 [Magnaporthe oryzae 70-15]
MGG_04939	5.8	6.08	4.84	0.58	0.89	0.76	5.57333	0.743333	4.83	7.49776	7.63158	2.90646	2.93198	0.0255223	#N/A		#N/A	#N/A	#N/A	#N/A	#N/A		1.74185	1.92463	1.49484e-08	1.46776e-07	NC_017844.1:419223-420823:-	gene132	3;GO:0005524,molecular_function ATP binding;GO:0016020,cellular_component membrane;GO:0016773,molecular_function phosphotransferase activity, alcohol group as acceptor	NA	hypothetical protein MGG_13697 [Magnaporthe oryzae 70-15]
MGG_17967	6.42	6.44	4.68	0.77	0.59	1.74	5.84667	1.03333	4.81333	5.65806	8.33766	2.50031	3.05964	0.559334	#N/A		#N/A	#N/A	#N/A	#N/A	#N/A		2.88068	1.4014	1.72088e-09	1.90842e-08	NC_017844.1:647002-647851:+	gene213	NA	NA	hypothetical protein MGG_13713 [Magnaporthe oryzae 70-15]
MGG_05825	6.58	6.88	7.04	1.59	2.04	2.45	6.83333	2.02667	4.80667	3.37171	3.37255	1.75348	1.75384	0.000358732	#N/A		#N/A	#N/A	#N/A	#N/A	#N/A		1.8759	1.13755	7.9706e-08	6.93624e-07	NC_017844.1:654810-656594:+	gene217	NA	NA	beta-lactamase [Magnaporthe oryzae 70-15]
XLOC_011751	7.34	6.05	5.73	1.54	1.37	1.95	6.37333	1.62	4.75333	3.93416	3.92857	1.97605	1.974	0.00204951	#N/A		#N/A	#N/A	#N/A	#N/A	#N/A		1.8677	0.253607	2.21924e-05	0.000125611	NC_017844.1:785102-786889:-	gene256	1;GO:0016021,cellular_component integral component of membrane	NA	hypothetical protein MGG_13732 [Magnaporthe oryzae 70-15]
MGG_15655	10.08	9.63	8.4	3.78	4.3	5.78	9.37	4.62	4.75	2.02814	2.23953	1.02016	1.1632	0.143043	#N/A		#N/A	#N/A	#N/A	#N/A	#N/A		1.40566	1.46267	0.000187637	0.000867851	NC_017844.1:7127377-7129642:-	gene2233	2;GO:0016021,cellular_component integral component of membrane;GO:0055085,biological_process transmembrane transport	NA	hypothetical protein MGG_13798 [Magnaporthe oryzae 70-15]
MGG_15820	5.02	4.64	5.31	0.37	0	0.35	4.99	0.24	4.75	20.7917	14.3429	4.37793	3.84226	0.535673	#N/A		#N/A	#N/A	#N/A	#N/A	#N/A		2.5695	6.44044	3.42475e-16	7.82464e-15	NC_017844.1:7351554-7352659:-	gene2316	5;GO:0015078,molecular_function proton transmembrane transporter activity;GO:0015986,biological_process ATP synthesis coupled proton transport;GO:0015991,biological_process ATP hydrolysis coupled proton transport;GO:0016021,cellular_component integral component of membrane;GO:0045263,cellular_component proton-transporting ATP synthase complex, coupling factor F(o)	NA	hypothetical protein MGG_13814 [Magnaporthe oryzae 70-15]
MGG_01214	8.85	7.68	9.31	1.34	4.75	5.58	8.61333	3.89	4.72333	2.21422	1.86316	1.1468	0.89775	0.249052	#N/A		#N/A	#N/A	#N/A	#N/A	#N/A		6.8941	2.01046	5.3449e-31	3.44146e-29	NC_017849.1:5687530-5688295:-	gene6991	NA	NA	hypothetical protein MGG_13836 [Magnaporthe oryzae 70-15]
MGG_00870	6.45	8.54	7.87	2.48	3.43	2.83	7.62	2.91333	4.70667	2.61556	2.78092	1.38712	1.47556	0.0884414	#N/A		#N/A	#N/A	#N/A	#N/A	#N/A		1.88033	0.985117	5.15765e-07	3.91392e-06	NC_017849.1:6146085-6147352:-	gene7141	3;GO:0005975,biological_process carbohydrate metabolic process;GO:0008270,molecular_function zinc ion binding;GO:0016832,molecular_function aldehyde-lyase activity	FBA, fbaA; fructose-bisphosphate aldolase, class II [EC:4.1.2.13]; K01624	fructose-bisphosphate aldolase [Magnaporthe oryzae 70-15]
MGG_06887	5.49	7.42	5.93	1.59	1.65	1.53	6.28	1.59	4.69	3.94969	3.72956	1.98174	1.89901	0.0827325	#N/A		#N/A	#N/A	#N/A	#N/A	#N/A		2.65901	0.755495	1.62051e-09	1.80654e-08	NC_017849.1:6257138-6259161:+	gene7183	NA	NA	hypothetical protein MGG_13912 [Magnaporthe oryzae 70-15]
XLOC_000144	4.07	8.03	4.47	0.52	0.75	1.23	5.52333	0.833333	4.69	6.628	5.96	2.72857	2.57531	0.153261	#N/A		#N/A	#N/A	#N/A	#N/A	#N/A		1.44534	6.28761	7.97483e-14	1.43116e-12	NC_017851.1:143073-146093:-	gene7328	NA	NA	hypothetical protein MGG_13935 [Magnaporthe oryzae 70-15]
MGG_15081	8.17	7.37	6.23	1.98	2.23	3.6	7.25667	2.60333	4.65333	2.78745	3.30493	1.47895	1.72462	0.245674	#N/A		#N/A	#N/A	#N/A	#N/A	#N/A		1.01907	6.68316	3.0188e-05	0.000166003	NC_017851.1:248906-249727:+	gene7358	1;GO:0016021,cellular_component integral component of membrane	NA	hypothetical protein MGG_13944 [Magnaporthe oryzae 70-15]
MGG_10534	7.96	7.19	8.26	4.27	2.66	2.6	7.80333	3.17667	4.62667	2.45645	2.99248	1.29658	1.58134	0.284765	#N/A		#N/A	#N/A	#N/A	#N/A	#N/A		2.93529	0.0173317	1.04888e-07	8.93468e-07	NC_017851.1:269108-270920:+	gene7365	1;GO:0016021,cellular_component integral component of membrane	NA	hypothetical protein MGG_13946 [Magnaporthe oryzae 70-15]
MGG_01025	7.78	5.52	7.78	1.11	3.26	2.85	7.02667	2.40667	4.62	2.91967	2.72982	1.5458	1.44881	0.0969959	#N/A		#N/A	#N/A	#N/A	#N/A	#N/A		1.10113	4.62441	1.00192e-06	7.2807e-06	NC_017851.1:270730-272825:-	gene7366	NA	NA	F-box domain-containing protein, variant [Magnaporthe oryzae 70-15]
XLOC_007578	8.62	5.91	6.96	1.4	3.12	3.12	7.16333	2.54667	4.61667	2.81283	2.23077	1.49202	1.15754	0.33448	#N/A		#N/A	#N/A	#N/A	#N/A	#N/A		2.7097	0.731881	1.00544e-07	8.62402e-07	NC_017851.1:444833-446327:+	gene7424	1;GO:0016757,molecular_function transferase activity, transferring glycosyl groups	NA	hypothetical protein MGG_13971 [Magnaporthe oryzae 70-15]
MGG_00798	10.2	8.03	7.48	0.71	6.03	5.18	8.57	3.97333	4.59667	2.15688	1.55019	1.10895	0.632448	0.476497	#N/A		#N/A	#N/A	#N/A	#N/A	#N/A		1.92017	3.06303	6.41121e-13	1.0383e-11	NC_017851.1:473033-475925:+	gene7429	3;GO:0004252,molecular_function serine-type endopeptidase activity;GO:0005618,cellular_component cell wall;GO:0016020,cellular_component membrane	NA	alkaline proteinase [Magnaporthe oryzae 70-15]
XLOC_008540	8.97	7.45	6.68	1.41	3.52	4.39	7.7	3.10667	4.59333	2.47854	2.11648	1.30949	1.08166	0.227826	#N/A		#N/A	#N/A	#N/A	#N/A	#N/A		3.97883	1.49389	8.21579e-20	2.54474e-18	NC_017851.1:613132-614583:+	gene7477	NA	NA	hypothetical protein MGG_13993 [Magnaporthe oryzae 70-15]
MGG_02775	5.89	4.46	5.9	0.52	0.89	1.13	5.41667	0.846667	4.57	6.39764	6.61798	2.67754	2.72639	0.0488511	#N/A		#N/A	#N/A	#N/A	#N/A	#N/A		1.88911	7.69399	6.53141e-05	0.000332804	NC_017854.1:2756538-2758936:+	gene12853	NA	NA	hypothetical protein MGG_14010 [Magnaporthe oryzae 70-15]
MGG_05813	9.32	8.42	6.88	1.69	3.99	5.26	8.20667	3.64667	4.56	2.25046	2.11028	1.17022	1.07743	0.0927865	#N/A		#N/A	#N/A	#N/A	#N/A	#N/A		2.70243	10.3114	1.61498e-06	1.12878e-05	NC_017854.1:3267668-3269152:-	gene13001	2;GO:0004806,molecular_function triglyceride lipase activity;GO:0016042,biological_process lipid catabolic process	NA	lipase 5 [Magnaporthe oryzae 70-15]
MGG_12304	9.53	7.2	8.26	2.33	4.6	4.39	8.33	3.77333	4.55667	2.2076	1.88155	1.14248	0.911921	0.230556	#N/A		#N/A	#N/A	#N/A	#N/A	#N/A		2.08956	7.25897	5.34202e-14	9.75148e-13	NC_017854.1:3291739-3293930:+	gene13007	2;GO:0033609,biological_process oxalate metabolic process;GO:0045735,molecular_function nutrient reservoir activity	NA	oxalate decarboxylase oxdD [Magnaporthe oryzae 70-15]
MGG_03393	5.65	5.83	5.39	1.04	1	1.18	5.62333	1.07333	4.55	5.23913	5.43269	2.38933	2.44167	0.05234	#N/A		#N/A	#N/A	#N/A	#N/A	#N/A		1.09039	2.04819	0.00029205	0.00129119	NC_017850.1:69091-69647:-	gene2529	NA	NA	hypothetical protein MGG_14109 [Magnaporthe oryzae 70-15]
MGG_16109	4.31	12.69	6.77	2.79	2.98	4.36	7.92333	3.37667	4.54667	2.3465	2.27181	1.23051	1.18384	0.0466642	#N/A		#N/A	#N/A	#N/A	#N/A	#N/A		2.4527	4.72334	1.2802e-30	7.95372e-29	NC_017850.1:66930-68397:+	gene2528	NA	NA	hypothetical protein MGG_14110 [Magnaporthe oryzae 70-15]
XLOC_003760	12.87	6.45	6.74	1.6	4.4	6.51	8.68667	4.17	4.51667	2.08313	1.53182	1.05876	0.615245	0.44351	#N/A		#N/A	#N/A	#N/A	#N/A	#N/A		4.28894	0.747121	3.87877e-17	9.58326e-16	NC_017853.1:250773-251622:-	gene10701	NA	NA	hypothetical protein MGG_14126 [Magnaporthe oryzae 70-15]
MGG_02795	5.71	5.59	7.59	0.5	2.26	2.59	6.29667	1.78333	4.51333	3.53084	2.52655	1.82001	1.33717	0.482844	#N/A		#N/A	#N/A	#N/A	#N/A	#N/A		1.80924	0.609211	7.40919e-06	4.57913e-05	NC_017853.1:175489-177398:-	gene10679	2;GO:0016021,cellular_component integral component of membrane;GO:0022891,molecular_function transmembrane transporter activity	NA	quinate permease [Magnaporthe oryzae 70-15]
XLOC_004267	6.74	7.25	6.55	1.4	2.79	2.83	6.84667	2.34	4.50667	2.92593	2.41577	1.54889	1.27248	0.27641	#N/A		#N/A	#N/A	#N/A	#N/A	#N/A		3.11397	8.65315	2.79706e-15	5.90775e-14	NC_017853.1:4101975-4103566:+	gene11938	1;GO:0016021,cellular_component integral component of membrane	NA	hypothetical protein MGG_14154 [Magnaporthe oryzae 70-15]
MGG_11160	9.07	8.6	8.46	3.08	4.68	4.92	8.71	4.22667	4.48333	2.06073	1.83761	1.04315	0.877828	0.165324	#N/A		#N/A	#N/A	#N/A	#N/A	#N/A		3.64718	6.88948	3.91281e-58	7.55812e-56	NC_017852.1:237979-241092:-	gene9187	3;GO:0016491,molecular_function oxidoreductase activity;GO:0030151,molecular_function molybdenum ion binding;GO:0042128,biological_process nitrate assimilation	SUOX; sulfite oxidase [EC:1.8.3.1]; K00387	nitrate reductase 1 [Magnaporthe oryzae 70-15]
XLOC_013365	8.39	4.41	3.41	0.11	1.12	1.58	5.40333	0.936667	4.46667	5.76868	3.9375	2.52824	1.97728	0.550962	#N/A		#N/A	#N/A	#N/A	#N/A	#N/A		1.24166	10.6678	0.00145212	0.00533081	NC_017844.1:7670631-7672023:+	gene2420	NA	NA	hypothetical protein MGG_14269 [Magnaporthe oryzae 70-15]
MGG_17157	5.11	6.79	6.49	0.73	2.31	1.98	6.13	1.67333	4.45667	3.66335	3.27778	1.87316	1.71272	0.160444	#N/A		#N/A	#N/A	#N/A	#N/A	#N/A		1.05036	0.67439	0.00730023	0.0218042	NC_017853.1:3770983-3773045:+	gene11824	NA	NA	beta-lactamase [Magnaporthe oryzae 70-15]
MGG_13713	4.02	3.56	7.78	0.2	0.75	1.1	5.12	0.683333	4.43667	7.49268	5.36	2.90548	2.42223	0.483249	#N/A		#N/A	#N/A	#N/A	#N/A	#N/A		1.8183	1.82496	7.60499e-07	5.59525e-06	NC_017853.1:3697839-3698701:+	gene11796	NA	NA	hypothetical protein MGG_14338 [Magnaporthe oryzae 70-15]
XLOC_010450	5.7	5.57	5.09	0.39	1.14	1.53	5.45333	1.02	4.43333	5.34641	4.88596	2.41857	2.28864	0.129926	#N/A		#N/A	#N/A	#N/A	#N/A	#N/A		5.00959	10.2564	2.97267e-12	4.52459e-11	NC_017844.1:4763438-4764473:-	gene1473	NA	NA	hypothetical protein MGG_14340 [Magnaporthe oryzae 70-15]
MGG_04852	8.92	7.35	8.95	3.44	3.84	4.72	8.40667	4	4.40667	2.10167	2.32292	1.07153	1.21594	0.144404	#N/A		#N/A	#N/A	#N/A	#N/A	#N/A		2.97179	6.74257	2.52192e-10	3.09744e-09	NC_017844.1:7880753-7883625:+	gene2486	NA	NA	hypothetical protein MGG_14358 [Magnaporthe oryzae 70-15]
MGG_04870	6.26	6.53	6.06	1.2	2.19	2.25	6.28333	1.88	4.40333	3.3422	2.85845	1.7408	1.51523	0.225566	#N/A		#N/A	#N/A	#N/A	#N/A	#N/A		2.02551	2.5453	1.81232e-08	1.75837e-07	NC_017844.1:7730463-7730688:-	gene2444	NA	NA	hypothetical protein MGG_14422 [Magnaporthe oryzae 70-15]
XLOC_008274	6.86	6.46	4.6	0.77	1.59	2.37	5.97333	1.57667	4.39667	3.78858	4.06289	1.92166	2.02251	0.100849	#N/A		#N/A	#N/A	#N/A	#N/A	#N/A		1.7625	1.92951	7.15219e-06	4.43578e-05	NC_017850.1:2457670-2459881:+	gene3295	2;GO:0004674,molecular_function protein serine/threonine kinase activity;GO:0005524,molecular_function ATP binding	NA	serine/threonine protein kinase [Magnaporthe oryzae 70-15]
MGG_06451	7.26	6.7	5.13	1.69	1.79	2.46	6.36333	1.98	4.38333	3.2138	3.74302	1.68428	1.9042	0.219919	#N/A		#N/A	#N/A	#N/A	#N/A	#N/A		2.20649	2.55388	1.00958e-10	1.29382e-09	NC_017844.1:6829975-6831205:-	gene2138	NA	NA	hypothetical protein MGG_14540 [Magnaporthe oryzae 70-15]
MGG_08537	5.49	5.62	3.29	0.56	0.47	0.26	4.8	0.43	4.37	11.1628	11.6809	3.48063	3.54607	0.0654476	#N/A		#N/A	#N/A	#N/A	#N/A	#N/A		1.65523	3.32528	3.39524e-12	5.11646e-11	NC_017844.1:4417066-4419248:+	gene1366	NA	NA	hypothetical protein MGG_14550 [Magnaporthe oryzae 70-15]
MGG_11505	7.35	8.1	7.97	3.36	2.89	4.15	7.80667	3.46667	4.34	2.25192	2.37202	1.17116	1.24612	0.0749609	#N/A		#N/A	#N/A	#N/A	#N/A	#N/A		5.40528	0.640629	3.62722e-19	1.07943e-17	NC_017844.1:3389361-3390604:-	gene1037	NA	NA	hypothetical protein MGG_14564 [Magnaporthe oryzae 70-15]
MGG_09802	8.72	7.61	7.69	1.09	5.13	4.8	8.00667	3.67333	4.33333	2.17967	1.60208	1.12411	0.679949	0.444163	#N/A		#N/A	#N/A	#N/A	#N/A	#N/A		1.40886	-0.143144	0.00394608	0.0127226	NC_017844.1:1545968-1547000:-	gene450	NA	NA	hypothetical protein MGG_14572 [Magnaporthe oryzae 70-15]
MGG_00401	5.13	4.63	5.24	0.42	0.7	0.88	5	0.666667	4.33333	7.5	7.32857	2.90689	2.87353	0.0333586	#N/A		#N/A	#N/A	#N/A	#N/A	#N/A		1.32113	7.09349	4.83378e-10	5.77012e-09	NC_017844.1:1553680-1557027:+	gene453	1;GO:0016021,cellular_component integral component of membrane	NA	hypothetical protein MGG_14575 [Magnaporthe oryzae 70-15]
XLOC_006296	5.97	5.35	4.49	0.43	1.24	1.21	5.27	0.96	4.31	5.48958	4.42149	2.4567	2.14453	0.312165	#N/A		#N/A	#N/A	#N/A	#N/A	#N/A		3.29329	-0.0159211	1.09318e-06	7.89529e-06	NC_017844.1:1283517-1285068:+	gene375	2;GO:0016491,molecular_function oxidoreductase activity;GO:0071949,molecular_function FAD binding	NA	hypothetical protein MGG_14590 [Magnaporthe oryzae 70-15]
MGG_14996	5.27	5.57	6.31	1.92	1.47	0.84	5.71667	1.41	4.30667	4.05437	3.78912	2.01948	1.92186	0.0976178	#N/A		#N/A	#N/A	#N/A	#N/A	#N/A		2.87875	1.69979	9.40376e-14	1.67627e-12	NC_017844.1:645379-646693:+	gene212	NA	NA	hypothetical protein MGG_14601 [Magnaporthe oryzae 70-15]
XLOC_002062	7.17	6.77	4.78	1.05	2.28	2.49	6.24	1.94	4.3	3.21649	2.9693	1.68549	1.57012	0.115367	#N/A		#N/A	#N/A	#N/A	#N/A	#N/A		1.94404	5.14741	2.06728e-08	1.98041e-07	NC_017844.1:643269-644736:+	gene211	2;GO:0004348,molecular_function glucosylceramidase activity;GO:0006665,biological_process sphingolipid metabolic process	GBA, srfJ; glucosylceramidase [EC:3.2.1.45]; K01201	endo-1,6-beta-D-glucanase [Magnaporthe oryzae 70-15]
MGG_09030	7.47	7.02	6.17	1.59	2.75	3.66	6.88667	2.66667	4.22	2.5825	2.55273	1.36877	1.35204	0.0167289	#N/A		#N/A	#N/A	#N/A	#N/A	#N/A		2.78212	2.90296	9.85292e-09	1.00074e-07	NC_017844.1:587646-588497:-	gene194	1;GO:0016021,cellular_component integral component of membrane	NA	hypothetical protein MGG_14603 [Magnaporthe oryzae 70-15]
XLOC_008543	8.52	5.2	8.13	2.19	2.11	4.9	7.28333	3.06667	4.21667	2.375	3.71233	1.24793	1.89232	0.644397	#N/A		#N/A	#N/A	#N/A	#N/A	#N/A		1.06382	1.398	0.0163546	0.0434379	NC_017844.1:381702-383049:-	gene117	2;GO:0004672,molecular_function protein kinase activity;GO:0005524,molecular_function ATP binding	NA	hypothetical protein MGG_14609 [Magnaporthe oryzae 70-15]
MGG_17160	4.94	4.96	8.64	0.88	1.98	3.03	6.18	1.96333	4.21667	3.14771	2.50505	1.6543	1.32484	0.329462	#N/A		#N/A	#N/A	#N/A	#N/A	#N/A		1.30776	0.574103	0.00125343	0.00468396	NC_017844.1:144275-144978:-	gene40	NA	NA	hypothetical protein MGG_14619 [Magnaporthe oryzae 70-15]
MGG_15330	5.51	5.7	6.42	0.71	1.71	2.59	5.87667	1.67	4.20667	3.51896	3.33333	1.81515	1.73697	0.0781844	#N/A		#N/A	#N/A	#N/A	#N/A	#N/A		5.60691	3.70288	4.87491e-54	7.61633e-52	NC_017852.1:297158-297948:-	gene9206	NA	NA	hypothetical protein MGG_14632 [Magnaporthe oryzae 70-15]
MGG_11560	8.9	5.96	6.98	2.32	3.13	3.77	7.28	3.07333	4.20667	2.36876	2.23003	1.24413	1.15706	0.0870698	#N/A		#N/A	#N/A	#N/A	#N/A	#N/A		1.57382	1.63245	0.0119439	0.0332788	NC_017852.1:956485-958373:-	gene9417	NA	NA	hypothetical protein MGG_14641 [Magnaporthe oryzae 70-15]
MGG_12770	7.48	6.29	6.29	0.97	3.08	3.48	6.68667	2.51	4.17667	2.66401	2.04221	1.4136	1.03013	0.38347	#N/A		#N/A	#N/A	#N/A	#N/A	#N/A		1.54703	1.21719	2.36159e-05	0.00013289	NC_017852.1:2248020-2248503:+	gene9860	NA	NA	hypothetical protein MGG_14668 [Magnaporthe oryzae 70-15]
MGG_04744	8.94	7.59	8.07	3.93	3.74	4.46	8.2	4.04333	4.15667	2.02803	2.05344	1.02008	1.03804	0.0179606	#N/A		#N/A	#N/A	#N/A	#N/A	#N/A		1.06672	2.78536	0.00015827	0.000743678	NC_017852.1:2498163-2500073:+	gene9952	2;GO:0004672,molecular_function protein kinase activity;GO:0005524,molecular_function ATP binding	NA	CMGC protein kinase [Magnaporthe oryzae 70-15]
MGG_10713	3.11	6.64	3.7	0.24	0.31	0.45	4.48333	0.333333	4.15	13.45	11.9355	3.74953	3.57719	0.172349	#N/A		#N/A	#N/A	#N/A	#N/A	#N/A		1.13346	4.59793	0.00116558	0.00440211	NC_017852.1:3073520-3075434:-	gene10160	NA	NA	hypothetical protein MGG_14692 [Magnaporthe oryzae 70-15]
MGG_04354	9.49	6.57	7.75	2.72	4.49	4.19	7.93667	3.8	4.13667	2.0886	1.84964	1.06253	0.887246	0.175288	#N/A		#N/A	#N/A	#N/A	#N/A	#N/A		1.31878	2.79736	0.00108115	0.00411689	NC_017852.1:3383772-3385084:-	gene10262	NA	NA	hypothetical protein MGG_14703 [Magnaporthe oryzae 70-15]
MGG_04296	6.24	8.27	3.59	1.97	2.35	1.4	6.03333	1.90667	4.12667	3.16434	3.16751	1.6619	1.66335	0.00144775	#N/A		#N/A	#N/A	#N/A	#N/A	#N/A		1.63687	9.87914	5.24111e-12	7.73355e-11	NC_017852.1:3853459-3854236:-	gene10417	NA	NA	hypothetical protein MGG_14715 [Magnaporthe oryzae 70-15]
MGG_03495	5.91	5.83	5.32	0.78	1.74	2.18	5.68667	1.56667	4.12	3.62979	3.35057	1.85988	1.74441	0.115476	#N/A		#N/A	#N/A	#N/A	#N/A	#N/A		3.93921	0.868673	3.02261e-17	7.57363e-16	NC_017851.1:5524153-5525246:-	gene9114	7;GO:0000981,molecular_function DNA-binding transcription factor activity, RNA polymerase II-specific;GO:0004040,molecular_function amidase activity;GO:0005634,cellular_component nucleus;GO:0008270,molecular_function zinc ion binding;GO:0016021,cellular_component integral component of membrane;GO:0016491,molecular_function oxidoreductase activity;GO:0055085,biological_process transmembrane transp…	NA	flavin-containing amine oxidase, partial [Magnaporthe oryzae 70-15]
MGG_00388	7.19	6.39	7	1.44	3.48	3.32	6.86	2.74667	4.11333	2.49757	2.10843	1.32053	1.07617	0.244355	#N/A		#N/A	#N/A	#N/A	#N/A	#N/A		2.00116	4.39688	2.93765e-15	6.18011e-14	NC_017851.1:5521316-5523841:-	gene9113	3;GO:0000981,molecular_function DNA-binding transcription factor activity, RNA polymerase II-specific;GO:0005634,cellular_component nucleus;GO:0008270,molecular_function zinc ion binding	NA	hypothetical protein MGG_14816 [Magnaporthe oryzae 70-15]
MGG_03977	8.09	5.47	5.72	0.72	2.99	3.24	6.42667	2.31667	4.11	2.7741	1.91304	1.47202	0.93587	0.536151	#N/A		#N/A	#N/A	#N/A	#N/A	#N/A		5.97551	3.43049	2.50356e-61	5.42814e-59	NC_017851.1:5515565-5516532:-	gene9111	NA	NA	class II Aldolase [Magnaporthe oryzae 70-15]
MGG_08501	5.19	3.98	5.16	1.31	0.44	0.38	4.77667	0.71	4.06667	6.7277	11.7273	2.75011	3.5518	0.801682	#N/A		#N/A	#N/A	#N/A	#N/A	#N/A		1.37962	7.3403	1.2622e-05	7.47886e-05	NC_017851.1:2060550-2061939:+	gene7976	1;GO:0033961,molecular_function cis-stilbene-oxide hydrolase activity	NA	epoxide hydrolase 1 [Magnaporthe oryzae 70-15]
XLOC_013182	9.68	5.06	5.63	1.66	2.97	3.56	6.79	2.73	4.06	2.48718	1.89562	1.31451	0.922672	0.391839	#N/A		#N/A	#N/A	#N/A	#N/A	#N/A		2.69974	6.11825	5.40822e-33	3.80509e-31	NC_017853.1:1209956-1211594:-	gene10978	NA	NA	hypothetical protein MGG_14892 [Magnaporthe oryzae 70-15]
MGG_16751	6.33	6.66	4.11	2.42	1.13	1.38	5.7	1.64333	4.05667	3.46856	4.58696	1.79434	2.19754	0.4032	#N/A		#N/A	#N/A	#N/A	#N/A	#N/A		1.49803	0.987268	1.86415e-05	0.000107401	NC_017853.1:1796627-1797783:-	gene11164	NA	NA	hypothetical protein MGG_14910 [Magnaporthe oryzae 70-15]
XLOC_000334	7.93	7	5.21	1.19	2.98	3.8	6.71333	2.65667	4.05667	2.52698	2.34899	1.33741	1.23204	0.105369	#N/A		#N/A	#N/A	#N/A	#N/A	#N/A		1.3112	2.70052	9.06298e-05	0.000447629	NC_017853.1:2089787-2090167:+	gene11263	NA	NA	hypothetical protein MGG_14918 [Magnaporthe oryzae 70-15]
MGG_10401	6.84	3.39	4.57	0.4	0.77	1.51	4.93333	0.893333	4.04	5.52239	5.93506	2.46529	2.56926	0.103972	#N/A		#N/A	#N/A	#N/A	#N/A	#N/A		1.14194	2.36634	0.000206518	0.000947911	NC_017853.1:3720417-3722012:-	gene11804	1;GO:0016491,molecular_function oxidoreductase activity	NA	FAD dependent oxidoreductase superfamily protein [Magnaporthe oryzae 70-15]
MGG_14564	4.33	3.94	4.08	0	0.25	0	4.11667	0.0833333	4.03333	49.4	#DIV/0!	5.62644	#DIV/0!	#DIV/0!	#N/A		#N/A	#N/A	#N/A	#N/A	#N/A		2.09943	4.65222	7.86803e-16	1.72707e-14	NC_017853.1:2934213-2947229:+	gene11556	3;GO:0008152,biological_process metabolic process;GO:0016740,molecular_function transferase activity;GO:0031177,molecular_function phosphopantetheine binding	NA	lovastatin nonaketide synthase [Magnaporthe oryzae 70-15]
MGG_17974	7.69	5.32	6.95	1	3.84	3.12	6.65333	2.65333	4	2.50754	2.22756	1.32627	1.15547	0.170804	#N/A		#N/A	#N/A	#N/A	#N/A	#N/A		1.2088	3.14659	2.38318e-06	1.61062e-05	NC_017853.1:3355476-3356729:+	gene11674	NA	NA	hypothetical protein MGG_14949 [Magnaporthe oryzae 70-15]
MGG_08778	8.34	5.73	7.89	2.23	4.17	3.6	7.32	3.33333	3.98667	2.196	2.19167	1.13488	1.13203	0.00284966	#N/A		#N/A	#N/A	#N/A	#N/A	#N/A		1.45969	1.48421	9.0397e-06	5.5036e-05	NC_017853.1:3645773-3647830:+	gene11779	NA	NA	hypothetical protein MGG_14953 [Magnaporthe oryzae 70-15]
MGG_17573	6.41	9.16	6.65	2.88	2.77	4.64	7.40667	3.43	3.97667	2.15938	2.30903	1.11062	1.20729	0.0966697	#N/A		#N/A	#N/A	#N/A	#N/A	#N/A		2.14756	0.167131	1.30923e-05	7.73165e-05	NC_017853.1:3648642-3650356:+	gene11780	2;GO:0004553,molecular_function hydrolase activity, hydrolyzing O-glycosyl compounds;GO:0030245,biological_process cellulose catabolic process	NA	endoglucanase 1 [Magnaporthe oryzae 70-15]
XLOC_000028	6.37	4.96	6.79	0.68	2.48	3.06	6.04	2.07333	3.96667	2.91318	2.56855	1.5426	1.36095	0.181643	#N/A		#N/A	#N/A	#N/A	#N/A	#N/A		1.44033	3.2174	3.38692e-08	3.14809e-07	NC_017853.1:3702170-3704515:-	gene11799	4;GO:0016021,cellular_component integral component of membrane;GO:0016491,molecular_function oxidoreductase activity;GO:0020037,molecular_function heme binding;GO:0046872,molecular_function metal ion binding	NA	hypothetical protein MGG_14956 [Magnaporthe oryzae 70-15]
MGG_09048	5.48	3.97	5.68	0.44	1.69	1.2	5.04333	1.11	3.93333	4.54354	4.56667	2.18382	2.19114	0.00732358	#N/A		#N/A	#N/A	#N/A	#N/A	#N/A		2.82869	10.7014	2.91596e-05	0.000160662	NC_017853.1:846638-848584:-	gene10872	3;GO:0005975,biological_process carbohydrate metabolic process;GO:0008061,molecular_function chitin binding;GO:0016810,molecular_function hydrolase activity, acting on carbon-nitrogen (but not peptide) bonds	NA	hypothetical protein MGG_14966 [Magnaporthe oryzae 70-15]
MGG_09146	7.04	7.1	6.52	2.73	3.27	2.88	6.88667	2.96	3.92667	2.32658	2.44444	1.21821	1.28951	0.0712979	#N/A		#N/A	#N/A	#N/A	#N/A	#N/A		1.98759	1.31903	3.0838e-08	2.88909e-07	NC_017854.1:866969-867617:+	gene12241	NA	NA	hypothetical protein MGG_14996 [Magnaporthe oryzae 70-15]
MGG_09351	4.58	4.73	3.87	0.38	0.78	0.29	4.39333	0.483333	3.91	9.08966	12.0526	3.18423	3.59128	0.407051	#N/A		#N/A	#N/A	#N/A	#N/A	#N/A		2.44256	0.303871	1.59349e-06	1.11597e-05	NC_017854.1:1794455-1796309:-	gene12551	NA	NA	hypothetical protein MGG_15014 [Magnaporthe oryzae 70-15]
MGG_15669	5.12	4.03	4.84	0.78	0.83	0.67	4.66333	0.76	3.90333	6.13596	6.20513	2.61729	2.63346	0.0161708	#N/A		#N/A	#N/A	#N/A	#N/A	#N/A		3.92065	7.52124	1.00012e-30	6.28717e-29	NC_017854.1:1921304-1924516:+	gene12586	4;GO:0004435,molecular_function phosphatidylinositol phospholipase C activity;GO:0005622,cellular_component intracellular;GO:0016042,biological_process lipid catabolic process;GO:0035556,biological_process intracellular signal transduction	NA	1-phosphatidylinositol-4,5-bisphosphate phosphodiesterase 1 [Magnaporthe oryzae 70-15]
MGG_02792	6.08	5.77	5.38	1.43	2.02	2.08	5.74333	1.84333	3.9	3.11573	2.85644	1.63957	1.51422	0.125355	#N/A		#N/A	#N/A	#N/A	#N/A	#N/A		2.00311	2.62969	4.23936e-13	7.11506e-12	NC_017854.1:1924386-1927355:-	gene12587	4;GO:0005507,molecular_function copper ion binding;GO:0008131,molecular_function primary amine oxidase activity;GO:0009308,biological_process amine metabolic process;GO:0048038,molecular_function quinone binding	AOC3, AOC2, tynA; primary-amine oxidase [EC:1.4.3.21]; K00276	peroxisomal copper amine oxidase [Magnaporthe oryzae 70-15]
XLOC_011329	7.07	7.67	6.76	2.82	3.2	3.85	7.16667	3.29	3.87667	2.17832	2.20938	1.12321	1.14364	0.0204236	#N/A		#N/A	#N/A	#N/A	#N/A	#N/A		1.29391	1.36094	0.000198596	0.000914956	NC_017854.1:2316678-2317851:+	gene12721	NA	NA	hypothetical protein MGG_15032 [Magnaporthe oryzae 70-15]
MGG_01996	4.96	4.08	5.16	0.65	1.03	0.91	4.73333	0.863333	3.87	5.48263	5.45055	2.45487	2.4464	0.00846526	#N/A		#N/A	#N/A	#N/A	#N/A	#N/A		3.46897	3.53018	1.71999e-12	2.68289e-11	NC_017850.1:5774976-5778139:-	gene4338	2;GO:0016021,cellular_component integral component of membrane;GO:0055085,biological_process transmembrane transport	NA	hypothetical protein MGG_15057 [Magnaporthe oryzae 70-15]
MGG_10712	2.12	5.89	4.83	0.55	0.47	0.23	4.28	0.416667	3.86333	10.272	10.2766	3.36065	3.36129	0.000645325	#N/A		#N/A	#N/A	#N/A	#N/A	#N/A		2.0383	4.2584	3.84342e-14	7.15104e-13	NC_017850.1:6024331-6026127:+	gene4426	3;GO:0016491,molecular_function oxidoreductase activity;GO:0046982,molecular_function protein heterodimerization activity;GO:0071821,cellular_component FANCM-MHF complex	NA	hypothetical protein MGG_15065 [Magnaporthe oryzae 70-15]
MGG_00593	5.57	4.5	6.45	0.82	2.07	2.09	5.50667	1.66	3.84667	3.31727	2.69082	1.73	1.42805	0.301949	#N/A		#N/A	#N/A	#N/A	#N/A	#N/A		1.46824	3.73935	3.2133e-09	3.45178e-08	NC_017850.1:6563200-6566827:+	gene4601	NA	NA	hypothetical protein MGG_15081 [Magnaporthe oryzae 70-15]
XLOC_009827	4.76	4.31	3.47	0.35	0.27	0.4	4.18	0.34	3.84	12.2941	12.3143	3.6199	3.62226	0.00236475	#N/A		#N/A	#N/A	#N/A	#N/A	#N/A		6.40234	5.75706	9.31805e-30	5.49972e-28	NC_017849.1:3646327-3648668:-	gene6304	2;GO:0016491,molecular_function oxidoreductase activity;GO:0071949,molecular_function FAD binding	NA	hypothetical protein MGG_15114 [Magnaporthe oryzae 70-15]
MGG_04915	7.18	5.78	7.12	2.28	3.25	3.26	6.69333	2.93	3.76333	2.28441	2.19077	1.19182	1.13144	0.0603867	#N/A		#N/A	#N/A	#N/A	#N/A	#N/A		1.86347	-0.0697909	0.000590004	0.0024053	NC_017849.1:3655263-3655832:+	gene6309	NA	NA	hypothetical protein MGG_15115 [Magnaporthe oryzae 70-15]
XLOC_008711	4.45	4.26	4.23	0.08	0.57	1.02	4.31333	0.556667	3.75667	7.7485	7.47368	2.95392	2.90182	0.052098	#N/A		#N/A	#N/A	#N/A	#N/A	#N/A		2.92771	-0.344679	2.7063e-06	1.81285e-05	NC_017844.1:6543553-6544330:+	gene2053	NA	NA	hypothetical protein MGG_15172 [Magnaporthe oryzae 70-15]
MGG_16246	7.93	5.53	6.27	1.75	2.99	3.83	6.57667	2.85667	3.72	2.30222	2.09699	1.20302	1.06832	0.134704	#N/A		#N/A	#N/A	#N/A	#N/A	#N/A		2.01764	4.87857	1.20444e-10	1.53429e-09	NC_017849.1:195716-196520:-	gene5192	NA	NA	hypothetical protein MGG_15188 [Magnaporthe oryzae 70-15]
MGG_13993	4.59	3.88	3.43	0.55	0.07	0.13	3.96667	0.25	3.71667	15.8667	29.8462	3.98793	4.89947	0.911546	#N/A		#N/A	#N/A	#N/A	#N/A	#N/A		1.87985	-0.192762	0.00027324	0.00121308	NC_017849.1:348399-348994:-	gene5225	NA	NA	hypothetical protein MGG_15190 [Magnaporthe oryzae 70-15]
MGG_04632	5.09	4.86	4.96	0.12	1.66	2	4.97	1.26	3.71	3.94444	2.98795	1.97982	1.57916	0.400665	#N/A		#N/A	#N/A	#N/A	#N/A	#N/A		1.75338	4.83408	1.0195e-07	8.72019e-07	NC_017849.1:5764190-5765379:+	gene7015	NA	NA	hypothetical protein MGG_15251 [Magnaporthe oryzae 70-15]
MGG_01338	5.32	4.81	5.11	1.1	1.34	1.67	5.08	1.37	3.71	3.70803	3.81343	1.89065	1.93109	0.0404377	#N/A		#N/A	#N/A	#N/A	#N/A	#N/A		1.16828	5.95501	1.79082e-07	1.46464e-06	NC_017851.1:1414522-1415899:-	gene7750	1;GO:0006744,biological_process ubiquinone biosynthetic process	NA	hypothetical protein MGG_15280 [Magnaporthe oryzae 70-15]
MGG_07428	5.19	6.71	3.2	1.01	1.17	1.83	5.03333	1.33667	3.69667	3.76559	4.4359	1.91287	2.14923	0.236352	#N/A		#N/A	#N/A	#N/A	#N/A	#N/A		1.26458	4.02914	0.000675203	0.00270693	NC_017844.1:6650037-6650568:-	gene2088	NA	NA	hypothetical protein MGG_15319 [Magnaporthe oryzae 70-15]
MGG_16641	5.12	3.61	6.17	0	1.95	1.9	4.96667	1.28333	3.68333	3.87013	2.69474	1.95238	1.43014	0.522238	#N/A		#N/A	#N/A	#N/A	#N/A	#N/A		1.34592	1.71064	2.10813e-05	0.000119897	NC_017850.1:4889617-4891900:-	gene4061	NA	NA	hypothetical protein MGG_15327 [Magnaporthe oryzae 70-15]
MGG_02288	5.01	5.24	6.31	1.25	1.45	2.82	5.52	1.84	3.68	3	3.61379	1.58496	1.85351	0.268551	#N/A		#N/A	#N/A	#N/A	#N/A	#N/A		1.54389	3.66462	2.16373e-07	1.73229e-06	NC_017850.1:5171186-5173002:+	gene4141	1;GO:0016021,cellular_component integral component of membrane	NA	hypothetical protein MGG_15329 [Magnaporthe oryzae 70-15]
MGG_03513	6.68	7.58	5.92	3.1	2.8	3.28	6.72667	3.06	3.66667	2.19826	2.15484	1.13636	1.10758	0.0287802	#N/A		#N/A	#N/A	#N/A	#N/A	#N/A		1.79765	1.88511	2.49792e-07	1.98489e-06	NC_017850.1:5227756-5228686:-	gene4159	2;GO:0016021,cellular_component integral component of membrane;GO:0055085,biological_process transmembrane transport	NA	hypothetical protein MGG_15330 [Magnaporthe oryzae 70-15]
MGG_02168	3.19	5.65	3.7	0.68	0.66	0.26	4.18	0.533333	3.64667	7.8375	5.60606	2.97039	2.48699	0.483406	#N/A		#N/A	#N/A	#N/A	#N/A	#N/A		3.40499	5.66973	1.07174e-44	1.23763e-42	NC_017850.1:5375961-5376186:-	gene4205	NA	NA	zygote-specific protein [Magnaporthe oryzae 70-15]
XLOC_007926	7.96	6.43	5.05	1.43	3.97	3.13	6.48	2.84333	3.63667	2.27902	2.05431	1.18841	1.03866	0.149754	#N/A		#N/A	#N/A	#N/A	#N/A	#N/A		1.86812	4.19511	3.37042e-07	2.63483e-06	NC_017850.1:5417882-5419157:+	gene4217	1;GO:0008237,molecular_function metallopeptidase activity	NA	hypothetical protein MGG_15340 [Magnaporthe oryzae 70-15]
XLOC_003872	7.12	4.63	5.73	1.66	1.71	3.22	5.82667	2.19667	3.63	2.6525	3.35088	1.40735	1.74454	0.337184	#N/A		#N/A	#N/A	#N/A	#N/A	#N/A		1.89708	5.07725	9.27541e-10	1.07579e-08	NC_017851.1:438570-440964:-	gene7420	1;GO:0016021,cellular_component integral component of membrane	NA	hypothetical protein MGG_15353 [Magnaporthe oryzae 70-15]
MGG_14956	5.76	5.71	5.6	2.61	1.56	2.02	5.69	2.06333	3.62667	2.75767	2.82673	1.46345	1.49914	0.0356837	#N/A		#N/A	#N/A	#N/A	#N/A	#N/A		2.3731	4.56812	9.50124e-19	2.72814e-17	NC_017851.1:441619-443059:-	gene7421	1;GO:0016021,cellular_component integral component of membrane	NA	hypothetical protein MGG_15354 [Magnaporthe oryzae 70-15]
MGG_04253	5.65	6.37	4.78	1.58	1.97	2.4	5.6	1.98333	3.61667	2.82353	2.86802	1.4975	1.52006	0.0225556	#N/A		#N/A	#N/A	#N/A	#N/A	#N/A		2.37913	1.51904	4.15893e-10	5.02096e-09	NC_017853.1:692072-692946:+	gene10834	NA	NA	hypothetical protein MGG_15364 [Magnaporthe oryzae 70-15]
MGG_02777	8.89	4.16	4.54	1.34	1.93	3.47	5.86333	2.24667	3.61667	2.60979	2.35233	1.38393	1.23409	0.149844	#N/A		#N/A	#N/A	#N/A	#N/A	#N/A		3.30685	4.79564	4.11226e-20	1.30026e-18	NC_017850.1:334403-334876:+	gene2617	NA	NA	hypothetical protein MGG_15401 [Magnaporthe oryzae 70-15]
XLOC_014878	7.89	5.28	5.88	1.83	3.44	2.95	6.35	2.74	3.61	2.31752	1.99322	1.21258	0.995101	0.217479	#N/A		#N/A	#N/A	#N/A	#N/A	#N/A		2.90987	6.42406	3.28948e-07	2.57345e-06	NC_017850.1:201431-202266:+	gene2569	1;GO:0016021,cellular_component integral component of membrane	NA	hypothetical protein MGG_15409 [Magnaporthe oryzae 70-15]
MGG_00733	6.5	5.11	4.41	1.69	1.48	2.07	5.34	1.74667	3.59333	3.05725	3.02367	1.61224	1.5963	0.0159354	#N/A		#N/A	#N/A	#N/A	#N/A	#N/A		1.87898	1.1337	1.97212e-06	1.35173e-05	NC_017844.1:7775319-7776152:+	gene2453	NA	NA	hypothetical protein MGG_15415 [Magnaporthe oryzae 70-15]
XLOC_004883	5.08	4.48	4.85	0.94	1.38	1.35	4.80333	1.22333	3.58	3.92643	3.59259	1.97322	1.84503	0.128193	#N/A		#N/A	#N/A	#N/A	#N/A	#N/A		1.36855	0.914155	0.000227634	0.00103262	NC_017844.1:7779653-7780418:+	gene2456	1;GO:0016021,cellular_component integral component of membrane	NA	hypothetical protein MGG_15416 [Magnaporthe oryzae 70-15]
MGG_00203	6.62	5.75	5.55	1.94	2.62	2.65	5.97333	2.40333	3.57	2.48544	2.19466	1.3135	1.134	0.179504	#N/A		#N/A	#N/A	#N/A	#N/A	#N/A		1.28104	2.54621	0.000361676	0.00156388	NC_017844.1:7830134-7831208:-	gene2471	NA	NA	hypothetical protein MGG_15418 [Magnaporthe oryzae 70-15]
MGG_17137	9.67	4.54	4.5	1.46	2.46	4.1	6.23667	2.67333	3.56333	2.33292	1.84553	1.22214	0.884034	0.338101	#N/A		#N/A	#N/A	#N/A	#N/A	#N/A		3.6716	-0.0191218	1.09161e-09	1.25215e-08	NC_017844.1:7870526-7871132:+	gene2482	NA	NA	hypothetical protein MGG_15420 [Magnaporthe oryzae 70-15]
MGG_14126	4.18	3.08	3.93	0	0.21	0.31	3.73	0.173333	3.55667	21.5192	18.7143	4.42755	4.22607	0.201487	#N/A		#N/A	#N/A	#N/A	#N/A	#N/A		1.30919	0.311072	0.00368011	0.0120078	NC_017853.1:4069221-4070234:+	gene11926	NA	NA	hypothetical protein MGG_15427 [Magnaporthe oryzae 70-15]
MGG_14601	4	3.19	5.03	0.19	0.73	0.71	4.07333	0.543333	3.53	7.49693	5.6338	2.9063	2.49411	0.412191	#N/A		#N/A	#N/A	#N/A	#N/A	#N/A		1.14016	1.35204	0.00469353	0.0148538	NC_017854.1:158056-158766:+	gene12002	NA	NA	hypothetical protein MGG_15447 [Magnaporthe oryzae 70-15]
XLOC_006400	4.92	4.58	4.68	1.29	1.55	0.8	4.72667	1.21333	3.51333	3.8956	3.62791	1.96185	1.85914	0.10271	#N/A		#N/A	#N/A	#N/A	#N/A	#N/A		1.41425	2.89847	1.08574e-06	7.85223e-06	NC_017850.1:8317915-8319389:-	gene5139	2;GO:0004672,molecular_function protein kinase activity;GO:0005524,molecular_function ATP binding	NA	TKL protein kinase [Magnaporthe oryzae 70-15]
MGG_09106	6.49	4.73	7.32	1.03	4.45	2.57	6.18	2.68333	3.49667	2.30311	2.52529	1.20358	1.33645	0.13287	#N/A		#N/A	#N/A	#N/A	#N/A	#N/A		1.13616	6.19292	2.04352e-05	0.000116535	NC_017850.1:95694-99013:-	gene2540	3;GO:0005524,molecular_function ATP binding;GO:0005739,cellular_component mitochondrion;GO:0034551,biological_process mitochondrial respiratory chain complex III assembly	NA	hypothetical protein MGG_15496 [Magnaporthe oryzae 70-15]
MGG_07218	4.99	3.52	5.73	0.98	1.26	1.53	4.74667	1.25667	3.49	3.77719	3.96032	1.91731	1.98562	0.0683034	#N/A		#N/A	#N/A	#N/A	#N/A	#N/A		1.06004	2.05571	0.0153303	0.0411285	NC_017850.1:282482-282963:+	gene2600	NA	NA	hypothetical protein MGG_15514 [Magnaporthe oryzae 70-15]
MGG_08686	4.26	2.86	4.72	0.08	0.81	0.57	3.94667	0.486667	3.46	8.10959	7.47368	3.01963	2.90182	0.117809	#N/A		#N/A	#N/A	#N/A	#N/A	#N/A		1.24602	0.171638	0.0117754	0.0328696	NC_017850.1:284263-285875:+	gene2601	NA	NA	hypothetical protein MGG_15515 [Magnaporthe oryzae 70-15]
XLOC_004331	4.78	3.06	4.54	0.6	0.86	0.56	4.12667	0.673333	3.45333	6.12871	7.56667	2.61558	2.91966	0.304074	#N/A		#N/A	#N/A	#N/A	#N/A	#N/A		1.7993	3.79578	1.11542e-10	1.42774e-09	NC_017850.1:350133-352642:-	gene2625	NA	NA	hypothetical protein MGG_15520 [Magnaporthe oryzae 70-15]
MGG_01612	3.67	3.95	4.11	0.37	0.5	0.66	3.91	0.51	3.4	7.66667	7.9	2.9386	2.98185	0.0432532	#N/A		#N/A	#N/A	#N/A	#N/A	#N/A		1.39985	1.18124	4.74306e-05	0.000248473	NC_017850.1:780083-781209:-	gene2777	NA	NA	hypothetical protein MGG_15539 [Magnaporthe oryzae 70-15]
MGG_08677	6.16	4.06	3.71	0.51	1.39	1.83	4.64333	1.24333	3.4	3.73458	2.92086	1.90095	1.54639	0.354553	#N/A		#N/A	#N/A	#N/A	#N/A	#N/A		2.82839	4.02244	2.20844e-09	2.41632e-08	NC_017850.1:1423618-1424046:+	gene2982	NA	NA	hypothetical protein MGG_15570 [Magnaporthe oryzae 70-15]
MGG_16828	5.94	4.23	7.12	1.43	2.35	3.4	5.76333	2.39333	3.37	2.40808	2.52766	1.26788	1.3378	0.0699201	#N/A		#N/A	#N/A	#N/A	#N/A	#N/A		2.3129	4.7052	2.68288e-06	1.79943e-05	NC_017850.1:1425635-1426150:+	gene2983	NA	NA	hypothetical protein MGG_15571 [Magnaporthe oryzae 70-15]
XLOC_005787	5.58	5	3.67	1.58	1.27	1.4	4.75	1.41667	3.33333	3.35294	3.57143	1.74543	1.8365	0.0910741	#N/A		#N/A	#N/A	#N/A	#N/A	#N/A		2.43691	3.86735	3.64193e-16	8.2852e-15	NC_017850.1:2249826-2250637:+	gene3240	1;GO:0016021,cellular_component integral component of membrane	NA	hypothetical protein MGG_15617 [Magnaporthe oryzae 70-15]
XLOC_010464	2.9	3.25	4.43	0.2	0.2	0.19	3.52667	0.196667	3.33	17.9322	16.25	4.16448	4.02237	0.142113	#N/A		#N/A	#N/A	#N/A	#N/A	#N/A		2.52658	2.31421	2.28118e-09	2.49333e-08	NC_017850.1:2250624-2251074:+	gene3241	NA	NA	hypothetical protein, variant [Magnaporthe oryzae 70-15]
MGG_16893	5.93	5.48	6.41	1.76	2.26	3.85	5.94	2.62333	3.31667	2.26429	2.62389	1.17906	1.39171	0.212648	#N/A		#N/A	#N/A	#N/A	#N/A	#N/A		1.00626	2.5848	7.87223e-05	0.000395435	NC_017850.1:2850939-2851857:+	gene3412	NA	NA	hypothetical protein MGG_15655 [Magnaporthe oryzae 70-15]
MGG_09785	4.98	3.95	4.22	0.49	0.79	1.93	4.38333	1.07	3.31333	4.09657	5.34177	2.03442	2.41732	0.382901	#N/A		#N/A	#N/A	#N/A	#N/A	#N/A		2.5982	2.95737	1.03034e-21	3.56559e-20	NC_017850.1:3080408-3083186:-	gene3494	NA	NA	hypothetical protein MGG_15669 [Magnaporthe oryzae 70-15]
MGG_16428	6.14	4.55	4.7	1.4	1.74	2.32	5.13	1.82	3.31	2.81868	2.70115	1.49502	1.43357	0.0614469	#N/A		#N/A	#N/A	#N/A	#N/A	#N/A		1.18724	0.556439	0.00643281	0.0195711	NC_017850.1:3621969-3624158:-	gene3670	2;GO:0016614,molecular_function oxidoreductase activity, acting on CH-OH group of donors;GO:0050660,molecular_function flavin adenine dinucleotide binding	NA	hypothetical protein MGG_15702 [Magnaporthe oryzae 70-15]
MGG_13977	4.85	3.51	5.03	0.94	1.32	1.24	4.46333	1.16667	3.29667	3.82571	3.91129	1.93573	1.96764	0.0319155	#N/A		#N/A	#N/A	#N/A	#N/A	#N/A		1.34843	0.0883293	0.00412047	0.013198	NC_017850.1:3702466-3703079:+	gene3688	NA	NA	hypothetical protein MGG_15707 [Magnaporthe oryzae 70-15]
MGG_04628	3.61	4.7	4.4	0.42	0.85	1.61	4.23667	0.96	3.27667	4.41319	5.17647	2.14182	2.37197	0.230145	#N/A		#N/A	#N/A	#N/A	#N/A	#N/A		1.43241	4.19573	1.61073e-07	1.32963e-06	NC_017850.1:4020269-4022368:+	gene3793	3;GO:0003824,molecular_function catalytic activity;GO:0009058,biological_process biosynthetic process;GO:0030170,molecular_function pyridoxal phosphate binding	NA	hypothetical protein MGG_15731 [Magnaporthe oryzae 70-15]
MGG_12599	6.94	5.63	5.98	1.87	3.16	3.77	6.18333	2.93333	3.25	2.10795	1.89241	1.07584	0.920221	0.155623	#N/A		#N/A	#N/A	#N/A	#N/A	#N/A		1.19668	0.987014	0.00249474	0.00856353	NC_017850.1:4969658-4971756:-	gene4082	NA	NA	hypothetical protein, variant [Magnaporthe oryzae 70-15]
MGG_18054	5.88	5.03	6.63	1.33	3.04	3.43	5.84667	2.6	3.24667	2.24872	1.93421	1.1691	0.951745	0.217358	#N/A		#N/A	#N/A	#N/A	#N/A	#N/A		4.90618	1.87133	2.05603e-26	9.75145e-25	NC_017850.1:5250812-5251308:+	gene4170	NA	NA	hypothetical protein MGG_15786 [Magnaporthe oryzae 70-15]
MGG_07431	5.28	4.5	3.91	0.78	1.73	1.47	4.56333	1.32667	3.23667	3.4397	3.06122	1.78228	1.61411	0.168173	#N/A		#N/A	#N/A	#N/A	#N/A	#N/A		4.4793	4.26687	1.12967e-25	5.1289e-24	NC_017850.1:5252665-5254204:+	gene4171	2;GO:0003676,molecular_function nucleic acid binding;GO:0005634,cellular_component nucleus	NA	hypothetical protein MGG_15787 [Magnaporthe oryzae 70-15]
XLOC_010442	7	4.18	3.75	1.33	1.47	2.42	4.97667	1.74	3.23667	2.86015	2.84354	1.51609	1.50769	0.00840567	#N/A		#N/A	#N/A	#N/A	#N/A	#N/A		3.85516	0.955873	1.27621e-16	3.01969e-15	NC_017850.1:5255411-5257138:+	gene4172	3;GO:0003677,molecular_function DNA binding;GO:0003824,molecular_function catalytic activity;GO:0009116,biological_process nucleoside metabolic process	NA	hypothetical protein MGG_15788 [Magnaporthe oryzae 70-15]
MGG_08395	4.96	4.77	5.83	0.58	2.65	2.63	5.18667	1.95333	3.23333	2.65529	1.88593	1.40887	0.915277	0.493592	#N/A		#N/A	#N/A	#N/A	#N/A	#N/A		2.01045	1.02648	1.90663e-08	1.83978e-07	NC_017850.1:5257899-5260829:+	gene4173	NA	NA	hypothetical protein MGG_15789 [Magnaporthe oryzae 70-15]
MGG_15539	4.53	5.22	5.44	1.23	1.71	2.69	5.06333	1.87667	3.18667	2.69805	3.05263	1.43192	1.61005	0.178138	#N/A		#N/A	#N/A	#N/A	#N/A	#N/A		2.49142	3.12655	3.42947e-21	1.15666e-19	NC_017850.1:5286344-5288403:+	gene4179	NA	NA	hypothetical protein MGG_15792 [Magnaporthe oryzae 70-15]
MGG_15933	3.34	4.21	4.26	0.16	0.89	1.24	3.93667	0.763333	3.17333	5.15721	4.73034	2.36659	2.24194	0.124646	#N/A		#N/A	#N/A	#N/A	#N/A	#N/A		5.27414	0.961852	3.44839e-18	9.49111e-17	NC_017850.1:5289801-5290260:+	gene4180	NA	NA	hypothetical protein MGG_15793 [Magnaporthe oryzae 70-15]
MGG_05411	6.18	3.35	7.02	0.33	3.1	3.61	5.51667	2.34667	3.17	2.35085	1.99355	1.23318	0.995339	0.237845	#N/A		#N/A	#N/A	#N/A	#N/A	#N/A		3.22801	0.937744	2.22013e-12	3.43329e-11	NC_017850.1:5333722-5334508:+	gene4190	NA	NA	hypothetical protein MGG_15798 [Magnaporthe oryzae 70-15]
MGG_02401	4.31	6.15	5.81	2.25	2.25	2.27	5.42333	2.25667	3.16667	2.40325	2.58222	1.26499	1.36861	0.103627	#N/A		#N/A	#N/A	#N/A	#N/A	#N/A		1.64292	6.72656	2.04957e-14	3.90227e-13	NC_017850.1:5445802-5449425:-	gene4228	NA	NA	hypothetical protein MGG_15803 [Magnaporthe oryzae 70-15]
MGG_15032	5.62	5.71	4.51	1.03	2.22	3.13	5.28	2.12667	3.15333	2.48276	2.53153	1.31194	1.34001	0.0280664	#N/A		#N/A	#N/A	#N/A	#N/A	#N/A		2.2187	4.93207	1.17979e-08	1.18246e-07	NC_017850.1:5582175-5587183:-	gene4274	2;GO:0004198,molecular_function calcium-dependent cysteine-type endopeptidase activity;GO:0005622,cellular_component intracellular	NA	hypothetical protein MGG_15810 [Magnaporthe oryzae 70-15]
XLOC_009724	6.17	3.56	4.13	0.62	2.22	1.58	4.62	1.47333	3.14667	3.13575	2.61392	1.64881	1.38622	0.262592	#N/A		#N/A	#N/A	#N/A	#N/A	#N/A		4.16146	-0.392645	3.28929e-09	3.52272e-08	NC_017850.1:5754858-5755590:+	gene4330	1;GO:0016021,cellular_component integral component of membrane	NA	hypothetical protein MGG_15820 [Magnaporthe oryzae 70-15]
MGG_02355	5.31	6.83	4.11	1.98	2.34	2.5	5.41667	2.27333	3.14333	2.3827	2.26923	1.2526	1.1822	0.0703927	#N/A		#N/A	#N/A	#N/A	#N/A	#N/A		2.46067	1.10046	1.70711e-11	2.38951e-10	NC_017850.1:5761102-5762295:+	gene4333	NA	NA	hypothetical protein MGG_15822 [Magnaporthe oryzae 70-15]
MGG_08550	6.46	5.14	5.58	1.98	2.66	3.15	5.72667	2.59667	3.13	2.20539	2.09774	1.14103	1.06884	0.0721959	#N/A		#N/A	#N/A	#N/A	#N/A	#N/A		1.35492	0.174159	0.00398471	0.0128206	NC_017850.1:6108140-6108698:+	gene4452	NA	NA	hypothetical protein MGG_15839 [Magnaporthe oryzae 70-15]
MGG_16488	3.85	2.53	3.28	0.3	0	0	3.22	0.1	3.12	32.2	#DIV/0!	5.00899	#DIV/0!	#DIV/0!	#N/A		#N/A	#N/A	#N/A	#N/A	#N/A		1.55075	1.07227	0.000231828	0.00104851	NC_017850.1:6183594-6183971:+	gene4477	NA	NA	hypothetical protein MGG_15843 [Magnaporthe oryzae 70-15]
MGG_16977	4.28	2.44	2.97	0.2	0	0.18	3.23	0.126667	3.10333	25.5	16.5	4.67243	4.04439	0.628031	#N/A		#N/A	#N/A	#N/A	#N/A	#N/A		1.68872	6.79328	9.26773e-05	0.000454842	NC_017850.1:6915038-6916651:-	gene4710	1;GO:0016491,molecular_function oxidoreductase activity	NA	hypothetical protein MGG_15886 [Magnaporthe oryzae 70-15]
MGG_02064	3.06	4.54	2.55	0.36	0.27	0.22	3.38333	0.283333	3.1	11.9412	11.3333	3.57787	3.5025	0.0753727	#N/A		#N/A	#N/A	#N/A	#N/A	#N/A		1.18843	4.40343	0.000182193	0.00084488	NC_017850.1:6916805-6918363:-	gene4711	1;GO:0016021,cellular_component integral component of membrane	NA	hypothetical protein MGG_15887 [Magnaporthe oryzae 70-15]
MGG_05716	4.92	4.33	3.19	1.16	0.89	1.09	4.14667	1.04667	3.1	3.96178	3.97248	1.98615	1.99004	0.00388887	#N/A		#N/A	#N/A	#N/A	#N/A	#N/A		1.84465	5.78678	0.00303689	0.0101459	NC_017850.1:7214093-7216916:+	gene4799	NA	NA	hypothetical protein MGG_15902 [Magnaporthe oryzae 70-15]
XLOC_008538	5.03	4.55	3.46	0.63	1.24	1.94	4.34667	1.27	3.07667	3.42257	3.66935	1.77508	1.87553	0.100445	#N/A		#N/A	#N/A	#N/A	#N/A	#N/A		1.14493	1.52964	0.000161823	0.000758363	NC_017850.1:7487888-7488974:-	gene4889	NA	NA	hypothetical protein MGG_15920 [Magnaporthe oryzae 70-15]
XLOC_013523	3.84	3.24	3.75	0.76	0.44	0.43	3.61	0.543333	3.06667	6.64417	8.52273	2.73209	3.09132	0.359226	#N/A		#N/A	#N/A	#N/A	#N/A	#N/A		2.41853	0.484708	1.89128e-08	1.82664e-07	NC_017850.1:7660744-7661881:-	gene4945	NA	NA	hypothetical protein MGG_15930 [Magnaporthe oryzae 70-15]
MGG_03012	7.28	4.58	6.02	1.85	3.21	3.63	5.96	2.89667	3.06333	2.05754	1.87539	1.04092	0.90719	0.133728	#N/A		#N/A	#N/A	#N/A	#N/A	#N/A		2.36419	2.33461	9.65795e-09	9.84703e-08	NC_017850.1:7691401-7694452:+	gene4958	NA	NA	hypothetical protein MGG_15933 [Magnaporthe oryzae 70-15]
MGG_07800	4.51	3.9	4.23	0.9	1.22	1.34	4.21333	1.15333	3.06	3.65318	3.46721	1.86915	1.79378	0.075376	#N/A		#N/A	#N/A	#N/A	#N/A	#N/A		3.79879	0.914997	1.31328e-16	3.0868e-15	NC_017850.1:7783574-7784195:-	gene4987	NA	NA	hypothetical protein MGG_15938 [Magnaporthe oryzae 70-15]
XLOC_009894	6.24	4.29	4.21	2.22	1.67	1.67	4.91333	1.85333	3.06	2.65108	2.56886	1.40658	1.36113	0.0454502	#N/A		#N/A	#N/A	#N/A	#N/A	#N/A		1.8872	0.345253	1.44894e-05	8.50001e-05	NC_017850.1:8219145-8220904:-	gene5118	NA	NA	hypothetical protein MGG_15971 [Magnaporthe oryzae 70-15]
MGG_08119	3.01	4.12	3.6	0	0.2	1.38	3.57667	0.526667	3.05	6.79114	18	2.76365	4.16993	1.40627	#N/A		#N/A	#N/A	#N/A	#N/A	#N/A		2.52191	8.34227	1.41035e-25	6.32216e-24	NC_017844.1:194250-196096:+	gene60	2;GO:0016021,cellular_component integral component of membrane;GO:0055085,biological_process transmembrane transport	NA	hypothetical protein MGG_15990 [Magnaporthe oryzae 70-15]
MGG_10116	6.05	5.34	5.19	3.19	1.88	2.38	5.52667	2.48333	3.04333	2.2255	2.2437	1.15413	1.16588	0.0117465	#N/A		#N/A	#N/A	#N/A	#N/A	#N/A		2.46756	7.45102	3.01344e-18	8.35895e-17	NC_017844.1:196065-199697:+	gene61	1;GO:0003676,molecular_function nucleic acid binding	NA	hypothetical protein MGG_15991 [Magnaporthe oryzae 70-15]
MGG_13585	3.73	4.65	3.76	0.79	1.22	1.04	4.04667	1.01667	3.03	3.98033	3.61538	1.99289	1.85415	0.138738	#N/A		#N/A	#N/A	#N/A	#N/A	#N/A		1.27234	5.04697	2.84323e-11	3.90265e-10	NC_017844.1:201952-202678:+	gene63	NA	NA	hypothetical protein MGG_15992 [Magnaporthe oryzae 70-15]
MGG_17271	6.06	4.05	5.64	0.98	2.19	3.51	5.25	2.22667	3.02333	2.35778	2.57534	1.23743	1.36476	0.127332	#N/A		#N/A	#N/A	#N/A	#N/A	#N/A		2.98583	3.08777	6.45383e-25	2.76474e-23	NC_017844.1:207580-207869:+	gene65	NA	NA	hypothetical protein MGG_15993 [Magnaporthe oryzae 70-15]
MGG_08376	4.9	3.19	4.59	1.25	1.03	1.34	4.22667	1.20667	3.02	3.50276	3.672	1.80849	1.87657	0.0680729	#N/A		#N/A	#N/A	#N/A	#N/A	#N/A		2.57389	2.42142	2.63136e-14	4.96546e-13	NC_017844.1:398261-398566:+	gene123	NA	NA	hypothetical protein MGG_16017 [Magnaporthe oryzae 70-15]
MGG_08773	5.89	4.67	6.6	1.31	3.4	3.39	5.72	2.7	3.02	2.11852	1.73746	1.08306	0.796982	0.286073	#N/A		#N/A	#N/A	#N/A	#N/A	#N/A		2.79394	3.43075	1.17425e-23	4.70765e-22	NC_017844.1:407926-410609:-	gene127	NA	NA	hypothetical protein MGG_16021 [Magnaporthe oryzae 70-15]
MGG_08500	3.67	2.84	2.68	0.11	0.05	0	3.06333	0.0533333	3.01	57.4375	56.8	5.84392	5.82782	0.016102	#N/A		#N/A	#N/A	#N/A	#N/A	#N/A		4.88979	7.66883	2.83193e-11	3.89216e-10	NC_017844.1:464650-466024:+	gene145	NA	NA	hypothetical protein MGG_16027 [Magnaporthe oryzae 70-15]
MGG_06772	4.4	6.55	5.39	1.89	2.78	2.71	5.44667	2.46	2.98667	2.21409	1.98893	1.14672	0.991992	0.154723	#N/A		#N/A	#N/A	#N/A	#N/A	#N/A		3.41149	3.64675	1.5506e-32	1.06281e-30	NC_017844.1:675635-678506:+	gene223	1;GO:0016021,cellular_component integral component of membrane	NA	hypothetical protein MGG_16038 [Magnaporthe oryzae 70-15]
MGG_15822	3.85	3.82	3.21	0.46	0.53	0.94	3.62667	0.643333	2.98333	5.63731	7.20755	2.49501	2.84951	0.354503	#N/A		#N/A	#N/A	#N/A	#N/A	#N/A		1.16513	2.66693	3.75757e-05	0.00020172	NC_017844.1:916352-917144:-	gene277	NA	NA	hypothetical protein MGG_16056 [Magnaporthe oryzae 70-15]
MGG_05945	4.76	3.73	3.64	0.61	0.94	1.65	4.04333	1.06667	2.97667	3.79063	3.96809	1.92244	1.98844	0.0660072	#N/A		#N/A	#N/A	#N/A	#N/A	#N/A		3.93547	6.62512	2.32096e-05	0.000130811	NC_017844.1:951494-953151:+	gene292	NA	NA	hypothetical protein MGG_16060 [Magnaporthe oryzae 70-15]
MGG_16600	5.53	3.54	2.27	0.66	0.51	1.24	3.78	0.803333	2.97667	4.70539	5.36364	2.23432	2.42321	0.188896	#N/A		#N/A	#N/A	#N/A	#N/A	#N/A		6.4527	2.70982	3.55242e-50	5.10013e-48	NC_017844.1:1240288-1240777:+	gene364	NA	NA	hypothetical protein MGG_16084 [Magnaporthe oryzae 70-15]
MGG_04554	4.27	2.53	3.76	0.28	0.88	0.53	3.52	0.563333	2.95667	6.24852	7.09434	2.64351	2.82667	0.183154	#N/A		#N/A	#N/A	#N/A	#N/A	#N/A		1.44227	2.66788	2.18005e-08	2.08281e-07	NC_017844.1:1354297-1355161:+	gene401	NA	NA	hypothetical protein MGG_16093, partial [Magnaporthe oryzae 70-15]
XLOC_014478	5.31	3.88	4.63	1.78	1.38	1.83	4.60667	1.66333	2.94333	2.76954	2.60112	1.46965	1.37913	0.0905109	#N/A		#N/A	#N/A	#N/A	#N/A	#N/A		2.85521	0.41612	4.84913e-10	5.78195e-09	NC_017844.1:1399237-1400652:+	gene411	NA	NA	hypothetical protein MGG_16099 [Magnaporthe oryzae 70-15]
MGG_01864	3.49	3.59	3.84	0.66	0.84	0.61	3.64	0.703333	2.93667	5.17536	5.43939	2.37166	2.44345	0.071788	#N/A		#N/A	#N/A	#N/A	#N/A	#N/A		1.18712	0.700287	0.0100838	0.0287791	NC_017844.1:1600382-1601133:-	gene469	NA	NA	hypothetical protein MGG_16109 [Magnaporthe oryzae 70-15]
XLOC_011775	3.62	6.19	4.48	0.88	2.44	2.21	4.76333	1.84333	2.92	2.58409	2.02715	1.36965	1.01945	0.350202	#N/A		#N/A	#N/A	#N/A	#N/A	#N/A		3.07307	3.47391	1.24243e-21	4.28423e-20	NC_017844.1:2076295-2078323:+	gene610	NA	NA	hypothetical protein MGG_16131 [Magnaporthe oryzae 70-15]
MGG_01924	3.05	3.56	2.39	0.12	0.12	0.04	3	0.0933333	2.90667	32.1429	25.4167	5.00643	4.6677	0.338723	#N/A		#N/A	#N/A	#N/A	#N/A	#N/A		1.22806	1.07211	0.000219081	0.000998078	NC_017844.1:2233595-2234043:+	gene662	NA	NA	hypothetical protein MGG_16142 [Magnaporthe oryzae 70-15]
MGG_11650	7.63	4.88	4.17	1.79	2.51	3.73	5.56	2.67667	2.88333	2.07721	1.94422	1.05465	0.959194	0.0954536	#N/A		#N/A	#N/A	#N/A	#N/A	#N/A		2.16072	5.73471	3.52753e-21	1.18596e-19	NC_017844.1:2890889-2895829:-	gene865	NA	NA	hypothetical protein MGG_16181 [Magnaporthe oryzae 70-15]
XLOC_007902	4.42	2.02	4.31	0.76	0.73	0.62	3.58333	0.703333	2.88	5.09479	5.90411	2.34902	2.56172	0.212698	#N/A		#N/A	#N/A	#N/A	#N/A	#N/A		2.12982	10.567	8.69504e-10	1.0129e-08	NC_017844.1:2949815-2950746:-	gene887	1;GO:0052051,biological_process interaction with host via protein secreted by type II secretion system	NA	hypothetical protein MGG_16187 [Magnaporthe oryzae 70-15]
XLOC_000037	2.45	3.77	2.65	0.12	0.12	0	2.95667	0.08	2.87667	36.9583	22.0833	5.20783	4.46489	0.742942	#N/A		#N/A	#N/A	#N/A	#N/A	#N/A		1.9859	-0.354623	0.0003279	0.00143536	NC_017844.1:2953305-2954274:-	gene888	NA	NA	hypothetical protein MGG_16188 [Magnaporthe oryzae 70-15]
MGG_15014	3.87	3.65	2.96	0	0.32	1.54	3.49333	0.62	2.87333	5.63441	11.4062	2.49426	3.51175	1.01749	#N/A		#N/A	#N/A	#N/A	#N/A	#N/A		1.85487	2.48576	1.15448e-07	9.75338e-07	NC_017844.1:3057841-3058882:+	gene923	NA	NA	hypothetical protein MGG_16197 [Magnaporthe oryzae 70-15]
MGG_16272	3.83	4.1	2.36	0.59	0.68	0.44	3.43	0.57	2.86	6.01754	6.49153	2.58917	2.69856	0.109383	#N/A		#N/A	#N/A	#N/A	#N/A	#N/A		1.22852	2.32971	2.79641e-05	0.000154815	NC_017844.1:3415742-3417614:+	gene1046	1;GO:0016021,cellular_component integral component of membrane	NA	hypothetical protein, variant [Magnaporthe oryzae 70-15]
MGG_06449	5.8	3.47	6.52	1.34	2.6	3.27	5.26333	2.40333	2.86	2.19001	2.23077	1.13094	1.15754	0.0266013	#N/A		#N/A	#N/A	#N/A	#N/A	#N/A		1.42112	3.61358	1.88893e-07	1.53777e-06	NC_017844.1:3479793-3481385:+	gene1064	1;GO:0016021,cellular_component integral component of membrane	NA	hypothetical protein MGG_16233 [Magnaporthe oryzae 70-15]
MGG_17789	4.08	3.41	2.36	0.23	0.43	0.63	3.28333	0.43	2.85333	7.63566	7.93023	2.93275	2.98736	0.0546105	#N/A		#N/A	#N/A	#N/A	#N/A	#N/A		1.19625	3.14287	7.5047e-07	5.52529e-06	NC_017844.1:3493125-3494217:+	gene1068	NA	NA	hypothetical protein MGG_16234 [Magnaporthe oryzae 70-15]
MGG_01918	5.77	5.15	4.46	1.88	2.61	2.35	5.12667	2.28	2.84667	2.24854	2.19149	1.16899	1.13191	0.0370756	#N/A		#N/A	#N/A	#N/A	#N/A	#N/A		1.19444	1.13742	0.000464053	0.00195251	NC_017844.1:3756190-3757083:+	gene1148	NA	NA	hypothetical protein MGG_16246 [Magnaporthe oryzae 70-15]
MGG_09139	5.28	3.93	4.5	1.71	1.72	1.79	4.57	1.74	2.83	2.62644	2.61628	1.39311	1.38752	0.00559042	#N/A		#N/A	#N/A	#N/A	#N/A	#N/A		1.28445	0.522555	0.00342947	0.0112871	NC_017844.1:3953920-3954577:+	gene1213	NA	NA	hypothetical protein MGG_16261 [Magnaporthe oryzae 70-15]
MGG_00610	3.68	3.81	2.93	0.17	0.66	1.13	3.47333	0.653333	2.82	5.31633	5.57576	2.41043	2.47917	0.0687381	#N/A		#N/A	#N/A	#N/A	#N/A	#N/A		5.02365	2.13821	2.35082e-32	1.59077e-30	NC_017844.1:4081300-4082201:-	gene1243	NA	NA	hypothetical protein MGG_16270 [Magnaporthe oryzae 70-15]
MGG_15839	6.06	4.27	3.49	0.85	1.09	3.44	4.60667	1.79333	2.81333	2.56877	3.91743	1.36108	1.96991	0.608828	#N/A		#N/A	#N/A	#N/A	#N/A	#N/A		3.05859	1.90788	1.2864e-17	3.38285e-16	NC_017844.1:4083867-4084557:-	gene1244	1;GO:0016021,cellular_component integral component of membrane	NA	hypothetical protein MGG_16271 [Magnaporthe oryzae 70-15]
MGG_10394	3.59	2.24	3.03	0.19	0.09	0.18	2.95333	0.153333	2.8	19.2609	16.8333	4.2676	4.07325	0.194352	#N/A		#N/A	#N/A	#N/A	#N/A	#N/A		2.55183	0.690122	4.65342e-09	4.9241e-08	NC_017844.1:4084661-4085436:-	gene1245	NA	NA	hypothetical protein MGG_16272 [Magnaporthe oryzae 70-15]
XLOC_003946	5.78	4.58	3.75	1.03	2.31	2.42	4.70333	1.92	2.78333	2.44965	1.98268	1.29258	0.987455	0.305123	#N/A		#N/A	#N/A	#N/A	#N/A	#N/A		1.99893	-0.335327	0.000419748	0.00178734	NC_017844.1:4086614-4087746:-	gene1246	NA	NA	hypothetical protein MGG_16273 [Magnaporthe oryzae 70-15]
MGG_00941	4.14	4.4	3.44	0.66	1.33	1.64	3.99333	1.21	2.78333	3.30028	3.11278	1.72259	1.6382	0.0843819	#N/A		#N/A	#N/A	#N/A	#N/A	#N/A		1.13405	1.49681	0.00951016	0.0273736	NC_017844.1:4522024-4522273:-	gene1397	1;GO:0016021,cellular_component integral component of membrane	NA	hypothetical protein MGG_16304 [Magnaporthe oryzae 70-15]
MGG_14674	5.25	5.16	5.47	1.49	2.63	3.42	5.29333	2.51333	2.78	2.1061	1.9962	1.07457	0.997255	0.0773199	#N/A		#N/A	#N/A	#N/A	#N/A	#N/A		1.52686	5.93272	1.97823e-14	3.78679e-13	NC_017844.1:4687779-4690313:+	gene1449	NA	NA	hypothetical protein MGG_16315 [Magnaporthe oryzae 70-15]
MGG_00611	4.31	3.07	4.15	0.58	1.49	1.24	3.84333	1.10333	2.74	3.48338	3.34677	1.80049	1.74277	0.0577182	#N/A		#N/A	#N/A	#N/A	#N/A	#N/A		2.35949	4.47263	1.20311e-14	2.36701e-13	NC_017844.1:4897197-4899041:+	gene1511	NA	NA	hypothetical protein MGG_16331 [Magnaporthe oryzae 70-15]
MGG_03826	3.42	3.03	3.07	0.3	0.34	0.67	3.17333	0.436667	2.73667	7.26718	9.02941	2.86139	3.17463	0.313237	#N/A		#N/A	#N/A	#N/A	#N/A	#N/A		1.17906	2.42875	5.45142e-06	3.47308e-05	NC_017844.1:5066829-5067500:+	gene1577	NA	NA	hypothetical protein MGG_16347 [Magnaporthe oryzae 70-15]
MGG_15415	4.64	3.62	2.93	1.59	0.86	0.56	3.73	1.00333	2.72667	3.71761	4.2093	1.89437	2.07358	0.179206	#N/A		#N/A	#N/A	#N/A	#N/A	#N/A		2.20777	5.4693	4.95764e-18	1.34362e-16	NC_017844.1:5266925-5267652:+	gene1648	NA	NA	hypothetical protein MGG_16364 [Magnaporthe oryzae 70-15]
XLOC_008150	2.43	2.87	3.07	0	0.22	0	2.79	0.0733333	2.71667	38.0455	#DIV/0!	5.24965	#DIV/0!	#DIV/0!	#N/A		#N/A	#N/A	#N/A	#N/A	#N/A		1.15907	4.28861	0.00159089	0.00578822	NC_017844.1:5506736-5508511:+	gene1725	NA	NA	hypothetical protein MGG_16390 [Magnaporthe oryzae 70-15]
MGG_16483	3.01	3.12	2.38	0	0.12	0.24	2.83667	0.12	2.71667	23.6389	25.0833	4.56309	4.64866	0.0855669	#N/A		#N/A	#N/A	#N/A	#N/A	#N/A		1.99548	5.43439	3.83074e-13	6.44972e-12	NC_017844.1:5674229-5676091:-	gene1775	2;GO:0008152,biological_process metabolic process;GO:0016846,molecular_function carbon-sulfur lyase activity	NA	hypothetical protein MGG_16408 [Magnaporthe oryzae 70-15]
MGG_16698	3.65	1.22	4.33	0.46	0.44	0.21	3.06667	0.37	2.69667	8.28829	8.29545	3.05107	3.05232	0.00124685	#N/A		#N/A	#N/A	#N/A	#N/A	#N/A		1.11904	3.46971	7.94602e-05	0.000398389	NC_017844.1:5730277-5730822:+	gene1799	NA	NA	hypothetical protein MGG_16413, partial [Magnaporthe oryzae 70-15]
XLOC_015197	3.53	4.14	4.16	0.56	1.61	1.57	3.94333	1.24667	2.69667	3.1631	2.63694	1.66134	1.39887	0.262474	#N/A		#N/A	#N/A	#N/A	#N/A	#N/A		1.32972	4.45906	5.8908e-06	3.71859e-05	NC_017844.1:5829712-5830936:-	gene1824	NA	NA	hypothetical protein MGG_16418 [Magnaporthe oryzae 70-15]
MGG_10452	4.35	3.7	3.74	0.89	1.36	1.46	3.93	1.23667	2.69333	3.1779	2.75	1.66807	1.45943	0.208641	#N/A		#N/A	#N/A	#N/A	#N/A	#N/A		2.20533	3.19099	4.81511e-16	1.07696e-14	NC_017844.1:5843231-5843806:+	gene1829	NA	NA	hypothetical protein MGG_16420 [Magnaporthe oryzae 70-15]
MGG_10598	3.79	3.39	4.22	0.57	1.34	1.42	3.8	1.11	2.69	3.42342	2.82836	1.77544	1.49996	0.275475	#N/A		#N/A	#N/A	#N/A	#N/A	#N/A		1.52941	3.43048	1.47183e-09	1.64771e-08	NC_017844.1:5844145-5844960:+	gene1830	NA	NA	hypothetical protein MGG_16421 [Magnaporthe oryzae 70-15]
MGG_14930	4.63	5.31	4.51	3.02	1.73	1.69	4.81667	2.14667	2.67	2.24379	2.6763	1.16594	1.42024	0.254303	#N/A		#N/A	#N/A	#N/A	#N/A	#N/A		1.48937	2.9648	7.03127e-08	6.21983e-07	NC_017844.1:5849720-5850652:-	gene1832	NA	NA	hypothetical protein MGG_16422 [Magnaporthe oryzae 70-15]
MGG_08488	4.36	3.18	4.33	0.18	1.94	1.75	3.95667	1.29	2.66667	3.06718	2.47429	1.61691	1.30701	0.309902	#N/A		#N/A	#N/A	#N/A	#N/A	#N/A		1.625	0.97139	9.43967e-06	5.73396e-05	NC_017844.1:5854746-5857677:-	gene1834	NA	NA	hypothetical protein MGG_16423 [Magnaporthe oryzae 70-15]
XLOC_010523	5.38	4.61	2.3	1.04	1	2.27	4.09667	1.43667	2.66	2.85151	4.43269	1.51173	2.14818	0.636458	#N/A		#N/A	#N/A	#N/A	#N/A	#N/A		1.48022	1.88632	5.1143e-07	3.88657e-06	NC_017844.1:5918270-5919396:-	gene1858	1;GO:0008080,molecular_function N-acetyltransferase activity	NA	hypothetical protein MGG_16428 [Magnaporthe oryzae 70-15]
MGG_09841	3.67	3.4	3.86	0.24	1.13	1.6	3.64333	0.99	2.65333	3.68013	3.24779	1.87976	1.69946	0.180301	#N/A		#N/A	#N/A	#N/A	#N/A	#N/A		1.19906	4.54574	1.60702e-07	1.3276e-06	NC_017844.1:5973700-5975883:+	gene1877	2;GO:0016021,cellular_component integral component of membrane;GO:0055085,biological_process transmembrane transport	NA	hypothetical protein MGG_16432 [Magnaporthe oryzae 70-15]
XLOC_005165	3.94	4.25	4.54	1.79	1.15	1.87	4.24333	1.60333	2.64	2.64657	2.3743	1.40412	1.2475	0.15662	#N/A		#N/A	#N/A	#N/A	#N/A	#N/A		1.1866	0.29912	0.00798084	0.0236048	NC_017844.1:5976386-5976915:+	gene1878	NA	NA	hypothetical protein MGG_16433 [Magnaporthe oryzae 70-15]
MGG_17750	4.5	3.16	3.99	1.7	0.87	1.17	3.88333	1.24667	2.63667	3.11497	3.41026	1.63922	1.76988	0.13066	#N/A		#N/A	#N/A	#N/A	#N/A	#N/A		1.23999	2.10704	2.12796e-05	0.000120831	NC_017844.1:6520692-6521376:-	gene2046	NA	NA	hypothetical protein MGG_16474 [Magnaporthe oryzae 70-15]
MGG_08521	4.17	4	4.58	1.42	2.04	1.39	4.25	1.61667	2.63333	2.62887	2.93662	1.39444	1.55416	0.159716	#N/A		#N/A	#N/A	#N/A	#N/A	#N/A		4.09604	1.33286	1.4846e-19	4.53229e-18	NC_017844.1:6639998-6640693:+	gene2086	NA	NA	hypothetical protein MGG_16482 [Magnaporthe oryzae 70-15]
MGG_10056	4.51	4.1	3.3	1.18	1.08	1.79	3.97	1.35	2.62	2.94074	3.47458	1.55618	1.79684	0.240657	#N/A		#N/A	#N/A	#N/A	#N/A	#N/A		4.40852	0.245242	3.21786e-13	5.48741e-12	NC_017844.1:6640939-6641599:+	gene2087	NA	NA	hypothetical protein MGG_16483 [Magnaporthe oryzae 70-15]
MGG_04384	4.06	1.84	3.71	0.23	0.66	0.86	3.20333	0.583333	2.62	5.49143	5.62121	2.45718	2.49088	0.0336997	#N/A		#N/A	#N/A	#N/A	#N/A	#N/A		4.85911	0.187406	6.12252e-13	9.94582e-12	NC_017844.1:6678824-6679376:-	gene2096	2;GO:0003676,molecular_function nucleic acid binding;GO:0008270,molecular_function zinc ion binding	NA	hypothetical protein MGG_16488, partial [Magnaporthe oryzae 70-15]
MGG_14943	3.94	2.67	3.61	0.48	0.94	0.95	3.40667	0.79	2.61667	4.31224	3.84043	2.10844	1.94127	0.16717	#N/A		#N/A	#N/A	#N/A	#N/A	#N/A		4.39159	1.23103	1.91976e-15	4.11201e-14	NC_017844.1:6989882-6990127:-	gene2192	NA	NA	hypothetical protein MGG_16506 [Magnaporthe oryzae 70-15]
XLOC_003264	5.07	3.64	0.14	1.02	0	0	2.95	0.34	2.61	8.67647	#DIV/0!	3.11711	#DIV/0!	#DIV/0!	#N/A		#N/A	#N/A	#N/A	#N/A	#N/A		3.41669	3.31585	1.28305e-15	2.78755e-14	NC_017844.1:6991633-6992821:-	gene2193	NA	NA	hypothetical protein MGG_16507 [Magnaporthe oryzae 70-15]
XLOC_002375	5.94	1.84	2.01	0.28	0.59	1.1	3.26333	0.656667	2.60667	4.96954	3.40678	2.31311	1.76841	0.544705	#N/A		#N/A	#N/A	#N/A	#N/A	#N/A		1.57246	1.58618	5.94061e-05	0.00030578	NC_017844.1:7511532-7513295:+	gene2370	NA	NA	hypothetical protein MGG_16534 [Magnaporthe oryzae 70-15]
MGG_14815	2.8	2.69	2.81	0.3	0.15	0.07	2.76667	0.173333	2.59333	15.9615	18.6667	3.99653	4.22239	0.225865	#N/A		#N/A	#N/A	#N/A	#N/A	#N/A		1.0181	3.45156	8.3521e-06	5.11133e-05	NC_017844.1:7793062-7793722:+	gene2463	NA	NA	hypothetical protein MGG_16550 [Magnaporthe oryzae 70-15]
MGG_05564	2.45	3.03	2.61	0.22	0	0.1	2.69667	0.106667	2.59	25.2812	26.1	4.66	4.70598	0.045982	#N/A		#N/A	#N/A	#N/A	#N/A	#N/A		1.01135	2.21254	0.0051469	0.0160794	NC_017844.1:7962058-7962844:+	gene2508	NA	NA	hypothetical protein MGG_16577 [Magnaporthe oryzae 70-15]
MGG_15420	3.29	3.12	1.97	0.16	0.31	0.15	2.79333	0.206667	2.58667	13.5161	19.5	3.75661	4.2854	0.528792	#N/A		#N/A	#N/A	#N/A	#N/A	#N/A		5.70224	1.38265	2.64213e-27	1.29954e-25	NC_017849.1:27972-28511:+	gene5145	NA	NA	hypothetical protein MGG_16585 [Magnaporthe oryzae 70-15]
XLOC_002567	4.16	3.17	3.19	0.87	0.81	1.08	3.50667	0.92	2.58667	3.81159	3.66667	1.93039	1.87447	0.0559254	#N/A		#N/A	#N/A	#N/A	#N/A	#N/A		2.21531	0.745581	1.22734e-06	8.8044e-06	NC_017849.1:292696-293508:+	gene5214	NA	NA	hypothetical protein MGG_16600 [Magnaporthe oryzae 70-15]
MGG_13360	4.35	4.05	3.37	1.46	1.29	1.29	3.92333	1.34667	2.57667	2.91337	3.13953	1.54269	1.65055	0.107864	#N/A		#N/A	#N/A	#N/A	#N/A	#N/A		3.24404	0.267629	5.7485e-08	5.17999e-07	NC_017849.1:480256-481418:-	gene5264	NA	NA	hypothetical protein MGG_16617 [Magnaporthe oryzae 70-15]
MGG_04684	6.12	3.56	4.58	2.73	1.83	2.03	4.75333	2.19667	2.55667	2.16388	2.25616	1.11362	1.17387	0.0602443	#N/A		#N/A	#N/A	#N/A	#N/A	#N/A		4.09765	0.0137648	7.14121e-10	8.4018e-09	NC_017849.1:490581-491025:-	gene5267	NA	NA	hypothetical protein MGG_16618 [Magnaporthe oryzae 70-15]
MGG_08014	4.44	4.63	5.65	1.66	2.62	2.78	4.90667	2.35333	2.55333	2.08499	1.76718	1.06004	0.821445	0.238592	#N/A		#N/A	#N/A	#N/A	#N/A	#N/A		3.87688	0.106259	6.29414e-09	6.56866e-08	NC_017849.1:601529-602036:+	gene5301	NA	NA	hypothetical protein MGG_16628 [Magnaporthe oryzae 70-15]
XLOC_005210	5.7	4.26	3.43	1.18	2.43	2.12	4.46333	1.91	2.55333	2.33682	2.00943	1.22455	1.00679	0.21776	#N/A		#N/A	#N/A	#N/A	#N/A	#N/A		1.88351	-0.317288	0.000503096	0.00209933	NC_017849.1:714808-715093:-	gene5341	NA	NA	hypothetical protein MGG_16641 [Magnaporthe oryzae 70-15]
MGG_10597	2.98	3.66	2.83	0.43	0.55	0.86	3.15667	0.613333	2.54333	5.14674	5.41818	2.36366	2.43781	0.0741501	#N/A		#N/A	#N/A	#N/A	#N/A	#N/A		5.16882	1.9589	2.70085e-32	1.81607e-30	NC_017849.1:1109450-1110127:-	gene5483	NA	NA	hypothetical protein MGG_16660 [Magnaporthe oryzae 70-15]
MGG_15327	5.2	4.17	3.12	1.17	1.65	2.05	4.16333	1.62333	2.54	2.56468	2.52727	1.35878	1.33758	0.0211984	#N/A		#N/A	#N/A	#N/A	#N/A	#N/A		1.62864	3.69439	1.25885e-05	7.4632e-05	NC_017849.1:1134437-1135340:-	gene5493	NA	NA	hypothetical protein MGG_16664 [Magnaporthe oryzae 70-15]
XLOC_008237	2.73	2.43	3.25	0	0.33	0.48	2.80333	0.27	2.53333	10.3827	8.27273	3.37611	3.04836	0.327749	#N/A		#N/A	#N/A	#N/A	#N/A	#N/A		1.43232	-0.134682	0.00216729	0.00759408	NC_017849.1:1496977-1497977:+	gene5608	NA	NA	hypothetical protein MGG_16688 [Magnaporthe oryzae 70-15]
MGG_01023	4.87	4.13	5.04	1.19	2.44	2.84	4.68	2.15667	2.52333	2.17002	1.9959	1.11771	0.997041	0.120665	#N/A		#N/A	#N/A	#N/A	#N/A	#N/A		1.31855	3.87197	1.82906e-08	1.77299e-07	NC_017849.1:1515807-1516415:+	gene5614	NA	NA	hypothetical protein MGG_16689 [Magnaporthe oryzae 70-15]
MGG_15019	3.83	2.91	3.3	0.69	0.7	1.08	3.34667	0.823333	2.52333	4.06478	4.71429	2.02318	2.23704	0.213863	#N/A		#N/A	#N/A	#N/A	#N/A	#N/A		1.14687	2.54319	6.28413e-05	0.000321438	NC_017849.1:1556866-1557643:-	gene5625	NA	NA	hypothetical protein MGG_16690 [Magnaporthe oryzae 70-15]
MGG_15447	5.45	4.56	3.76	0.93	1.46	3.83	4.59	2.07333	2.51667	2.21383	3.12329	1.14654	1.64307	0.496523	#N/A		#N/A	#N/A	#N/A	#N/A	#N/A		8.31049	3.33466	8.03205e-62	1.85505e-59	NC_017849.1:1595141-1595604:+	gene5633	1;GO:0016021,cellular_component integral component of membrane	NA	hypothetical protein MGG_16695, partial [Magnaporthe oryzae 70-15]
XLOC_002725	4.25	1.92	2.57	0.36	0.17	0.68	2.91333	0.403333	2.51	7.22314	7.13889	2.85263	2.8357	0.0169267	#N/A		#N/A	#N/A	#N/A	#N/A	#N/A		2.97894	-0.298932	1.04069e-05	6.26392e-05	NC_017849.1:1613838-1614325:-	gene5638	NA	NA	hypothetical protein MGG_16698 [Magnaporthe oryzae 70-15]
XLOC_012249	5.01	5.16	3.19	2.44	1.47	2.01	4.45333	1.97333	2.48	2.25676	2.49254	1.17425	1.31762	0.143364	#N/A		#N/A	#N/A	#N/A	#N/A	#N/A		1.76794	2.12461	2.77212e-07	2.18795e-06	NC_017849.1:2410720-2411937:+	gene5902	1;GO:0003824,molecular_function catalytic activity	NA	hypothetical protein MGG_16751 [Magnaporthe oryzae 70-15]
XLOC_006090	4.17	1.37	3.35	0.22	0.42	0.83	2.96333	0.49	2.47333	6.04762	7.97619	2.59637	2.9957	0.399333	#N/A		#N/A	#N/A	#N/A	#N/A	#N/A		2.32979	2.75364	4.96776e-17	1.21327e-15	NC_017849.1:3144886-3146616:-	gene6144	NA	NA	hypothetical protein MGG_16784 [Magnaporthe oryzae 70-15]
XLOC_009648	4.94	3.81	2.76	0.17	2.39	1.53	3.83667	1.36333	2.47333	2.81418	2.4902	1.49272	1.31626	0.176456	#N/A		#N/A	#N/A	#N/A	#N/A	#N/A		5.50128	7.28809	6.40621e-23	2.45703e-21	NC_017849.1:3641473-3644256:-	gene6302	2;GO:0016614,molecular_function oxidoreductase activity, acting on CH-OH group of donors;GO:0050660,molecular_function flavin adenine dinucleotide binding	NA	hypothetical protein MGG_16812 [Magnaporthe oryzae 70-15]
MGG_10424	4.47	4.29	3.12	1.35	1.48	1.63	3.96	1.48667	2.47333	2.66368	2.89865	1.41342	1.53538	0.121961	#N/A		#N/A	#N/A	#N/A	#N/A	#N/A		3.45356	4.45119	2.70076e-13	4.65905e-12	NC_017849.1:3644176-3645790:-	gene6303	NA	NA	hypothetical protein MGG_16813 [Magnaporthe oryzae 70-15]
MGG_13626	2.81	3.6	2.45	0.65	0.39	0.44	2.95333	0.493333	2.46	5.98649	6.38636	2.58171	2.67499	0.0932852	#N/A		#N/A	#N/A	#N/A	#N/A	#N/A		7.89317	0.254466	2.5629e-12	3.94042e-11	NC_017849.1:3653775-3654113:-	gene6308	NA	NA	hypothetical protein MGG_16814, partial [Magnaporthe oryzae 70-15]
MGG_16961	1.82	3.62	2.67	0.31	0.17	0.25	2.70333	0.243333	2.46	11.1096	10.68	3.47373	3.41684	0.0568938	#N/A		#N/A	#N/A	#N/A	#N/A	#N/A		1.26075	2.54787	8.2429e-05	0.000411719	NC_017849.1:3987578-3988969:+	gene6420	NA	NA	hypothetical protein MGG_16828 [Magnaporthe oryzae 70-15]
MGG_13697	3.9	3.82	2.65	1.19	1	0.87	3.45667	1.02	2.43667	3.38889	3.82	1.76081	1.93357	0.17276	#N/A		#N/A	#N/A	#N/A	#N/A	#N/A		1.74243	0.00831556	0.00119114	0.00447849	NC_017849.1:3990359-3991018:-	gene6421	NA	NA	hypothetical protein MGG_16829 [Magnaporthe oryzae 70-15]
MGG_15416	4.24	4.07	3.35	2.09	1.38	0.98	3.88667	1.48333	2.40333	2.62022	2.94928	1.38969	1.56036	0.17067	#N/A		#N/A	#N/A	#N/A	#N/A	#N/A		1.46156	-0.107594	0.00183692	0.00654661	NC_017849.1:4014310-4015443:-	gene6429	1;GO:0004252,molecular_function serine-type endopeptidase activity	NA	hypothetical protein MGG_16831 [Magnaporthe oryzae 70-15]
MGG_03093	5.05	3.1	3.9	0.91	2.09	1.87	4.01667	1.62333	2.39333	2.47433	2.08556	1.30704	1.06044	0.246604	#N/A		#N/A	#N/A	#N/A	#N/A	#N/A		1.40951	5.60367	5.04264e-06	3.23118e-05	NC_017849.1:4590446-4592842:+	gene6619	NA	NA	hypothetical protein MGG_16868 [Magnaporthe oryzae 70-15]
MGG_13429	3.71	3.97	3.26	1.22	1.31	1.23	3.64667	1.25333	2.39333	2.90957	3.01626	1.54081	1.59276	0.0519527	#N/A		#N/A	#N/A	#N/A	#N/A	#N/A		3.19955	6.10636	5.70166e-48	7.66764e-46	NC_017849.1:4612070-4613389:+	gene6629	NA	NA	hypothetical protein MGG_16869 [Magnaporthe oryzae 70-15]
XLOC_010135	6.51	3.86	3.61	2.17	2.87	1.78	4.66	2.27333	2.38667	2.04985	1.7788	1.03552	0.830906	0.204615	#N/A		#N/A	#N/A	#N/A	#N/A	#N/A		1.14216	0.450785	0.00390092	0.0126009	NC_017849.1:5103933-5104737:-	gene6798	NA	NA	hypothetical protein MGG_16893 [Magnaporthe oryzae 70-15]
MGG_17814	4.88	1.4	1.82	0.11	0.32	0.53	2.7	0.32	2.38	8.4375	5.6875	3.07682	2.50779	0.569021	#N/A		#N/A	#N/A	#N/A	#N/A	#N/A		1.92794	3.5847	7.83847e-12	1.13765e-10	NC_017849.1:5368384-5370998:+	gene6880	NA	NA	hypothetical protein MGG_16905 [Magnaporthe oryzae 70-15]
MGG_05841	4.43	4.06	3.69	1.35	1.73	2.01	4.06	1.69667	2.36333	2.39293	2.34682	1.25878	1.23071	0.0280689	#N/A		#N/A	#N/A	#N/A	#N/A	#N/A		1.01298	2.56129	0.000150899	0.000711768	NC_017849.1:5717330-5719142:+	gene6993	NA	NA	hypothetical protein, variant [Magnaporthe oryzae 70-15]
XLOC_011043	2.13	3.39	1.96	0.05	0.21	0.15	2.49333	0.136667	2.35667	18.2439	14.2	4.18934	3.82782	0.361523	#N/A		#N/A	#N/A	#N/A	#N/A	#N/A		2.56056	-0.418093	1.35826e-05	7.99454e-05	NC_017849.1:5870827-5872817:+	gene7048	3;GO:0003677,molecular_function DNA binding;GO:0006310,biological_process DNA recombination;GO:0015074,biological_process DNA integration	NA	hypothetical protein MGG_16935 [Magnaporthe oryzae 70-15]
MGG_01357	5.48	4.24	4.13	1.98	2.46	2.36	4.61667	2.26667	2.35	2.03676	1.79661	1.02628	0.845277	0.181002	#N/A		#N/A	#N/A	#N/A	#N/A	#N/A		3.46193	2.5243	4.3892e-19	1.30254e-17	NC_017849.1:6193443-6197591:-	gene7159	3;GO:0003677,molecular_function DNA binding;GO:0006310,biological_process DNA recombination;GO:0015074,biological_process DNA integration	NA	hypothetical protein MGG_16961 [Magnaporthe oryzae 70-15]
MGG_04208	2.89	3.22	3.79	0.84	1.43	0.61	3.3	0.96	2.34	3.4375	3.83333	1.78136	1.9386	0.15724	#N/A		#N/A	#N/A	#N/A	#N/A	#N/A		1.35588	-0.261124	0.00605152	0.0185278	NC_017849.1:6245311-6245814:-	gene7178	NA	NA	hypothetical protein MGG_16962 [Magnaporthe oryzae 70-15]
MGG_07580	2.55	2.3	2.19	0	0	0.04	2.34667	0.0133333	2.33333	176	#DIV/0!	7.45943	#DIV/0!	#DIV/0!	#N/A		#N/A	#N/A	#N/A	#N/A	#N/A		1.21563	4.10941	1.30932e-07	1.09789e-06	NC_017849.1:6259643-6261379:+	gene7184	1;GO:0016021,cellular_component integral component of membrane	NA	hypothetical protein MGG_16965 [Magnaporthe oryzae 70-15]
MGG_16228	5.38	3.48	3.29	1.24	2.1	1.81	4.05	1.71667	2.33333	2.35922	1.92265	1.23831	0.943098	0.295214	#N/A		#N/A	#N/A	#N/A	#N/A	#N/A		4.50519	-0.100769	4.67948e-11	6.26131e-10	NC_017849.1:6440375-6441085:+	gene7248	NA	NA	hypothetical protein MGG_16977 [Magnaporthe oryzae 70-15]
MGG_12937	3.48	3.44	2.62	0.28	0.8	1.55	3.18	0.876667	2.30333	3.62738	4.3	1.85893	2.10434	0.24541	#N/A		#N/A	#N/A	#N/A	#N/A	#N/A		1.22866	4.77404	4.23485e-10	5.10682e-09	NC_017851.1:39913-41786:+	gene7298	NA	NA	hypothetical protein MGG_17002 [Magnaporthe oryzae 70-15]
MGG_10207	4.98	4.4	4.22	2.17	2.08	2.45	4.53333	2.23333	2.3	2.02985	2.02765	1.02137	1.01981	0.00156517	#N/A		#N/A	#N/A	#N/A	#N/A	#N/A		1.61777	4.72398	1.10421e-07	9.36995e-07	NC_017851.1:365146-366898:+	gene7395	NA	NA	hypothetical protein MGG_17023 [Magnaporthe oryzae 70-15]
MGG_03755	4.09	2.74	3.46	0.19	1.35	1.88	3.43	1.14	2.29	3.00877	2.56296	1.58917	1.35781	0.231362	#N/A		#N/A	#N/A	#N/A	#N/A	#N/A		1.63782	0.743676	3.35429e-05	0.000181538	NC_017851.1:651089-651382:-	gene7487	NA	NA	hypothetical protein MGG_17039 [Magnaporthe oryzae 70-15]
MGG_09722	5.02	4.05	3.31	1.21	1.29	3.02	4.12667	1.84	2.28667	2.24275	3.13953	1.16527	1.65055	0.48528	#N/A		#N/A	#N/A	#N/A	#N/A	#N/A		1.55369	0.644484	9.02248e-05	0.000446459	NC_017851.1:785368-786256:-	gene7528	NA	NA	hypothetical protein MGG_17046 [Magnaporthe oryzae 70-15]
MGG_09168	2.47	1.71	2.68	0	0	0	2.28667	0	2.28667	#DIV/0!	#DIV/0!	#DIV/0!	#DIV/0!	#DIV/0!	#N/A		#N/A	#N/A	#N/A	#N/A	#N/A		1.18125	0.319444	0.019235	0.0497668	NC_017851.1:1810720-1811568:-	gene7890	NA	NA	hypothetical protein MGG_17088 [Magnaporthe oryzae 70-15]
XLOC_005895	2.11	2.01	2.74	0	0	0	2.28667	0	2.28667	#DIV/0!	#DIV/0!	#DIV/0!	#DIV/0!	#DIV/0!	#N/A		#N/A	#N/A	#N/A	#N/A	#N/A		2.61135	-0.198749	1.38594e-06	9.8227e-06	NC_017851.1:1996237-1997241:+	gene7953	NA	NA	hypothetical protein MGG_17099 [Magnaporthe oryzae 70-15]
MGG_06740	2.76	2	2.45	0.05	0.09	0.22	2.40333	0.12	2.28333	20.0278	27.2222	4.32393	4.76671	0.442782	#N/A		#N/A	#N/A	#N/A	#N/A	#N/A		1.12673	2.75176	1.03459e-05	6.23452e-05	NC_017851.1:2792021-2794072:-	gene8233	NA	NA	hypothetical protein MGG_17134 [Magnaporthe oryzae 70-15]
MGG_16925	4.75	3.62	4.96	2.35	1.8	2.38	4.44333	2.17667	2.26667	2.04135	2.02128	1.02952	1.01527	0.0142551	#N/A		#N/A	#N/A	#N/A	#N/A	#N/A		1.23884	0.287704	0.009464	0.0272851	NC_017851.1:2889756-2890068:+	gene8271	NA	NA	hypothetical protein MGG_17137 [Magnaporthe oryzae 70-15]
MGG_15788	2.58	1.88	2.77	0.06	0.18	0.23	2.41	0.156667	2.25333	15.383	14.3333	3.94326	3.8413	0.101961	#N/A		#N/A	#N/A	#N/A	#N/A	#N/A		3.91991	6.82584	6.50147e-67	1.77107e-64	NC_017851.1:3160234-3162431:+	gene8363	2;GO:0031176,molecular_function endo-1,4-beta-xylanase activity;GO:0045493,biological_process xylan catabolic process	NA	hypothetical protein MGG_17154 [Magnaporthe oryzae 70-15]
MGG_01841	4.63	4.39	3.98	1	2.16	3.09	4.33333	2.08333	2.25	2.08	2.03241	1.05658	1.02319	0.0333939	#N/A		#N/A	#N/A	#N/A	#N/A	#N/A		2.73378	0.9063	3.47258e-11	4.69971e-10	NC_017851.1:3162346-3162887:-	gene8364	NA	NA	hypothetical protein MGG_17155 [Magnaporthe oryzae 70-15]
MGG_02207	3.36	3.83	3.28	0.43	1.24	2.22	3.49	1.29667	2.19333	2.69152	2.70968	1.42842	1.43812	0.00970173	#N/A		#N/A	#N/A	#N/A	#N/A	#N/A		2.07538	0.598003	1.84286e-06	1.27133e-05	NC_017851.1:3163640-3164203:-	gene8365	NA	NA	hypothetical protein MGG_17156 [Magnaporthe oryzae 70-15]
MGG_17509	3.23	3	3.57	0.84	1.25	1.15	3.26667	1.08	2.18667	3.02469	2.8087	1.59679	1.4899	0.106888	#N/A		#N/A	#N/A	#N/A	#N/A	#N/A		1.86138	2.2075	7.35449e-08	6.45736e-07	NC_017851.1:3164032-3165621:+	gene8366	NA	NA	hypothetical protein MGG_17157 [Magnaporthe oryzae 70-15]
MGG_17336	3.13	3.37	2.31	0.27	1.43	0.63	2.93667	0.776667	2.16	3.78112	4.96825	1.91881	2.31274	0.393927	#N/A		#N/A	#N/A	#N/A	#N/A	#N/A		1.60144	0.372824	0.000522301	0.00216332	NC_017851.1:3193345-3194112:+	gene8375	NA	NA	hypothetical protein MGG_17160 [Magnaporthe oryzae 70-15]
MGG_13798	3.7	3.91	2.66	0.76	0.87	2.2	3.42333	1.27667	2.14667	2.68146	4.25287	1.42302	2.08844	0.665418	#N/A		#N/A	#N/A	#N/A	#N/A	#N/A		1.00735	3.86509	3.88527e-05	0.000207945	NC_017851.1:3413181-3413820:+	gene8451	NA	NA	hypothetical protein MGG_17175, partial [Magnaporthe oryzae 70-15]
MGG_16534	4.12	2.54	2.96	0.32	1.35	1.55	3.20667	1.07333	2.13333	2.98758	2.19259	1.57898	1.13264	0.446338	#N/A		#N/A	#N/A	#N/A	#N/A	#N/A		3.5038	6.16291	3.66458e-54	5.81081e-52	NC_017851.1:4058787-4059345:+	gene8656	NA	NA	hypothetical protein MGG_17190 [Magnaporthe oryzae 70-15]
XLOC_007823	2.44	2.84	3.31	0.58	0.56	1.09	2.86333	0.743333	2.12	3.85202	4.89655	1.94561	2.29177	0.346152	#N/A		#N/A	#N/A	#N/A	#N/A	#N/A		1.15522	2.11715	0.000138471	0.000656457	NC_017851.1:4103735-4105232:-	gene8671	NA	NA	hypothetical protein MGG_17191 [Magnaporthe oryzae 70-15]
MGG_17224	3.82	2.17	2.24	0.24	0.39	1.29	2.74333	0.64	2.10333	4.28646	5.74359	2.09979	2.52195	0.422167	#N/A		#N/A	#N/A	#N/A	#N/A	#N/A		4.22279	8.81675	1.91732e-55	3.28543e-53	NC_017851.1:4615883-4617794:+	gene8835	NA	NA	hypothetical protein MGG_17222 [Magnaporthe oryzae 70-15]
XLOC_006814	3.8	1.32	2.32	0.32	0.61	0.2	2.48	0.376667	2.10333	6.58407	7.25	2.71898	2.85798	0.139001	#N/A		#N/A	#N/A	#N/A	#N/A	#N/A		3.99733	3.94377	4.43697e-52	6.547e-50	NC_017851.1:4617771-4618573:+	gene8836	NA	NA	hypothetical protein MGG_17223 [Magnaporthe oryzae 70-15]
XLOC_006945	3.55	3.6	3.11	1.19	1.42	1.34	3.42	1.31667	2.10333	2.59747	2.64925	1.37711	1.40559	0.0284799	#N/A		#N/A	#N/A	#N/A	#N/A	#N/A		2.07514	0.97483	4.3057e-06	2.79436e-05	NC_017851.1:4636648-4637668:-	gene8841	NA	NA	hypothetical protein MGG_17224 [Magnaporthe oryzae 70-15]
MGG_07776	3.72	2.25	2.74	0.54	0.87	1.01	2.90333	0.806667	2.09667	3.59917	3.14943	1.84767	1.65509	0.192577	#N/A		#N/A	#N/A	#N/A	#N/A	#N/A		1.8447	2.45598	4.75098e-06	3.06091e-05	NC_017851.1:4899571-4899925:+	gene8919	NA	NA	hypothetical protein MGG_17245 [Magnaporthe oryzae 70-15]
MGG_08487	2.13	3.06	3.03	0.25	0.99	0.69	2.74	0.643333	2.09667	4.25907	4.3913	2.09054	2.13465	0.044112	#N/A		#N/A	#N/A	#N/A	#N/A	#N/A		1.24383	3.94601	0.000611381	0.00247818	NC_017851.1:5025523-5027196:+	gene8956	NA	NA	hypothetical protein MGG_17252 [Magnaporthe oryzae 70-15]
MGG_10102	3.06	3.88	2.55	0.34	1.72	1.15	3.16333	1.07	2.09333	2.95639	2.66087	1.56383	1.4119	0.151937	#N/A		#N/A	#N/A	#N/A	#N/A	#N/A		1.26471	3.73011	8.87217e-05	0.000439636	NC_017851.1:5027298-5028677:+	gene8957	NA	NA	hypothetical protein MGG_17253 [Magnaporthe oryzae 70-15]
XLOC_003283	3.6	0.91	3.57	0.51	0.66	0.64	2.69333	0.603333	2.09	4.46409	5.57812	2.15837	2.47978	0.321415	#N/A		#N/A	#N/A	#N/A	#N/A	#N/A		1.23196	1.99625	0.000593769	0.00241694	NC_017851.1:5286745-5288009:-	gene9033	NA	NA	hypothetical protein MGG_17271 [Magnaporthe oryzae 70-15]
MGG_07100	4.77	2.14	3.97	0.99	1.78	1.85	3.62667	1.54	2.08667	2.35498	2.23034	1.23571	1.15726	0.078452	#N/A		#N/A	#N/A	#N/A	#N/A	#N/A		1.09263	0.43748	0.0117106	0.0327059	NC_017851.1:5448275-5449784:-	gene9096	NA	NA	hypothetical protein MGG_17282 [Magnaporthe oryzae 70-15]
XLOC_007274	4.23	4.18	3.59	1.48	1.68	2.59	4	1.91667	2.08333	2.08696	2.4881	1.0614	1.31504	0.253641	#N/A		#N/A	#N/A	#N/A	#N/A	#N/A		1.90721	0.913657	3.70217e-05	0.000199149	NC_017851.1:5517171-5521251:-	gene9112	3;GO:0004040,molecular_function amidase activity;GO:0016021,cellular_component integral component of membrane;GO:0055085,biological_process transmembrane transport	NA	hypothetical protein MGG_17286 [Magnaporthe oryzae 70-15]
MGG_02061	3.63	3.17	3.79	1.59	1.21	1.55	3.53	1.45	2.08	2.43448	2.34194	1.28362	1.2277	0.055914	#N/A		#N/A	#N/A	#N/A	#N/A	#N/A		2.74061	2.06236	4.85306e-18	1.31864e-16	NC_017852.1:92195-93600:+	gene9149	NA	NA	hypothetical protein MGG_17300 [Magnaporthe oryzae 70-15]
MGG_16423	3.69	3.31	2.17	1.05	1.01	0.89	3.05667	0.983333	2.07333	3.10847	3.27723	1.63621	1.71248	0.0762691	#N/A		#N/A	#N/A	#N/A	#N/A	#N/A		1.02128	2.83413	0.000158883	0.0007459	NC_017852.1:892284-892530:+	gene9395	NA	NA	hypothetical protein MGG_17331 [Magnaporthe oryzae 70-15]
MGG_04122	3.34	2.49	2.21	0.43	0.73	0.67	2.68	0.61	2.07	4.39344	3.71642	2.13535	1.89391	0.241439	#N/A		#N/A	#N/A	#N/A	#N/A	#N/A		1.88086	0.4031	3.94346e-05	0.000210847	NC_017852.1:1058650-1059262:+	gene9456	NA	NA	hypothetical protein MGG_17336 [Magnaporthe oryzae 70-15]
MGG_13529	4.48	2.6	3.67	0.8	1.79	2	3.58333	1.53	2.05333	2.34205	2.05028	1.22777	1.03582	0.19195	#N/A		#N/A	#N/A	#N/A	#N/A	#N/A		1.03624	8.18883	0.000107815	0.000520413	NC_017852.1:1592371-1595236:+	gene9641	NA	NA	hypothetical protein MGG_17365 [Magnaporthe oryzae 70-15]
MGG_05084	4.41	3.37	2.87	0.77	1.53	2.21	3.55	1.50333	2.04667	2.36142	2.20261	1.23965	1.13922	0.100437	#N/A		#N/A	#N/A	#N/A	#N/A	#N/A		2.78458	0.357603	5.50839e-09	5.77702e-08	NC_017852.1:1941385-1941869:+	gene9758	NA	NA	hypothetical protein MGG_17392 [Magnaporthe oryzae 70-15]
XLOC_011788	3.56	1.88	2.17	0.53	0.34	0.66	2.53667	0.51	2.02667	4.97386	4.09434	2.31436	2.03363	0.280734	#N/A		#N/A	#N/A	#N/A	#N/A	#N/A		1.03809	2.54969	0.00166548	0.00602454	NC_017852.1:2324772-2325112:-	gene9885	NA	NA	hypothetical protein MGG_17414 [Magnaporthe oryzae 70-15]
MGG_07806	1.54	2.1	2.47	0	0	0.06	2.03667	0.02	2.01667	101.833	#DIV/0!	6.67007	#DIV/0!	#DIV/0!	#N/A		#N/A	#N/A	#N/A	#N/A	#N/A		1.95283	1.92136	1.28249e-09	1.44641e-08	NC_017852.1:2459220-2459703:-	gene9933	NA	NA	hypothetical protein MGG_17425 [Magnaporthe oryzae 70-15]
XLOC_000195	6.58	1.91	1.36	0.72	1.24	1.88	3.28333	1.28	2.00333	2.5651	1.54032	1.35902	0.623233	0.735785	#N/A		#N/A	#N/A	#N/A	#N/A	#N/A		1.97356	4.75943	6.32986e-13	1.02669e-11	NC_017852.1:2471399-2472473:+	gene9936	NA	NA	hypothetical protein MGG_17426 [Magnaporthe oryzae 70-15]
MGG_05582	2.96	1.93	2.06	0	0.3	0.68	2.31667	0.326667	1.99	7.09184	6.86667	2.82616	2.77961	0.0465494	#N/A		#N/A	#N/A	#N/A	#N/A	#N/A		1.65719	4.81748	2.56017e-06	1.72475e-05	NC_017852.1:2473253-2473664:+	gene9937	1;GO:0016021,cellular_component integral component of membrane	NA	hypothetical protein MGG_17427, partial [Magnaporthe oryzae 70-15]
XLOC_006506	3.69	1.84	2.61	0.8	0.66	0.75	2.71333	0.736667	1.97667	3.68326	3.48	1.88098	1.79909	0.0818951	#N/A		#N/A	#N/A	#N/A	#N/A	#N/A		1.00968	6.84268	1.41478e-05	8.30419e-05	NC_017852.1:3267107-3268073:+	gene10221	1;GO:0016787,molecular_function hydrolase activity	NA	hypothetical protein MGG_17476 [Magnaporthe oryzae 70-15]
MGG_02055	1.97	2.28	1.71	0	0	0.04	1.98667	0.0133333	1.97333	149	#DIV/0!	7.21917	#DIV/0!	#DIV/0!	#N/A		#N/A	#N/A	#N/A	#N/A	#N/A		1.96404	3.2908	5.55736e-14	1.01098e-12	NC_017852.1:3268330-3269851:+	gene10222	NA	NA	hypothetical protein MGG_17477 [Magnaporthe oryzae 70-15]
XLOC_014822	4.39	1.87	0.61	0.18	0.35	0.43	2.29	0.32	1.97	7.15625	5.34286	2.8392	2.41761	0.421592	#N/A		#N/A	#N/A	#N/A	#N/A	#N/A		1.16926	0.64404	0.014554	0.039334	NC_017852.1:3312551-3313656:-	gene10240	NA	NA	hypothetical protein MGG_17480 [Magnaporthe oryzae 70-15]
MGG_10815	2.6	1.6	1.7	0	0	0	1.96667	0	1.96667	#DIV/0!	#DIV/0!	#DIV/0!	#DIV/0!	#DIV/0!	#N/A		#N/A	#N/A	#N/A	#N/A	#N/A		1.10133	5.94375	1.95254e-08	1.87896e-07	NC_017852.1:3760389-3762184:+	gene10389	NA	NA	hypothetical protein MGG_17508 [Magnaporthe oryzae 70-15]
MGG_03773	2.45	2.81	2.66	0.56	0.61	0.86	2.64	0.676667	1.96333	3.90148	4.36066	1.96402	2.12455	0.160524	#N/A		#N/A	#N/A	#N/A	#N/A	#N/A		1.5634	1.33801	1.27539e-06	9.10602e-06	NC_017852.1:3762120-3763200:+	gene10390	NA	NA	hypothetical protein MGG_17509 [Magnaporthe oryzae 70-15]
XLOC_001170	4.44	3.36	3.49	1.11	2.14	2.27	3.76333	1.84	1.92333	2.04529	1.63084	1.03231	0.705616	0.326689	#N/A		#N/A	#N/A	#N/A	#N/A	#N/A		1.2391	2.11299	1.06539e-05	6.3839e-05	NC_017852.1:3854709-3854964:-	gene10418	NA	NA	hypothetical protein MGG_17520 [Magnaporthe oryzae 70-15]
MGG_14499	3	1.97	3.18	0.24	1.09	1.06	2.71667	0.796667	1.92	3.41004	2.83019	1.76979	1.5009	0.268891	#N/A		#N/A	#N/A	#N/A	#N/A	#N/A		3.61476	5.71043	3.9825e-18	1.09328e-16	NC_017852.1:4060585-4064363:+	gene10485	NA	NA	hypothetical protein MGG_17528 [Magnaporthe oryzae 70-15]
XLOC_004722	2.66	1.93	2.44	0.59	0	0.74	2.34333	0.443333	1.9	5.28571	4.13559	2.4021	2.04809	0.354004	#N/A		#N/A	#N/A	#N/A	#N/A	#N/A		2.08829	1.688	3.29452e-05	0.000178759	NC_017852.1:4217929-4218657:-	gene10540	1;GO:0016021,cellular_component integral component of membrane	NA	hypothetical protein MGG_17541 [Magnaporthe oryzae 70-15]
MGG_01920	2.19	1.99	2.06	0.3	0.16	0.13	2.08	0.196667	1.88333	10.5763	12.875	3.40276	3.6865	0.283741	#N/A		#N/A	#N/A	#N/A	#N/A	#N/A		1.71833	2.64918	1.24946e-07	1.05101e-06	NC_017853.1:218785-219472:-	gene10692	NA	NA	hypothetical protein MGG_17572 [Magnaporthe oryzae 70-15]
MGG_15172	2.43	1.32	2.67	0.33	0.16	0.31	2.14	0.266667	1.87333	8.025	7.83871	3.0045	2.97062	0.0338852	#N/A		#N/A	#N/A	#N/A	#N/A	#N/A		1.05922	0.302973	0.0103754	0.0294728	NC_017853.1:220827-221380:-	gene10693	NA	NA	hypothetical protein MGG_17573 [Magnaporthe oryzae 70-15]
XLOC_011036	4.27	2.42	2.24	0.87	0.99	1.49	2.97667	1.11667	1.86	2.66567	2.44444	1.4145	1.28951	0.124992	#N/A		#N/A	#N/A	#N/A	#N/A	#N/A		2.81917	-0.429802	5.28872e-06	3.37665e-05	NC_017853.1:917139-918743:-	gene10890	1;GO:0005634,cellular_component nucleus	NA	hypothetical protein MGG_17615 [Magnaporthe oryzae 70-15]
XLOC_000031	3.02	2.08	1.63	0.31	0.15	0.73	2.24333	0.396667	1.84667	5.65546	6.70968	2.49964	2.74624	0.246598	#N/A		#N/A	#N/A	#N/A	#N/A	#N/A		1.55434	3.02842	7.08829e-08	6.25985e-07	NC_017853.1:1579892-1580949:-	gene11096	NA	NA	hypothetical protein MGG_17671 [Magnaporthe oryzae 70-15]
MGG_16433	4.66	2.71	2.54	1.14	1.28	1.97	3.30333	1.46333	1.84	2.2574	2.11719	1.17466	1.08215	0.0925151	#N/A		#N/A	#N/A	#N/A	#N/A	#N/A		1.13743	11.2951	3.06648e-05	0.000168189	NC_017853.1:1776055-1778934:-	gene11156	2;GO:0016021,cellular_component integral component of membrane;GO:0055085,biological_process transmembrane transport	NA	hypothetical protein MGG_17677 [Magnaporthe oryzae 70-15]
XLOC_002730	2.05	2.17	2.64	0.7	0.17	0.49	2.28667	0.453333	1.83333	5.04412	4.42857	2.3346	2.14684	0.187761	#N/A		#N/A	#N/A	#N/A	#N/A	#N/A		2.15702	3.5568	2.73693e-07	2.16348e-06	NC_017853.1:2607628-2608432:-	gene11437	1;GO:0016021,cellular_component integral component of membrane	NA	hypothetical protein MGG_17729 [Magnaporthe oryzae 70-15]
XLOC_003525	3.9	3.37	2.51	1.51	1.4	1.37	3.26	1.42667	1.83333	2.28505	2.40714	1.19222	1.26732	0.0750981	#N/A		#N/A	#N/A	#N/A	#N/A	#N/A		1.618	2.15805	2.72669e-07	2.15699e-06	NC_017853.1:3010027-3011999:-	gene11574	NA	NA	hypothetical protein MGG_17750 [Magnaporthe oryzae 70-15]
XLOC_008287	4.05	3	2.74	0.8	1.39	2.11	3.26333	1.43333	1.83	2.27674	2.15827	1.18697	1.10988	0.0770946	#N/A		#N/A	#N/A	#N/A	#N/A	#N/A		1.11494	1.90089	9.76856e-05	0.000476935	NC_017853.1:3354917-3355382:+	gene11673	NA	NA	hypothetical protein MGG_17784 [Magnaporthe oryzae 70-15]
XLOC_003435	3.73	2.81	2.85	2.1	1.3	0.56	3.13	1.32	1.81	2.37121	2.19231	1.24562	1.13245	0.113174	#N/A		#N/A	#N/A	#N/A	#N/A	#N/A		2.86977	-0.179373	5.43129e-07	4.10398e-06	NC_017853.1:3416460-3416925:+	gene11695	NA	NA	hypothetical protein MGG_17789 [Magnaporthe oryzae 70-15]
MGG_14619	3.42	3.2	2.4	1.46	0.64	1.5	3.00667	1.2	1.80667	2.50556	2.19178	1.32513	1.1321	0.193027	#N/A		#N/A	#N/A	#N/A	#N/A	#N/A		2.73973	5.19049	2.63973e-26	1.23651e-24	NC_017853.1:3459380-3459882:-	gene11708	NA	NA	hypothetical protein MGG_17791 [Magnaporthe oryzae 70-15]
MGG_07146	2.71	2.02	2.92	0.37	1.03	0.85	2.55	0.75	1.8	3.4	3.18824	1.76553	1.67276	0.0927766	#N/A		#N/A	#N/A	#N/A	#N/A	#N/A		6.9662	3.66325	3.1489e-64	7.96521e-62	NC_017853.1:3468363-3468890:-	gene11712	NA	NA	hypothetical protein MGG_17792 [Magnaporthe oryzae 70-15]
MGG_02543	2.05	1.94	1.99	0.08	0.16	0.39	1.99333	0.21	1.78333	9.49206	12.4375	3.24672	3.63662	0.389903	#N/A		#N/A	#N/A	#N/A	#N/A	#N/A		1.95622	1.72436	8.23365e-08	7.14076e-07	NC_017853.1:3623348-3624245:+	gene11772	NA	NA	hypothetical protein MGG_17807 [Magnaporthe oryzae 70-15]
MGG_03394	2.24	1.9	2.69	0.4	0.22	0.87	2.27667	0.496667	1.78	4.58389	5.6	2.19657	2.48543	0.288854	#N/A		#N/A	#N/A	#N/A	#N/A	#N/A		3.02694	0.484234	4.60369e-07	3.52121e-06	NC_017853.1:3692525-3693360:-	gene11794	NA	NA	hypothetical protein MGG_17814 [Magnaporthe oryzae 70-15]
MGG_08334	3.08	2.45	2.53	0.53	0.79	1.41	2.68667	0.91	1.77667	2.95238	3.20253	1.56188	1.67921	0.117334	#N/A		#N/A	#N/A	#N/A	#N/A	#N/A		4.7542	5.46008	9.48676e-41	9.50824e-39	NC_017853.1:3736669-3738732:-	gene11812	2;GO:0004181,molecular_function metallocarboxypeptidase activity;GO:0008270,molecular_function zinc ion binding	NA	hypothetical protein MGG_17822 [Magnaporthe oryzae 70-15]
MGG_10423	2.8	3	2.73	0.91	1.27	1.07	2.84333	1.08333	1.76	2.62462	2.61682	1.39211	1.38782	0.00428999	#N/A		#N/A	#N/A	#N/A	#N/A	#N/A		1.79661	3.32983	3.22584e-14	6.02308e-13	NC_017853.1:3818490-3820322:+	gene11842	2;GO:0006520,biological_process cellular amino acid metabolic process;GO:0030170,molecular_function pyridoxal phosphate binding	NA	hypothetical protein MGG_17828 [Magnaporthe oryzae 70-15]
MGG_02662	3.22	4.2	2.14	0.27	1.71	2.31	3.18667	1.43	1.75667	2.22844	1.88304	1.15603	0.913064	0.242969	#N/A		#N/A	#N/A	#N/A	#N/A	#N/A		1.46268	6.04924	4.05416e-06	2.6408e-05	NC_017853.1:4100512-4101609:-	gene11937	1;GO:0016021,cellular_component integral component of membrane	NA	hypothetical protein MGG_17844 [Magnaporthe oryzae 70-15]
MGG_10917	3.63	2.97	3.03	1.2	1.44	1.73	3.21	1.45667	1.75333	2.20366	2.10417	1.1399	1.07325	0.0666535	#N/A		#N/A	#N/A	#N/A	#N/A	#N/A		1.45354	2.88717	1.25118e-05	7.43017e-05	NC_017854.1:1032537-1032917:+	gene12294	NA	NA	hypothetical protein MGG_17926 [Magnaporthe oryzae 70-15]
MGG_08348	3.7	2.23	2.78	0.98	0.54	1.96	2.90333	1.16	1.74333	2.50287	2.83673	1.32359	1.50423	0.180646	#N/A		#N/A	#N/A	#N/A	#N/A	#N/A		2.42936	2.81699	3.83848e-14	7.15104e-13	NC_017854.1:1060772-1061091:+	gene12300	NA	NA	hypothetical protein MGG_17927 [Magnaporthe oryzae 70-15]
XLOC_015485	3.41	2.08	2.4	0.26	1.07	1.36	2.63	0.896667	1.73333	2.93309	2.24299	1.55242	1.16542	0.386996	#N/A		#N/A	#N/A	#N/A	#N/A	#N/A		2.79094	4.62098	4.30895e-25	1.88388e-23	NC_017854.1:1061156-1062586:+	gene12301	NA	NA	hypothetical protein MGG_17928 [Magnaporthe oryzae 70-15]
MGG_17088	5.21	2.27	1.9	1.27	1.05	1.88	3.12667	1.4	1.72667	2.23333	1.7874	1.1592	0.837864	0.321335	#N/A		#N/A	#N/A	#N/A	#N/A	#N/A		1.03136	3.43277	4.74411e-06	3.05834e-05	NC_017854.1:1464006-1465202:+	gene12436	NA	NA	hypothetical protein MGG_17958 [Magnaporthe oryzae 70-15]
XLOC_005623	3.68	2.88	2.84	0.96	1.04	2.25	3.13333	1.41667	1.71667	2.21176	2.76923	1.1452	1.46949	0.324287	#N/A		#N/A	#N/A	#N/A	#N/A	#N/A		2.46747	1.04526	3.66688e-10	4.45732e-09	NC_017854.1:1553983-1555781:-	gene12464	NA	NA	hypothetical protein MGG_17967 [Magnaporthe oryzae 70-15]
MGG_09632	3	2.59	2.32	1.19	0.8	0.78	2.63667	0.923333	1.71333	2.8556	3.2375	1.51379	1.69488	0.181088	#N/A		#N/A	#N/A	#N/A	#N/A	#N/A		1.30834	0.418554	0.00236013	0.00814771	NC_017854.1:1645769-1646346:+	gene12494	NA	NA	hypothetical protein MGG_17974 [Magnaporthe oryzae 70-15]
XLOC_011256	2.68	1.41	2.32	0	0.35	0.92	2.13667	0.423333	1.71333	5.04724	6.62857	2.3355	2.7287	0.393202	#N/A		#N/A	#N/A	#N/A	#N/A	#N/A		1.48159	0.330251	0.0025876	0.00883971	NC_017854.1:1792387-1792663:-	gene12550	NA	NA	hypothetical protein MGG_17985, partial [Magnaporthe oryzae 70-15]
XLOC_000142	2.73	2.06	1.17	0.31	0.15	0.43	1.98667	0.296667	1.69	6.69663	6.64516	2.74344	2.7323	0.0111309	#N/A		#N/A	#N/A	#N/A	#N/A	#N/A		2.02089	0.506347	1.6041e-06	1.12192e-05	NC_017854.1:1938491-1938742:-	gene12592	NA	NA	hypothetical protein MGG_17996, partial [Magnaporthe oryzae 70-15]
MGG_13895	2.92	1.95	2.02	0.76	0.46	0.64	2.29667	0.62	1.67667	3.7043	3.15625	1.8892	1.65821	0.23099	#N/A		#N/A	#N/A	#N/A	#N/A	#N/A		1.20329	2.46963	0.00412064	0.013198	NC_017854.1:2098760-2099971:-	gene12646	1;GO:0016021,cellular_component integral component of membrane	NA	hypothetical protein MGG_18007 [Magnaporthe oryzae 70-15]
XLOC_012554	2.9	2.15	2.29	0.52	0.66	1.13	2.44667	0.77	1.67667	3.17749	3.4697	1.66789	1.79481	0.126922	#N/A		#N/A	#N/A	#N/A	#N/A	#N/A		1.57837	1.94374	3.06846e-06	2.03238e-05	NC_017854.1:2100677-2101239:-	gene12647	NA	NA	hypothetical protein MGG_18008 [Magnaporthe oryzae 70-15]
MGG_07546	2.47	2.77	2.74	0.97	1.08	0.91	2.66	0.986667	1.67333	2.69595	2.82474	1.43079	1.49812	0.0673277	#N/A		#N/A	#N/A	#N/A	#N/A	#N/A		2.94461	2.54998	4.82627e-13	8.0116e-12	NC_017854.1:2480649-2481139:-	gene12778	NA	NA	hypothetical protein MGG_18035 [Magnaporthe oryzae 70-15]
MGG_16688	2.32	2.54	2.89	0.57	1.1	1.07	2.58333	0.913333	1.67	2.82847	2.37383	1.50002	1.24722	0.252803	#N/A		#N/A	#N/A	#N/A	#N/A	#N/A		1.14523	1.18146	0.00119312	0.00448381	NC_017854.1:2821792-2823471:-	gene12875	NA	NA	hypothetical protein MGG_18054 [Magnaporthe oryzae 70-15]
XLOC_002373	3.32	2.91	3.11	0.67	1.76	1.9	3.11333	1.44333	1.67	2.15704	1.76705	1.10906	0.821339	0.287716	#N/A		#N/A	#N/A	#N/A	#N/A	#N/A		2.74117	1.78139	2.73582e-12	4.18206e-11	NC_017854.1:3288162-3288918:+	gene13006	NA	NA	hypothetical protein MGG_18090 [Magnaporthe oryzae 70-15]
MGG_09870	4.34	3.5	1.78	0.77	1.43	2.42	3.20667	1.54	1.66667	2.08225	2.44755	1.05814	1.29134	0.233196	#N/A		#N/A	#N/A	#N/A	#N/A	#N/A		1.40848	-0.0618031	0.00839337	0.0246125	NW_003803360.1:29094-29904:+	gene13041	NA	NA	hypothetical protein MGG_18101 [Magnaporthe oryzae 70-15]
MGG_07919	2.46	1.91	2.04	0.24	0.46	0.78	2.13667	0.493333	1.64333	4.33108	4.43478	2.11473	2.14886	0.0341362	#N/A		#N/A	#N/A	#N/A	#N/A	#N/A		2.39163	3.02401	8.01879e-05	0.000401469	NW_003803359.1:1293-2055:+	gene13082	NA	NA	hypothetical protein MGG_18118 [Magnaporthe oryzae 70-15]
MGG_01273	3.05	2.89	2.08	0.45	1.02	1.63	2.67333	1.03333	1.64	2.5871	2.83333	1.37133	1.5025	0.131166	#N/A		#N/A	#N/A	#N/A	#N/A	#N/A		3.88955	1.51042	2.06462e-21	7.0529e-20	NW_003803319.1:0-372:+	gene13180	NA	NA	hypothetical protein MGG_18141 [Magnaporthe oryzae 70-15]
XLOC_011615	2.92	1.63	1.92	0.29	0.37	0.9	2.15667	0.52	1.63667	4.14744	5.18919	2.05222	2.37551	0.323289	#N/A		#N/A	#N/A	#N/A	#N/A	#N/A		2.89216	1.33408	1.54253e-14	3.01246e-13	NC_017850.1:321608-321680:+	gene2615	NA	NA	NA
MGG_08644	2.77	2.36	3.45	1.28	1.04	1.38	2.86	1.23333	1.62667	2.31892	2.16406	1.21345	1.11374	0.0997102	#N/A		#N/A	#N/A	#N/A	#N/A	#N/A		1.26978	0.643846	0.0108855	0.0307327	NC_017850.1:2742343-2742454:+	gene3379	NA	NA	NA
MGG_01763	2.03	2.3	1.71	0.36	0.48	0.34	2.01333	0.393333	1.62	5.11864	5.63889	2.35576	2.49541	0.139649	#N/A		#N/A	#N/A	#N/A	#N/A	#N/A		1.29358	1.66176	0.000101227	0.00049219	NC_017849.1:4591693-4591765:+	gene6620	NA	NA	NA
MGG_03363	2.23	1.14	1.74	0.05	0.09	0.13	1.70333	0.09	1.61333	18.9259	19.3333	4.24229	4.27302	0.0307265	#N/A		#N/A	#N/A	#N/A	#N/A	#N/A		1.12141	1.35797	0.0016564	0.0059978	NC_017851.1:4013918-4013990:+	gene8640	NA	NA	NA
XLOC_001844	3.4	2.76	3.18	1.96	1.02	1.53	3.11333	1.50333	1.61	2.07095	2.07843	1.0503	1.0555	0.0052	#N/A		#N/A	#N/A	#N/A	#N/A	#N/A		8.29302	0.618635	6.06312e-17	1.4673e-15	NC_017851.1:4836037-4836149:+	gene8904	NA	NA	NA
XLOC_012539	2.01	2.97	2.41	0.32	0.61	1.64	2.46333	0.856667	1.60667	2.87549	3.95082	1.52381	1.98215	0.458346	#N/A		#N/A	#N/A	#N/A	#N/A	#N/A		1.53928	0.29001	0.000458068	0.00192963	NC_017852.1:1624434-1624538:+	gene9655	NA	NA	NA
XLOC_007698	3.02	1.42	1.89	0.5	0.38	0.65	2.11	0.51	1.6	4.13725	3.78	2.04867	1.91839	0.130288	#N/A		#N/A	#N/A	#N/A	#N/A	#N/A		1.54324	2.71548	3.72339e-05	0.000200189	NC_017844.1:139808-141468:+	XLOC_000028	NA	NA	NA
MGG_17480	3.8	1.76	2.94	0.25	1.55	1.97	2.83333	1.25667	1.57667	2.25464	1.89677	1.1729	0.923548	0.24935	#N/A		#N/A	#N/A	#N/A	#N/A	#N/A		2.46674	-0.140684	5.88613e-06	3.71785e-05	NC_017844.1:156049-156579:+	XLOC_000031	NA	NA	NA
XLOC_007353	2.96	2.9	3.1	1.09	1.25	1.9	2.98667	1.41333	1.57333	2.11321	2.368	1.07943	1.24367	0.164235	#N/A		#N/A	#N/A	#N/A	#N/A	#N/A		5.0121	0.288999	1.25573e-13	2.22347e-12	NC_017844.1:179163-179846:+	XLOC_000037	NA	NA	NA
MGG_16617	1.66	0.96	2.57	0.15	0	0.36	1.73	0.17	1.56	10.1765	11.0667	3.34717	3.46815	0.120983	#N/A		#N/A	#N/A	#N/A	#N/A	#N/A		2.70813	-0.288332	8.21753e-06	5.03768e-05	NC_017844.1:841014-841650:+	XLOC_000142	NA	NA	NA
MGG_13715	2.02	2.26	2.09	0.33	0.64	0.72	2.12333	0.563333	1.56	3.76923	3.26562	1.91427	1.70736	0.206911	#N/A		#N/A	#N/A	#N/A	#N/A	#N/A		2.68128	1.12807	1.2703e-09	1.43419e-08	NC_017844.1:866233-866978:+	XLOC_000144	NA	NA	NA
XLOC_009911	2.57	3.26	2.22	0.71	1.37	1.34	2.68333	1.14	1.54333	2.3538	1.91791	1.23499	0.939535	0.295457	#N/A		#N/A	#N/A	#N/A	#N/A	#N/A		1.35701	0.666359	0.0173862	0.0456866	NC_017844.1:1178547-1179218:+	XLOC_000195	NA	NA	NA
MGG_08709	2.02	2.16	1.21	0.12	0.23	0.43	1.79667	0.26	1.53667	6.91026	8.78261	2.78874	3.13465	0.34591	#N/A		#N/A	#N/A	#N/A	#N/A	#N/A		1.32239	0.861141	0.000454571	0.00191664	NC_017844.1:1856947-1857411:+	XLOC_000334	NA	NA	NA
MGG_16962	2.77	2.08	2.62	0.64	1.22	1	2.49	0.953333	1.53667	2.61189	2.62	1.38509	1.38957	0.00447372	#N/A		#N/A	#N/A	#N/A	#N/A	#N/A		2.68484	3.42284	4.21829e-09	4.47256e-08	NC_017844.1:3070108-3071440:+	XLOC_000578	NA	NA	NA
MGG_07366	2.55	1.68	2.27	0.2	0.81	0.89	2.16667	0.633333	1.53333	3.42105	2.80247	1.77444	1.4867	0.287742	#N/A		#N/A	#N/A	#N/A	#N/A	#N/A		6.35202	1.99659	3.87209e-27	1.87841e-25	NC_017844.1:3071512-3072894:+	XLOC_000579	NA	NA	NA
MGG_07558	2.38	1.51	1.43	0.28	0	0.44	1.77333	0.24	1.53333	7.38889	5.39286	2.88536	2.43105	0.454308	#N/A		#N/A	#N/A	#N/A	#N/A	#N/A		2.51438	1.90579	3.27792e-12	4.96077e-11	NC_017844.1:4080551-4081201:+	XLOC_000779	NA	NA	NA
MGG_05633	2.1	1.78	1.95	0.09	0.45	0.7	1.94333	0.413333	1.53	4.70161	4.33333	2.23316	2.11548	0.117679	#N/A		#N/A	#N/A	#N/A	#N/A	#N/A		1.02163	2.31449	0.000417733	0.00178018	NC_017844.1:6187996-6189706:+	XLOC_001170	NA	NA	NA
XLOC_002374	1.15	2.79	2.21	0.41	0.39	0.77	2.05	0.523333	1.52667	3.9172	5.39024	1.96982	2.43035	0.460529	#N/A		#N/A	#N/A	#N/A	#N/A	#N/A		1.42547	0.45778	0.000411985	0.0017578	NC_017844.1:6643900-6646074:+	XLOC_001253	NA	NA	NA
XLOC_008552	3.18	1.74	1.85	0.41	0.86	0.92	2.25667	0.73	1.52667	3.09132	2.15116	1.62822	1.10512	0.523108	#N/A		#N/A	#N/A	#N/A	#N/A	#N/A		2.16288	4.36433	8.985e-18	2.38642e-16	NC_017844.1:6674005-6676215:+	XLOC_001259	9;GO:0003677,molecular_function DNA binding;GO:0003723,molecular_function RNA binding;GO:0003887,molecular_function DNA-directed DNA polymerase activity;GO:0003964,molecular_function RNA-directed DNA polymerase activity;GO:0004190,molecular_function aspartic-type endopeptidase activity;GO:0004519,molecular_function endonuclease activity;GO:0006310,biological_process DNA recombination;GO:0015074,b…	NA	NA
XLOC_009463	3.1	2.76	1.96	0.59	0.85	1.8	2.60667	1.08	1.52667	2.41358	3.24706	1.27117	1.69913	0.427959	#N/A		#N/A	#N/A	#N/A	#N/A	#N/A		1.44576	-0.198408	0.00310017	0.0103378	NC_017844.1:6711338-6712905:+	XLOC_001268	2;GO:0003676,molecular_function nucleic acid binding;GO:0004523,molecular_function RNA-DNA hybrid ribonuclease activity	NA	NA
MGG_15707	2.04	2.83	2.45	0.3	1.46	1	2.44	0.92	1.52	2.65217	2.45	1.40718	1.29278	0.114394	#N/A		#N/A	#N/A	#N/A	#N/A	#N/A		3.91302	0.849467	5.6145e-16	1.25312e-14	NC_017844.1:7773558-7773958:+	XLOC_001470	NA	NA	NA
XLOC_002728	1.65	1.36	1.55	0	0	0	1.52	0	1.52	#DIV/0!	#DIV/0!	#DIV/0!	#DIV/0!	#DIV/0!	#N/A		#N/A	#N/A	#N/A	#N/A	#N/A		5.12611	5.94797	2.0375e-34	1.49285e-32	NC_017844.1:398870-400388:-	XLOC_001557	NA	NA	NA
MGG_15115	2.88	1.55	1.8	1.16	0.14	0.41	2.07667	0.57	1.50667	3.64327	4.39024	1.86524	2.1343	0.269065	#N/A		#N/A	#N/A	#N/A	#N/A	#N/A		1.16645	1.62347	0.000374194	0.0016121	NC_017844.1:581301-581542:-	XLOC_001592	NA	NA	NA
MGG_13971	1.73	1.17	2.39	0.52	0.22	0.05	1.76333	0.263333	1.5	6.6962	7.86364	2.74334	2.9752	0.231853	#N/A		#N/A	#N/A	#N/A	#N/A	#N/A		4.28192	4.33538	2.90442e-58	5.80327e-56	NC_017844.1:839332-840611:-	XLOC_001636	NA	NA	NA
MGG_08494	1.91	1.91	1.95	0.05	0.63	0.61	1.92333	0.43	1.49333	4.47287	3.13115	2.1612	1.64669	0.514509	#N/A		#N/A	#N/A	#N/A	#N/A	#N/A		1.2896	0.553084	0.00350572	0.0114918	NC_017844.1:1264781-1266022:-	XLOC_001713	NA	NA	NA
MGG_14910	2.71	2.04	2.11	0.57	0.76	1.07	2.28667	0.8	1.48667	2.85833	2.77632	1.51517	1.47317	0.0420025	#N/A		#N/A	#N/A	#N/A	#N/A	#N/A		1.03039	1.33192	0.00217942	0.00762654	NC_017844.1:2022054-2023143:-	XLOC_001844	NA	NA	NA
MGG_08371	2.05	1.72	1.92	0.55	0.27	0.43	1.89667	0.416667	1.48	4.552	4.46512	2.1865	2.1587	0.0278028	#N/A		#N/A	#N/A	#N/A	#N/A	#N/A		1.07455	0.941705	0.00331743	0.0109781	NC_017844.1:2337051-2338063:-	XLOC_001912	NA	NA	NA
MGG_15930	1.81	1.94	1.66	0.15	0.35	0.48	1.80333	0.326667	1.47667	5.52041	5.17143	2.46477	2.37056	0.0942121	#N/A		#N/A	#N/A	#N/A	#N/A	#N/A		1.67137	2.33748	8.03436e-08	6.98503e-07	NC_017844.1:3154036-3155283:-	XLOC_002062	NA	NA	NA
XLOC_003004	2.69	2.8	2.13	0.45	1.73	1.01	2.54	1.06333	1.47667	2.38871	2.66337	1.25623	1.41325	0.157016	#N/A		#N/A	#N/A	#N/A	#N/A	#N/A		3.4158	0.213818	9.7939e-10	1.12975e-08	NC_017844.1:3165586-3166913:-	XLOC_002063	NA	NA	NA
XLOC_006219	1.96	1.15	1.31	0	0	0	1.47333	0	1.47333	#DIV/0!	#DIV/0!	#DIV/0!	#DIV/0!	#DIV/0!	#N/A		#N/A	#N/A	#N/A	#N/A	#N/A		1.76061	0.821101	7.53553e-05	0.000379419	NC_017844.1:3746815-3748666:-	XLOC_002184	NA	NA	NA
MGG_11075	2.32	1.31	3.37	1.28	0.62	0.74	2.33333	0.88	1.45333	2.65152	3.13514	1.40682	1.64853	0.241711	#N/A		#N/A	#N/A	#N/A	#N/A	#N/A		2.47636	2.36866	5.26853e-14	9.63389e-13	NC_017844.1:3885037-3886192:-	XLOC_002205	NA	NA	NA
XLOC_012833	2.55	2.44	2.08	0.56	1.07	1.09	2.35667	0.906667	1.45	2.59926	2.28037	1.3781	1.18927	0.188833	#N/A		#N/A	#N/A	#N/A	#N/A	#N/A		1.08985	1.09071	0.00188487	0.00669729	NC_017844.1:4727411-4728271:-	XLOC_002373	2;GO:0003676,molecular_function nucleic acid binding;GO:0004523,molecular_function RNA-DNA hybrid ribonuclease activity	NA	NA
MGG_00826	2.37	1.63	1.3	0.08	0.44	0.43	1.76667	0.316667	1.45	5.57895	3.7907	2.47999	1.92246	0.55753	#N/A		#N/A	#N/A	#N/A	#N/A	#N/A		1.87138	-0.141298	0.000589135	0.0024036	NC_017844.1:4729178-4729919:-	XLOC_002374	NA	NA	NA
MGG_10247	2.4	2.34	2.4	0.82	1.27	0.72	2.38	0.936667	1.44333	2.54093	2.92683	1.34535	1.54934	0.203985	#N/A		#N/A	#N/A	#N/A	#N/A	#N/A		2.28811	1.91403	3.74991e-06	2.4592e-05	NC_017844.1:4730039-4731858:-	XLOC_002375	NA	NA	NA
MGG_10105	2.27	1.84	1.65	0.58	0.4	0.47	1.92	0.483333	1.43667	3.97241	3.91489	1.99002	1.96897	0.0210428	#N/A		#N/A	#N/A	#N/A	#N/A	#N/A		1.9123	2.45106	2.96798e-12	4.52393e-11	NC_017844.1:5839839-5842334:-	XLOC_002567	NA	NA	NA
MGG_02128	1.79	2.43	1.62	0.39	0.61	0.55	1.94667	0.516667	1.43	3.76774	3.25455	1.9137	1.70246	0.211244	#N/A		#N/A	#N/A	#N/A	#N/A	#N/A		1.19436	0.136887	0.0162712	0.0432596	NC_017844.1:6633483-6634795:-	XLOC_002722	NA	NA	NA
XLOC_006806	1.86	1.17	1.55	0	0.15	0.15	1.52667	0.1	1.42667	15.2667	10.3333	3.93231	3.36923	0.563079	#N/A		#N/A	#N/A	#N/A	#N/A	#N/A		2.82082	-0.0201759	7.40647e-07	5.46054e-06	NC_017844.1:6654034-6654493:-	XLOC_002725	NA	NA	NA
MGG_03381	1.99	2.4	1.15	0.27	0.65	0.38	1.84667	0.433333	1.41333	4.26154	5.23684	2.09137	2.3887	0.297323	#N/A		#N/A	#N/A	#N/A	#N/A	#N/A		7.36254	-0.22276	5.71711e-13	9.35879e-12	NC_017844.1:6677339-6678278:-	XLOC_002728	NA	NA	NA
MGG_02330	2.39	1.84	2.74	0.27	1.21	1.27	2.32333	0.916667	1.40667	2.53455	1.97521	1.34173	0.982004	0.359723	#N/A		#N/A	#N/A	#N/A	#N/A	#N/A		2.26216	-0.303398	2.62553e-05	0.000146102	NC_017844.1:6680207-6680683:-	XLOC_002730	NA	NA	NA
XLOC_004241	2.05	1.42	2.28	0.22	0.56	0.75	1.91667	0.51	1.40667	3.75817	3.66071	1.91003	1.87213	0.0379051	#N/A		#N/A	#N/A	#N/A	#N/A	#N/A		1.22408	3.8567	5.73817e-06	3.63737e-05	NC_017844.1:6695107-6696382:-	XLOC_002734	NA	NA	NA
MGG_07992	1.8	0.73	2.03	0.06	0.12	0.18	1.52	0.12	1.4	12.6667	15	3.66297	3.90689	0.243926	#N/A		#N/A	#N/A	#N/A	#N/A	#N/A		2.96321	2.79756	2.23599e-22	8.19145e-21	NC_017844.1:7791147-7791828:-	XLOC_002947	NA	NA	NA
MGG_08352	1.99	1.11	1.18	0	0.08	0	1.42667	0.0266667	1.4	53.5	#DIV/0!	5.74147	#DIV/0!	#DIV/0!	#N/A		#N/A	#N/A	#N/A	#N/A	#N/A		2.5718	0.530327	4.13228e-07	3.19051e-06	NC_017844.1:7940344-7942348:-	XLOC_002973	3;GO:0003677,molecular_function DNA binding;GO:0006310,biological_process DNA recombination;GO:0015074,biological_process DNA integration	NA	NA
MGG_02752	2.87	1.4	2.09	0.31	0.91	0.98	2.12	0.733333	1.38667	2.89091	2.2967	1.53152	1.19956	0.331959	#N/A		#N/A	#N/A	#N/A	#N/A	#N/A		1.23412	0.874224	0.00192999	0.00684842	NC_017849.1:183631-184705:+	XLOC_003004	NA	NA	NA
MGG_18101	3.04	2.19	1.4	0.16	0.63	1.69	2.21	0.826667	1.38333	2.67339	3.47619	1.41867	1.79751	0.378838	#N/A		#N/A	#N/A	#N/A	#N/A	#N/A		2.08141	1.42569	7.2285e-10	8.49509e-09	NC_017849.1:188786-191955:+	XLOC_003007	NA	NA	NA
XLOC_009795	2.97	2.28	2.03	0.57	1.03	1.54	2.42667	1.04667	1.38	2.31847	2.21359	1.21317	1.14639	0.0667844	#N/A		#N/A	#N/A	#N/A	#N/A	#N/A		4.42242	1.81877	1.64408e-17	4.2395e-16	NC_017849.1:380144-384610:+	XLOC_003043	2;GO:0003964,molecular_function RNA-directed DNA polymerase activity;GO:0004519,molecular_function endonuclease activity	NA	NA
XLOC_003043	0.85	1.75	1.71	0	0.07	0.12	1.43667	0.0633333	1.37333	22.6842	24.4286	4.50362	4.6105	0.106881	#N/A		#N/A	#N/A	#N/A	#N/A	#N/A		1.34872	0.334784	0.00225937	0.00785969	NC_017849.1:706284-707116:+	XLOC_003113	NA	NA	NA
MGG_08161	2.83	2.16	2.84	0.72	1.59	1.4	2.61	1.23667	1.37333	2.11051	2.02143	1.07759	1.01538	0.0622179	#N/A		#N/A	#N/A	#N/A	#N/A	#N/A		2.9923	1.12593	0.00635298	0.0193893	NC_017849.1:1524060-1525268:+	XLOC_003264	NA	NA	NA
XLOC_006874	2.37	1.3	2.03	0.45	0.32	0.84	1.9	0.536667	1.36333	3.54037	4.51111	1.8239	2.17348	0.349582	#N/A		#N/A	#N/A	#N/A	#N/A	#N/A		2.12876	-0.00094524	0.000264801	0.00117907	NC_017849.1:1624989-1625473:+	XLOC_003283	NA	NA	NA
XLOC_002063	1.13	1.91	1.4	0.07	0.06	0.25	1.48	0.126667	1.35333	11.6842	20	3.54649	4.32193	0.77544	#N/A		#N/A	#N/A	#N/A	#N/A	#N/A		1.23112	0.494009	0.00464618	0.0147127	NC_017849.1:2342417-2342968:+	XLOC_003435	NA	NA	NA
MGG_14609	2.41	3.39	1.69	2.03	0.83	0.63	2.49667	1.16333	1.33333	2.14613	2.90361	1.10174	1.53785	0.436111	#N/A		#N/A	#N/A	#N/A	#N/A	#N/A		1.17756	2.15431	2.89968e-05	0.000159866	NC_017849.1:2871676-2873517:+	XLOC_003525	NA	NA	NA
MGG_15190	2.28	1.73	1.45	0.28	0.67	0.52	1.82	0.49	1.33	3.71429	3.32692	1.89308	1.73419	0.158896	#N/A		#N/A	#N/A	#N/A	#N/A	#N/A		1.05166	2.83904	0.0072577	0.0216955	NC_017849.1:4130775-4131860:+	XLOC_003760	NA	NA	NA
XLOC_001912	3.3	2.14	2.12	0.8	1.29	1.5	2.52	1.19667	1.32333	2.10585	1.65891	1.0744	0.73024	0.344163	#N/A		#N/A	#N/A	#N/A	#N/A	#N/A		1.06137	0.947313	0.0100945	0.0287904	NC_017849.1:4589213-4590197:+	XLOC_003851	NA	NA	NA
MGG_16829	2.64	1.56	1.43	0.25	0.12	1.3	1.87667	0.556667	1.32	3.37126	6.24	1.75329	2.64155	0.888259	#N/A		#N/A	#N/A	#N/A	#N/A	#N/A		1.39745	1.5899	2.75297e-05	0.000152569	NC_017849.1:4710012-4710712:+	XLOC_003872	NA	NA	NA
MGG_09072	2.03	2.32	1.9	1.2	0.66	0.45	2.08333	0.77	1.31333	2.70563	3.07576	1.43596	1.62094	0.184978	#N/A		#N/A	#N/A	#N/A	#N/A	#N/A		1.28527	0.839909	0.00067089	0.00269065	NC_017849.1:5051054-5051536:+	XLOC_003946	NA	NA	NA
MGG_07206	1.63	1.55	2.07	0.12	0.47	0.72	1.75	0.436667	1.31333	4.00763	3.46809	2.00275	1.79414	0.208611	#N/A		#N/A	#N/A	#N/A	#N/A	#N/A		1.31949	0.170043	0.010663	0.0301687	NC_017849.1:5546449-5547435:+	XLOC_004048	NA	NA	NA
MGG_01997	1.53	1.08	1.51	0	0.18	0.06	1.37333	0.08	1.29333	17.1667	25.1667	4.10154	4.65344	0.551904	#N/A		#N/A	#N/A	#N/A	#N/A	#N/A		1.02715	2.26343	0.00182451	0.00651548	NC_017849.1:5695728-5708305:+	XLOC_004076	12;GO:0003676,molecular_function nucleic acid binding;GO:0003677,molecular_function DNA binding;GO:0003723,molecular_function RNA binding;GO:0003887,molecular_function DNA-directed DNA polymerase activity;GO:0003964,molecular_function RNA-directed DNA polymerase activity;GO:0004190,molecular_function aspartic-type endopeptidase activity;GO:0004519,molecular_function endonuclease activity;GO:00056…	NA	NA
MGG_13912	1.31	1.24	2.01	0.24	0.18	0.27	1.52	0.23	1.29	6.6087	5.45833	2.72437	2.44846	0.275905	#N/A		#N/A	#N/A	#N/A	#N/A	#N/A		1.87765	0.649293	5.85057e-06	3.69759e-05	NC_017849.1:79088-80284:-	XLOC_004241	NA	NA	NA
XLOC_014030	2.54	2.29	1.48	0.34	0.85	1.27	2.10333	0.82	1.28333	2.56504	2.69412	1.35898	1.42981	0.0708312	#N/A		#N/A	#N/A	#N/A	#N/A	#N/A		2.73007	-0.49607	4.17332e-05	0.000221245	NC_017849.1:167705-168517:-	XLOC_004255	NA	NA	NA
XLOC_003113	2.17	2.43	1.66	0.55	0.42	1.44	2.08667	0.803333	1.28333	2.59751	3.94545	1.37713	1.98019	0.603062	#N/A		#N/A	#N/A	#N/A	#N/A	#N/A		2.00787	4.23728	1.29986e-09	1.46445e-08	NC_017849.1:198785-199990:-	XLOC_004264	NA	NA	NA
MGG_14953	1.97	1.8	2.12	0.42	0.97	0.71	1.96333	0.7	1.26333	2.80476	2.77465	1.48788	1.4723	0.0155736	#N/A		#N/A	#N/A	#N/A	#N/A	#N/A		1.5432	3.96777	1.71649e-09	1.90553e-08	NC_017849.1:207762-211133:-	XLOC_004267	NA	NA	NA
XLOC_006807	1.5	1.76	0.83	0	0.08	0.22	1.36333	0.1	1.26333	13.6333	18.75	3.76907	4.22882	0.459752	#N/A		#N/A	#N/A	#N/A	#N/A	#N/A		1.60855	0.851172	0.000290457	0.00128468	NC_017849.1:212183-213580:-	XLOC_004269	NA	NA	NA
MGG_06120	2.27	2.59	2.47	0.83	1.34	1.41	2.44333	1.19333	1.25	2.04749	1.84328	1.03385	0.882278	0.151576	#N/A		#N/A	#N/A	#N/A	#N/A	#N/A		2.58191	0.624201	4.15533e-09	4.41021e-08	NC_017849.1:555806-556360:-	XLOC_004331	NA	NA	NA
XLOC_004269	2.95	1.1	1.48	0.45	0.75	0.61	1.84333	0.603333	1.24	3.05525	2.42623	1.61129	1.27872	0.332574	#N/A		#N/A	#N/A	#N/A	#N/A	#N/A		2.90806	2.77987	5.35786e-07	4.05138e-06	NC_017849.1:1616661-1617776:-	XLOC_004523	NA	NA	NA
XLOC_003851	3.26	1.87	2	1.26	0.49	1.66	2.37667	1.13667	1.24	2.09091	1.5873	1.06413	0.666576	0.397554	#N/A		#N/A	#N/A	#N/A	#N/A	#N/A		8.78437	1.03365	2.65394e-24	1.0971e-22	NC_017849.1:1727445-1727827:-	XLOC_004541	NA	NA	NA
MGG_05120	1.3	1.27	1.52	0.06	0.11	0.21	1.36333	0.126667	1.23667	10.7632	11.8182	3.42803	3.56294	0.134907	#N/A		#N/A	#N/A	#N/A	#N/A	#N/A		2.34387	-0.391821	4.58863e-05	0.000240977	NC_017849.1:2583309-2583728:-	XLOC_004722	NA	NA	NA
MGG_07020	2.23	1.83	1.66	0.87	0.54	0.62	1.90667	0.676667	1.23	2.81773	2.95161	1.49454	1.5615	0.0669681	#N/A		#N/A	#N/A	#N/A	#N/A	#N/A		1.1749	1.53609	0.0027073	0.009201	NC_017849.1:2658190-2658536:-	XLOC_004737	NA	NA	NA
MGG_00276	1.96	2.29	2.34	1.13	0.62	1.16	2.19667	0.97	1.22667	2.2646	2.02655	1.17926	1.01902	0.160234	#N/A		#N/A	#N/A	#N/A	#N/A	#N/A		1.95189	1.87841	3.64877e-11	4.93187e-10	NC_017849.1:3439968-3441119:-	XLOC_004883	NA	NA	NA
MGG_16099	1.5	1.4	1.33	0.23	0.11	0.22	1.41	0.186667	1.22333	7.55357	6.36364	2.91716	2.66985	0.247308	#N/A		#N/A	#N/A	#N/A	#N/A	#N/A		2.60236	2.99402	7.16857e-20	2.2334e-18	NC_017849.1:4315305-4316598:-	XLOC_005057	NA	NA	NA
XLOC_008409	2.87	0.72	1.11	0.18	0.26	0.59	1.56667	0.343333	1.22333	4.56311	4.26923	2.19002	2.09398	0.0960403	#N/A		#N/A	#N/A	#N/A	#N/A	#N/A		1.35979	0.457554	0.000560361	0.00229856	NC_017849.1:4850547-4851218:-	XLOC_005165	NA	NA	NA
XLOC_006812	1.36	0.91	1.43	0	0.05	0	1.23333	0.0166667	1.21667	74	#DIV/0!	6.20945	#DIV/0!	#DIV/0!	#N/A		#N/A	#N/A	#N/A	#N/A	#N/A		1.21802	1.64372	0.000219049	0.000998078	NC_017849.1:5074518-5075624:-	XLOC_005210	NA	NA	NA
MGG_02592	1.42	1.29	1.69	0.25	0.29	0.24	1.46667	0.26	1.20667	5.64103	5.68	2.49596	2.50589	0.00993344	#N/A		#N/A	#N/A	#N/A	#N/A	#N/A		7.93079	2.97455	3.33697e-54	5.37152e-52	NC_017849.1:6323009-6325108:-	XLOC_005418	NA	NA	NA
XLOC_006380	2.29	2.21	1.72	0.75	0.94	0.92	2.07333	0.87	1.20333	2.38314	2.40217	1.25286	1.26434	0.0114758	#N/A		#N/A	#N/A	#N/A	#N/A	#N/A		2.02623	4.93272	7.66935e-18	2.05756e-16	NC_017850.1:57848-60338:+	XLOC_005477	2;GO:0003964,molecular_function RNA-directed DNA polymerase activity;GO:0004519,molecular_function endonuclease activity	NA	NA
MGG_06220	1.39	1.05	1.54	0.06	0.3	0.12	1.32667	0.16	1.16667	8.29167	11.5833	3.05166	3.53398	0.482316	#N/A		#N/A	#N/A	#N/A	#N/A	#N/A		1.60236	1.41679	7.60006e-06	4.68891e-05	NC_017850.1:592284-592621:+	XLOC_005581	NA	NA	NA
MGG_09091	1.98	1.95	2.08	1.3	0.86	0.38	2.00333	0.846667	1.15667	2.36614	2.30233	1.24254	1.20309	0.0394446	#N/A		#N/A	#N/A	#N/A	#N/A	#N/A		1.13547	0.809475	0.00288404	0.00971774	NC_017850.1:781810-782573:+	XLOC_005623	NA	NA	NA
MGG_08447	1.34	1.42	1.11	0.11	0.2	0.1	1.29	0.136667	1.15333	9.43902	12.1818	3.23864	3.60666	0.36802	#N/A		#N/A	#N/A	#N/A	#N/A	#N/A		1.73023	1.64278	4.91695e-08	4.4954e-07	NC_017850.1:1627647-1628622:+	XLOC_005787	NA	NA	NA
MGG_03085	1.85	1.28	1.13	0.08	0.49	0.24	1.42	0.27	1.15	5.25926	5.33333	2.39486	2.41504	0.0201779	#N/A		#N/A	#N/A	#N/A	#N/A	#N/A		7.53826	-0.0875676	5.70775e-14	1.03657e-12	NC_017850.1:2216830-2217489:+	XLOC_005895	NA	NA	NA
MGG_09608	1.32	1.33	1.25	0.04	0.25	0.17	1.3	0.153333	1.14667	8.47826	7.76471	3.08377	2.95693	0.126837	#N/A		#N/A	#N/A	#N/A	#N/A	#N/A		2.00542	0.0116883	0.000187404	0.000867152	NC_017850.1:2477413-2483747:+	XLOC_005951	NA	NA	NA
MGG_06464	2.06	2.47	1.46	0.83	0.57	1.16	1.99667	0.853333	1.14333	2.33984	2.48193	1.22641	1.31146	0.0850489	#N/A		#N/A	#N/A	#N/A	#N/A	#N/A		1.12255	0.0720334	0.0175947	0.0461546	NC_017850.1:2484431-2486882:+	XLOC_005952	NA	NA	NA
XLOC_002184	2.61	1.17	1.09	0.46	0.33	0.65	1.62333	0.48	1.14333	3.38194	2.54348	1.75785	1.3468	0.41105	#N/A		#N/A	#N/A	#N/A	#N/A	#N/A		1.89495	1.8054	2.18743e-08	2.08799e-07	NC_017850.1:3152683-3156254:+	XLOC_006088	NA	NA	NA
XLOC_007817	1.87	1.11	1.19	0.28	0.2	0.33	1.39	0.27	1.12	5.14815	4.25	2.36405	2.08746	0.276591	#N/A		#N/A	#N/A	#N/A	#N/A	#N/A		2.55403	-0.224591	2.8271e-05	0.000156189	NC_017850.1:3167350-3167726:+	XLOC_006090	NA	NA	NA
MGG_02342	1.32	0.83	1.32	0.03	0.03	0.06	1.15667	0.04	1.11667	28.9167	44	4.85383	5.45943	0.605602	#N/A		#N/A	#N/A	#N/A	#N/A	#N/A		1.06248	2.38182	0.00010092	0.000491145	NC_017850.1:3785845-3786492:+	XLOC_006211	NA	NA	NA
XLOC_006088	1.83	1.53	1.11	0.24	0.37	0.58	1.49	0.396667	1.09333	3.7563	4.13514	1.90931	2.04793	0.138621	#N/A		#N/A	#N/A	#N/A	#N/A	#N/A		7.49763	-0.0948371	2.70141e-13	4.65905e-12	NC_017850.1:3819545-3825738:+	XLOC_006219	NA	NA	NA
MGG_08520	1.33	0.97	1.09	0	0.11	0	1.13	0.0366667	1.09333	30.8182	#DIV/0!	4.94571	#DIV/0!	#DIV/0!	#N/A		#N/A	#N/A	#N/A	#N/A	#N/A		2.4179	0.490127	3.84944e-08	3.54696e-07	NC_017850.1:4184623-4185090:+	XLOC_006296	NA	NA	NA
XLOC_009574	2.66	1.37	1.39	0.46	0.59	1.09	1.80667	0.713333	1.09333	2.53271	2.35593	1.34068	1.2363	0.104384	#N/A		#N/A	#N/A	#N/A	#N/A	#N/A		1.23106	0.843998	0.000420016	0.00178776	NC_017850.1:4700280-4701377:+	XLOC_006380	NA	NA	NA
MGG_07851	1.79	1.37	1.6	0.74	0.29	0.46	1.58667	0.496667	1.09	3.19463	3.47826	1.67565	1.79837	0.122717	#N/A		#N/A	#N/A	#N/A	#N/A	#N/A		1.93736	1.3179	1.05378e-08	1.06521e-07	NC_017850.1:4800070-4800911:+	XLOC_006400	NA	NA	NA
MGG_05843	2.24	1.71	2.2	0.79	0.76	1.34	2.05	0.963333	1.08667	2.12803	2.78481	1.08952	1.47758	0.388062	#N/A		#N/A	#N/A	#N/A	#N/A	#N/A		1.86456	1.44979	2.50464e-07	1.98874e-06	NC_017850.1:5382465-5383909:+	XLOC_006506	NA	NA	NA
MGG_15971	1.54	1.19	1.67	0.49	0.41	0.26	1.46667	0.386667	1.08	3.7931	3.7561	1.92338	1.90923	0.0141442	#N/A		#N/A	#N/A	#N/A	#N/A	#N/A		3.84304	0.116695	1.00345e-10	1.28752e-09	NC_017850.1:6806612-6807771:+	XLOC_006806	NA	NA	NA
MGG_00072	1.8	1.39	2.31	0.51	1.11	0.65	1.83333	0.756667	1.07667	2.42291	2.76923	1.27674	1.46949	0.192746	#N/A		#N/A	#N/A	#N/A	#N/A	#N/A		3.64236	-0.0508516	2.9176e-09	3.15327e-08	NC_017850.1:6807819-6809081:+	XLOC_006807	NA	NA	NA
MGG_02318	1.55	2.18	1.48	0.67	0.43	0.94	1.73667	0.68	1.05667	2.55392	2.31343	1.35271	1.21004	0.142679	#N/A		#N/A	#N/A	#N/A	#N/A	#N/A		5.76984	0.2352	3.06829e-15	6.4173e-14	NC_017850.1:6828492-6830064:+	XLOC_006812	NA	NA	NA
XLOC_010421	1.7	1.8	1.07	0.15	0.65	0.63	1.52333	0.476667	1.04667	3.1958	2.69841	1.67618	1.43211	0.244068	#N/A		#N/A	#N/A	#N/A	#N/A	#N/A		4.72693	-0.609956	3.81986e-08	3.52582e-07	NC_017850.1:6830458-6831570:+	XLOC_006813	NA	NA	NA
MGG_09276	1.84	2.01	1.78	1.16	0.72	0.65	1.87667	0.843333	1.03333	2.2253	2.55556	1.154	1.35364	0.199639	#N/A		#N/A	#N/A	#N/A	#N/A	#N/A		2.69579	0.447287	5.46815e-07	4.1289e-06	NC_017850.1:6846311-6847175:+	XLOC_006814	NA	NA	NA
MGG_07013	1.82	1.39	1.18	0.49	0.42	0.41	1.46333	0.44	1.02333	3.32576	3.30952	1.73368	1.72662	0.00705936	#N/A		#N/A	#N/A	#N/A	#N/A	#N/A		1.60205	2.93417	1.47919e-08	1.45508e-07	NC_017850.1:7081745-7083211:+	XLOC_006858	NA	NA	NA
MGG_09416	0.82	0.96	1.57	0	0.21	0.07	1.11667	0.0933333	1.02333	11.9643	13.7143	3.58066	3.77761	0.196945	#N/A		#N/A	#N/A	#N/A	#N/A	#N/A		1.79603	0.123269	0.000149065	0.00070354	NC_017850.1:7158586-7159322:+	XLOC_006874	NA	NA	NA
XLOC_002973	1.71	0.82	1.1	0	0.28	0.32	1.21	0.2	1.01	6.05	3.92857	2.59694	1.974	0.62293	#N/A		#N/A	#N/A	#N/A	#N/A	#N/A		1.35882	2.31594	1.7897e-07	1.46464e-06	NC_017850.1:7489333-7491550:+	XLOC_006945	19;GO:0000943,cellular_component retrotransposon nucleocapsid;GO:0003676,molecular_function nucleic acid binding;GO:0003677,molecular_function DNA binding;GO:0003723,molecular_function RNA binding;GO:0003887,molecular_function DNA-directed DNA polymerase activity;GO:0003964,molecular_function RNA-directed DNA polymerase activity;GO:0004190,molecular_function aspartic-type endopeptidase activity;G…	K07497; putative transposase; K07497	NA
MGG_13732	1.33	1.31	1.47	0.49	0.34	0.26	1.37	0.363333	1.00667	3.77064	3.91176	1.91481	1.96782	0.0530093	#N/A		#N/A	#N/A	#N/A	#N/A	#N/A		1.04185	1.50034	0.000758116	0.00299199	NC_017850.1:963087-963985:-	XLOC_007274	NA	NA	NA
MGG_10516	2.3	2.14	1.45	0.94	0.73	1.21	1.96333	0.96	1.00333	2.04514	2.2766	1.0322	1.18688	0.154679	#N/A		#N/A	#N/A	#N/A	#N/A	#N/A		1.05214	1.42068	0.000678939	0.00271678	NC_017850.1:1375585-1376727:-	XLOC_007353	NA	NA	NA
MGG_02850	2.2	1.53	1.36	0.54	0.76	0.79	1.69667	0.696667	1	2.43541	2.01316	1.28416	1.00946	0.274702	#N/A		#N/A	#N/A	#N/A	#N/A	#N/A		1.76063	3.53369	3.3367e-12	5.03538e-11	NC_017850.1:1908594-1909610:-	XLOC_007467	NA	NA	NA
MGG_01255	1.42	0.91	1.43	0.21	0.36	0.2	1.25333	0.256667	0.996667	4.88312	6.7619	2.2878	2.75743	0.469627	#N/A		#N/A	#N/A	#N/A	#N/A	#N/A		1.4833	3.96488	8.61158e-08	7.43816e-07	NC_017850.1:2472020-2475207:-	XLOC_007578	NA	NA	NA
MGG_09014	1.6	1.23	0.88	0.15	0.35	0.24	1.23667	0.246667	0.99	5.01351	5.125	2.32582	2.35755	0.03173	#N/A		#N/A	#N/A	#N/A	#N/A	#N/A		1.28709	2.64482	0.000638772	0.00257545	NC_017850.1:2575069-2575871:-	XLOC_007603	NA	NA	NA
MGG_02261	1.44	0.68	1.97	0.25	0.49	0.4	1.36333	0.38	0.983333	3.58772	3.6	1.84307	1.848	0.00492989	#N/A		#N/A	#N/A	#N/A	#N/A	#N/A		2.03911	0.392922	1.53969e-05	8.97804e-05	NC_017850.1:2964923-2965809:-	XLOC_007698	NA	NA	NA
MGG_17282	2.72	1.41	1.51	0.8	0.86	1.03	1.88	0.896667	0.983333	2.09665	1.75581	1.06809	0.81214	0.255949	#N/A		#N/A	#N/A	#N/A	#N/A	#N/A		2.36208	0.27092	6.74601e-07	5.01888e-06	NC_017850.1:3533805-3535280:-	XLOC_007817	NA	NA	NA
MGG_02051	1.7	1.28	1.23	0.26	0.39	0.62	1.40333	0.423333	0.98	3.31496	3.28205	1.72899	1.7146	0.014394	#N/A		#N/A	#N/A	#N/A	#N/A	#N/A		1.88055	0.246928	3.40987e-05	0.000184265	NC_017850.1:3554620-3555190:-	XLOC_007823	NA	NA	NA
XLOC_004255	1.33	0.45	1.65	0	0.2	0.29	1.14333	0.163333	0.98	7	6.65	2.80735	2.73335	0.0740006	#N/A		#N/A	#N/A	#N/A	#N/A	#N/A		2.3286	1.0717	4.92096e-08	4.4954e-07	NC_017850.1:3965815-3966757:-	XLOC_007902	NA	NA	NA
MGG_15427	1.81	1.87	1.17	0.18	0.93	0.82	1.61667	0.643333	0.973333	2.51295	2.20732	1.32938	1.14229	0.18709	#N/A		#N/A	#N/A	#N/A	#N/A	#N/A		1.17751	2.33657	0.000293511	0.00129657	NC_017850.1:4109397-4110565:-	XLOC_007926	NA	NA	NA
XLOC_003007	1.47	1.02	1.29	0.31	0.23	0.34	1.26	0.293333	0.966667	4.29545	4.16129	2.10281	2.05703	0.0457799	#N/A		#N/A	#N/A	#N/A	#N/A	#N/A		2.25047	0.161595	1.76619e-06	1.22401e-05	NC_017850.1:4895398-4897253:-	XLOC_008078	NA	NA	NA
XLOC_012730	1.36	1.34	0.96	0.15	0.35	0.27	1.22	0.256667	0.963333	4.75325	4.96296	2.24891	2.3112	0.0622884	#N/A		#N/A	#N/A	#N/A	#N/A	#N/A		4.81639	-0.555137	6.50448e-09	6.78151e-08	NC_017850.1:5315948-5316307:-	XLOC_008150	NA	NA	NA
MGG_03037	1.29	1.17	1.34	0.18	0.42	0.33	1.26667	0.31	0.956667	4.08602	3.90909	2.0307	1.96683	0.0638637	#N/A		#N/A	#N/A	#N/A	#N/A	#N/A		1.41321	2.29548	2.75537e-06	1.84339e-05	NC_017850.1:5693895-5694232:-	XLOC_008225	NA	NA	NA
MGG_14136	1.11	1.46	1.28	0.4	0.43	0.23	1.28333	0.353333	0.93	3.63208	3.2	1.86079	1.67807	0.182722	#N/A		#N/A	#N/A	#N/A	#N/A	#N/A		3.2502	-0.113045	2.27439e-08	2.16128e-07	NC_017850.1:5753341-5753913:-	XLOC_008237	NA	NA	NA
XLOC_001713	1.85	1.83	1.01	0.21	0.96	0.73	1.56333	0.633333	0.93	2.46842	2.50685	1.30359	1.32588	0.0222868	#N/A		#N/A	#N/A	#N/A	#N/A	#N/A		1.90175	1.61061	5.11214e-08	4.66192e-07	NC_017850.1:5917032-5917784:-	XLOC_008274	NA	NA	NA
XLOC_015037	1.32	1.29	2.21	0.44	0.91	0.68	1.60667	0.676667	0.93	2.37438	1.94118	1.24755	0.956931	0.290622	#N/A		#N/A	#N/A	#N/A	#N/A	#N/A		1.18193	0.48134	0.00323192	0.0107166	NC_017850.1:5987607-5988285:-	XLOC_008287	NA	NA	NA
MGG_00563	1.59	1.19	1.42	0.24	0.53	0.67	1.4	0.48	0.92	2.91667	2.67925	1.54432	1.42183	0.122494	#N/A		#N/A	#N/A	#N/A	#N/A	#N/A		2.0421	4.72735	3.48971e-16	7.95594e-15	NC_017850.1:6450970-6454182:-	XLOC_008386	NA	NA	NA
XLOC_004048	2.24	0.59	1.71	0.38	0.73	0.71	1.51333	0.606667	0.906667	2.49451	2.40845	1.31875	1.26811	0.0506485	#N/A		#N/A	#N/A	#N/A	#N/A	#N/A		2.18166	0.184689	0.000229636	0.00104036	NC_017850.1:6537839-6538943:-	XLOC_008409	NA	NA	NA
MGG_05161	2.15	1.23	0.88	0.19	0.44	0.94	1.42	0.523333	0.896667	2.71338	2.79545	1.44009	1.48308	0.042994	#N/A		#N/A	#N/A	#N/A	#N/A	#N/A		3.37541	1.36988	8.1219e-15	1.63733e-13	NC_017850.1:6809076-6809735:-	XLOC_008462	NA	NA	NA
MGG_07979	0.87	0.76	1.37	0.16	0	0.2	1	0.12	0.88	8.33333	5.4375	3.05889	2.44294	0.61595	#N/A		#N/A	#N/A	#N/A	#N/A	#N/A		1.84359	4.96757	1.76875e-17	4.54993e-16	NC_017850.1:6814255-6816496:-	XLOC_008463	NA	NA	NA
MGG_02056	0.92	1.19	0.62	0.06	0	0.06	0.91	0.04	0.87	22.75	15.3333	4.50779	3.9386	0.569195	#N/A		#N/A	#N/A	#N/A	#N/A	#N/A		1.76716	2.92634	3.65562e-08	3.38009e-07	NC_017850.1:7167104-7169742:-	XLOC_008538	NA	NA	NA
XLOC_015368	1.32	1.07	1.78	0.6	0.52	0.44	1.39	0.52	0.87	2.67308	2.53846	1.4185	1.34395	0.074547	#N/A		#N/A	#N/A	#N/A	#N/A	#N/A		1.3072	3.68329	2.2491e-05	0.000127172	NC_017850.1:7176321-7178892:-	XLOC_008540	NA	NA	NA
MGG_02762	1.86	1.63	1.58	0.31	0.97	1.19	1.69	0.823333	0.866667	2.05263	1.68041	1.03747	0.748815	0.288659	#N/A		#N/A	#N/A	#N/A	#N/A	#N/A		1.23893	2.10225	0.000335365	0.00146562	NC_017850.1:7188750-7189543:-	XLOC_008543	NA	NA	NA
XLOC_006813	1.01	0.57	1.07	0	0.08	0	0.883333	0.0266667	0.856667	33.125	#DIV/0!	5.04985	#DIV/0!	#DIV/0!	#N/A		#N/A	#N/A	#N/A	#N/A	#N/A		1.63208	0.80089	6.79583e-05	0.000345284	NC_017850.1:7228799-7230016:-	XLOC_008552	NA	NA	NA
MGG_08753	1.12	0.71	1.07	0.07	0.13	0.19	0.966667	0.13	0.836667	7.4359	8.23077	2.89451	3.04103	0.14652	#N/A		#N/A	#N/A	#N/A	#N/A	#N/A		2.07714	2.9437	1.80314e-14	3.48302e-13	NC_017850.1:7916245-7917176:-	XLOC_008665	NA	NA	NA
MGG_14590	1.47	0.35	0.96	0.11	0.11	0.05	0.926667	0.09	0.836667	10.2963	8.72727	3.36405	3.12553	0.238523	#N/A		#N/A	#N/A	#N/A	#N/A	#N/A		2.90856	1.38962	1.45074e-13	2.556e-12	NC_017850.1:8138035-8139120:-	XLOC_008711	NA	NA	NA
MGG_10422	0.89	0.68	1.01	0	0.08	0	0.86	0.0266667	0.833333	32.25	#DIV/0!	5.01123	#DIV/0!	#DIV/0!	#N/A		#N/A	#N/A	#N/A	#N/A	#N/A		2.5613	0.507482	1.31209e-08	1.30277e-07	NC_017851.1:3548836-3551287:+	XLOC_009418	NA	NA	NA
MGG_13946	0.64	1.18	1.01	0.1	0.15	0.1	0.943333	0.116667	0.826667	8.08571	10.1	3.01538	3.33628	0.320908	#N/A		#N/A	#N/A	#N/A	#N/A	#N/A		1.2572	0.279526	0.00368319	0.0120142	NC_017851.1:3813261-3813893:+	XLOC_009463	NA	NA	NA
MGG_01486	1	1.17	0.63	0.1	0.16	0.06	0.933333	0.106667	0.826667	8.75	10	3.12928	3.32193	0.192645	#N/A		#N/A	#N/A	#N/A	#N/A	#N/A		1.34693	0.650255	0.00153932	0.00562369	NC_017851.1:4386581-4387654:+	XLOC_009574	NA	NA	NA
MGG_16188	1.29	0.75	1.24	0.28	0.09	0.44	1.09333	0.27	0.823333	4.04938	4.42857	2.0177	2.14684	0.129139	#N/A		#N/A	#N/A	#N/A	#N/A	#N/A		1.48429	1.44737	0.0027871	0.009436	NC_017851.1:4794593-4795641:+	XLOC_009648	NA	NA	NA
MGG_00440	1.34	1.7	1.34	0.41	0.79	0.72	1.46	0.64	0.82	2.28125	1.86111	1.18982	0.896164	0.29366	#N/A		#N/A	#N/A	#N/A	#N/A	#N/A		1.63431	1.61684	1.53403e-05	8.95494e-05	NC_017851.1:5259463-5260494:+	XLOC_009724	NA	NA	NA
XLOC_011993	1.49	1.57	1.58	0.52	0.6	1.07	1.54667	0.73	0.816667	2.11872	2.61667	1.08319	1.38773	0.304536	#N/A		#N/A	#N/A	#N/A	#N/A	#N/A		1.20677	1.14404	0.000657516	0.002644	NC_017851.1:50944-52292:-	XLOC_009795	NA	NA	NA
MGG_14572	1.57	1.08	1.25	0.4	0.29	0.76	1.3	0.483333	0.816667	2.68966	3.125	1.42742	1.64386	0.216435	#N/A		#N/A	#N/A	#N/A	#N/A	#N/A		3.58613	1.54286	5.64283e-21	1.89115e-19	NC_017851.1:243971-245149:-	XLOC_009827	NA	NA	NA
MGG_14954	0.7	1.2	1.13	0.1	0.3	0.24	1.01	0.213333	0.796667	4.73438	4.70833	2.24317	2.23522	0.00795752	#N/A		#N/A	#N/A	#N/A	#N/A	#N/A		1.38539	2.73573	5.49301e-07	4.14472e-06	NC_017851.1:551226-553388:-	XLOC_009894	NA	NA	NA
XLOC_015200	1.75	1.13	1.34	0.15	0.79	0.91	1.40667	0.616667	0.79	2.28108	1.6962	1.18972	0.762308	0.427409	#N/A		#N/A	#N/A	#N/A	#N/A	#N/A		1.20212	0.779863	0.00139227	0.00513414	NC_017851.1:647601-648537:-	XLOC_009911	NA	NA	NA
MGG_16273	1.21	1.24	0.66	0.26	0.5	0	1.03667	0.253333	0.783333	4.09211	4.65385	2.03284	2.21842	0.18558	#N/A		#N/A	#N/A	#N/A	#N/A	#N/A		1.33367	3.95429	3.08009e-05	0.000168848	NC_017851.1:1371750-1373788:-	XLOC_010063	NA	NA	NA
MGG_02076	1.1	1.68	1.16	0.39	0.7	0.52	1.31333	0.536667	0.776667	2.4472	2.23077	1.29113	1.15754	0.133594	#N/A		#N/A	#N/A	#N/A	#N/A	#N/A		1.33422	2.40221	6.16659e-07	4.62016e-06	NC_017851.1:1381794-1382830:-	XLOC_010066	NA	NA	NA
MGG_15789	1	1.11	0.94	0.25	0.27	0.21	1.01667	0.243333	0.773333	4.17808	4	2.06284	2	0.0628409	#N/A		#N/A	#N/A	#N/A	#N/A	#N/A		1.05262	0.319939	0.0162046	0.0431256	NC_017851.1:1733411-1733716:-	XLOC_010135	NA	NA	NA
MGG_05387	1.18	1.21	1.22	0.53	0.29	0.5	1.20333	0.44	0.763333	2.73485	2.42	1.45146	1.27501	0.176454	#N/A		#N/A	#N/A	#N/A	#N/A	#N/A		1.64734	0.367278	0.000256507	0.00114581	NC_017851.1:3194715-3195964:-	XLOC_010421	NA	NA	NA
MGG_00566	1.85	1.21	0.94	0.15	0.87	0.71	1.33333	0.576667	0.756667	2.31214	1.70423	1.20923	0.769116	0.440112	#N/A		#N/A	#N/A	#N/A	#N/A	#N/A		1.81353	4.02653	1.24694e-06	8.92508e-06	NC_017851.1:3267331-3268211:-	XLOC_010441	NA	NA	NA
MGG_04345	0.83	1.2	0.64	0.21	0.15	0.05	0.89	0.136667	0.753333	6.5122	5.53333	2.70314	2.46815	0.234995	#N/A		#N/A	#N/A	#N/A	#N/A	#N/A		1.5006	2.87091	9.86671e-07	7.17733e-06	NC_017851.1:3271928-3274043:-	XLOC_010442	NA	NA	NA
MGG_17615	0.94	0.7	0.96	0.07	0.14	0.13	0.866667	0.113333	0.753333	7.64706	7.23077	2.9349	2.85415	0.0807558	#N/A		#N/A	#N/A	#N/A	#N/A	#N/A		2.39629	2.31297	5.84331e-13	9.55067e-12	NC_017851.1:3293557-3295241:-	XLOC_010450	NA	NA	NA
MGG_15777	1.14	1.51	1.29	0.43	0.94	0.32	1.31333	0.563333	0.75	2.33136	3	1.22117	1.58496	0.36379	#N/A		#N/A	#N/A	#N/A	#N/A	#N/A		3.99417	-0.10737	1.07928e-09	1.24094e-08	NC_017851.1:3374848-3375474:-	XLOC_010464	NA	NA	NA
MGG_16831	1.2	1.19	1.03	0.5	0.16	0.55	1.14	0.403333	0.736667	2.82645	2.38	1.49899	1.25096	0.248028	#N/A		#N/A	#N/A	#N/A	#N/A	#N/A		1.50547	0.615059	0.00062596	0.00252883	NC_017851.1:3684749-3685338:-	XLOC_010523	NA	NA	NA
MGG_00701	1.24	1.31	0.84	0.22	0.49	0.48	1.13	0.396667	0.733333	2.84874	2.58333	1.51032	1.36923	0.14109	#N/A		#N/A	#N/A	#N/A	#N/A	#N/A		2.15413	5.2953	1.61716e-24	6.81775e-23	NC_017851.1:4060418-4062954:-	XLOC_010599	NA	NA	NA
MGG_05101	0.93	1.39	1.35	0.78	0.41	0.33	1.22333	0.506667	0.716667	2.41447	3.29268	1.27171	1.71926	0.447555	#N/A		#N/A	#N/A	#N/A	#N/A	#N/A		1.40674	1.82196	3.29724e-05	0.000178815	NC_017852.1:1031554-1033273:+	XLOC_011036	NA	NA	NA
XLOC_009418	0.9	0.69	0.99	0.14	0.1	0.19	0.86	0.143333	0.716667	6	6.42857	2.58496	2.6845	0.0995357	#N/A		#N/A	#N/A	#N/A	#N/A	#N/A		4.08584	1.14333	8.96123e-17	2.14908e-15	NC_017852.1:1056478-1058062:+	XLOC_011043	NA	NA	NA
XLOC_013895	0.73	0.83	0.81	0.13	0.04	0.08	0.79	0.0833333	0.706667	9.48	10.125	3.24489	3.33985	0.0949629	#N/A		#N/A	#N/A	#N/A	#N/A	#N/A		2.29028	0.0953379	1.79046e-05	0.000103436	NC_017852.1:2000827-2001624:+	XLOC_011256	NA	NA	NA
XLOC_008078	0.73	0.95	0.89	0.09	0.21	0.21	0.856667	0.17	0.686667	5.03922	4.2381	2.3332	2.08342	0.249783	#N/A		#N/A	#N/A	#N/A	#N/A	#N/A		1.10957	4.02517	1.99487e-07	1.61167e-06	NC_017852.1:2372684-2375849:+	XLOC_011329	NA	NA	NA
MGG_07645	1.2	0.71	1.08	0.11	0.33	0.53	0.996667	0.323333	0.673333	3.08247	3.27273	1.62409	1.71049	0.0864046	#N/A		#N/A	#N/A	#N/A	#N/A	#N/A		1.74104	1.04378	9.36471e-07	6.83785e-06	NC_017852.1:2392088-2392676:+	XLOC_011333	NA	NA	NA
MGG_06415	1.42	1.04	1.24	0.41	0.46	0.84	1.23333	0.57	0.663333	2.16374	2.69565	1.11353	1.43063	0.317105	#N/A		#N/A	#N/A	#N/A	#N/A	#N/A		1.00253	4.85304	1.51913e-06	1.06953e-05	NC_017852.1:3152436-3154989:+	XLOC_011502	NA	NA	NA
XLOC_012054	1.28	0.79	0.69	0.08	0.21	0.53	0.92	0.273333	0.646667	3.36585	3.7619	1.75097	1.91146	0.160491	#N/A		#N/A	#N/A	#N/A	#N/A	#N/A		1.32083	0.393567	0.0030196	0.010104	NC_017852.1:3780266-3783123:+	XLOC_011614	NA	NA	NA
MGG_01940	0.8	0.87	0.88	0.29	0.11	0.22	0.85	0.206667	0.643333	4.1129	3.95455	2.04016	1.98351	0.0566452	#N/A		#N/A	#N/A	#N/A	#N/A	#N/A		2.03321	0.452693	1.1625e-05	6.93841e-05	NC_017852.1:3783700-3784642:+	XLOC_011615	NA	NA	NA
MGG_07856	0.57	0.71	1.33	0.37	0.22	0.09	0.87	0.226667	0.643333	3.83824	3.22727	1.94044	1.69032	0.250128	#N/A		#N/A	#N/A	#N/A	#N/A	#N/A		1.8044	1.05949	0.0126749	0.0349037	NC_017852.1:4107991-4108454:+	XLOC_011681	NA	NA	NA
MGG_01487	0.82	0.77	1.04	0	0.39	0.32	0.876667	0.236667	0.64	3.70423	2.5625	1.88917	1.35755	0.53162	#N/A		#N/A	#N/A	#N/A	#N/A	#N/A		1.95717	1.69413	2.03103e-10	2.5237e-09	NC_017852.1:8925-9839:-	XLOC_011751	NA	NA	NA
XLOC_002722	0.93	1.37	0.96	0.81	0.39	0.19	1.08667	0.463333	0.623333	2.34532	2.46154	1.22979	1.29956	0.0697732	#N/A		#N/A	#N/A	#N/A	#N/A	#N/A		1.35905	2.26056	0.000135189	0.000643192	NC_017852.1:172861-174427:-	XLOC_011775	1;GO:0015074,biological_process DNA integration	NA	NA
MGG_02545	1.11	0.83	1.11	0.16	0.45	0.58	1.01667	0.396667	0.62	2.56303	2.46667	1.35785	1.30256	0.0552849	#N/A		#N/A	#N/A	#N/A	#N/A	#N/A		2.30808	-0.113692	2.58646e-05	0.000144093	NC_017852.1:241534-242004:-	XLOC_011788	NA	NA	NA
MGG_07887	1.05	1.05	0.65	0.53	0.29	0.07	0.916667	0.296667	0.62	3.08989	3.62069	1.62755	1.85626	0.22871	#N/A		#N/A	#N/A	#N/A	#N/A	#N/A		1.96638	9.52338	1.66131e-10	2.09121e-09	NC_017852.1:1256134-1258743:-	XLOC_011981	NA	NA	NA
MGG_07303	1.13	0.84	1.13	0.79	0.15	0.37	1.03333	0.436667	0.596667	2.36641	3.05405	1.2427	1.61073	0.368024	#N/A		#N/A	#N/A	#N/A	#N/A	#N/A		1.03487	0.0791017	0.0154196	0.0413472	NC_017852.1:1307420-1308412:-	XLOC_011993	NA	NA	NA
MGG_14291	0.99	0.9	1.4	0.41	0.35	0.78	1.09667	0.513333	0.583333	2.13636	2.41463	1.09516	1.2718	0.176647	#N/A		#N/A	#N/A	#N/A	#N/A	#N/A		1.74888	1.05046	0.000113929	0.000548427	NC_017852.1:1629510-1632687:-	XLOC_012054	NA	NA	NA
MGG_17286	0.7	0.87	0.77	0.41	0.09	0.11	0.78	0.203333	0.576667	3.83607	7	1.93963	2.80735	0.867728	#N/A		#N/A	#N/A	#N/A	#N/A	#N/A		1.16174	0.0538463	0.0105664	0.0299272	NC_017852.1:2578999-2579464:-	XLOC_012249	NA	NA	NA
MGG_15702	1.44	0.86	0.78	0.63	0.23	0.5	1.02667	0.453333	0.573333	2.26471	1.72	1.17932	0.782409	0.396915	#N/A		#N/A	#N/A	#N/A	#N/A	#N/A		1.45836	0.0149973	0.00249292	0.00856019	NC_017852.1:4002540-4003061:-	XLOC_012539	NA	NA	NA
XLOC_013240	1.56	0.76	0.82	0.18	0.65	0.59	1.04667	0.473333	0.573333	2.21127	1.38983	1.14487	0.474909	0.669965	#N/A		#N/A	#N/A	#N/A	#N/A	#N/A		1.64931	0.802358	1.24839e-05	7.42187e-05	NC_017852.1:4075196-4076234:-	XLOC_012554	NA	NA	NA
MGG_10251	1.02	1.11	0.82	0.35	0.45	0.44	0.983333	0.413333	0.57	2.37903	2.31818	1.25037	1.21299	0.0373811	#N/A		#N/A	#N/A	#N/A	#N/A	#N/A		2.22606	1.77614	2.4908e-11	3.44113e-10	NC_017853.1:607257-611594:+	XLOC_012730	2;GO:0003964,molecular_function RNA-directed DNA polymerase activity;GO:0004519,molecular_function endonuclease activity	NA	NA
MGG_05595	0.77	0.57	0.42	0.04	0	0.02	0.586667	0.02	0.566667	29.3333	28.5	4.87447	4.83289	0.0415791	#N/A		#N/A	#N/A	#N/A	#N/A	#N/A		3.03613	1.07147	1.2145e-10	1.54525e-09	NC_017853.1:849149-849727:+	XLOC_012761	NA	NA	NA
[truncated: 76 more rows]

## Sheet: Up in b2 mutant D-ord
Gene	b2_1	b2_2	b2_3	Ku80_1	Ku80_2	Ku80_3	Average	Average	DeltaAverage	Times upreg	Median	Log Average	Log Median	ABS(Average-Median	Interaction with Cka	Meme motif	Disordered fract	Disordered	Length	Upreg*diorder length		logFC	logCPM	PValue	FDR	GeneInfo	GeneName	GO	KEGG	NR
[truncated: 1,191 more rows]

[truncated: 7 more sheets: B1 plot, B2 plot, B1 B2 compared, Pulldown data, Disorder Data, Mitochondria Data, Mitoch table for paper]
